# Supplementary material for: Deficiency of the frontotemporal dementia gene GRN results in gangliosidosis
Source: Nat Commun. 2022 Oct 7;13:5924. doi: 10.1038/s41467-022-33500-9 (PMC9546883; doi:10.1038/s41467-022-33500-9)
Supplement: Supplementary file 4 — Supplementary Data 1 [file 41467_2022_33500_MOESM4_ESM.xlsx]

## Sheet: "Conventional" lipids
Fold change compared to control																									Dunn's test, adjusted p value
	Lipid class	GRN +/+									GRN +/R493X							GRN R493X/R493X							GRN +/+ vs GRN +/R493X	GRN +/+ vs GRN R493X/R493X
Phospholipids	PC	1.0879	0.901683	0.96163	1.03837	1.05166	0.887395			0.0834705	0.975267	0.932029	0.898446	0.943598	1.00858		0.0420696	0.938522	0.927191	1.02474	1.07837			0.0720913	ns	ns
	PE	1.01801	0.806212	0.981991	1.05213	1.10177	0.862546			0.113955	0.964603	0.888571	0.827217	0.931174	1.06065		0.0872513	0.936543	0.890418	0.98352	1.1016			0.0907311	ns	ns
	PS	1.06471	0.935288	1.06891	0.79668	1.16669	0.932082			0.131644	0.750197	0.876497	0.921792	0.685803	1.10501		0.162953	0.922475	0.97762	1.04315	1.25304			0.144651	ns	ns
	PG	1.01458	0.945208	0.981766	1.02324	0.943522	0.766334	1.04983	1.24031	0.131992	0.923616	0.843249	0.915969	1.0454	1.11628	0.841639	0.111095	0.930255	0.922233	0.927199	1.00186	1.0454	0.992248	0.0507723	ns	ns
	BMP	1.26767	1.03504	0.884633	0.812654	0.790105	1.07802	0.874294	1.25758	0.190329	0.861463	1.09281	0.93006	0.85668	1.03084	0.815866	0.109331	0.423368	0.399797	0.428494	0.404231	0.402629	0.409601	0.0118456	ns	ns
Neutral lipids	DAG	1.21091	0.951316	0.933458	1.12944	1.04868	0.844705			0.13578	1.21025	0.947992	0.965999	0.91174	1.19122		0.143261	1.01612	1.07372	1.01759	1.26709			0.118706	ns	ns
	TAG	1.00442	0.450702	1.0268	0.995576	0.914172	1.49142			0.331381	0.606799	0.776917	0.679294	0.630398	0.63695		0.0672595	0.648895	0.656003	0.841174	0.673742			0.0914127	ns	ns
	SE	1.52911	0.520793	1.13244	1.36404	0.867562	0.637236			0.402086	1.1382	1.05054	1.34037	0.84453	1.23672		0.189213	0.708253	0.702495	0.960333	0.922585			0.137192	ns	ns
Sphingolipids	LCB	0.994518	0.920142	1.05776	1.00548	1.03441	0.989694			0.0470373	0.933298	0.905758	0.914669	0.826558	0.987765		0.0581537	0.870324	0.915318	0.912775	1.0225			0.0648819	ns	0.0204
	Cer	1.03909	0.843992	0.96091	1.08106	1.09035	0.857105			0.109396	1.0069	0.964216	0.928922	0.956631	1.14703		0.0864234	0.908045	0.965848	0.968125	1.12092			0.0911331	ns	ns
	SM	1.10599	0.9657	0.926529	1.06968	1.0343	0.918824			0.0779172	1.07353	0.987464	0.926797	0.951616	1.08666		0.0718281	0.976607	0.932609	1.01402	1.09871			0.0704927	ns	ns
	HexCer	1.02814	0.841838	0.971857	1.08527	1.07002	0.860971			0.104638	1.04084	1.05299	0.861418	0.978541	1.13715		0.102402	0.862994	0.873588	0.919527	1.05756			0.0895247	ns	ns
	LacCer	1.1524	0.559932	1.0411	1.14384	0.958904	0.777397			0.23157	0.905822	1.04623	0.738014	1.15068	1.05993		0.161221	0.792808	0.618151	0.729452	0.880137			0.110256	ns	ns
										Std deviation							Std deviation							Std deviation			Dunn's test, adjusted p value
																											GRN +/+ vs GRN +/R493X	GRN +/+ vs GRN R493X/R493X
		GRN +/+					GRN +/R493X					GRN R493X/R493X					GRN +/-					GRN -/-					ns	<0.0001
BMP species	BMP(22:6/22:6)	0.812654	0.884633	1.03504	1.26767	0.201067	0.93006	1.09281	0.861463	1.02417	0.101964	0.428494	0.399797	0.423368	0.348506	0.0365588	0.950058	0.993086	0.984652	1.02417	0.0304677	0.389623	0.322207	0.348506	0.325593	0.0310425	ns	<0.0001
	BMP(18:1/18:1)	0.740683	0.799288	1.18921	1.27082	0.268746	0.633722	0.768183	0.687415	1.0171	0.169588	0.318767	0.420278	0.357282	0.240881	0.0750304	0.923222	0.982782	0.800172	1.0171	0.0953437	0.311232	0.390958	0.240881	0.277842	0.0639693	ns	<0.0001
	BMP(20:4/22:6)	0.875859	0.881826	0.971099	1.27122	0.185983	1.02786	1.13836	0.763068	1.11642	0.172325	0.542297	0.38219	0.475288	0.335624	0.092727	1.21619	1.10712	0.852003	1.11642	0.155342	0.387958	0.477096	0.335624	0.304963	0.075364	ns	<0.0001
	BMP(18:1/22:6)	0.801409	0.860277	1.12389	1.21443	0.20024	0.765853	1.01825	0.821208	1.08123	0.151832	0.450252	0.600786	0.485063	0.462744	0.0689047	0.962312	1.08367	0.946344	1.08123	0.0742644	0.525648	0.500065	0.462744	0.541699	0.0344349	ns	<0.0001
	BMP(20:4/20:4)	0.753602	0.88443	1.0968	1.26517	0.226388	0.6047	1.06773	0.796342	1.15174	0.251228	0.320315	0.418385	0.388789	0.419643	0.046549	1.05305	1.09508	0.97675	1.15174	0.0736875	0.30661	0.179961	0.419643	0.276101	0.0987597	ns	<0.0001
	BMP(18:1/20:4)	0.664665	0.885858	1.27983	1.16965	0.278426	0.663241	0.825252	0.632957	1.1305	0.227891	0.219715	0.316601	0.327121	0.2499	0.0519267	1.09812	0.933568	1.0084	1.1305	0.0891944	0.160224	0.36136	0.2499	0.273333	0.0826703	ns	<0.0001
	BMP(16:0/18:1)	0.455778	0.820674	1.59806	1.12549	0.483653	0.324493	0.767014	0.833087	0.891561	0.258095	0.107983	0.244106	0.151089	0.123762	0.0609084	1.27834	1.10777	0.952093	0.891561	0.173152	0.108793	0.151405	0.123762	0.322134	0.0986651	ns	<0.0001
	BMP(16:1/18:1)	0.384608	0.941093	1.50325	1.17105	0.470707	0.484418	0.634427	0.598115	0.692001	0.0875445	0.0550455	0.221448	0.157	0.203401	0.0745689	0.969004	0.826944	0.661801	0.692001	0.140736	0.0359281	0.154697	0.203401	0.0807831	0.0747417	ns	<0.0001
						Std deviation					Std deviation					Std deviation					Std deviation					Std deviation

## Sheet: Gangliosides species in brains
Fold change compared to control																							Dunn's test, adjusted p value
																							GRN +/+ vs GRN +/R493X	GRN +/+ vs GRN R493X/R493X
	Lipid species	GRN +/+							GRN +/R493X							GRN R493X/R493X							ns	ns
Gangliosides	GM2(d36:1)	0.905	0.476	0.675	0.701	1.74	1.5	0.505218	0.916	0.998	0.692	1.2			0.210171	0.754	1.78	1.57	2.51			0.722419	ns	ns
	GM2(d38:1)	0.978	0.346	0.653	0.657	1.82	1.55	0.572915	1.07	1.07	0.681	1.11			0.202048	0.648	1.89	1.69	3.16			1.03087	ns	ns
	GM1(d36:1)	0.788	0.556	1.13	0.898	1.46	1.17	0.319338	1.91	1.24	1.32	1.26			0.320143	1.43	3.03	1.48	1.73			0.753188	ns	0.076
	GM1(d38:1)	0.752	0.477	1.1	0.893	1.63	1.15	0.393924	2.09	1.29	1.18	1.2			0.435966	1.37	3.59	1.75	1.92			0.982289	ns	0.076
	GD3(d36:1)	0.88	0.439	1.26	1.18	1.05	1.2	0.307118	2.02	1.59	1.53	1.6			0.225462	2.54	3.34	2.13	1.5			0.771163	0.019	0.019
	GD3(d38:1)	0.727	0.356	1.42	1.36	1.01	1.13	0.403054	2.6	1.83	1.24	1.68			0.56665	2.35	5.15	2.83	1.5			1.5617	0.076	0.076
	GD1a(d36:1)	0.994	0.478	1.08	0.881	1.02	1.54	0.342074	1.7	1.57	1.43	1.65			0.117863	1.21	1.46	1.25	1.42			0.123423	0.076	ns
	GD1a(d38:1)	0.919	0.381	1.17	0.873	1.18	1.48	0.37351	2	1.88	1.43	1.91			0.255147	1.3	1.73	1.56	1.55			0.177106	0.076	ns
								Std deviation							Std deviation							Std deviation

## Sheet: Ganglioside classes
Fold change compared to control
	Lipid class	GRN +/+							GRN +/R493X							GRN R493X/R493X
Ganglio-sides	GM2	7640000	3860000	5630000	5820000	14700000	12600000	4.30917e+06	7810000	8420000	5780000	9970000			1.73414e+06	6210000	15000000	13200000	21600000			6.32677e+06
	GM1	208000000	146000000	298000000	237000000	391000000	311000000	8.63421e+07	505000000	331000000	349000000	333000000			8.40536e+07	376000000	803000000	396000000	466000000			1.98945e+08
	GD3	5930000	2950000	8820000	8270000	7210000	8190000	2.1848e+06	14500000	11200000	10300000	11100000			1.86078e+06	17400000	24700000	15300000	10300000			5.97795e+06
	GD1	442000000	208000000	492000000	395000000	471000000	688000000	1.55241e+08	784000000	727000000	643000000	759000000			6.14349e+07	550000000	674000000	584000000	645000000			5.64351e+07
								Std deviation							Std deviation							Std deviation

## Sheet: Gangliosides species in kidney
Fold change compared to control																							Dunn's test, adjusted p value
	Lipid species	GRN +/+							GRN +/R493X							GRN R493X/R493X							GRN +/+ vs GRN +/R493X	GRN +/+ vs GRN R493X/R493X
Gangliosides	GM1(d34:1)	0.987008	0.81688	0.820053	1.59141	0.784646		0.339937	1.06395	1.21873	0.602892	0.948055			0.261666	2.0114	2.90496	1.82251	1.54829	1.1276		0.660907	ns	0.0382
	GD1(d34:1)	1.10596	0.956423	0.831166	1.29959	0.806863		0.205357	1.26952	2.27878	1.2642	1.16523			0.525094	1.66975	1.79693	2.05647	2.15069	1.48374		0.274219	ns	0.0103
	GD1(d36:1)	1.0232	1.15329	0.863685	1.23529	0.724531		0.208485	1.37426	2.11023	1.43388	1.49422			0.341586	1.03232	1.15737	1.5207	1.7278	1.60193		0.298551	0.0356	ns
	GD1(d38:1)	1.03085	1.41475	0.941066	1.12976	0.483581		0.339105	1.16422	1.78211	1.76399	1.8127			0.311671	0.509443	1.22862	1.23829	1.76514	1.06882		0.449597	0.0431	ns
	GD1(total)	1.07509	1.08319	0.858627	1.25434	0.728748		0.206648	1.27037	2.15036	1.39344	1.35447			0.408707	1.32104	1.56071	1.79333	1.99263	1.42822		0.273204	ns	0.0081
	GT1(d34:1)	1.84327	1.26282	0.735703	0.774679	0.383527		0.565872	2.18717	2.25199	1.71896	0.780726			0.678881	1.39116		1.87004	1.36167	1.12568		0.312099	ns	ns
	GT1(d36:1)	1.25367	1.25804	0.866563	0.91247	0.709254		0.245426	1.59142	1.38868	2.09836	1.64287			0.299512	1.38489	0.678231	1.70859	1.18299	2.20042		0.569948	0.0473	ns
	GT1(d38:1)	0.947707	1.34704	1.02733	1.08176	0.596169		0.270961	1.17929	1.29683	1.79219	1.74209			0.30989	0.960589	0.819393	1.2698	1.01947	1.62131		0.315433	ns	ns
	GT1(total)	1.1919	1.30605	0.929513	0.978755	0.593785		0.274281	1.4744	1.48708	1.87136	1.54858			0.186835	1.16097	0.637512	1.50343	1.12673	1.7102		0.409819	0.0356	ns
								Std deviation							Std deviation							Std deviation
