# Supplementary material for: Deficiency of the frontotemporal dementia gene GRN results in gangliosidosis
Source: Nat Commun. 2022 Oct 7;13:5924. doi: 10.1038/s41467-022-33500-9 (PMC9546883; doi:10.1038/s41467-022-33500-9)
Supplement: Supplementary file 5 — Supplementary Data 2 [file 41467_2022_33500_MOESM5_ESM.xlsx]

## Sheet: Conventional lipids
Fold change compared to control in frontal lobe																										Dunn's test, adjusted p value
	Lipid class	Control				FTD-TDP43-A(sporadic-non-GRN)							FTD-TDP43-A(GRN)													Control vs FTD-TDP43-A(sporadic-non-GRN)	Control vs FTD-TDP43-A(GRN)
Phospholipids	PE	0.905264	0.997777	1.09696	0.095867	0.838362	0.657146	0.643784	0.655258	0.856546	0.617307	0.106497	0.999821	0.569853	0.730636	0.766272	0.674214	0.524091	0.462437	0.623105	0.708963	0.792187	0.887226	0.623226	0.152413	ns	0.0282
	PC	1.41281	1.19706	0.390136	0.539061	1.28198	1.15834	1.1526	1.17352	1.22579	1.34657	0.0778995	1.25407	1.10288	1.20339	0.638009	1.28215	1.15218	1.47137	1.18653	1.19619	0.425346	0.447222	1.17207	0.342139	ns	ns
	PS	0.680876	1.00626	1.31286	0.316038	0.874309	0.752971	0.686208	0.720899	0.868474	0.884353	0.0879957	0.6796	0.804343	0.828297	1.05877	0.613323	0.601736	0.774319	0.853819	0.756924	1.26485	1.02861	0.758187	0.194714	ns	ns
	PI	0.929687	0.902481	1.16783	0.145982	1.10668	0.791481	0.684877	0.803168	0.897953	0.889947	0.142651	0.97086	0.840607	1.05116	0.959464	0.979828	0.836427	0.938231	0.963553	0.783241	1.78854	1.76575	1.50302	0.358296	ns	ns
	PA	0.410667	0.75315	1.83618	0.744127	0.55172	0.516976	0.615326	0.316704	0.648885	1.27239	0.324634	0.686878	0.206661	0.353396	0.240443	0.106792	0.651225	0	0.199752	1.38004	0.179858	0.27767	0.784094	0.388704	ns	ns
	CL	0.819977	1.24033	0.939697	0.216566	0.28095	0.358477	0.14881	0.313825	0.748607	0.688116	0.239894	0.764495	0.119589	0.183529	0	0	0.0715743	0.643324	0	0.209708	0.217194	0	0.0953156	0.253881	ns	0.0037
Neutral lipids	DAG	0.668412	0.799011	1.53258	0.465825	0.764142	1.11614	1.3177	0.865689	0.69693	1.23862	0.259569	1.16693	0.975364	0.894137	1.53921	1.77177	1.42961	1.74902	1.04952	1.47686	1.9622	3.41327	0.623629	0.72244	ns	ns
	TAG	1.10237	0.439533	1.45809	0.516939	1.10338	0.758825	0.625885	0.610912	0.46578	1.50506	0.388967	3.46015	0.811504	2.79407	0.989107	6.87911	2.49022	7.40002	2.61709	18.7766	5.11768	18.7553	0.949561	6.37754	ns	ns
	Chol	0.877069	0.859296	1.26363	0.228487	0.862566	1.11608	1.12582	1.08441	0.895462	0.92089	0.120417	0.897155	1.1273	1.05175	1.56787	1.05031	1.13622	1.10599	1.08881	1.00699	1.41228	1.46743	1.1133	0.202627	ns	ns
	SE	0	1.11734	1.88266	0.946801	0	3.88483	1.51512	0	1.76414	1.07613	1.43811	2.85573	0	3.60952	16.9784	4.86807	2.05555	0	3.39084	6.32406	6.95501	9.37387	2.51036	4.69135	ns	0.0299
Sphingo-lipids	Cer	0.934821	0.953246	1.11193	0.0973741	0.90687	0.86249	0.860658	0.764781	0.955452	0.911649	0.0652967	0.863308	0.580597	1.10907	1.18442	0.84945	0.782224	1.01287	1.07872	0.855867	1.24228	1.44961	1.00784	0.233278	ns	ns
	HexCer	0.684947	0.732623	1.58243	0.504962	0.735613	1.7734	2.09301	2.02077	0.882603	1.00211	0.611646	0.811583	2.61878	0.834674	3.00836	0.999126	2.65265	0.279399	1.39027	1.35974	1.34535	0.534496	1.26301	0.878472	ns	ns
	SM	0.909244	0.87277	1.21799	0.189661	0.968603	1.90204	1.81437	1.69428	0.921139	1.00096	0.465482	1.01324	1.76915	2.20184	2.27682	2.21008	1.75815	2.01474	2.0244	1.14268	2.97031	3.79416	2.17697	0.739913	ns	0.0137
Fold change compared to control in occipital lobe																											Dunn's test, adjusted p value
	Lipid class	Control				FTD-TDP43-A(sporadic-non-GRN)							FTD-TDP43-A(GRN)														Control vs FTD-TDP43-A(sporadic-non-GRN)	Control vs FTD-TDP43-A(GRN)
Phospholipids	PE	0.942091	1.15951	0.898398	0.139858	1.09995	1.05212	0.529211	0.784716	0.550629	0.77806	0.240732	0.412666	0.590839	0.675539	0.676794	0.520442	0.645709	0.863774	0.613255	0.434303	0.525996	0.641576	0.531323	0.686448	0.119644	ns	0.0141
	PC	0.984108	0.956192	1.0597	0.0535523	0.984261	0.935922	0.831493	0.690627	0.828868	0.995933	0.116825	0.592314	0.784552	0.889801	0.826208	0.828936	0.860301	0.928089	0.807021	0.994375	0.832265	1.02847	0.8599	0.356426	0.173609	ns	ns
	PS	1.04455	1.16221	0.793241	0.188475	1.02389	1.21172	1.0047	1.16727	0.843215	1.2451	0.153012	0.859179	1.6931	0.866772	0.847548	0.85442	0.892988	1.19458	0.910181	0.999385	0.924718	0.835689	0.829647	1.05141	0.237989	ns	ns
	PI	1.00553	0.987283	1.00718	0.0110442	1.06867	1.02191	0.702935	0.789945	0.756864	0.995778	0.156996	0.670839	1.04989	0.777132	0.748097	0.752735	0.804813	0.990046	0.692251	0.516156	0.668373	0.716983	0.713128	1.09398	0.165286	ns	ns
	PA	1.02361	1.03134	0.945054	0.0477417	0.653312	0.764188	0.731376	0.371515	0.839386	0.892829	0.185114	1.10363	0.235927	0.588148	0.314203	0.826783	0.531041	1.08977	0.742319	1.14698	0.849442	2.08971	0.444026	0.899049	0.479406	ns	ns
	CL	0.806127	1.57053	0.623345	0.502473	0.700977	0.958371	0.701687	0.891631	0	1.32559	0.438406	0.131055	0.607623	0.468311	0.693334	0.293575	0.784903	0.878125	0.282726	0.563087	0.503138	0.492275	0.141657	0.202141	0.2424	ns	ns
Neutral lipids	DAG	1.05641	0.777862	1.16573	0.199991	0.877459	0.796704	1.34111	1.6425	1.0884	0.901584	0.32652	1.64473	1.12443	0.961897	0.679197	1.29399	1.6114	1.05577	1.1537	2.21714	1.3101	1.79172	1.24392	1.79222	0.416533	ns	ns
	TAG	0.652265	1.54041	0.807325	0.474387	0.514396	0.557893	0.141296	1.56346	0.32043	0.153905	0.530033	0.498948	0.306209	0.318906	0	0.312851	1.68732	0.945922	0	0	0	0.338195	0	2.12844	0.685678	ns	ns
	Chol	1.02645	0.918235	1.05531	0.072266	1.00202	1.01905	1.37202	1.40173	1.41966	1.04273	0.207202	1.65265	1.16347	1.31123	1.36652	1.40828	1.29603	1.08118	1.36125	1.30876	1.36719	1.12101	1.3272	1.75936	0.189152	ns	0.0335
	SE	0	3	0	1.73205	1.83875	1.95551	0	2.58597	0	3.05412	1.29502	0	13.0245	4.37152	0	0	0	0	0	0	0	0	8.22798	173.193	47.6198	ns	ns
Sphingo-lipids	Cer	0.919632	1.07004	1.01032	0.0757349	1.28755	1.1048	1.02571	1.93476	0.736478	0.986809	0.411029	0.964722	0.803201	0.974114	0.808583	0.842694	0.958295	0.97491	1.08166	0.729101	1.3236	1.02857	0.988894	1.55325	0.222881	ns	ns
	HexCer	1.05049	0.735274	1.21424	0.243441	0.797252	0.965783	3.94086	3.07347	3.83624	1.28089	1.46466	5.35759	2.91074	2.71032	3.97735	4.07054	3.30384	1.12082	4.05352	2.18064	4.19137	1.76002	3.77223	3.16468	1.1458	ns	ns
	SM	1.00894	0.948709	1.04235	0.0474552	0.979934	0.835421	1.48708	1.55064	1.69281	0.958639	0.366709	1.96334	1.42486	1.74286	1.68224	1.58809	1.54127	1.00855	1.68788	1.18104	1.41876	0.88628	2.05366	2.72336	0.477469	ns	ns
					Std deviation							Std deviation														Std deviation

## Sheet: PG and BMP
Fold change compared to control in frontal and occipital lobe
	Lipid class	Control				FTD-TDP43-A(sporadic-non-GRN)							FTD-TDP43-A(GRN)
frontal BMP	18:1/18:1	0.603	0.519	1.88	0.762682	0.858	1.11	0.928	1.5	0.754	0.115	0.456323	0.536	0.17	1.04	1.13	1.25	0.817	0.614	0.852	1.55	0.84	0.395	0.398396
	18:1/18:2	0.731	0.656	1.61	0.530469	0.381	1.19	0.81	1.28	0.541	0.0804	0.468703	0.496	0.099	0.693	1.06	0.346	0.74	0.565	1.13	1.24	0.935	0.451	0.356519
	22:6/22:6	0.647	1.34	1.01	0.346631	0.297	0.303	0.336	0.29	0.2	0.0605	0.102366	0.28	0.155	0.512	0.308	0.0769	0.243	0.138	0.139	0.353	0.207	0.108	0.128304
occipital BMP	18:1/18:1	0.839	0.527	1.58	0.540869	0.585	0.448	0.799	1.91	0.743	2.32	0.780497	1.28	1.55	1.06	1.03	0.487	1.28	0.548	0.637	0.581	0.346	0.909	0.390237
	18:1/18:2	0.793	0.559	1.65	0.574382	0.255	0.409	0.587	1.1	0.569	0.829	0.301787	1.03	0.782	0.657	0.755	0.152	0.903	0.587	0.387	0.553	0.252	0.875	0.277886
	22:6/22:6	0.738	0.913	1.35	0.315208	0.328	0.395	0.613	0.283	0.395	0.382	0.113678	0.324	0.61	1.01	0.178	0.175	0.411	0.258	0.34	0.305	0.29	0.428	0.238164
					Std deviation							Std deviation												Std deviation

## Sheet: Gangliosides
Fold change compared to control in frontal lobe																									Dunn's test, adjusted p value
Lipid species	Control				FTD-TDP43-A(sporadic-non-GRN)							FTD-TDP43-A(GRN)													Control vs FTD-TDP43-A(sporadic-non-GRN)	Control vs FTD-TDP43-A(GRN)
GD1 34:1;2	1.4132	0.568407	1.01839	0.422698	1.46601	1.25063	1.80986	1.04372	1.34742	1.31334	0.255775	3.69227	0.976225	5.0671	4.11068	5.90571	2.92918	2.74061		2.07867	1.1611	3.66703		1.5892	ns	0.05
GD1 36:1;2	1.09388	0.972813	0.933311	0.0836636	1.31653	1.03713	1.38729	1.21433	1.31881	1.22154	0.122804	1.61457	0.995993	1.79325	1.30897	1.70869	1.50911	1.76964	1.19076	1.47163	1.24528	1.70989	1.07543	0.279761	ns	0.0263
GD1 36:2;2	0.939809	1.00597	1.05422	0.0574385	1.20279	0.996582	1.37906	1.25648	1.32854	1.22253	0.132593	1.9689	0.872626	1.43287	1.3772	1.82886	1.78415	2.08247	1.18135	1.81534	1.14469	1.91719	0.792429	0.443116	ns	ns
GD1 38:1;2	0.959536	0.928564	1.1119	0.098138	0.882676	0.969966	0.888086	0.992204	0.957974	0.950291	0.0447954	0.598568	1.0539	0.794164	0.892525	0.539328	0.64303	0.73052	0.930837	0.782583	0.945843	0.654785	1.06118	0.175548	ns	ns
GD1 38:2;2	0.948405	0.884142	1.16745	0.148535	0.87232	1.17289	1.06658	1.1089	1.14765	1.1389	0.110178	1.08097	1.13637	0.938798	1.07962	1.04155	1.13842	1.36564	1.04276	1.31605	1.02917	0.900521	0.962354	0.139775	ns	ns
GD1 36:1;2-Oac	1.04107	0.877167	1.08176	0.108304	0.881341	1.27149	1.3532	1.18149	1.31899	1.09417	0.175603	1.51579	1.01052	1.62493	1.45354	1.6665	1.56415	1.39423	1.54513	1.04924	1.11868	1.3511	1.09276	0.237859	ns	0.0399
GD1 40:1;2	0.945392	0.979267	1.07534	0.0674094	0.838572	1.17261	0.92403	1.14137	0.882058	1.06919	0.141546	0.764596	1.05344	0.965015	0.848426	0.659136	0.754904	0.848526	1.33936	1.01048	1.19727	0.755148	1.16061	0.210444	ns	ns
GD1 40:2;3	0.903549	0.884807	1.21164	0.183529	0.608482	1.26158	0.914541	0.993804	0.939304	0.865873	0.21063	0.78111	1.12508	0.886751	1.15238	0.593	0.799318	0.609958	1.18793	0.656436	0.839221	0.651931	1.10024	0.223662	ns	ns
GD2 36:1;2	1.00489	1.04262	0.952496	0.045258	0.987906	0.841313	1.25783	1.20414	1.58812	1.38221	0.268406	2.51216	0.965836	1.70313	0.700948	2.65276	1.65894	0.703335	0.9805	0.799546	1.38474	1.75668	1.0453	0.668596	ns	ns
GD2 38:1;2	0.933902	1.02443	1.04167	0.0578887	0.867359	0.834423	1.00711	0.9868	1.16822	0.987769	0.118334	0.956835	1.06003	0.66409	0.903662	0.944633	0.827724	0.835132	0.992411	0.515113	1.15192	0.996131	1.08527	0.180445	ns	ns
GD3 36:1;2	0.9578	0.888327	1.15387	0.137711	1.12419	0.988148	1.09371	1.18761	1.44725	1.36624	0.173688	1.88746	1.20411	1.62311	1.61985	1.61941	0.603523	2.16191	1.61388	0.937734	1.3229	2.5031	1.10029	0.526261	ns	0.0376
GD3 38:1;2	0.952256	0.827453	1.22029	0.200724	0.540068	0.586295	0.673462	0.90952	0.925337	0.835188	0.167346	0.761222	0.968976	0.649047	0.728144	0.686737	0.632665	0.757932	0.9817	0.414176	1.00502	1.08213	0.860074	0.192421	ns	ns
GM1 36:1;2	0.974382	1.02048	1.00513	0.0234758	2.7963	2.16949	2.31262	1.28249	1.55437	1.47095	0.58742	2.41428	2.12636	2.09938	2.50802	2.34186	2.43743	4.19803	1.98813	2.84462	1.34652	2.07637	1.38804	0.734363	ns	0.014
GM1 38:1;2	0.844463	1.01178	1.14376	0.149995	1.65374	2.05061	1.57577	1.13769	1.27802	1.28205	0.334817	1.1638	2.10557	1.15412	1.963	0.795028	0.969782	2.30213	1.69424	1.74208	1.2698	0.899606	1.3085	0.499857	ns	ns
Fold change compared to control in occipital lobe																									Dunn's test, adjusted p value
	Control				FTD-TDP43-A(sporadic-non-GRN)							FTD-TDP43-A(GRN)													Control vs FTD-TDP43-A(sporadic-non-GRN)	Control vs FTD-TDP43-A(GRN)
GD1 36:1;2	1.09831	1.0435	0.858195	0.125828	1.02414	0.909755	0.95073	0.948882	1.187	0.865863	0.113645	1.18562	0.735087	0.967957	0.649434	1.05535	0.695932	0.851116	1.0665	1.06338	1.17231	0.926503	0.868	0.180583	ns	ns
GD1 36:2;2	0.827333	1.16841	1.00426	0.170578	0.816236	0.771698	0.922287	0.870444	1.04001	0.772049	0.103598	1.25523	0.714426	0.993307		0.80662	0.634339	0.628102	1.03985	0.953673	1.07494	0.359376	0.430221	0.282107	ns	ns
GD1 38:1;2	0.917189	1.01293	1.06989	0.0771643	1.19649	0.832008	0.977797	1.06553	0.958915	0.819918	0.142842	0.710935	0.825775	1.01055	0.698696	0.772678	0.807841	1.05135	0.72822	0.991857	0.864932	0.833486	1.06254	0.133285	ns	ns
GD1 38:2;2	0.911007	1.08623	1.00276	0.0876434	1.21537	0.968308	0.890414	0.935521	1.02768	0.772886	0.148255	0.95252	1.1303	1.07997		0.722849	0.762004	0.991478	0.929559	0.93442	0.972679		0.774768	0.134877	ns	ns
GD1 36:1;2-Oac	1.09648	0.976515	0.927006	0.0871432	2.58328	1.08642	1.98373	1.50511	1.18446	0.851474	0.646901	1.87056	1.36375	1.32582	1.4179	2.7131	1.53847	1.35085	1.3348	3.00775	1.13775	2.1123	2.48949	0.629304	ns	ns
GD1 40:1;2	0.817787	1.12709	1.05513	0.161851	1.20394	0.746717	0.84654	0.931606	0.817367	0.651524	0.190516	0.816326	0.6831	1.08018	0.512689	0.504237	0.690609	1.07006	0.852424	0.848162	1.02242	0.692429	0.826476	0.194041	ns	ns
GD1 40:2;3	0.81885	0.927649	1.2535	0.226177	3.17047	0.95253	2.05519	1.5116	1.01292	0.746052	0.91331	1.20519	1.17703	1.32245	1.42765	2.05151	1.49302	1.62612	1.05657	3.03238	0.890224	1.76007	2.72878	0.659265	ns	ns
GD2 36:1;2	1.01757	0.983064	0.999366	0.0172621	0.0921702	0.751281	0.910106	1.11927	1.40591	1.09006	0.45051	1.79339	0.943689		0.558604	0.838622	0.64028	0.888067	1.90418		1.52634	1.15191	0.99057	0.466726	ns	ns
GD2 38:1;2	0.84325	1.06909	1.08766	0.136067	0.79836	0.836121	1.02161	1.14037	1.20047	0.971132	0.160335	0.823347	0.773973	0.917821	0.455097	0.735112	0.796338	1.09697	1.01277	0.556078	1.12638	0.968012	1.04016	0.209458	ns	ns
GD3 36:1;2	0.878452	0.925515	1.19603	0.171392	0.866764	0.636822	0.984046	0.979886	1.07796	0.982753	0.154655	1.36837	1.17974	1.01953	0.584836	1.38924	0.572622	0.817406	1.37071	0.892092	1.3332	1.08146	0.919389	0.295141	ns	ns
GD3 38:1;2	0.827149	0.770107	1.40274	0.34995	0.560485	0.521099	0.738239	1.00765	0.784807	0.778988	0.176018	0.56538	0.859069	0.843199	0.253791	0.733568	0.393561	0.793075	0.665368	0.575433	0.916733	0.77963	0.798984	0.200554	ns	ns
GM1 36:1;2	1.22336	0.92757	0.849071	0.197377	3.03092	1.77736	2.37179	1.19207	1.35194	0.728489	0.841544	1.49378		1.85403	1.37122	1.8769	1.85912	2.18585	2.3198	2.58624	1.45221	1.36431	1.52402	0.413937	ns	ns
GM1 38:1;2	1.00699	0.863982	1.12903	0.132663	3.44455	1.45535	2.11079	1.30518	1.17906	0.512383	1.0103	0.938263	1.88345		0.55625	1.15765	1.45564	2.34866	1.59733		1.02215	0.793737	1.49094	0.539651	ns	ns
				Std deviation							Std deviation													Std deviation
