# Supplementary material for: Deficiency of the frontotemporal dementia gene GRN results in gangliosidosis
Source: Nat Commun. 2022 Oct 7;13:5924. doi: 10.1038/s41467-022-33500-9 (PMC9546883; doi:10.1038/s41467-022-33500-9)
Supplement: Supplementary file 6 — Supplementary Data 3 [file 41467_2022_33500_MOESM6_ESM.xlsx]

## Sheet: HeLa cells
Fold change compared to control																										Dunn's test, adjusted p value
	Lipid class	GRN +/+								GRN -/-								GRN -/- + addback								GRN +/+ vs GRN -/-	GRN +/+ vs GRN -/- addback	GRN +/+ vs GRN -/- addback
Phospholipids	PC	0.974902	1.05348	0.865435	0.748131	1.05573	0.995758	1.30657	0.174234	1.08663	1.09628	1.00681	0.936296	0.852174	1.04333	0.945397	0.088914	1.28626	1.34526	1.09117	1.03085	1.06878	1.17783		0.126531	ns	ns	ns
	PE	1.15216	1.105	0.881636	0.66012	1.12715	0.789108	1.28482	0.225637	1.13932	0.902735	0.920671	0.850066	0.729285	0.834631	0.726704	0.140315	1.21475	1.07141	0.884878	0.791093	0.814278	0.871788		0.166384	ns	ns	ns
	PS	1.13501	1.07626	0.785723	0.671107	1.2291	0.798241	1.30456	0.246332	0.915876	0.899809	1.00288	0.900277	0.75037	0.887852	0.765245	0.0885264	1.28576	1.09691	0.958205	0.786512	0.851084	0.943682		0.180394	ns	ns	ns
	PG	0.861166	1.05671	0.731836	0.86622	1.21822	1.02696	1.23888	0.190488	1.03804	1.23289	0.876204	1.11205	1.06887	1.11486	1.05649	0.107286	1.38565	1.3635	1.22503	0.969588	1.0873	1.31126		0.165298	ns	ns	ns
	BMP	0.987641	1.07163	0.840969	0.794836	1.1301	0.837828	1.337	0.195559	0.645176	0.55916	0.51273	0.532733	0.566014	0.557167	0.542181	0.042016	1.37267	1.25726	1.02866	1.02899	1.00775	1.07063		0.150991	ns	ns	ns
Neutral lipids	DAG	1.10712	1.12644	0.766404	0.660058	1.0895	0.852642	1.39783	0.253504	1.2288	1.06588	1.19108	0.879116	0.803036	1.08297	0.710355	0.198818	1.605	1.59475	1.29753	1.23665	1.18574	1.2847		0.18437	ns	0.0333	0.0228
	TAG	1.18153	1.01505	0.89141	0.753988	0.95034	0.9818	1.22588	0.162948	1.75391	1.47274	1.49221	1.34678	1.31777	1.50767	1.28033	0.160648	0.888891	0.904636	0.858631	0.645272	0.674344	0.699203		0.117816	0.05	ns	0.0003
	SE	0.976808	0.953381	0.7018	0.734876	1.50468	1.00443	1.12403	0.268336	1.1722	1.00367	0.87507	0.755771	0.70282	0.846656	0.644665	0.182758	1.10493	1.04243	0.731637	0.74118	0.729636	0.827263		0.168455	ns	ns	ns
Sphingo-lipids	LCB	1.06334	1.08431	0.830663	1.1147	0.985547	0.861059	1.06038	0.112628	1.10698	0.811981	1.18723	0.683998	0.85525	1.34167	0.679944	0.26013	2.25189	3.71011	3.37106	3.66023	1.48106	3.00095		0.883039	ns	0.0117	0.0043
	Cer	1.11069	1.03132	0.77479	0.690792	1.16872	0.912919	1.31078	0.220678	1.20061	0.917882	1.07923	0.844483	0.751903	0.930848	0.807156	0.157957	1.4928	1.54534	1.22606	1.20452	1.20298	1.2669		0.154439	ns	0.0362	0.0084
	HexCer	1.15658	1.04713	0.796943	0.643478	1.26933	0.878295	1.20825	0.233022	1.65122	1.12623	1.35553	1.06825	0.949304	1.16407	1.01498	0.240918	1.33411	1.39473	1.08954	1.05079	1.10362	1.17745		0.141248	ns	ns	ns
	LacCer	1.19295	1.00035	0.772754	0.641478	1.23799	0.882515	1.27197	0.245566	1.34964	0.938525	0.950405	0.85689	0.771884	0.901543	0.84381	0.188707	0.926041	0.920601	0.726011	0.696841	0.718942	0.738064		0.10588	ns	ns	ns
Ganglio-sides	GM2	1.1	1.06	0.92	1.07	0.843	1.01		0.0996469	2.6	1.88	2.22	2.12	1.28	1.49		0.487377	1.29	1.41	1.16	0.718	0.869	1.04		0.259444	ns	ns	ns
	GD1a	0.753	1.12	1.04	1.03	0.905	1.15		0.147941	1.46	1.3	1.35	1.05	1.11	1.11		0.16334	1.1	1.15	0.943	0.63	0.908	0.759		0.197911	ns	ns	ns
	GD3	1.11	0.921	0.951	1.03	0.781	1.2		0.148051	1.23	0.85	1.08	0.787	0.832	0.771		0.186593	1.08	0.766	0.724	0.532	0.596	0.644		0.193983	ns	ns	ns
									Std deviation								Std deviation								Std deviation
																										Dunn's test, adjusted p value
Neutral lipids	Lipid class	control								NPC1 -/-								NPC2 -/-								NPC +/+ vs NPC1 -/-	NPC +/+ vs NPC2 -/-
	Cholesterol	1.08663	1.09628	1.00681	0.936296	0.852174	1.04333	0.945397	0.088914	2.02839	1.92492	1.90423					0.0665193	1.70664	1.71538	1.63225					0.0456796	0.0058	ns
	CE	0.976808	0.953381	0.7018	0.734876	1.50468	1.00443	1.12403	0.268336	0.896	0.855	0.812					0.042004	0.591	0.479	0.417					0.0881892	ns	0.0157
									Std deviation								Std deviation								Std deviation
																Dunn's test, adjusted p value
		GRN +/+							GRN -/-							GRN +/+ vs GRN -/-
Feeding GM2	vehicle	0.787321	0.981567	1.30233	0.931378		0.997406	0.188208	1.44515	1.86786	1.49079	1.42039	1.72419	1.03836	0.285692	0.0374
	PC(18:1)	0.935792	0.861708	1.41116	1.45314	0.95319	0.986899	0.260623	1.95281		1.21051	1.65301	1.09998	1.86559	0.384068	0.0239
	BMP(18:1)	1.01193	1.09246	0.551437	0.451124	1.01956	0.819925	0.267946	1.14688	1.23137	1.00508	1.52832	0.651184	0.636741	0.346769	ns
								Std deviation							Std deviation
