# Supplementary material for: Deficiency of the frontotemporal dementia gene GRN results in gangliosidosis
Source: Nat Commun. 2022 Oct 7;13:5924. doi: 10.1038/s41467-022-33500-9 (PMC9546883; doi:10.1038/s41467-022-33500-9)
Supplement: Supplementary file 7 — Supplementary Data 4 [file 41467_2022_33500_MOESM7_ESM.xlsx]

## Sheet: HeLa-Control_GRN KO_GRN KO+GRN
Protein Id	Gene Symbol	Description	Group ID	Number of peptides	Collapsed	Parsimony	CONTROL	CONTROL	CONTROL	GRN KO	GRN KO	GRN KO	GRN KO+GRN	GRN KO+GRN	GRN KO+GRN
sp|P37108|SRP14_HUMAN	SRP14	SRP14_HUMAN Signal recognition particle 14 kDa protein	0	13	C	UR	3784.81	3745.64	3653.52	3570.52	3664.67	3617.73	3691.05	3385.44	3588.41
sp|Q8N697|S15A4_HUMAN	SLC15A4	S15A4_HUMAN Solute carrier family 15 member 4	1	3	C	UR	1063.95	1048.69	987.544	1103.62	1108.84	1008.64	1012.42	849.365	1082.45
sp|Q9NYV4|CDK12_HUMAN	CDK12	CDK12_HUMAN Cyclin-dependent kinase 12	2	21	C	UR	2986.71	2642.69	2648.65	2915.53	2780.55	2833.08	3097.15	3169.74	3293.34
sp|A8MW92|P20L1_HUMAN	PHF20L1	P20L1_HUMAN PHD finger protein 20-like protein 1	2	6	C	UR	957.595	919.978	922.587	1020.8	991.631	1041.53	1071.47	1026.76	1166.17
sp|Q14004|CDK13_HUMAN	CDK13	CDK13_HUMAN Cyclin-dependent kinase 13	2	7	C	UR	1003.14	931.931	935.182	893.313	933.013	877.382	895.961	856.377	997.372
sp|Q14004-2|CDK13_HUMAN	CDK13	CDK13_HUMAN Isoform 2 of Cyclin-dependent kinase 13	2	1	C	UR	223.429	217.569	217.754	199.997	209.655	195.331	183.086	168.645	218.023
sp|P36578|RL4_HUMAN	RPL4	RL4_HUMAN 60S ribosomal protein L4	3	26	C	UR	5089.1	4960.66	4843.35	4712.83	4913.02	4814.19	5603.24	6203.89	5443.82
sp|O76031|CLPX_HUMAN	CLPX	CLPX_HUMAN ATP-dependent Clp protease ATP-binding subunit clpX-like, mitochondrial	4	28	C	UR	8277.97	7623.03	7472.59	7174.76	7613.96	7727.56	8107.64	8054.2	8783.39
sp|O15265-2|ATX7_HUMAN	ATXN7	ATX7_HUMAN Isoform b of Ataxin-7	5	2	C	UR	112.917	112.843	114.247	92.8546	94.3466	97.1622	108.886	107.529	132.341
sp|Q8WUQ7-2|CATIN_HUMAN	CACTIN	CATIN_HUMAN Isoform 2 of Cactin	6	11	C	UR	3005.01	2845.24	3020.07	2736.37	2743.22	2912.17	2938.52	2750.88	3170.97
sp|P82914|RT15_HUMAN	MRPS15	RT15_HUMAN 28S ribosomal protein S15, mitochondrial	7	8	C	UR	722.251	658.47	646.157	614.213	648.051	624.524	661.864	588.965	757.201
sp|Q9BTD8|RBM42_HUMAN	RBM42	RBM42_HUMAN RNA-binding protein 42	8	10	C	UR	1154.77	1128.59	1120.89	1030.03	1006.4	1055.64	1121.7	1208.95	1219.04
sp|Q9P258|RCC2_HUMAN	RCC2	RCC2_HUMAN Protein RCC2	9	27	C	UR	4675.89	4998.27	4801.92	5249.15	4708.9	5229.85	5480.87	8128.22	4699.64
sp|Q96CC6|RHDF1_HUMAN	RHBDF1	RHDF1_HUMAN Inactive rhomboid protein 1	10	1	C	UR	63.0487	54.4074	67.2231	57.6211	63.9768	59.9678	45.5592	48.4403	47.5242
sp|P30044|PRDX5_HUMAN	PRDX5	PRDX5_HUMAN Peroxiredoxin-5, mitochondrial	11	16	C	UR	5948.12	6185.52	6181.08	4508.47	4604.75	4666.92	4051.65	3998.74	3825.68
sp|Q15596|NCOA2_HUMAN	NCOA2	NCOA2_HUMAN Nuclear receptor coactivator 2	12	6	C	UR	765.569	773.761	812.291	718.008	778.038	748.806	750.792	715.395	736.715
sp|Q96L91|EP400_HUMAN	EP400	EP400_HUMAN E1A-binding protein p400	13	23	C	UR	3450.5	3391.44	3464.62	3149.32	3350.27	3333.59	3558.15	3518.79	3960.55
sp|O95159|ZFPL1_HUMAN	ZFPL1	ZFPL1_HUMAN Zinc finger protein-like 1	14	6	C	UR	725.605	574.678	611.388	520.961	541.863	633.413	582.397	690.546	638.338
sp|Q6P2E9|EDC4_HUMAN	EDC4	EDC4_HUMAN Enhancer of mRNA-decapping protein 4	15	40	C	UR	5615.38	5821.68	6058.8	6023.02	5933.05	5747.09	6457.8	6247.91	5979.02
sp|Q9NQP4|PFD4_HUMAN	PFDN4	PFD4_HUMAN Prefoldin subunit 4	16	3	C	UR	508.241	530.73	591.852	569.149	540.757	552.557	608.309	525.886	567.8
sp|O95551-2|TYDP2_HUMAN	TDP2	TYDP2_HUMAN Isoform 2 of Tyrosyl-DNA phosphodiesterase 2	17	3	C	UR	647.954	712.508	761.385	744.912	698.159	638.839	771.994	683.726	672.727
sp|O15357|SHIP2_HUMAN	INPPL1	SHIP2_HUMAN Phosphatidylinositol 3,4,5-trisphosphate 5-phosphatase 2	18	26	C	UR	1535.37	1687.57	1740.27	1700.34	1596.88	1593.65	1814.88	1761.09	1606.58
sp|Q96P70|IPO9_HUMAN	IPO9	IPO9_HUMAN Importin-9	19	25	C	UR	3455.67	4102.25	4223.37	4722.07	4492.01	4321.72	4169.67	4991.88	3435.54
sp|P30260-2|CDC27_HUMAN	CDC27	CDC27_HUMAN Isoform 2 of Cell division cycle protein 27 homolog	20	18	C	UR	3629.92	3718.1	3838.41	4030.18	4090.87	3944.45	4236.47	3937.09	4388.27
tr|G5EA36|G5EA36_HUMAN	CDC27	G5EA36_HUMAN Cell division cycle 27, isoform CRA_c	20	1	C	UR	15.108	14.0959	12.767	17.2879	13.8318	14.2151	14.7565	20.6402	16.2743
sp|O15042|SR140_HUMAN	U2SURP	SR140_HUMAN U2 snRNP-associated SURP motif-containing protein	21	20	C	UR	5928.16	5597.53	5441.72	5648.79	5903.54	5904.11	6272.57	6056.06	6664.38
sp|Q9NP50|FA60A_HUMAN	FAM60A	FA60A_HUMAN Protein FAM60A	22	3	C	UR	98.4041	107.585	110.854	104.913	97.6733	108.926	151.018	150.719	143.078
sp|Q01780|EXOSX_HUMAN	EXOSC10	EXOSX_HUMAN Exosome component 10	23	35	C	UR	8285.91	8104.66	8067.36	7392.47	7563.02	7723.23	8806.65	8773.04	9469.81
sp|P02786|TFR1_HUMAN	TFRC	TFR1_HUMAN Transferrin receptor protein 1	24	41	C	UR	18486.9	17940.7	17143.6	14691.1	15407.4	15397.1	15339.6	15109.5	16711
sp|P07954|FUMH_HUMAN	FH	FUMH_HUMAN Fumarate hydratase, mitochondrial	25	28	C	UR	7383.54	6988.64	6813.86	5872.04	6359.52	6199.17	6008.95	5560.75	6241.97
sp|Q9Y490|TLN1_HUMAN	TLN1	TLN1_HUMAN Talin-1	26	46	C	UR	10280.6	10767.8	10710	11952.3	11797.7	11631.9	10363.1	9928.04	9457.52
sp|Q9Y4G6|TLN2_HUMAN	TLN2	TLN2_HUMAN Talin-2	26	33	C	UR	6009.16	6120.45	6268.63	8082.21	7940.93	7703.63	7423.41	6962.01	7259.21
sp|P18621-3|RL17_HUMAN	RPL17	RL17_HUMAN Isoform 3 of 60S ribosomal protein L17	26	28	C	UR	6581.61	6503.08	6453.88	6639.55	6758.5	6781.74	7599.66	7926.88	7275.21
sp|O94826|TOM70_HUMAN	TOMM70A	TOM70_HUMAN Mitochondrial import receptor subunit TOM70	27	32	C	UR	8498.85	8037.1	7763.89	7314.48	7526.97	7765.3	7493.21	7857.4	8246.55
sp|Q96L58|B3GT6_HUMAN	B3GALT6	B3GT6_HUMAN Beta-1,3-galactosyltransferase 6	28	2	C	UR	96.8486	102.722	99.3458	92.2787	93.6603	92.0248	84.0116	91.1415	96.3053
sp|Q9H9Y2|RPF1_HUMAN	RPF1	RPF1_HUMAN Ribosome production factor 1	29	6	C	UR	951.215	923.721	926.493	897.7	962.788	1012.37	1171.31	1164.48	1348.13
sp|P23381|SYWC_HUMAN	WARS	SYWC_HUMAN Tryptophan--tRNA ligase, cytoplasmic	30	20	C	UR	5287.56	4907.01	6232.3	5095.42	4936.21	5361.15	4809.86	6302.75	4411.73
sp|Q9GZT9|EGLN1_HUMAN	EGLN1	EGLN1_HUMAN Egl nine homolog 1	31	5	C	UR	378.206	473.243	437.535	513.309	539.088	441.958	537.043	385.822	447.151
sp|Q9Y3B7|RM11_HUMAN	MRPL11	RM11_HUMAN 39S ribosomal protein L11, mitochondrial	32	11	C	UR	3481.09	3293.93	3095.64	2857.69	3106.21	3102.56	3055.57	3039.59	3309.66
sp|Q96T51|RUFY1_HUMAN	RUFY1	RUFY1_HUMAN RUN and FYVE domain-containing protein 1	33	20	C	UR	3369.49	3490.05	3496.71	3563	3459.72	3382.63	3222.73	2953.1	3076.25
sp|P54578|UBP14_HUMAN	USP14	UBP14_HUMAN Ubiquitin carboxyl-terminal hydrolase 14	33	24	C	UR	4599.91	4549.4	4807.13	4853.45	4452.31	4552.91	4837.32	5909.33	4476.14
sp|Q5VSL9|STRP1_HUMAN	STRIP1	STRP1_HUMAN Striatin-interacting protein 1	34	17	C	UR	3439.94	3691.79	3798.19	4150.04	4069.74	3966.52	4132.41	3754.28	4108.24
sp|Q9ULQ0|STRP2_HUMAN	STRIP2	STRP2_HUMAN Striatin-interacting protein 2	34	2	C	UR	86.7648	77.956	76.1375	73.1328	70.2176	72.0609	68.9239	57.9751	71.8941
sp|P17544-6|ATF7_HUMAN	ATF7	ATF7_HUMAN Isoform 6 of Cyclic AMP-dependent transcription factor ATF-7	35	4	C	UR	493.737	377.408	389.209	360.466	318.965	352.468	360.138	446.95	419.601
sp|P15336|ATF2_HUMAN	ATF2	ATF2_HUMAN Cyclic AMP-dependent transcription factor ATF-2	35	7	C	UR	672.69	591.784	567.684	580.727	594.955	636.32	645.527	641.354	702.727
sp|Q02930|CREB5_HUMAN	CREB5	CREB5_HUMAN Cyclic AMP-responsive element-binding protein 5	35	2	C	UR	391.938	395.722	365.406	290.311	285.223	316.435	339.47	315.786	363.348
sp|O14497|ARI1A_HUMAN	ARID1A	ARI1A_HUMAN AT-rich interactive domain-containing protein 1A	36	32	C	UR	4346.63	4105.4	4093.18	4300.81	4281.74	4358.54	4713	4398.42	5063.03
sp|Q8NFD5-3|ARI1B_HUMAN	ARID1B	ARI1B_HUMAN Isoform 3 of AT-rich interactive domain-containing protein 1B	36	20	C	UR	2685.67	2381.28	2384.23	2450.59	2580.77	2571.62	2799.5	2716.88	3114.26
sp|P51970|NDUA8_HUMAN	NDUFA8	NDUA8_HUMAN NADH dehydrogenase [ubiquinone] 1 alpha subcomplex subunit 8	37	4	C	UR	1070.51	956.935	832.019	840.508	725.572	802.74	790.154	1087.75	845.245
sp|P08107|HSP71_HUMAN	HSPA1A	HSP71_HUMAN Heat shock 70 kDa protein 1A/1B	38	73	C	UR	16769	16983.4	18702.6	17461.3	16725	17317.2	18657.5	20941.3	17092.2
sp|P34931|HS71L_HUMAN	HSPA1L	HS71L_HUMAN Heat shock 70 kDa protein 1-like	38	2	C	UR	84.2294	86.1838	88.1218	89.0636	91.6847	84.1963	74.435	71.154	70.3434
sp|P11021|GRP78_HUMAN	HSPA5	GRP78_HUMAN 78 kDa glucose-regulated protein	38	55	C	UR	12207.1	11140.3	11500.5	11132.1	11224.1	11780.6	10792.4	9911.97	11197.7
sp|P38646|GRP75_HUMAN	HSPA9	GRP75_HUMAN Stress-70 protein, mitochondrial	38	49	C	UR	24191.4	21137.3	20569.4	17500	17646.1	18606.1	16009.1	18071	17387.5
sp|P11142|HSP7C_HUMAN	HSPA8	HSP7C_HUMAN Heat shock cognate 71 kDa protein	38	49	C	UR	10409.2	10462.5	10960.7	10969.3	11014	10972.1	11396.8	13919.7	11003.6
sp|P54652|HSP72_HUMAN	HSPA2	HSP72_HUMAN Heat shock-related 70 kDa protein 2	38	1	C	UR	154.502	112.186	146.763	169.789	162.281	148.412	105.223	100.167	82.3165
sp|Q96NB2|SFXN2_HUMAN	SFXN2	SFXN2_HUMAN Sideroflexin-2	39	2	C	UR	80.7142	74.8947	95.5415	83.2192	61.301	66.3281	69.5211	62.7394	71.6893
sp|Q8TAE8|G45IP_HUMAN	GADD45GIP1	G45IP_HUMAN Growth arrest and DNA damage-inducible proteins-interacting protein 1	40	10	C	UR	2591.39	2396.81	2369.4	2223.03	2282.98	2329.19	2273.9	2229.5	2484.08
sp|Q7L2E3-2|DHX30_HUMAN	DHX30	DHX30_HUMAN Isoform 2 of Putative ATP-dependent RNA helicase DHX30	41	36	C	UR	5474.22	5351.25	5447.44	4551.46	4576.68	4615.26	4453.35	4633.06	4908.75
sp|O15269|SPTC1_HUMAN	SPTLC1	SPTC1_HUMAN Serine palmitoyltransferase 1	42	19	C	UR	2246.47	2170.82	2238.63	2332.47	2190.73	2284.06	2062.66	2444.49	2294.02
sp|P31948|STIP1_HUMAN	STIP1	STIP1_HUMAN Stress-induced-phosphoprotein 1	43	46	C	UR	9364.05	10105	10185.1	10003.1	9876.36	9587.84	11454.7	10667.2	10400.5
sp|Q92574|TSC1_HUMAN	TSC1	TSC1_HUMAN Hamartin	44	12	C	UR	2102.14	2307.36	2437.39	2359.88	2365.34	2313.96	2317.81	2156.38	2117.53
sp|Q13423|NNTM_HUMAN	NNT	NNTM_HUMAN NAD(P) transhydrogenase, mitochondrial	45	51	C	UR	27212.8	25344.3	23427.9	21517.5	21445.4	22706.3	15551	17973	17108.9
sp|P35251|RFC1_HUMAN	RFC1	RFC1_HUMAN Replication factor C subunit 1	46	10	C	UR	1093.77	981.23	1001.71	1003.52	1086.39	1026.99	954.402	1057.44	1160.59
sp|O60885|BRD4_HUMAN	BRD4	BRD4_HUMAN Bromodomain-containing protein 4	47	24	C	UR	5756.02	5981.54	5453.77	4993.28	5008.07	5169.03	4941.02	5396.35	5961.6
sp|Q15059|BRD3_HUMAN	BRD3	BRD3_HUMAN Bromodomain-containing protein 3	47	15	C	UR	2999.88	3074.39	2961.56	2358.04	2399.54	2395.34	2267.37	2595.76	2727.3
sp|P25440-2|BRD2_HUMAN	BRD2	BRD2_HUMAN Isoform 2 of Bromodomain-containing protein 2	47	15	C	UR	3194.86	3036.48	2996.14	2767.81	2899.22	2849.58	2972.97	2755.18	3296.56
sp|P56945-6|BCAR1_HUMAN	BCAR1	BCAR1_HUMAN Isoform 6 of Breast cancer anti-estrogen resistance protein 1	48	10	C	UR	1231.98	1336.53	1437.29	1601.71	1458.63	1418.47	1316.3	1275.28	1174.34
sp|P29597|TYK2_HUMAN	TYK2	TYK2_HUMAN Non-receptor tyrosine-protein kinase TYK2	49	6	C	UR	2007.84	1947.98	1886.92	1967.1	2116.02	2083.4	1887.78	1864.67	2000.71
sp|P23458|JAK1_HUMAN	JAK1	JAK1_HUMAN Tyrosine-protein kinase JAK1	49	15	C	UR	1628.53	1696.6	1722.66	1677.63	1808.58	1763.68	1508.37	1446.91	1671.28
sp|Q9NV92|NFIP2_HUMAN	NDFIP2	NFIP2_HUMAN NEDD4 family-interacting protein 2	50	2	C	UR	44.4326	35.547	36.4166	33.9798	35.2674	36.5759	30.6423	23.3699	33.2317
sp|Q14498|RBM39_HUMAN	RBM39	RBM39_HUMAN RNA-binding protein 39	51	16	C	UR	6795.27	6218.32	6197.81	5677.86	5676.22	5842.17	6180.25	6083.91	6510.81
sp|Q86U06|RBM23_HUMAN	RBM23	RBM23_HUMAN Probable RNA-binding protein 23	51	3	C	UR	465.143	420.397	456.352	498.903	506.563	503.19	576.585	506.449	522.936
sp|Q9NX63|CHCH3_HUMAN	CHCHD3	CHCH3_HUMAN Coiled-coil-helix-coiled-coil-helix domain-containing protein 3, mitochondrial	52	13	C	UR	4678	4223.12	4150.37	4281.37	4108.11	4342.82	4357.38	5244.81	4843.45
sp|Q86YT6|MIB1_HUMAN	MIB1	MIB1_HUMAN E3 ubiquitin-protein ligase MIB1	53	14	C	UR	2182.09	2096.99	2211.48	2224.53	2104.17	2090.09	2101.43	1920.13	2048.73
sp|P26641|EF1G_HUMAN	EEF1G	EF1G_HUMAN Elongation factor 1-gamma	54	38	C	UR	11301.5	12622.9	12881.1	12145	11988.3	11705.4	13011	13160.4	11814
sp|P20810-6|ICAL_HUMAN	CAST	ICAL_HUMAN Isoform 6 of Calpastatin	55	45	C	UR	14681.8	15270.5	16198.9	13112.8	12953.4	12989.5	11513.7	10662.5	10197.9
sp|P31350-2|RIR2_HUMAN	RRM2	RIR2_HUMAN Isoform 2 of Ribonucleoside-diphosphate reductase subunit M2	56	11	C	UR	2804.58	3289.91	3466.33	3711.2	3506.26	3416.7	3801.65	3485.16	3225.65
sp|Q7LG56-6|RIR2B_HUMAN	RRM2B	RIR2B_HUMAN Isoform 6 of Ribonucleoside-diphosphate reductase subunit M2 B	56	2	C	UR	733.082	840.732	862.109	833.323	828.034	837.152	671.008	631.208	654.26
sp|Q16643|DREB_HUMAN	DBN1	DREB_HUMAN Drebrin	57	21	C	UR	5738.37	5145.64	5065.04	6855.92	6811.18	6928.82	7330	7360.47	7954.06
sp|P53618|COPB_HUMAN	COPB1	COPB_HUMAN Coatomer subunit beta	58	31	C	UR	6644.71	7022.18	7144.9	6955.58	6890.42	6720.13	6554.96	6881.15	6050.45
sp|Q92506|DHB8_HUMAN	HSD17B8	DHB8_HUMAN Estradiol 17-beta-dehydrogenase 8	59	6	C	UR	396.228	361.402	366.815	269.38	282.05	253.379	247.71	253.198	281.528
sp|O14981|BTAF1_HUMAN	BTAF1	BTAF1_HUMAN TATA-binding protein-associated factor 172	60	18	C	UR	3089.4	3326.72	3382.66	3319.1	3371.58	3265.87	3069.84	2831.46	2904.22
sp|Q99569|PKP4_HUMAN	PKP4	PKP4_HUMAN Plakophilin-4	61	16	C	UR	1090.52	953.909	987.184	1086.49	1103.31	1073.58	1237.51	1189.12	1356.7
sp|O95801|TTC4_HUMAN	TTC4	TTC4_HUMAN Tetratricopeptide repeat protein 4	62	8	C	UR	1583.45	1798.14	1953.74	2137.46	1949.3	1916.08	2199.37	2030.75	2018.7
sp|P57086|SCND1_HUMAN	SCAND1	SCND1_HUMAN SCAN domain-containing protein 1	63	4	C	UR	280.854	286.188	304.529	311.766	305.625	299.724	322.881	281.209	290.038
sp|Q9H2M9|RBGPR_HUMAN	RAB3GAP2	RBGPR_HUMAN Rab3 GTPase-activating protein non-catalytic subunit	64	24	C	UR	3987.23	4272.71	4414.87	4776.81	4712.34	4618.89	5368.98	5020.62	4917.57
sp|Q7Z5L9|I2BP2_HUMAN	IRF2BP2	I2BP2_HUMAN Interferon regulatory factor 2-binding protein 2	65	13	C	UR	2264.46	2078.7	2136.98	2117.91	2110.41	2169.69	1975.49	1980.57	1896.23
sp|Q9UNS1|TIM_HUMAN	TIMELESS	TIM_HUMAN Protein timeless homolog	66	12	C	UR	2329.15	2672.94	2769.98	2669.82	2866.3	2640.85	2810.69	2629.72	2649.6
sp|Q96P48|ARAP1_HUMAN	ARAP1	ARAP1_HUMAN Arf-GAP with Rho-GAP domain, ANK repeat and PH domain-containing protein 1	67	14	C	UR	1517.4	1639.77	1650.87	1799.83	1776.37	1704.02	1829.02	1738.32	1609.38
sp|P51825-2|AFF1_HUMAN	AFF1	AFF1_HUMAN Isoform 2 of AF4/FMR2 family member 1	68	8	C	UR	1164.58	1019.77	984.135	976.605	1023.1	1008.42	802.143	802.383	913.604
sp|Q9UKJ3|GPTC8_HUMAN	GPATCH8	GPTC8_HUMAN G patch domain-containing protein 8	69	24	C	UR	3578.14	3367.42	3276.01	3125.16	3118.35	3146.44	3683.23	3857.29	3824.14
sp|P08559-4|ODPA_HUMAN	PDHA1	ODPA_HUMAN Isoform 4 of Pyruvate dehydrogenase E1 component subunit alpha, somatic form, mitochondrial	70	26	C	UR	8177.71	7478.65	7601.19	7449.75	7503.97	7609.56	6421.03	6353.84	7092.2
sp|Q99733|NP1L4_HUMAN	NAP1L4	NP1L4_HUMAN Nucleosome assembly protein 1-like 4	71	18	C	UR	3069.63	3126.69	2945.72	3016.42	2562.74	2858.55	2624.17	4023.85	2411.44
sp|P55209|NP1L1_HUMAN	NAP1L1	NP1L1_HUMAN Nucleosome assembly protein 1-like 1	71	16	C	UR	2526.88	2693.9	2634.77	2755.68	2648.77	2522.77	2544.53	2256.01	2316.72
sp|Q15262-2|PTPRK_HUMAN	PTPRK	PTPRK_HUMAN Isoform 2 of Receptor-type tyrosine-protein phosphatase kappa	72	23	C	UR	4230.83	4069.01	3826.31	4219.89	4256.28	4137.7	4333.61	3885.13	4659.76
sp|Q86XX4-2|FRAS1_HUMAN	FRAS1	FRAS1_HUMAN Isoform 2 of Extracellular matrix protein FRAS1	73	28	C	UR	3398.48	2964.27	3072.98	5241.26	5191.95	5217.72	3724.34	3580.34	4130.44
sp|Q9NVC6|MED17_HUMAN	MED17	MED17_HUMAN Mediator of RNA polymerase II transcription subunit 17	74	7	C	UR	700.316	614.771	653.014	620.61	657.394	620.872	764.301	690.607	787.82
tr|J9JID7|J9JID7_HUMAN	LMNB2	J9JID7_HUMAN Lamin B2, isoform CRA_a	75	35	C	UR	8518.58	7893.85	7524.98	8950.46	9278.79	9469.91	9585.26	9280.61	10471.3
sp|P02545|LMNA_HUMAN	LMNA	LMNA_HUMAN Prelamin-A/C	75	49	C	UR	9768.35	8864.38	8782.88	9885.71	9953.1	10165.5	9992.97	9733.48	10968.3
sp|P02545-2|LMNA_HUMAN	LMNA	LMNA_HUMAN Isoform C of Prelamin-A/C	75	1	C	UR	16.9797	15.3663	12.8695	17.7516	21.0263	14.3872	11.9785	12.3011	18.2141
sp|P20700|LMNB1_HUMAN	LMNB1	LMNB1_HUMAN Lamin-B1	75	48	C	UR	12415.6	10974.2	10491.9	10193.4	10736.6	11104	10399.1	11208.2	11339.6
sp|P19338|NUCL_HUMAN	NCL	NUCL_HUMAN Nucleolin	76	45	C	UR	12738.2	12181.5	12286.6	14153.9	14515.4	14426.1	20403.9	19694.3	19992.9
sp|P49006|MRP_HUMAN	MARCKSL1	MRP_HUMAN MARCKS-related protein	77	9	C	UR	2310.65	2006.97	1816.72	2450.64	2573.56	2652.68	3440.73	3240.14	3707.54
sp|P29966|MARCS_HUMAN	MARCKS	MARCS_HUMAN Myristoylated alanine-rich C-kinase substrate	77	23	C	UR	2374.75	2206	2274.64	4741.63	4802.58	4662.57	5551.9	4961.82	5606.53
sp|Q7KZF4|SND1_HUMAN	SND1	SND1_HUMAN Staphylococcal nuclease domain-containing protein 1	78	42	C	UR	7753.39	7246.46	7400.27	7041.4	7139.1	7074.22	7060.17	6435.55	7219.97
sp|P28290|SSFA2_HUMAN	SSFA2	SSFA2_HUMAN Sperm-specific antigen 2	79	33	C	UR	7041.16	6522.45	6432.32	6225.6	6363.21	6483.69	6075.35	5701.61	6594.31
sp|O75528|TADA3_HUMAN	TADA3	TADA3_HUMAN Transcriptional adapter 3	79	5	C	UR	434.557	419.916	446.58	473.051	467.596	456.001	522.488	461.251	503.685
sp|P18206|VINC_HUMAN	VCL	VINC_HUMAN Vinculin	80	53	C	UR	11773.7	13019.9	13602.6	16413	15962.7	15460	14006.6	12963	12113.9
sp|Q8IYI6|EXOC8_HUMAN	EXOC8	EXOC8_HUMAN Exocyst complex component 8	81	17	C	UR	1885.84	2047.11	1906.28	2197.56	2112.21	2066.2	2082.51	2394.99	2142.12
sp|P42858|HD_HUMAN	HTT	HD_HUMAN Huntingtin	82	22	C	UR	1778.21	2015.6	2054.7	2019.5	1853.57	1808.67	1710.79	1643.31	1615.68
sp|P19404|NDUV2_HUMAN	NDUFV2	NDUV2_HUMAN NADH dehydrogenase [ubiquinone] flavoprotein 2, mitochondrial	83	12	C	UR	3531.41	3186.87	3198.93	2763.31	2802.8	2849.67	3015.92	2806.39	3349.11
sp|O43837|IDH3B_HUMAN	IDH3B	IDH3B_HUMAN Isocitrate dehydrogenase [NAD] subunit beta, mitochondrial	84	18	C	UR	3682.78	3416.64	3535.54	2739.4	2852.37	2888.82	2625.71	2512.46	2870.5
sp|Q8N201|INT1_HUMAN	INTS1	INT1_HUMAN Integrator complex subunit 1	85	31	C	UR	4147.76	4114.86	4020.12	3605.5	3835.62	3800.95	3831.77	3645.72	4088.23
sp|Q9UBF2|COPG2_HUMAN	COPG2	COPG2_HUMAN Coatomer subunit gamma-2	86	9	C	UR	1419.58	1522.48	1566.66	1583.62	1666.37	1599.96	1664.42	1586.59	1593.08
sp|Q9Y678|COPG1_HUMAN	COPG1	COPG1_HUMAN Coatomer subunit gamma-1	86	22	C	UR	5235.53	5562.68	5531.56	5316.76	5246.92	5229.97	4957.2	4956.06	4594.09
sp|P13995|MTDC_HUMAN	MTHFD2	MTDC_HUMAN Bifunctional methylenetetrahydrofolate dehydrogenase/cyclohydrolase, mitochondrial	87	8	C	UR	1051.58	929.474	946.848	1091.31	1129.6	1129.67	1251.54	1179.58	1329.17
sp|Q9H7E9-2|CH033_HUMAN	C8orf33	CH033_HUMAN Isoform 2 of UPF0488 protein C8orf33	88	8	C	UR	1016.62	1132.42	1178.54	943.277	913.395	870.425	1123.1	1053.58	1034.7
sp|O95336|6PGL_HUMAN	PGLS	6PGL_HUMAN 6-phosphogluconolactonase	89	5	C	UR	709.267	813.659	886.929	839.853	815.609	766.043	809.81	789.17	696.332
sp|P55060|XPO2_HUMAN	CSE1L	XPO2_HUMAN Exportin-2	90	37	C	UR	5947.2	6494.88	6530.46	6323.48	6014.72	6164.89	6318.69	8444.04	5611.14
sp|Q8TDX7|NEK7_HUMAN	NEK7	NEK7_HUMAN Serine/threonine-protein kinase Nek7	91	14	C	UR	2008.4	2160.32	2280.38	3509.53	3285.76	3247.14	3636.74	4430.28	3166.16
sp|Q9HC98-2|NEK6_HUMAN	NEK6	NEK6_HUMAN Isoform 2 of Serine/threonine-protein kinase Nek6	91	4	C	UR	447.328	472.65	509.227	683.504	669.082	649.336	769.574	674.373	661.615
sp|Q9HC38-2|GLOD4_HUMAN	GLOD4	GLOD4_HUMAN Isoform 2 of Glyoxalase domain-containing protein 4	92	18	C	UR	2773.25	3222.72	3265.07	3862.75	3610.58	3621.32	3950.59	4456.2	3290.3
sp|Q01813|K6PP_HUMAN	PFKP	K6PP_HUMAN 6-phosphofructokinase type C	93	33	C	UR	7097.6	7703.66	7980.76	9615.83	8773.27	9022.73	7860.56	8961.66	7483.62
sp|P08237-3|K6PF_HUMAN	PFKM	K6PF_HUMAN Isoform 3 of 6-phosphofructokinase, muscle type	93	26	C	UR	4819.43	5564.82	5817.91	5272.27	5263.04	4943.63	5960.88	5376.09	5265.81
sp|P17858-2|K6PL_HUMAN	PFKL	K6PL_HUMAN Isoform 2 of 6-phosphofructokinase, liver type	93	22	C	UR	5151.55	5896.63	6014.67	5767.6	5602.11	5620.79	5862.26	6421.42	5151.29
sp|Q14980|NUMA1_HUMAN	NUMA1	NUMA1_HUMAN Nuclear mitotic apparatus protein 1	94	51	C	UR	13375.3	12341.1	12420.2	10421.5	10419.3	10856.2	9910.03	10710	11115.4
sp|Q14980-2|NUMA1_HUMAN	NUMA1	NUMA1_HUMAN Isoform 2 of Nuclear mitotic apparatus protein 1	94	1	C	UR	1204.64	1105.55	1020.23	832.808	927.998	920.803	823.76	744.572	862.17
sp|Q13586|STIM1_HUMAN	STIM1	STIM1_HUMAN Stromal interaction molecule 1	95	11	C	UR	5947.04	5475.25	5381.1	4858.93	4766.29	4924.99	4578.93	4536.84	4989.75
sp|Q7Z333-4|SETX_HUMAN	SETX	SETX_HUMAN Isoform 4 of Probable helicase senataxin	96	18	C	UR	3180.81	3278.04	3163.56	2899.22	2954	2962.17	2449.08	2359.79	2554.53
sp|P29374|ARI4A_HUMAN	ARID4A	ARI4A_HUMAN AT-rich interactive domain-containing protein 4A	97	10	C	UR	2703.69	2454.27	2436.67	2272	2259.44	2339.37	2495.33	2416.05	2675.93
sp|P51452|DUS3_HUMAN	DUSP3	DUS3_HUMAN Dual specificity protein phosphatase 3	98	8	C	UR	2751.75	3164.7	3367.85	3540.7	3433.54	3317.9	2830.31	2581.32	2294.09
sp|Q9Y277|VDAC3_HUMAN	VDAC3	VDAC3_HUMAN Voltage-dependent anion-selective channel protein 3	99	25	C	UR	4809.18	4482.1	4421.18	3840.22	4012.69	4313.48	3667.26	3883.14	3994.18
sp|P21796|VDAC1_HUMAN	VDAC1	VDAC1_HUMAN Voltage-dependent anion-selective channel protein 1	99	42	C	UR	7246.32	6578.67	6308.19	5963.23	6284.92	6093.77	5472.85	6465.68	5905.59
tr|M0QXA7|M0QXA7_HUMAN	WIZ	M0QXA7_HUMAN Protein Wiz	100	31	C	UR	5788.56	6171.15	6196.04	5379.59	5345.05	5263.81	5158.92	5681.09	6571.23
sp|Q92979|NEP1_HUMAN	EMG1	NEP1_HUMAN Ribosomal RNA small subunit methyltransferase NEP1	101	14	C	UR	2360.11	2339.96	2400.61	2344.91	2322.26	2295.29	3020.16	2909.57	3067.01
sp|P53814-6|SMTN_HUMAN	SMTN	SMTN_HUMAN Isoform B3 of Smoothelin	102	4	C	UR	203.267	201.528	238.26	292.991	276.024	269.773	241.017	225.877	208.44
sp|O43395|PRPF3_HUMAN	PRPF3	PRPF3_HUMAN U4/U6 small nuclear ribonucleoprotein Prp3	103	18	C	UR	5244.96	4774.76	4608.55	4833.6	4967.85	5140.48	5334.85	5832.12	5815.97
sp|Q86VP6|CAND1_HUMAN	CAND1	CAND1_HUMAN Cullin-associated NEDD8-dissociated protein 1	104	35	C	UR	10068.3	11632.4	11586.5	10987.8	11166.3	11008.4	10910.4	11746.8	9737.79
sp|Q96ST3|SIN3A_HUMAN	SIN3A	SIN3A_HUMAN Paired amphipathic helix protein Sin3a	105	35	C	UR	8859.49	8546.72	8349.46	7547.79	7809.84	7830.32	8408.68	7892.98	9077.94
sp|Q12888-2|TP53B_HUMAN	TP53BP1	TP53B_HUMAN Isoform 2 of Tumor suppressor p53-binding protein 1	106	48	C	UR	12504.3	11451	11267.9	11745.7	12039.4	12310	11059.1	10448.3	12054.2
sp|Q9H0R6|GATA_HUMAN	QRSL1	GATA_HUMAN Glutamyl-tRNA(Gln) amidotransferase subunit A, mitochondrial	107	11	C	UR	1226.93	1193.22	1209.08	1158.48	1196.27	1193.72	1177.83	1076.57	1212.12
sp|Q8NFC6|BD1L1_HUMAN	BOD1L1	BD1L1_HUMAN Biorientation of chromosomes in cell division protein 1-like 1	108	49	C	UR	11138.5	10714.5	10508.8	10006.4	10003.6	10041.6	9615.08	8554.06	10522.6
sp|Q96IK1|BOD1_HUMAN	BOD1	BOD1_HUMAN Biorientation of chromosomes in cell division protein 1	108	5	C	UR	441.152	468.153	492.548	460.325	425.284	420.013	408.783	341.166	376.773
sp|Q96QT4|TRPM7_HUMAN	TRPM7	TRPM7_HUMAN Transient receptor potential cation channel subfamily M member 7	109	6	C	UR	1600.59	1423.08	1396.75	1321.56	1385.09	1365.76	1325.43	1289.68	1409.8
sp|P78362-2|SRPK2_HUMAN	SRPK2	SRPK2_HUMAN Isoform 2 of SRSF protein kinase 2	110	11	C	UR	682.047	729.473	720.973	651.619	663.157	654.518	762.911	689.576	712.109
sp|Q96SB4-3|SRPK1_HUMAN	SRPK1	SRPK1_HUMAN Isoform 1 of SRSF protein kinase 1	110	10	C	UR	1326.88	1373.25	1529.75	1343.85	1370.38	1314.02	1476.69	1330.49	1376.87
sp|Q15293|RCN1_HUMAN	RCN1	RCN1_HUMAN Reticulocalbin-1	111	13	C	UR	4276.85	4050.33	3994.98	3980.58	4203.19	4278.49	3951.77	3911.4	4112.48
sp|O15382|BCAT2_HUMAN	BCAT2	BCAT2_HUMAN Branched-chain-amino-acid aminotransferase, mitochondrial	112	11	C	UR	2238.45	2134.02	2071.45	1814.65	1806.2	1892.25	1840.39	1656.7	1910.99
sp|P30038|AL4A1_HUMAN	ALDH4A1	AL4A1_HUMAN Delta-1-pyrroline-5-carboxylate dehydrogenase, mitochondrial	113	17	C	UR	1590.78	1446.47	1434.75	1524.08	1655.04	1618.43	1642.79	1510.41	1751.37
sp|Q8IVT2|MISP_HUMAN	MISP	MISP_HUMAN Mitotic interactor and substrate of PLK1	114	26	C	UR	7586.64	6898.26	6975.49	7818.88	7528.83	7818.68	6980.4	6826.92	7678.44
sp|Q03001-8|DYST_HUMAN	DST	DYST_HUMAN Isoform 2 of Dystonin	115	53	C	UR	12376.9	12121	12055.1	14109.1	13903.8	14086.2	10651.2	10192.3	11158.9
tr|E9PEB9|E9PEB9_HUMAN	DST	E9PEB9_HUMAN Dystonin	115	8	C	UR	1546.77	1658.52	1687.61	1749.08	1807.4	1736.85	1554.95	1436.98	1685.65
sp|P58107|EPIPL_HUMAN	EPPK1	EPIPL_HUMAN Epiplakin	115	52	C	UR	11542.2	11226.4	11504.9	16366	16186	15968.4	7179.75	6746.06	7617.46
tr|E9PPU0|E9PPU0_HUMAN	EPPK1	E9PPU0_HUMAN Epiplakin	115	3	C	UR	203.549	207.773	199.65	282.628	297.495	261.748	106.135	108.715	123.12
sp|Q15149|PLEC_HUMAN	PLEC	PLEC_HUMAN Plectin	115	50	C	UR	21048.8	19356.4	18903.6	19503.9	20147.7	20555.3	19076.1	18164.4	21281.9
sp|Q15149-2|PLEC_HUMAN	PLEC	PLEC_HUMAN Isoform 2 of Plectin	115	3	C	UR	75.5108	61.4389	56.0739	59.5876	60.0549	58.5112	44.5099	42.6001	60.5739
sp|Q9UPN3-2|MACF1_HUMAN	MACF1	MACF1_HUMAN Isoform 2 of Microtubule-actin cross-linking factor 1, isoforms 1/2/3/5	115	48	C	UR	7228.92	7306.13	7506.59	8863.17	8711.42	8608.2	6383.03	6010.17	6497.78
tr|H3BQK9|H3BQK9_HUMAN	MACF1	H3BQK9_HUMAN Microtubule-actin cross-linking factor 1, isoforms 1/2/3/5	115	2	C	UR	67.4589	65.2806	72.8368	152.642	168.781	159.897	111.568	85.1542	105.156
sp|Q03001-3|DYST_HUMAN	DST	DYST_HUMAN Isoform 3 of Dystonin	115	1	C	UR	25.3712	31.548	29.05	35.0647	35.6345	34.5661	26.3429	32.1422	29.295
sp|P46783|RS10_HUMAN	RPS10	RS10_HUMAN 40S ribosomal protein S10	115	27	C	UR	8691.87	8162.68	8532.64	7834.53	7984.18	8369.52	8866.57	10867.5	8229.64
tr|E9PLY5|E9PLY5_HUMAN	MACF1	E9PLY5_HUMAN Microtubule-actin cross-linking factor 1, isoforms 1/2/3/5 (Fragment)	115	2	C	UR	325.069	328.783	371.151	409.147	381.12	382.81	300.074	257.215	297.367
sp|Q12774|ARHG5_HUMAN	ARHGEF5	ARHG5_HUMAN Rho guanine nucleotide exchange factor 5	115	3	C	UR	192.001	207.578	205.849	190.223	178.482	182.257	157.158	136.964	143.617
sp|O95989|NUDT3_HUMAN	NUDT3	NUDT3_HUMAN Diphosphoinositol polyphosphate phosphohydrolase 1	115	1	C	UR	19.3343	26.9613	21.0044	25.4223	28.2637	25.2035	25.4499	53.3618	25.6801
sp|O15169|AXIN1_HUMAN	AXIN1	AXIN1_HUMAN Axin-1	115	2	C	UR	81.9023	98.4296	85.7672	86.6894	80.7247	70.9761	91.014	81.7202	87.1855
sp|Q1ED39|KNOP1_HUMAN	KNOP1	KNOP1_HUMAN Lysine-rich nucleolar protein 1	116	15	C	UR	2507.95	2313.55	2363.7	2494.23	2459.03	2459.23	3184.56	2965.33	3404.1
sp|Q08357|S20A2_HUMAN	SLC20A2	S20A2_HUMAN Sodium-dependent phosphate transporter 2	117	4	C	UR	452.217	405.259	426.408	425.107	458.332	448.953	546.691	551.141	592.161
sp|Q6VMQ6|MCAF1_HUMAN	ATF7IP	MCAF1_HUMAN Activating transcription factor 7-interacting protein 1	118	18	C	UR	2414.89	2359.2	2309.02	2153.16	2192.91	2218.59	2312.74	2160.19	2414.5
sp|P98196|AT11A_HUMAN	ATP11A	AT11A_HUMAN Probable phospholipid-transporting ATPase IH	119	1	C	UR	268.052	256.79	246.873	287.72	285.226	300.564	341.965	320.774	354.093
sp|Q9Y2G3|AT11B_HUMAN	ATP11B	AT11B_HUMAN Probable phospholipid-transporting ATPase IF	119	3	C	UR	226.76	205.325	177.93	214.908	231.996	191.152	188.628	193.613	212.821
sp|Q8NB49|AT11C_HUMAN	ATP11C	AT11C_HUMAN Probable phospholipid-transporting ATPase IG	119	15	C	UR	5751.93	5466.88	5181.35	5759.32	5841.56	5816.77	5983.43	5645.48	6441.1
sp|P31327-3|CPSM_HUMAN	CPS1	CPSM_HUMAN Isoform 3 of Carbamoyl-phosphate synthase [ammonia], mitochondrial	120	52	C	UR	28183.8	28730.2	19540.7	12051.7	13100.8	13393.8	6855.84	6279.21	7395.24
sp|P27708|PYR1_HUMAN	CAD	PYR1_HUMAN CAD protein	120	42	C	UR	8019.34	8804.96	9024.79	8370.61	8182.86	7885.65	10336.4	10158.9	9391.32
sp|Q14642|I5P1_HUMAN	INPP5A	I5P1_HUMAN Type I inositol 1,4,5-trisphosphate 5-phosphatase	121	7	C	UR	616.351	597.033	563.698	649.234	620.169	608.106	546.967	531.282	585.154
sp|Q9NU22|MDN1_HUMAN	MDN1	MDN1_HUMAN Midasin	122	42	C	UR	6872.93	6726.31	6803.15	7096.2	7173.41	7026.23	7074.94	6694.48	7621.19
sp|Q6Y7W6|PERQ2_HUMAN	GIGYF2	PERQ2_HUMAN PERQ amino acid-rich with GYF domain-containing protein 2	122	17	C	UR	1872.58	1775.52	1939.92	1936.79	1924.37	1955.99	2820.84	2797.92	2856.03
sp|P80723|BASP1_HUMAN	BASP1	BASP1_HUMAN Brain acid soluble protein 1	123	26	C	UR	8363.62	9003.1	7537.44	6266.79	5948.92	6537.03	4447.44	3791.08	5220.8
sp|O75569|PRKRA_HUMAN	PRKRA	PRKRA_HUMAN Interferon-inducible double-stranded RNA-dependent protein kinase activator A	124	8	C	UR	999.444	969.29	987.177	975.012	1029.65	963.678	1188.91	1200.07	1195.11
sp|Q12929|EPS8_HUMAN	EPS8	EPS8_HUMAN Epidermal growth factor receptor kinase substrate 8	125	13	C	UR	860.933	836.62	795.251	1238.23	1211.15	1168.68	1193.65	1098.89	1237.22
sp|P46821|MAP1B_HUMAN	MAP1B	MAP1B_HUMAN Microtubule-associated protein 1B	126	49	C	UR	9124.65	9535.18	10120.7	14200.1	13140.3	13357.4	11422.4	11769.4	10997.2
sp|P78559-2|MAP1A_HUMAN	MAP1A	MAP1A_HUMAN Isoform 2 of Microtubule-associated protein 1A	126	2	C	UR	103.859	97.2183	107.792	87.1578	82.6823	69.4379	45.4281	39.8737	40.3706
sp|Q14554|PDIA5_HUMAN	PDIA5	PDIA5_HUMAN Protein disulfide-isomerase A5	127	5	C	UR	359.413	348.357	344.146	340.915	356.214	357.197	363.746	316.331	416.05
sp|Q2NKX8|ERC6L_HUMAN	ERCC6L	ERC6L_HUMAN DNA excision repair protein ERCC-6-like	128	9	C	UR	905.589	959.408	1010.14	967.706	936.996	924.475	953.906	886.656	883.664
sp|O00512|BCL9_HUMAN	BCL9	BCL9_HUMAN B-cell CLL/lymphoma 9 protein	129	4	C	UR	422.419	431.386	422.073	450.664	441.822	458.243	516.072	458.639	503.881
sp|P53992|SC24C_HUMAN	SEC24C	SC24C_HUMAN Protein transport protein Sec24C	130	16	C	UR	4396.99	4460.74	4564.9	4303.35	4036.59	3917.75	4054.13	3843.57	3789.91
sp|Q08211|DHX9_HUMAN	DHX9	DHX9_HUMAN ATP-dependent RNA helicase A	131	58	C	UR	10072.7	9516.77	9507.87	10004.3	10229.7	10604.4	10800.6	12134	11692.4
sp|P06454|PTMA_HUMAN	PTMA	PTMA_HUMAN Prothymosin alpha	132	1	C	UR	48.7819	33.4602	72.7868	51.9187	46.5727	52.7004	72.466	84.8839	86.1937
sp|Q9UQ90|SPG7_HUMAN	SPG7	SPG7_HUMAN Paraplegin	133	12	C	UR	1659.6	1550.41	1534.48	1638.67	1677.73	1622.77	1623.68	1567.49	1749.39
sp|Q9UKS6|PACN3_HUMAN	PACSIN3	PACN3_HUMAN Protein kinase C and casein kinase substrate in neurons protein 3	134	19	C	UR	3704.96	3371.68	3450.52	3189.03	3147.93	3134.49	3076.55	2936.84	3122.49
sp|Q9Y2A7-2|NCKP1_HUMAN	NCKAP1	NCKP1_HUMAN Isoform 2 of Nck-associated protein 1	136	31	C	UR	6253.89	6367.4	6527.84	7077.19	7122.95	7102.57	7826.54	7988.62	7816.11
sp|P35475|IDUA_HUMAN	IDUA	IDUA_HUMAN Alpha-L-iduronidase	137	4	C	UR	159.673	155.825	140.679	114.267	116.259	122.41	107.449	92.1952	101.505
sp|Q9NW82|WDR70_HUMAN	WDR70	WDR70_HUMAN WD repeat-containing protein 70	138	26	C	UR	4922.49	5291.66	5451.36	5687.97	5758.19	5423.88	5858.69	5390.46	5225.14
sp|Q9BZD4|NUF2_HUMAN	NUF2	NUF2_HUMAN Kinetochore protein Nuf2	139	7	C	UR	570.327	612.298	637.698	638.253	684.826	614.554	720.511	660.478	656.854
sp|Q01995|TAGL_HUMAN	TAGLN	TAGL_HUMAN Transgelin	140	17	C	UR	2057.01	2195.73	2811.45	9677.04	9011.59	8950.17	4403.28	4243.67	3675.12
sp|P37802|TAGL2_HUMAN	TAGLN2	TAGL2_HUMAN Transgelin-2	140	29	C	UR	8227.89	9328.61	9872.13	12269.1	11551.5	11404.6	9025.61	9197.88	7817.49
sp|P09496-2|CLCA_HUMAN	CLTA	CLCA_HUMAN Isoform Non-brain of Clathrin light chain A	141	8	C	UR	1882.22	1772.29	1668.93	1866.58	1709.35	1862.37	1673.84	2309.75	1640.59
sp|Q0IIM8|TBC8B_HUMAN	TBC1D8B	TBC8B_HUMAN TBC1 domain family member 8B	141	1	C	UR	293.19	297.223	276.892	316.957	341.351	329.868	327.396	294.212	324.487
sp|Q9NPJ8-3|NXT2_HUMAN	NXT2	NXT2_HUMAN Isoform 3 of NTF2-related export protein 2	142	2	C	UR	294.927	303.276	281.608	295.443	342.894	309.606	301.503	264.227	333.079
sp|Q8WUM4|PDC6I_HUMAN	PDCD6IP	PDC6I_HUMAN Programmed cell death 6-interacting protein	143	37	C	UR	9690.05	10477.5	12176	10482.9	9918.38	10055.2	9849.61	11191.5	8530.28
sp|O60337|MARH6_HUMAN	2021-03-06	MARH6_HUMAN E3 ubiquitin-protein ligase MARCH6	144	5	C	UR	184.68	177.816	171.393	174.167	168.906	181.058	185.68	164.345	165.888
sp|Q13751|LAMB3_HUMAN	LAMB3	LAMB3_HUMAN Laminin subunit beta-3	145	10	C	UR	845.17	753.385	813.005	933.141	868.085	917.711	517.24	473.438	592.046
sp|P43243-2|MATR3_HUMAN	MATR3	MATR3_HUMAN Isoform 2 of Matrin-3	146	28	C	UR	11125.8	9821.54	10143	9161.24	9447.17	9788.72	10068.4	11001.1	11097.8
tr|A8MXP9|A8MXP9_HUMAN	MATR3	A8MXP9_HUMAN Matrin-3	146	25	C	UR	4071.05	3570.81	3524.96	3524.78	3603.48	3640.64	3715.05	3807	4150.14
sp|Q8WUB8|PHF10_HUMAN	PHF10	PHF10_HUMAN PHD finger protein 10	147	5	C	UR	489.786	464.955	432.798	413.605	354.495	402.699	419.7	570.926	467.775
sp|Q9NW13|RBM28_HUMAN	RBM28	RBM28_HUMAN RNA-binding protein 28	148	14	C	UR	4584.76	4172.98	4202.36	4075.18	4319.47	4282.19	5330.38	5178.29	5951.78
sp|P40818|UBP8_HUMAN	USP8	UBP8_HUMAN Ubiquitin carboxyl-terminal hydrolase 8	149	26	C	UR	4229.76	4715.1	4717.38	4581.29	4518.67	4486.78	4736.31	4357.91	4188.57
sp|Q16706|MA2A1_HUMAN	MAN2A1	MA2A1_HUMAN Alpha-mannosidase 2	150	20	C	UR	2609.73	2462.03	2377.01	2449.5	2547.38	2463.08	2021.3	1936.02	2275.99
sp|P49641|MA2A2_HUMAN	MAN2A2	MA2A2_HUMAN Alpha-mannosidase 2x	150	3	C	UR	449.941	457.238	478.187	467.404	445.429	423.05	451.505	392.502	465.788
sp|Q99575|POP1_HUMAN	POP1	POP1_HUMAN Ribonucleases P/MRP protein subunit POP1	151	17	C	UR	3081.47	3489.99	3561.79	3418.13	3545.16	3505.51	3714.82	3432.1	3669.85
sp|P49917|DNLI4_HUMAN	LIG4	DNLI4_HUMAN DNA ligase 4	152	7	C	UR	1437.24	1606.18	1583.49	1489.68	1545.97	1485.4	1386.28	1237.27	1331.73
sp|Q9HCS7|SYF1_HUMAN	XAB2	SYF1_HUMAN Pre-mRNA-splicing factor SYF1	153	26	C	UR	5132.79	5218.33	5191.95	5260.17	5464.79	5326.47	5932.84	5531.64	6145.53
sp|Q9NVM6|DJC17_HUMAN	DNAJC17	DJC17_HUMAN DnaJ homolog subfamily C member 17	154	8	C	UR	1642.45	1759.51	1773.82	1664.73	1582.53	1552.42	2104.67	1867.91	1912.92
sp|O94906|PRP6_HUMAN	PRPF6	PRP6_HUMAN Pre-mRNA-processing factor 6	155	33	C	UR	8139.86	7701.79	7614.79	7455.52	7876.97	7934.06	8531.05	8731.31	9418.59
sp|Q9NR33|DPOE4_HUMAN	POLE4	DPOE4_HUMAN DNA polymerase epsilon subunit 4	156	3	C	UR	232.214	245.491	248.818	244.288	215.571	241.235	278.403	225.707	240.246
sp|O94822-3|LTN1_HUMAN	LTN1	LTN1_HUMAN Isoform 3 of E3 ubiquitin-protein ligase listerin	157	14	C	UR	2204.83	2951.07	2677.7	2147.9	2658.35	2493	3405.68	3877.51	2715.12
sp|P05023|AT1A1_HUMAN	ATP1A1	AT1A1_HUMAN Sodium/potassium-transporting ATPase subunit alpha-1	158	34	C	UR	9368.48	8319.64	7604.17	7385.21	7545.4	7811.52	6439.39	7137.74	7165.19
sp|P13637-3|AT1A3_HUMAN	ATP1A3	AT1A3_HUMAN Isoform 3 of Sodium/potassium-transporting ATPase subunit alpha-3	158	21	C	UR	6344.49	5604.06	5476.98	5013.56	5083.57	5176.4	4556.22	4678.06	4900.27
sp|Q5JVF3-4|PCID2_HUMAN	PCID2	PCID2_HUMAN Isoform 4 of PCI domain-containing protein 2	159	10	C	UR	2256.63	2499.87	2499.12	2173.69	2294.84	2175.82	2517.89	2705.36	2370.88
sp|P55196-5|AFAD_HUMAN	MLLT4	AFAD_HUMAN Isoform 5 of Afadin	160	24	C	UR	4425.13	4071.77	3910.65	4366.96	4472.42	4532.76	5093.1	4895.71	5437.36
sp|Q86XR8|CEP57_HUMAN	CEP57	CEP57_HUMAN Centrosomal protein of 57 kDa	161	7	C	UR	1811.99	1754.62	1771.39	1746.29	1747.48	1760.69	1724.98	1667.18	1841.38
sp|Q08379|GOGA2_HUMAN	GOLGA2	GOGA2_HUMAN Golgin subfamily A member 2	162	30	C	UR	7717.4	6985.88	6911.38	6404.39	6516.4	6558.17	5591.25	5324.72	6070.3
tr|B7ZC06|B7ZC06_HUMAN	GOLGA2	B7ZC06_HUMAN Golgin subfamily A member 2 (Fragment)	162	2	C	UR	221.572	201.758	195.847	237.389	250.992	244.398	248.966	258.835	293.959
sp|Q9NVV4-2|PAPD1_HUMAN	MTPAP	PAPD1_HUMAN Isoform 2 of Poly(A) RNA polymerase, mitochondrial	162	9	C	UR	478.201	445.182	464.691	430.875	439.661	439.185	494.748	523.656	549.204
sp|Q86TM6|SYVN1_HUMAN	SYVN1	SYVN1_HUMAN E3 ubiquitin-protein ligase synoviolin	163	5	C	UR	368.958	341.901	363.311	309.461	303.438	294.632	268.997	255.727	285.109
sp|P78318|IGBP1_HUMAN	IGBP1	IGBP1_HUMAN Immunoglobulin-binding protein 1	164	9	C	UR	1135.72	1231.13	1254.56	1265.55	1205.41	1153.09	1157.86	1067.59	973.434
sp|P33176|KINH_HUMAN	KIF5B	KINH_HUMAN Kinesin-1 heavy chain	165	38	C	UR	8731.63	9318.51	9787.56	10459.4	10138.9	9876.5	10468.2	9469.24	9539.81
sp|Q12840|KIF5A_HUMAN	KIF5A	KIF5A_HUMAN Kinesin heavy chain isoform 5A	165	8	C	UR	1850.45	1946.06	1963.36	2099.94	2113.17	2119.07	2114.45	1932.37	1951.31
sp|Q6ICG6-2|K0930_HUMAN	KIAA0930	K0930_HUMAN Isoform 2 of Uncharacterized protein KIAA0930	166	7	C	UR	347.321	378.884	369.087	365.204	360.75	343.851	318.42	285.638	298.862
sp|O60524|NEMF_HUMAN	NEMF	NEMF_HUMAN Nuclear export mediator factor NEMF	167	15	C	UR	2370.8	2437.1	2616.92	2472.32	2477.06	2321.09	2641.54	2476.92	2505.86
sp|O75909-4|CCNK_HUMAN	CCNK	CCNK_HUMAN Isoform 4 of Cyclin-K	168	15	C	UR	2094.6	2639.47	2412.57	2354.63	1958.62	1845.7	2063.93	2582.41	2904.74
sp|Q9C0C2|TB182_HUMAN	TNKS1BP1	TB182_HUMAN 182 kDa tankyrase-1-binding protein	169	40	C	UR	8775.84	8800.58	8794.49	8610.1	8437.59	8383.42	7384.83	6863.19	7211.57
sp|Q8IXQ3|CI040_HUMAN	C9orf40	CI040_HUMAN Uncharacterized protein C9orf40	170	5	C	UR	869.131	982.188	959.444	917.343	834.968	808.543	760.394	720.904	679.455
sp|Q9UBV2|SE1L1_HUMAN	SEL1L	SE1L1_HUMAN Protein sel-1 homolog 1	171	10	C	UR	1346.05	1174.29	1227.95	1116.95	1171.93	1210.52	1089.29	1104.28	1160.39
sp|P49327|FAS_HUMAN	FASN	FAS_HUMAN Fatty acid synthase	172	60	C	UR	12734.6	14385.6	15121.6	12677.6	12224.5	11922.6	12780.7	13179.7	11207.1
sp|O76021|RL1D1_HUMAN	RSL1D1	RL1D1_HUMAN Ribosomal L1 domain-containing protein 1	173	22	C	UR	4812.91	5150.46	5000.23	4919.48	5177.68	5298.23	7188.51	7639.86	7565.94
sp|P35606|COPB2_HUMAN	COPB2	COPB2_HUMAN Coatomer subunit beta'	174	47	C	UR	8801.79	9515.51	9255.75	9107.08	8939.75	8763.42	8447.72	8330.82	7912.59
sp|Q14676|MDC1_HUMAN	MDC1	MDC1_HUMAN Mediator of DNA damage checkpoint protein 1	175	35	C	UR	10049.4	9388.27	9428.69	8630.18	8584.12	8807.78	10255.8	9722.37	11196.2
sp|Q14966|ZN638_HUMAN	ZNF638	ZN638_HUMAN Zinc finger protein 638	176	40	C	UR	9369.52	8675.97	8482.69	8672.87	9023.58	8978.82	8706.89	8118.44	9663.14
sp|P53985|MOT1_HUMAN	SLC16A1	MOT1_HUMAN Monocarboxylate transporter 1	177	12	C	UR	3389.14	2859.46	2735.36	2978.47	3101.98	3201.48	3064.94	3484.46	3396.05
sp|Q9Y487|VPP2_HUMAN	ATP6V0A2	VPP2_HUMAN V-type proton ATPase 116 kDa subunit a isoform 2	178	9	C	UR	1185.2	1083.1	1069.98	939.947	1014.21	941.262	907.701	917.685	940.935
sp|Q9GZS1-2|RPA49_HUMAN	POLR1E	RPA49_HUMAN Isoform 2 of DNA-directed RNA polymerase I subunit RPA49	179	14	C	UR	2592.28	2611.7	2553.64	2587.23	2611.65	2730.58	2878.3	2733.54	3018.97
sp|P56192|SYMC_HUMAN	MARS	SYMC_HUMAN Methionine--tRNA ligase, cytoplasmic	180	32	C	UR	8597.9	9024.59	9607.9	8884.9	8865.15	8791.57	8437.91	8072.77	7911.15
sp|Q15633|TRBP2_HUMAN	TARBP2	TRBP2_HUMAN RISC-loading complex subunit TARBP2	181	6	C	UR	617.678	589.344	614.914	552.309	517.617	500.486	684.821	677.945	617.845
sp|Q8N4A0|GALT4_HUMAN	GALNT4	GALT4_HUMAN Polypeptide N-acetylgalactosaminyltransferase 4	182	4	C	UR	327.78	301.564	278.293	276.882	274.618	272.957	209.103	217.677	235.626
sp|Q10471|GALT2_HUMAN	GALNT2	GALT2_HUMAN Polypeptide N-acetylgalactosaminyltransferase 2	182	29	C	UR	7120.47	6525.66	6324.57	5505.31	5878.7	5997.45	3725.03	4044.4	4056.38
sp|Q9NVZ3|NECP2_HUMAN	NECAP2	NECP2_HUMAN Adaptin ear-binding coat-associated protein 2	183	11	C	UR	586.89	639.733	683.904	818.527	799.24	711.817	684.32	590.885	592.724
sp|Q13045|FLII_HUMAN	FLII	FLII_HUMAN Protein flightless-1 homolog	184	33	C	UR	2849.16	2952.5	2974.4	3538.56	3402.99	3433.37	3868.33	3856.57	3744.74
sp|Q13045-2|FLII_HUMAN	FLII	FLII_HUMAN Isoform 2 of Protein flightless-1 homolog	184	1	C	UR	422.39	431.806	421.523	508.451	499.036	487.013	554.428	545.195	538.315
sp|P15882|CHIN_HUMAN	CHN1	CHIN_HUMAN N-chimaerin	185	2	C	UR	205.506	225.725	230.483	225.99	232.052	219.486	212.684	185.974	219.62
sp|O60306|AQR_HUMAN	AQR	AQR_HUMAN Intron-binding protein aquarius	186	34	C	UR	5543.17	5450.54	5426.24	5486.81	5673.4	5646.56	6096.43	5909.55	6483.81
sp|Q5JTH9|RRP12_HUMAN	RRP12	RRP12_HUMAN RRP12-like protein	186	28	C	UR	7978.23	8379.89	8162.61	7102.95	7440.76	7625.34	9486.19	9713.01	10052.2
sp|Q9Y4A5|TRRAP_HUMAN	TRRAP	TRRAP_HUMAN Transformation/transcription domain-associated protein	187	37	C	UR	7372.64	7070.17	7296.29	7194.96	7244.6	7419.73	7618.47	7743.56	8426.38
sp|P62258|1433E_HUMAN	YWHAE	1433E_HUMAN 14-3-3 protein epsilon	188	38	C	UR	8382	9516.32	9610.23	11002.8	10707.5	10648.8	11413.5	10724.5	9904.22
sp|P61981|1433G_HUMAN	YWHAG	1433G_HUMAN 14-3-3 protein gamma	188	21	C	UR	5837.76	6244.24	6216.61	6672.87	6168.14	6192.23	6282.74	6905.57	5415.67
sp|Q04917|1433F_HUMAN	YWHAH	1433F_HUMAN 14-3-3 protein eta	188	24	C	UR	4967.72	5613.92	5792.22	6866.39	6629.82	6367.49	6816.75	6224.74	5944.5
sp|P27348|1433T_HUMAN	YWHAQ	1433T_HUMAN 14-3-3 protein theta	188	21	C	UR	3194.82	3300.24	3208.95	4205.6	3388.44	3851.22	4295.05	8115.88	3561.29
sp|P31946|1433B_HUMAN	YWHAB	1433B_HUMAN 14-3-3 protein beta/alpha	188	20	C	UR	3688.24	4056.96	4389.6	4421.51	4232.66	4095.11	4215.87	3714.55	3657.24
sp|P63104|1433Z_HUMAN	YWHAZ	1433Z_HUMAN 14-3-3 protein zeta/delta	188	13	C	UR	4427.75	3851.72	4105.85	4601.89	3625.9	4378.58	4073.38	9231.37	3751.25
sp|P31947|1433S_HUMAN	SFN	1433S_HUMAN 14-3-3 protein sigma	188	20	C	UR	6299.96	7220.87	7235.16	7592.08	7655.43	7424.86	6464.32	6071.95	5621.01
sp|Q13439|GOGA4_HUMAN	GOLGA4	GOGA4_HUMAN Golgin subfamily A member 4	189	50	C	UR	9231.98	8522.62	8539.81	7724.46	7746.5	7772.01	5437.91	4824.86	5764.65
sp|P35580-3|MYH10_HUMAN	MYH10	MYH10_HUMAN Isoform 3 of Myosin-10	189	42	C	UR	9878.25	9841.33	9815.21	14246.6	13909.5	13810.9	11955.2	14153.4	11659.9
sp|P35579|MYH9_HUMAN	MYH9	MYH9_HUMAN Myosin-9	189	55	C	UR	9948.21	9767.46	10748.4	13582.4	12919.6	12856.5	11258.9	12014.9	10966.3
sp|Q7Z406-2|MYH14_HUMAN	MYH14	MYH14_HUMAN Isoform 2 of Myosin-14	189	17	C	UR	2781.12	2829.29	3136.89	3922.71	3685.95	3563.85	3204.46	3761.75	3037.28
sp|P49257|LMAN1_HUMAN	LMAN1	LMAN1_HUMAN Protein ERGIC-53	190	19	C	UR	3909.08	3683.78	3764.94	3556.97	3505.29	3552.06	2665.83	2771.92	3035.26
sp|P50851-2|LRBA_HUMAN	LRBA	LRBA_HUMAN Isoform 2 of Lipopolysaccharide-responsive and beige-like anchor protein	191	37	C	UR	10197.6	11065.1	11293.5	10093.7	9959.13	9846.81	8026.81	7516.48	7290.66
sp|Q8NFP9|NBEA_HUMAN	NBEA	NBEA_HUMAN Neurobeachin	191	4	C	UR	167.954	199.441	184.511	210.098	210.872	190.682	224.837	200.819	194.692
sp|P50416|CPT1A_HUMAN	CPT1A	CPT1A_HUMAN Carnitine O-palmitoyltransferase 1, liver isoform	192	29	C	UR	5110.28	4998.49	5071.38	4555.82	4640.82	4617.12	4119.38	4810.41	4586.79
sp|Q9UQ35|SRRM2_HUMAN	SRRM2	SRRM2_HUMAN Serine/arginine repetitive matrix protein 2	193	45	C	UR	7143.04	6301.05	6433.84	6223.32	6498.15	6459.05	6945.67	6577.16	7543.55
sp|Q12882|DPYD_HUMAN	DPYD	DPYD_HUMAN Dihydropyrimidine dehydrogenase [NADP(+)]	194	22	C	UR	3541.99	3749.56	3891.82	4827.85	4805.33	4564.76	4272.93	3916.6	3831.12
sp|Q9HC52|CBX8_HUMAN	CBX8	CBX8_HUMAN Chromobox protein homolog 8	195	15	C	UR	3052.55	2736.47	2718.23	2555.93	2607	2619.75	2808.83	2631.81	3193.57
sp|Q5JTZ9|SYAM_HUMAN	AARS2	SYAM_HUMAN Alanine--tRNA ligase, mitochondrial	196	15	C	UR	2591.09	2419.98	2365.81	2204.34	2267.89	2270.22	2398.22	2332.03	2523.86
sp|P04406|G3P_HUMAN	GAPDH	G3P_HUMAN Glyceraldehyde-3-phosphate dehydrogenase	197	63	C	UR	18967.1	20443.1	21148.6	17301.7	17161.1	17015.8	18092.9	17230	15694.3
sp|O95104|SFR15_HUMAN	SCAF4	SFR15_HUMAN Splicing factor, arginine/serine-rich 15	198	4	C	UR	354.682	354.757	337.133	415.19	368.145	387.756	410.093	475.435	549.852
sp|Q9UPN6|SCAF8_HUMAN	SCAF8	SCAF8_HUMAN Protein SCAF8	198	20	C	UR	2236.73	2245.68	2196.33	2222.69	2204.49	2122.49	2384.56	2496.93	2809.83
sp|Q8WX93|PALLD_HUMAN	PALLD	PALLD_HUMAN Palladin	199	35	C	UR	3823.2	3925.72	4151.51	5269.59	4675.18	4611.93	4552.54	4810.75	4060.04
sp|Q9UBI1|COMD3_HUMAN	COMMD3	COMD3_HUMAN COMM domain-containing protein 3	200	4	C	UR	839.962	862.968	949.791	949.565	935.276	911.024	979.024	974.536	957.168
tr|R4GMX3|R4GMX3_HUMAN	COMMD3-BMI1	R4GMX3_HUMAN Protein COMMD3-BMI1	200	1	C	UR	232.31	213.424	215.508	211.569	230.286	242.483	263.012	265.02	285.03
sp|P35227|PCGF2_HUMAN	PCGF2	PCGF2_HUMAN Polycomb group RING finger protein 2	200	4	C	UR	644.038	633.035	602.45	624.246	669.861	655.277	768.793	737.305	778.859
sp|Q86XP3|DDX42_HUMAN	DDX42	DDX42_HUMAN ATP-dependent RNA helicase DDX42	201	33	C	UR	5463.73	4972.07	4852.81	5689.31	5660.45	5716.55	6336.85	7090.38	6590.64
sp|Q13123|RED_HUMAN	IK	RED_HUMAN Protein Red	202	15	C	UR	5506.45	5196.5	4925.41	5298.94	5386.33	5630.79	5318.31	5325.12	5891.7
sp|Q9BTX3|TM208_HUMAN	TMEM208	TM208_HUMAN Transmembrane protein 208	203	2	C	UR	232.613	286.168	274.609	206.674	225.708	218.904	226.307	211.854	281.826
sp|Q9UEW8|STK39_HUMAN	STK39	STK39_HUMAN STE20/SPS1-related proline-alanine-rich protein kinase	204	6	C	UR	428.129	458.643	506.425	537.265	531.964	500.084	546.64	520.898	485.289
sp|O95747|OXSR1_HUMAN	OXSR1	OXSR1_HUMAN Serine/threonine-protein kinase OSR1	204	15	C	UR	2285.16	2567.98	2761.32	2827.61	2799.17	2643.76	3020.56	2796.12	2643.29
sp|Q96CT7|CC124_HUMAN	CCDC124	CC124_HUMAN Coiled-coil domain-containing protein 124	205	13	C	UR	2160.69	2110.91	2181.46	2083.59	1994.89	1923.1	2220.63	1949.13	2117.12
sp|Q5PRF9|SMAG2_HUMAN	SAMD4B	SMAG2_HUMAN Protein Smaug homolog 2	206	11	C	UR	1135.82	1136.71	1177.61	1052.74	1097.73	1067.89	1276.28	1242.55	1273.86
sp|Q9UKD2|MRT4_HUMAN	MRTO4	MRT4_HUMAN mRNA turnover protein 4 homolog	207	20	C	UR	2917.49	3060.38	3077.03	3024.1	2925.66	2939.34	3479.93	3832.22	3463.81
sp|P19623|SPEE_HUMAN	SRM	SPEE_HUMAN Spermidine synthase	208	11	C	UR	1718.12	1962.64	2113.68	1792.58	1741.36	1668.37	1901.3	1747.5	1696.37
sp|P26006-1|ITA3_HUMAN	ITGA3	ITA3_HUMAN Isoform 2 of Integrin alpha-3	209	33	C	UR	3925.52	3531.73	3505.81	4244.89	4282.09	4361.56	3722.21	4145.63	3985.18
sp|Q9P206-2|K1522_HUMAN	KIAA1522	K1522_HUMAN Isoform 2 of Uncharacterized protein KIAA1522	210	7	C	UR	633.372	597.724	562.454	663.971	639.981	693.285	618.279	815.871	643.327
sp|Q9BZV1|UBXN6_HUMAN	UBXN6	UBXN6_HUMAN UBX domain-containing protein 6	211	10	C	UR	969.763	1029.28	1047.5	1051.77	1042.07	965.082	1114.66	1047.92	961.756
sp|P16401|H15_HUMAN	HIST1H1B	H15_HUMAN Histone H1.5	212	19	C	UR	5914.34	5581.14	5516.83	4993.38	5310.55	5737.33	6205.96	7920.44	6852.11
sp|P16403|H12_HUMAN	HIST1H1C	H12_HUMAN Histone H1.2	212	6	C	UR	1588.46	1328.89	1290.24	1367	1418.63	1508.99	1694.47	1470.72	1727.22
sp|P10412|H14_HUMAN	HIST1H1E	H14_HUMAN Histone H1.4	212	8	C	UR	2936.36	2773.81	2591.69	2992.16	3143.79	3238.36	3869.94	2793.46	4104.61
sp|P16402|H13_HUMAN	HIST1H1D	H13_HUMAN Histone H1.3	212	13	C	UR	3990.41	3794.2	3844.37	3725.01	3733.31	3965.94	4538.67	4228.18	4447.61
sp|Q96D46|NMD3_HUMAN	NMD3	NMD3_HUMAN 60S ribosomal export protein NMD3	213	8	C	UR	1140.98	1197.59	1323.36	1245.69	1228.96	1144.27	1500.44	1370.98	1303.15
sp|Q9NSD9|SYFB_HUMAN	FARSB	SYFB_HUMAN Phenylalanine--tRNA ligase beta subunit	214	30	C	UR	9212.38	9605.92	9472.84	8082.28	8009.26	7848.35	8995.84	9284.55	8307.3
sp|P30837|AL1B1_HUMAN	ALDH1B1	AL1B1_HUMAN Aldehyde dehydrogenase X, mitochondrial	215	18	C	UR	3146.18	2756.37	2939.04	3820.76	3885.65	3857.46	2638.17	2539.48	2856.62
sp|P47895|AL1A3_HUMAN	ALDH1A3	AL1A3_HUMAN Aldehyde dehydrogenase family 1 member A3	215	8	C	UR	476.744	553.989	587.252	1721.61	1778.67	1629.48	1700.88	1633.67	1549.52
sp|P05091|ALDH2_HUMAN	ALDH2	ALDH2_HUMAN Aldehyde dehydrogenase, mitochondrial	215	16	C	UR	4268.33	3837.73	3842.12	3335.07	3475.85	3535.92	2693.01	2640.98	2938.32
sp|O94788|AL1A2_HUMAN	ALDH1A2	AL1A2_HUMAN Retinal dehydrogenase 2	215	6	C	UR	512.423	489.788	529.135	597.911	633.452	609.567	459.833	438.432	490.602
sp|Q86UP2|KTN1_HUMAN	KTN1	KTN1_HUMAN Kinectin	216	51	C	UR	14485.3	13786.3	13344.8	14291.5	14863.8	14824.9	12633.2	11631.2	14001.3
sp|P09758|TACD2_HUMAN	TACSTD2	TACD2_HUMAN Tumor-associated calcium signal transducer 2	217	6	C	UR	575.003	542.542	531.028	812.879	801.992	767.722	541.42	568.738	611.752
sp|Q93074-2|MED12_HUMAN	MED12	MED12_HUMAN Isoform 2 of Mediator of RNA polymerase II transcription subunit 12	218	22	C	UR	2252.42	2361.35	2441.23	2376.37	2222.06	2205.93	2479.92	2661.11	2740.59
sp|Q9Y5K8|VATD_HUMAN	ATP6V1D	VATD_HUMAN V-type proton ATPase subunit D	219	8	C	UR	1209.63	1375.24	1453.15	1258.53	1317.54	1238.66	1172.58	1048.38	1149.49
sp|P22102|PUR2_HUMAN	GART	PUR2_HUMAN Trifunctional purine biosynthetic protein adenosine-3	220	24	C	UR	7096.99	7810.24	7985.88	7265.34	6769.47	6905.92	7926.56	9610.86	6875.36
sp|Q0VDF9|HSP7E_HUMAN	HSPA14	HSP7E_HUMAN Heat shock 70 kDa protein 14	221	19	C	UR	3367.05	3611.76	3661.93	3293.71	3332.83	3118.38	3443.31	2993.25	3091.17
sp|Q7Z478|DHX29_HUMAN	DHX29	DHX29_HUMAN ATP-dependent RNA helicase DHX29	222	25	C	UR	4602.61	4584.68	4853.4	3959.99	3916.5	3924.46	3625.96	3535.29	3752.94
sp|Q8TCJ2|STT3B_HUMAN	STT3B	STT3B_HUMAN Dolichyl-diphosphooligosaccharide--protein glycosyltransferase subunit STT3B	223	23	C	UR	7639.28	6968.26	6810.89	7120.36	7399.48	7451.82	6100.05	6353.87	7165.21
sp|P46977|STT3A_HUMAN	STT3A	STT3A_HUMAN Dolichyl-diphosphooligosaccharide--protein glycosyltransferase subunit STT3A	223	21	C	UR	4527.08	4177.83	4127.6	3954.33	4074.43	4163.28	3672.54	4250.48	4184.78
sp|P56182|RRP1_HUMAN	RRP1	RRP1_HUMAN Ribosomal RNA processing protein 1 homolog A	224	11	C	UR	1958.59	1960.55	2019.9	1960.69	1990.45	1934.72	2699.55	2623.94	2975
sp|Q92499|DDX1_HUMAN	DDX1	DDX1_HUMAN ATP-dependent RNA helicase DDX1	225	36	C	UR	11116.6	10942.8	10908.8	10729.8	10742.8	10458.1	10498.1	11003.8	11318.4
sp|P46926|GNPI1_HUMAN	GNPDA1	GNPI1_HUMAN Glucosamine-6-phosphate isomerase 1	226	11	C	UR	2240.74	2529.01	2648.11	2326.55	2341.56	2184.35	2257.9	2082.28	1934.49
sp|Q8TDQ7|GNPI2_HUMAN	GNPDA2	GNPI2_HUMAN Glucosamine-6-phosphate isomerase 2	226	4	C	UR	942.774	1061.88	1047.35	967.767	960.515	997.426	914.558	934.47	765.672
sp|Q5JSZ5|PRC2B_HUMAN	PRRC2B	PRC2B_HUMAN Protein PRRC2B	227	31	C	UR	7001.96	6642.61	6611.11	6096.03	5947.89	5959.35	7067.72	6459.77	7077.23
sp|Q96IR7|HPDL_HUMAN	HPDL	HPDL_HUMAN 4-hydroxyphenylpyruvate dioxygenase-like protein	228	13	C	UR	958.157	887.51	897.041	703.461	726.12	737.598	1466.64	1746.81	1550.4
sp|P28838|AMPL_HUMAN	LAP3	AMPL_HUMAN Cytosol aminopeptidase	229	36	C	UR	9288.59	9826.71	9770.17	9107.61	8375.29	8872.16	8443.1	9554.98	8017.04
sp|Q99459|CDC5L_HUMAN	CDC5L	CDC5L_HUMAN Cell division cycle 5-like protein	230	37	C	UR	6148.38	5706.01	5698.74	5608.12	5607.46	5786.48	6215.3	6144.62	6742.71
sp|O75533|SF3B1_HUMAN	SF3B1	SF3B1_HUMAN Splicing factor 3B subunit 1	231	47	C	UR	12267.5	11668.9	11580.9	11238.7	11898.8	11528.6	12597.6	13060.3	13251.3
sp|O95714|HERC2_HUMAN	HERC2	HERC2_HUMAN E3 ubiquitin-protein ligase HERC2	232	30	C	UR	6344.03	6410.61	6571.3	6182.85	6046.67	5996.03	6132.55	5906.73	6113.56
sp|P11474|ERR1_HUMAN	ESRRA	ERR1_HUMAN Steroid hormone receptor ERR1	233	6	C	UR	647.977	624.256	648.529	584.421	534.078	541.201	550.781	510.727	601.223
sp|P39059|COFA1_HUMAN	COL15A1	COFA1_HUMAN Collagen alpha-1(XV) chain	234	2	C	UR	330.632	356.717	339.161	135.7	113.228	140.741	65.0907	56.2945	61.9235
sp|Q8IUD2|RB6I2_HUMAN	ERC1	RB6I2_HUMAN ELKS/Rab6-interacting/CAST family member 1	235	34	C	UR	7858.14	8141.91	8200.75	8752.24	8563.12	8188.22	8314.2	7458.65	7847.49
sp|O00488|ZN593_HUMAN	ZNF593	ZN593_HUMAN Zinc finger protein 593	236	3	C	UR	529.605	508.458	552.895	444.107	441.195	452.161	409.044	417.525	428.614
sp|Q13144|EI2BE_HUMAN	EIF2B5	EI2BE_HUMAN Translation initiation factor eIF-2B subunit epsilon	237	9	C	UR	1623.87	1835.57	1927.53	1674.24	1673.18	1568.51	1762.4	1661.83	1569.84
sp|O75446|SAP30_HUMAN	SAP30	SAP30_HUMAN Histone deacetylase complex subunit SAP30	238	2	C	UR	126.112	98.7032	97.8861	105.589	66.3743	92.6161	89.787	257.899	104.906
sp|Q86VI3|IQGA3_HUMAN	IQGAP3	IQGA3_HUMAN Ras GTPase-activating-like protein IQGAP3	239	18	C	UR	2661.2	2918.64	2901.95	3423.96	3428.17	3270.7	3277.21	3085.45	3240.43
sp|P46940|IQGA1_HUMAN	IQGAP1	IQGA1_HUMAN Ras GTPase-activating-like protein IQGAP1	239	54	C	UR	14712.2	15403.9	15377	14540.1	14947.4	14678.3	12741.1	12661.4	12736.9
sp|Q13576|IQGA2_HUMAN	IQGAP2	IQGA2_HUMAN Ras GTPase-activating-like protein IQGAP2	239	11	C	UR	1113.56	1115.44	1097.03	2043.59	2076.75	1962.2	2227.7	2157.33	2246.5
sp|Q9BQ69|MACD1_HUMAN	MACROD1	MACD1_HUMAN O-acetyl-ADP-ribose deacetylase MACROD1	240	7	C	UR	911.996	799.917	787.07	732.541	764.956	742.013	844.6	982.617	918.382
sp|P20618|PSB1_HUMAN	PSMB1	PSB1_HUMAN Proteasome subunit beta type-1	241	16	C	UR	3012.04	3061.37	3233.24	2789.95	2875.14	2893.26	2658.46	2795.05	2521.36
sp|P27694|RFA1_HUMAN	RPA1	RFA1_HUMAN Replication protein A 70 kDa DNA-binding subunit	242	30	C	UR	8302.12	9191.92	9255.7	9094.24	9418.94	8890.67	8430.98	7316.15	7633.96
sp|O14976|GAK_HUMAN	GAK	GAK_HUMAN Cyclin-G-associated kinase	243	13	C	UR	1248.72	1433.46	1433.8	1327.48	1258.1	1164.42	1283.85	1189.36	1190.49
sp|Q7L1T6|NB5R4_HUMAN	CYB5R4	NB5R4_HUMAN Cytochrome b5 reductase 4	244	7	C	UR	819.3	927.947	941.592	923.387	968.83	886.056	1049.81	897.758	946.888
sp|O75369-8|FLNB_HUMAN	FLNB	FLNB_HUMAN Isoform 8 of Filamin-B	245	61	C	UR	20773.4	22048.6	22335.7	31989.7	31534.6	30806.5	20128.9	18593.7	19482.7
sp|P21333|FLNA_HUMAN	FLNA	FLNA_HUMAN Filamin-A	245	53	C	UR	17525.6	18225.9	18695.9	21924.7	21058.7	21341.1	18188.6	18747.8	16665.8
sp|Q14315|FLNC_HUMAN	FLNC	FLNC_HUMAN Filamin-C	245	51	C	UR	10311.2	10572.9	11257.3	16841.9	16055.3	15941.5	16797.1	17034.2	16143.2
sp|Q96GM8|TOE1_HUMAN	TOE1	TOE1_HUMAN Target of EGR1 protein 1	246	12	C	UR	1282.91	1379.21	1485.89	1395.08	1345.24	1367.43	1286.3	1281.17	1319.67
sp|Q9Y520-4|PRC2C_HUMAN	PRRC2C	PRC2C_HUMAN Isoform 4 of Protein PRRC2C	247	52	C	UR	10755.6	10224.1	10289.8	10774.1	10576.9	10755.7	11319.7	11453.6	12083.3
sp|P48634|PRC2A_HUMAN	PRRC2A	PRC2A_HUMAN Protein PRRC2A	247	25	C	UR	2554.55	2673.52	2630.57	2416.66	2296.36	2337.91	2814.41	2911.32	3081.91
sp|Q5T013|HYI_HUMAN	HYI	HYI_HUMAN Putative hydroxypyruvate isomerase	248	4	C	UR	312.883	349.543	366.654	470.82	453.742	446.192	445.212	439.804	387.128
sp|P60468|SC61B_HUMAN	SEC61B	SC61B_HUMAN Protein transport protein Sec61 subunit beta	249	3	C	UR	210.401	179.934	179.002	172.581	188.298	170.092	151.524	166.552	174.39
sp|Q9Y3D6|FIS1_HUMAN	FIS1	FIS1_HUMAN Mitochondrial fission 1 protein	250	4	C	UR	2310.25	2268.98	2215.84	1956.2	1964.84	1947.97	2072.32	1858.61	2014.07
sp|Q8N5M9|JAGN1_HUMAN	JAGN1	JAGN1_HUMAN Protein jagunal homolog 1	251	1	C	UR	111.118	122.546	116.488	98.0641	116.771	116.711	120.183	103.44	131.117
sp|P10586|PTPRF_HUMAN	PTPRF	PTPRF_HUMAN Receptor-type tyrosine-protein phosphatase F	252	37	C	UR	4640.71	4311.15	4299.97	7252.15	7470.75	7498.25	6697.81	6371.83	7124.02
sp|Q13332-2|PTPRS_HUMAN	PTPRS	PTPRS_HUMAN Isoform PTPS-MEA of Receptor-type tyrosine-protein phosphatase S	252	21	C	UR	2845.64	2715.25	2752.53	3186.65	3267.76	3153.85	3416.18	3288.92	3742.05
sp|Q8IUC4|RHPN2_HUMAN	RHPN2	RHPN2_HUMAN Rhophilin-2	253	4	C	UR	321.272	352.047	360.98	405.557	392.519	388.342	338.667	353.321	338.167
sp|P05386|RLA1_HUMAN	RPLP1	RLA1_HUMAN 60S acidic ribosomal protein P1	254	6	C	UR	1890.17	1963.51	1870.11	1939.32	1788.64	1809.35	2081.77	2216.65	1902.55
sp|Q96SB3|NEB2_HUMAN	PPP1R9B	NEB2_HUMAN Neurabin-2	255	9	C	UR	409.271	408.341	436.169	477.935	422.172	438.822	422.776	379.468	483.392
sp|Q9ULJ8-3|NEB1_HUMAN	PPP1R9A	NEB1_HUMAN Isoform 3 of Neurabin-1	255	8	C	UR	815.092	758.626	730.611	793.346	772.034	800.123	778.511	743.865	846.366
sp|P98160|PGBM_HUMAN	HSPG2	PGBM_HUMAN Basement membrane-specific heparan sulfate proteoglycan core protein	256	16	C	UR	2091.76	1989.66	2036.53	2655.12	2653.5	2617.68	1811.86	1681.09	1887.02
sp|Q9Y230|RUVB2_HUMAN	RUVBL2	RUVB2_HUMAN RuvB-like 2	257	33	C	UR	7740.22	7905.85	7837.18	7248.6	6475.91	6926.84	7032.45	9346.52	6453.7
sp|P33316|DUT_HUMAN	DUT	DUT_HUMAN Deoxyuridine 5'-triphosphate nucleotidohydrolase, mitochondrial	258	26	C	UR	5943.5	6291.09	6533.34	5619.69	5434.89	5307.34	5871.09	5325.72	5299.08
sp|P0CJ78|ZN865_HUMAN	ZNF865	ZN865_HUMAN Zinc finger protein 865	259	2	C	UR	267.871	249.641	262.567	257.805	231.404	227.868	220.751	238.714	256.304
sp|Q9H444|CHM4B_HUMAN	CHMP4B	CHM4B_HUMAN Charged multivesicular body protein 4b	260	13	C	UR	2674.21	2953.66	2910.18	3140.9	2980.86	2951.22	3078.02	2746.44	2728.27
sp|O14646|CHD1_HUMAN	CHD1	CHD1_HUMAN Chromodomain-helicase-DNA-binding protein 1	261	22	C	UR	5145.06	5066.66	5191.28	4615.34	4742.56	4794.97	4516.46	4141.32	4753.05
sp|Q9HCK8|CHD8_HUMAN	CHD8	CHD8_HUMAN Chromodomain-helicase-DNA-binding protein 8	261	31	C	UR	5055.61	5329.43	5070.21	4731.13	4863.59	4672.39	4537.79	4017.69	4493.15
sp|Q8TD26|CHD6_HUMAN	CHD6	CHD6_HUMAN Chromodomain-helicase-DNA-binding protein 6	261	5	C	UR	632.108	643.897	640.077	640.086	629.584	607.487	640.47	575.339	658.663
sp|Q9P2D1|CHD7_HUMAN	CHD7	CHD7_HUMAN Chromodomain-helicase-DNA-binding protein 7	261	10	C	UR	1197.93	1192.05	1195.92	985.99	1036.29	1015.14	1032.42	877.242	1114.29
sp|Q3L8U1|CHD9_HUMAN	CHD9	CHD9_HUMAN Chromodomain-helicase-DNA-binding protein 9	261	13	C	UR	1422.95	1435.51	1449.73	1358.79	1308.47	1242.52	1226.52	1080.23	1200.26
sp|O14647|CHD2_HUMAN	CHD2	CHD2_HUMAN Chromodomain-helicase-DNA-binding protein 2	261	14	C	UR	2018.99	1914.71	1876.8	1811.82	1906.97	1881.56	2055.19	2012.59	2140.02
sp|Q9UQ80|PA2G4_HUMAN	PA2G4	PA2G4_HUMAN Proliferation-associated protein 2G4	262	27	C	UR	6896.46	6919.27	6710.82	5692.3	5377.53	5555.52	6034.77	8654.46	5527.4
sp|Q3B7T1|EDRF1_HUMAN	EDRF1	EDRF1_HUMAN Erythroid differentiation-related factor 1	264	12	C	UR	1223.14	1293.27	1316.66	1543.71	1541.35	1518.87	1496.02	1355.36	1339.95
sp|Q92738-2|US6NL_HUMAN	USP6NL	US6NL_HUMAN Isoform 2 of USP6 N-terminal-like protein	265	10	C	UR	983.661	927.154	891.491	848.378	892.351	850.442	814.667	768.579	969.93
sp|P78371|TCPB_HUMAN	CCT2	TCPB_HUMAN T-complex protein 1 subunit beta	266	38	C	UR	8532.91	9413.97	9745.7	10046.7	10241	9778.24	12912.9	12175.1	11996
sp|Q709F0|ACD11_HUMAN	ACAD11	ACD11_HUMAN Acyl-CoA dehydrogenase family member 11	267	4	C	UR	392.172	386.839	377.338	353.069	390.431	389.851	326.868	313.208	347.897
sp|P61764|STXB1_HUMAN	STXBP1	STXB1_HUMAN Syntaxin-binding protein 1	268	22	C	UR	4702.89	5023.17	5242.02	3692.82	3965.47	3682.49	3462.42	2964	3175.12
sp|Q14999-2|CUL7_HUMAN	CUL7	CUL7_HUMAN Isoform 2 of Cullin-7	269	1	C	UR	51.468	58.7027	59.314	66.4371	68.4133	60.7084	63.7152	55.472	53.2144
sp|Q2TAY7|SMU1_HUMAN	SMU1	SMU1_HUMAN WD40 repeat-containing protein SMU1	270	21	C	UR	6411.13	5939.3	5621.32	5875.37	6050.31	6163.32	6212.29	6945.48	6565.83
sp|Q96PK6|RBM14_HUMAN	RBM14	RBM14_HUMAN RNA-binding protein 14	271	27	C	UR	3467.88	3083.26	3033.37	2899.27	2897.15	3102.66	3193.35	3238.74	3447
sp|Q9BQ04|RBM4B_HUMAN	RBM4B	RBM4B_HUMAN RNA-binding protein 4B	271	5	C	UR	382.282	343.089	335.077	392.368	359.951	369.579	473.404	513.878	502.898
sp|Q9BWF3|RBM4_HUMAN	RBM4	RBM4_HUMAN RNA-binding protein 4	271	24	C	UR	5443.57	4920.1	4576.12	5127.62	4794.59	5200.85	5572.09	7048.74	5778.64
tr|I3L2J0|I3L2J0_HUMAN	CIC	I3L2J0_HUMAN Protein capicua homolog	272	6	C	UR	708.886	680.108	688.392	705.735	640.258	666.56	676.324	608.213	680.569
sp|Q92804|RBP56_HUMAN	TAF15	RBP56_HUMAN TATA-binding protein-associated factor 2N	273	10	C	UR	3653.25	3353.28	3261.04	3474.3	3504.23	3653.73	3911.78	4244.31	4144.18
sp|P35637|FUS_HUMAN	FUS	FUS_HUMAN RNA-binding protein FUS	273	10	C	UR	2003.59	1458.34	1500.29	1494.88	1386.42	1492.07	1622.07	2660.43	1789.37
sp|Q9Y2W6|TDRKH_HUMAN	TDRKH	TDRKH_HUMAN Tudor and KH domain-containing protein	274	2	C	UR	57.0523	44.8686	43.0356	65.4333	64.0046	58.0971	48.3796	51.159	70.0035
sp|O43432-3|IF4G3_HUMAN	EIF4G3	IF4G3_HUMAN Isoform 3 of Eukaryotic translation initiation factor 4 gamma 3	275	25	C	UR	4922.43	5192.9	5169.05	5388.32	5326.11	5213.72	4523.58	4108.31	4238.42
tr|F5H8J4|F5H8J4_HUMAN	EIF4G3	F5H8J4_HUMAN Eukaryotic translation initiation factor 4 gamma 3	275	1	C	UR	384.783	375.628	349.659	407.661	366.422	370.112	318.67	463.297	276.713
sp|Q04637-9|IF4G1_HUMAN	EIF4G1	IF4G1_HUMAN Isoform 9 of Eukaryotic translation initiation factor 4 gamma 1	275	39	C	UR	8624.26	8697.75	9064.41	9086.28	8716.69	8764.51	9723.07	12253.2	9530.15
sp|Q04637-8|IF4G1_HUMAN	EIF4G1	IF4G1_HUMAN Isoform 8 of Eukaryotic translation initiation factor 4 gamma 1	275	3	C	UR	396.737	391.679	502.703	455.799	402.638	398.065	455.308	408.865	440.449
sp|P48506|GSH1_HUMAN	GCLC	GSH1_HUMAN Glutamate--cysteine ligase catalytic subunit	275	6	C	UR	258.675	274.779	256.585	319.751	338.844	302.94	431.827	371.799	335.119
sp|Q08J23|NSUN2_HUMAN	NSUN2	NSUN2_HUMAN tRNA (cytosine(34)-C(5))-methyltransferase	275	53	C	UR	10708.8	11399.9	11348.4	12449	11818.4	12023.8	12934.5	15282.3	11366.9
sp|P35232|PHB_HUMAN	PHB	PHB_HUMAN Prohibitin	276	23	C	UR	5344.15	4925.2	4847.53	4349.08	4580.11	4623.08	5163.25	5093.78	5487.5
sp|O14744|ANM5_HUMAN	PRMT5	ANM5_HUMAN Protein arginine N-methyltransferase 5	277	23	C	UR	5189.03	5400.63	6038.54	6039.79	5539.65	5657.03	6310.81	7144.94	5730.54
sp|Q5VW38-2|GP107_HUMAN	GPR107	GP107_HUMAN Isoform 2 of Protein GPR107	278	6	C	UR	911.343	798.209	793.097	756.154	716.596	768.148	672.571	605.857	673.362
sp|Q9NQG6|MID51_HUMAN	MIEF1	MID51_HUMAN Mitochondrial dynamics protein MID51	279	7	C	UR	453.107	414.003	424.98	380.594	372.961	379.194	391.396	411.792	437.226
sp|Q96I25|SPF45_HUMAN	RBM17	SPF45_HUMAN Splicing factor 45	280	11	C	UR	4823.38	4549	4272.54	4542.57	4455.86	4696.18	5119.62	5052.65	5437.72
sp|O43663|PRC1_HUMAN	PRC1	PRC1_HUMAN Protein regulator of cytokinesis 1	280	17	C	UR	3565.04	3344.45	3310.14	3147.14	3277.52	3229.53	3127.56	2958.14	3254.98
sp|P04114|APOB_HUMAN	APOB	APOB_HUMAN Apolipoprotein B-100	281	13	C	UR	5013.68	4680.45	4716.72	4092.43	4179.28	4097.95	3137.4	2760.73	3317.41
sp|Q9BY43|CHM4A_HUMAN	CHMP4A	CHM4A_HUMAN Charged multivesicular body protein 4a	281	8	C	UR	1972.78	2246.4	2196.01	2152.99	2064.1	1942.66	2031.41	1666.77	1669.03
tr|E9PSI1|E9PSI1_HUMAN	TM9SF1	E9PSI1_HUMAN Transmembrane 9 superfamily member 1	281	4	C	UR	780.389	728.701	682.625	528.548	611.624	569.477	582.244	540.118	632.007
sp|Q9UPN4|AZI1_HUMAN	AZI1	AZI1_HUMAN 5-azacytidine-induced protein 1	282	21	C	UR	3003.17	2912.65	2882.12	3322.01	3360	3279.58	3151.16	3025.19	3461.98
sp|Q7Z3J2|CP062_HUMAN	C16orf62	CP062_HUMAN UPF0505 protein C16orf62	283	17	C	UR	4461.37	4939.96	4929.29	4888.22	5114.18	4893.72	5243.19	4943.69	4651.45
sp|Q8IZT6|ASPM_HUMAN	ASPM	ASPM_HUMAN Abnormal spindle-like microcephaly-associated protein	284	9	C	UR	717.256	773.645	762.359	1020.53	988.854	916.792	1046.6	1026.42	1074.73
sp|Q9UNX4|WDR3_HUMAN	WDR3	WDR3_HUMAN WD repeat-containing protein 3	285	29	C	UR	8738.18	8367	8380	8141.02	8428.1	8592.91	10608.2	10683.9	11652.8
sp|Q8NBJ9-2|SIDT2_HUMAN	SIDT2	SIDT2_HUMAN Isoform 2 of SID1 transmembrane family member 2	286	2	C	UR	83.558	89.0614	86.4716	74.7086	82.5822	82.1003	81.7683	82.1668	84.0379
sp|O43567|RNF13_HUMAN	RNF13	RNF13_HUMAN E3 ubiquitin-protein ligase RNF13	287	6	C	UR	947.77	878.475	834.704	695.04	743.655	771.041	735.593	582.87	752.515
sp|P62913|RL11_HUMAN	RPL11	RL11_HUMAN 60S ribosomal protein L11	288	10	C	UR	1869.53	1967.47	2098.14	2149.11	2079.32	1966.83	2279.06	2116.81	2241.65
sp|A6NKD9|CC85C_HUMAN	CCDC85C	CC85C_HUMAN Coiled-coil domain-containing protein 85C	289	5	C	UR	292.587	308.031	323.063	542.389	512.602	509.052	515.013	441.017	492.599
sp|Q69YQ0|CYTSA_HUMAN	SPECC1L	CYTSA_HUMAN Cytospin-A	290	22	C	UR	4672.32	4456.78	4483.13	4634.94	4647.3	4584.17	3835.28	3423.84	3896.37
sp|P35241-5|RADI_HUMAN	RDX	RADI_HUMAN Isoform 5 of Radixin	290	43	C	UR	15772.5	15152.6	14723.6	13567.6	13775.8	13546.6	10800.5	10759	10211.1
sp|P26038|MOES_HUMAN	MSN	MOES_HUMAN Moesin	290	50	C	UR	13529.4	12507.3	12363.7	11606.9	11584.1	11366.4	10128.7	10280.4	9696.08
sp|Q5TZA2|CROCC_HUMAN	CROCC	CROCC_HUMAN Rootletin	290	11	C	UR	481.696	489.774	518.779	536.614	532.094	495.435	601.588	557.861	570.923
sp|P15311|EZRI_HUMAN	EZR	EZRI_HUMAN Ezrin	290	22	C	UR	8049.3	8305.27	8451.02	11063.5	10545.2	10480.5	9702.19	9728.9	9041.9
sp|Q9H1K1|ISCU_HUMAN	ISCU	ISCU_HUMAN Iron-sulfur cluster assembly enzyme ISCU, mitochondrial	291	3	C	UR	1541.24	1388.21	1322.77	1340.26	1411.82	1436.73	1413.79	1226.31	1497.4
sp|Q96SY0|VWA9_HUMAN	VWA9	VWA9_HUMAN von Willebrand factor A domain-containing protein 9	292	11	C	UR	2059.87	2064.63	2049.13	2009.2	2029.71	2077.83	2084.69	1920.91	2029.38
sp|Q14195-2|DPYL3_HUMAN	DPYSL3	DPYL3_HUMAN Isoform LCRMP-4 of Dihydropyrimidinase-related protein 3	293	37	C	UR	6046.69	6610.95	6728.92	10326.9	9969.72	9562.11	13537.9	13591.1	11620.7
sp|Q14194|DPYL1_HUMAN	CRMP1	DPYL1_HUMAN Dihydropyrimidinase-related protein 1	293	9	C	UR	1964.07	2169.41	2282.03	2684.18	2671.67	2492.85	2247.93	2079.51	1967.78
sp|Q16555|DPYL2_HUMAN	DPYSL2	DPYL2_HUMAN Dihydropyrimidinase-related protein 2	293	26	C	UR	6285.73	6844.53	7075.02	6811.32	6676.89	6487.59	5946.74	5860.63	5161.15
sp|Q15102|PA1B3_HUMAN	PAFAH1B3	PA1B3_HUMAN Platelet-activating factor acetylhydrolase IB subunit gamma	294	6	C	UR	533.606	586.376	629.894	612.643	579.329	549.049	597.477	556.104	511.467
sp|Q13428-3|TCOF_HUMAN	TCOF1	TCOF_HUMAN Isoform 3 of Treacle protein	295	46	C	UR	16304.6	15132.1	14521.7	14687.2	15102	15209.2	16477.9	15489.2	17534.8
sp|Q13428-6|TCOF_HUMAN	TCOF1	TCOF_HUMAN Isoform 6 of Treacle protein	295	2	C	UR	310.073	292.012	283.502	277.251	279.789	282.029	329.773	286.389	339.07
sp|Q8IVF2|AHNK2_HUMAN	AHNAK2	AHNK2_HUMAN Protein AHNAK2	296	51	C	UR	11725.5	11756.3	11920.7	14041.7	13639.8	13601.3	9165.36	8294.56	9473.33
sp|Q09666|AHNK_HUMAN	AHNAK	AHNK_HUMAN Neuroblast differentiation-associated protein AHNAK	296	67	C	UR	26173.7	24620.8	24284.1	29953.6	29286.8	29878.6	22590.1	21772.2	24985.5
sp|P48552|NRIP1_HUMAN	NRIP1	NRIP1_HUMAN Nuclear receptor-interacting protein 1	296	3	C	UR	63.0117	70.6239	64.7881	65.2273	66.141	66.7166	68.6578	67.6611	86.2279
sp|P09417|DHPR_HUMAN	QDPR	DHPR_HUMAN Dihydropteridine reductase	297	10	C	UR	2753.17	2862.63	2884.05	2989.78	2633.07	2873.23	3042.56	4742.97	2686.49
sp|Q8NFW8|NEUA_HUMAN	CMAS	NEUA_HUMAN N-acylneuraminate cytidylyltransferase	298	15	C	UR	1899.23	1781.14	1780.24	1692.59	1606.08	1666.9	1317.78	1734.08	1406.01
sp|Q86UK7|ZN598_HUMAN	ZNF598	ZN598_HUMAN Zinc finger protein 598	299	13	C	UR	2005.16	1905.67	1929.89	1829.3	1797.55	1749.19	2136.51	2154.22	2079.89
sp|P46019|KPB2_HUMAN	PHKA2	KPB2_HUMAN Phosphorylase b kinase regulatory subunit alpha, liver isoform	300	7	C	UR	423.341	468.486	500.11	438.821	417.37	417.299	433.885	389.05	395.776
sp|P46020|KPB1_HUMAN	PHKA1	KPB1_HUMAN Phosphorylase b kinase regulatory subunit alpha, skeletal muscle isoform	301	6	C	UR	1396.34	1531.67	1588.95	1413.48	1366.72	1319.7	1322.99	1261.51	1217.93
sp|P34897|GLYM_HUMAN	SHMT2	GLYM_HUMAN Serine hydroxymethyltransferase, mitochondrial	302	29	C	UR	6990.05	5988.47	5732.39	5145.12	5226.58	5540.69	4869.02	5981.16	5215.93
sp|P34896|GLYC_HUMAN	SHMT1	GLYC_HUMAN Serine hydroxymethyltransferase, cytosolic	302	14	C	UR	3032.04	3351.59	3505.65	4073.89	4013.23	3863.79	3561.88	3282.95	3106.63
sp|Q12788|TBL3_HUMAN	TBL3	TBL3_HUMAN Transducin beta-like protein 3	303	19	C	UR	3689.65	3568.46	3717.08	3655.41	3586.34	3740.47	4828.33	4948.17	5126
sp|Q92879-4|CELF1_HUMAN	CELF1	CELF1_HUMAN Isoform 4 of CUGBP Elav-like family member 1	304	13	C	UR	3423.2	3291.22	3241.09	3159.63	3232.56	3230.48	3768.07	3492.38	3878.18
sp|Q8NB16|MLKL_HUMAN	MLKL	MLKL_HUMAN Mixed lineage kinase domain-like protein	305	9	C	UR	993.112	1127.98	1211.59	972.647	959.133	932.119	1147.68	1034.59	1020.55
sp|Q96CW5|GCP3_HUMAN	TUBGCP3	GCP3_HUMAN Gamma-tubulin complex component 3	306	23	C	UR	3820.37	4354.87	4347.89	4157.98	4184.32	3999.87	4032.19	3753.76	3764.76
sp|P12081|SYHC_HUMAN	HARS	SYHC_HUMAN Histidine--tRNA ligase, cytoplasmic	307	31	C	UR	5284.82	5699.34	6072.58	5552.83	5593.92	5264.67	5010.52	4745.99	4635.23
sp|P49590|SYHM_HUMAN	HARS2	SYHM_HUMAN Probable histidine--tRNA ligase, mitochondrial	307	8	C	UR	3027.17	2779.38	2756.13	2358.77	2362.6	2504.18	2041.86	2569.84	2165.77
sp|Q9H0D6|XRN2_HUMAN	XRN2	XRN2_HUMAN 5'-3' exoribonuclease 2	308	35	C	UR	12419.2	11421.2	11282.2	11133.2	11307.8	11758.5	11726.4	12037.3	12954
sp|P78549|NTHL1_HUMAN	NTHL1	NTHL1_HUMAN Endonuclease III-like protein 1	309	4	C	UR	397.444	430.335	419.192	280.961	318.941	305.784	318.132	324.772	384.312
sp|Q9NRV9|HEBP1_HUMAN	HEBP1	HEBP1_HUMAN Heme-binding protein 1	310	5	C	UR	1927.8	1930.8	2011.92	1870.84	1802.82	1764.53	1596.76	1398.53	1452.27
sp|P09601|HMOX1_HUMAN	HMOX1	HMOX1_HUMAN Heme oxygenase 1	311	5	C	UR	400.512	393.645	408.32	341.671	317.841	333.453	317.836	301.059	372.423
sp|Q92797|SYMPK_HUMAN	SYMPK	SYMPK_HUMAN Symplekin	312	34	C	UR	8318.41	7796.01	7745.88	7442.39	7712.75	7694.93	8745.86	8688.21	9347.04
sp|Q14168|MPP2_HUMAN	MPP2	MPP2_HUMAN MAGUK p55 subfamily member 2	313	2	C	UR	96.2381	99.5567	92.8306	88.5907	84.3019	96.9217	73.4635	67.3711	79.2661
sp|O14578-4|CTRO_HUMAN	CIT	CTRO_HUMAN Isoform 4 of Citron Rho-interacting kinase	314	39	C	UR	5242.2	4910.87	4598.16	4209.37	4291.51	4323.64	3548.54	4114.99	3621.71
sp|Q9BRX8|F213A_HUMAN	FAM213A	F213A_HUMAN Redox-regulatory protein FAM213A	315	10	C	UR	3418.01	3286.29	3061.59	3743.68	3809.65	3891.78	3048.34	3114.04	3458.02
sp|Q99707|METH_HUMAN	MTR	METH_HUMAN Methionine synthase	316	27	C	UR	3464.33	3972.67	4168.71	4458.4	4319.36	4089.04	4701.73	4354.97	4168.8
sp|P42684|ABL2_HUMAN	ABL2	ABL2_HUMAN Abelson tyrosine-protein kinase 2	317	6	C	UR	838.279	848.052	931.722	974.592	950.31	900.88	949.066	865.512	823.564
sp|P00519-2|ABL1_HUMAN	ABL1	ABL1_HUMAN Isoform IB of Tyrosine-protein kinase ABL1	317	5	C	UR	510.185	527.919	567.087	439.337	455.472	415.67	414.691	346.075	406.255
sp|O95382|M3K6_HUMAN	MAP3K6	M3K6_HUMAN Mitogen-activated protein kinase kinase kinase 6	318	4	C	UR	343.935	359.887	351.829	347.913	354.294	333.01	318.715	292.857	314.662
sp|P41227|NAA10_HUMAN	NAA10	NAA10_HUMAN N-alpha-acetyltransferase 10	319	17	C	UR	2220.86	2322.48	2378.57	2420.04	2299.65	2284.85	2659.15	2539.6	2298.57
sp|Q9NRA0-5|SPHK2_HUMAN	SPHK2	SPHK2_HUMAN Isoform 5 of Sphingosine kinase 2	320	1	C	UR	15.6857	13.7363	15.8074	13.7706	13.5366	13.5246	13.8849	11.9918	14.4868
sp|Q9NQX4|MYO5C_HUMAN	MYO5C	MYO5C_HUMAN Unconventional myosin-Vc	321	8	C	UR	575.415	652.421	653.305	762.557	785.277	769.886	635.398	560.815	623.238
sp|Q3KQV9|UAP1L_HUMAN	UAP1L1	UAP1L_HUMAN UDP-N-acetylhexosamine pyrophosphorylase-like protein 1	322	6	C	UR	651.771	714.503	772.372	690.88	736.986	679.504	528.227	498.742	471.025
sp|O00401|WASL_HUMAN	WASL	WASL_HUMAN Neural Wiskott-Aldrich syndrome protein	323	1	C	UR	118.379	202.052	188.071	160.456	118.962	112.629	161.12	197.419	226.158
sp|Q13813|SPTN1_HUMAN	SPTAN1	SPTN1_HUMAN Spectrin alpha chain, non-erythrocytic 1	324	61	C	UR	12201	11051.4	12776	12942.1	13163.8	13493.3	13883.4	14035.4	15480.2
sp|Q13813-3|SPTN1_HUMAN	SPTAN1	SPTN1_HUMAN Isoform 3 of Spectrin alpha chain, non-erythrocytic 1	324	1	C	UR	103.741	98.6761	97.6562	102.491	121.639	106.623	123.912	101.664	127.128
sp|P78346-2|RPP30_HUMAN	RPP30	RPP30_HUMAN Isoform 2 of Ribonuclease P protein subunit p30	325	5	C	UR	1286.14	1352.43	1446.22	1354.01	1312.67	1301.84	1429.62	1356.82	1364.22
sp|P07814|SYEP_HUMAN	EPRS	SYEP_HUMAN Bifunctional glutamate/proline--tRNA ligase	326	59	C	UR	13645.8	14742.2	14993.9	15300.6	15148.9	14719.2	14607.1	14335.7	13616.7
sp|Q9Y5B9|SP16H_HUMAN	SUPT16H	SP16H_HUMAN FACT complex subunit SPT16	327	43	C	UR	12485.4	11946.1	11709.9	12177.2	11639.6	11627	11124	14283.1	12603.1
sp|P34059|GALNS_HUMAN	GALNS	GALNS_HUMAN N-acetylgalactosamine-6-sulfatase	328	10	C	UR	850.538	764.17	751.891	978.641	932.051	960.996	806.913	781.231	852.977
sp|P15289|ARSA_HUMAN	ARSA	ARSA_HUMAN Arylsulfatase A	328	1	C	UR	43.246	33.2606	35.2711	32.7033	40.3612	27.0846	31.9783	29.443	36.6929
sp|Q9P287|BCCIP_HUMAN	BCCIP	BCCIP_HUMAN BRCA2 and CDKN1A-interacting protein	329	2	C	UR	516.264	528.568	538.456	625.712	492.101	524.689	571.063	962.139	523.048
sp|Q9P287-2|BCCIP_HUMAN	BCCIP	BCCIP_HUMAN Isoform 2 of BRCA2 and CDKN1A-interacting protein	329	7	C	UR	1479.88	1781.1	1713.34	1722.17	1689.28	1539.72	1918.71	1736.77	1743.72
sp|Q3ZAQ7|VMA21_HUMAN	VMA21	VMA21_HUMAN Vacuolar ATPase assembly integral membrane protein VMA21	330	7	C	UR	369.292	318.521	325.298	297.299	345.617	310.179	422.419	319.48	429.876
sp|Q8N0Z3|SPICE_HUMAN	SPICE1	SPICE_HUMAN Spindle and centriole-associated protein 1	331	4	C	UR	724.53	753.366	781.215	749.604	747.032	764.596	680.659	650.05	684.352
sp|Q6PGP7|TTC37_HUMAN	TTC37	TTC37_HUMAN Tetratricopeptide repeat protein 37	332	28	C	UR	5214.7	5562.19	5744.72	5254.31	5154.93	5146.76	4922.44	5050.88	4594.78
sp|O95602|RPA1_HUMAN	POLR1A	RPA1_HUMAN DNA-directed RNA polymerase I subunit RPA1	333	31	C	UR	4678.14	4411.09	4496.48	4156.01	4335.56	4404.24	5338.97	5640.51	5821.33
sp|Q13217|DNJC3_HUMAN	DNAJC3	DNJC3_HUMAN DnaJ homolog subfamily C member 3	334	21	C	UR	6945.19	6051.03	6078.1	5456.26	5567.44	5769.58	4912.22	5177.26	5387.42
sp|O95490-6|LPHN2_HUMAN	LPHN2	LPHN2_HUMAN Isoform 6 of Latrophilin-2	335	5	C	UR	172.324	156.003	149.846	297.642	278.904	290.152	327.123	341.351	338.025
sp|Q7Z6Z7|HUWE1_HUMAN	HUWE1	HUWE1_HUMAN E3 ubiquitin-protein ligase HUWE1	336	52	C	UR	8458.83	9051.08	9717.7	9675.62	9540.08	9191.49	8452.67	8062.75	7825.92
sp|Q9H3S7|PTN23_HUMAN	PTPN23	PTN23_HUMAN Tyrosine-protein phosphatase non-receptor type 23	337	25	C	UR	4721.13	5539.92	5569.04	5354.33	5009.44	4729.9	5538.29	5348.96	5274.68
sp|O00139-4|KIF2A_HUMAN	KIF2A	KIF2A_HUMAN Isoform 4 of Kinesin-like protein KIF2A	338	21	C	UR	2205.79	2306.16	2331.73	2225.13	2205.17	2122.89	2239.78	2247.64	2106.92
sp|Q99661|KIF2C_HUMAN	KIF2C	KIF2C_HUMAN Kinesin-like protein KIF2C	338	13	C	UR	2357.47	2358.49	2392.21	2544.72	2644.88	2536.66	2756.46	2623.41	2636.46
sp|O95613|PCNT_HUMAN	PCNT	PCNT_HUMAN Pericentrin	339	24	C	UR	2883.84	2890.44	2690.47	2765.5	2785.07	2688.13	2719.83	2392.58	2733.73
sp|P62851|RS25_HUMAN	RPS25	RS25_HUMAN 40S ribosomal protein S25	340	7	C	UR	1355.78	1423.88	1403.2	1360.6	1348.87	1363.28	1570.19	1450.61	1497.53
sp|Q86TP1|PRUNE_HUMAN	PRUNE	PRUNE_HUMAN Protein prune homolog	341	5	C	UR	314.425	353.685	370.48	372.282	398.77	374.827	427.004	368.99	368.389
sp|Q13421-2|MSLN_HUMAN	MSLN	MSLN_HUMAN Isoform 3 of Mesothelin	342	21	C	UR	6363.65	6157.95	5923.89	6343.89	6610.15	6446.33	4379.02	4371	4782.53
sp|Q9NRY2|SOSSC_HUMAN	INIP	SOSSC_HUMAN SOSS complex subunit C	343	1	C	UR	28.0784	25.6882	25.9357	21.6152	18.1401	22.6104	23.6522	25.3983	23.9133
sp|Q16549|PCSK7_HUMAN	PCSK7	PCSK7_HUMAN Proprotein convertase subtilisin/kexin type 7	344	1	C	UR	127.753	135.133	122.48	133.289	123.559	127.917	97.1466	95.2129	106.944
sp|Q96MT8|CEP63_HUMAN	CEP63	CEP63_HUMAN Centrosomal protein of 63 kDa	345	5	C	UR	314.953	287.189	309.376	295.606	272.025	265.207	243.129	229.842	240.679
sp|O43524|FOXO3_HUMAN	FOXO3	FOXO3_HUMAN Forkhead box protein O3	346	2	C	UR	156.57	154.963	166.763	157.678	167.164	169.449	189.206	184.344	185.458
sp|Q9H2Y7|ZN106_HUMAN	ZNF106	ZN106_HUMAN Zinc finger protein 106	347	16	C	UR	2196.52	2166.39	2141.91	2289.38	2319.19	2262.43	2378.72	2161.38	2572.5
sp|Q9UNQ2|DIM1_HUMAN	DIMT1	DIM1_HUMAN Probable dimethyladenosine transferase	348	15	C	UR	3146.37	3311.28	3343.41	3171.96	3340.39	3292.67	4241.81	4001.42	4187.48
sp|P42765|THIM_HUMAN	ACAA2	THIM_HUMAN 3-ketoacyl-CoA thiolase, mitochondrial	349	27	C	UR	7393.28	6731.07	6605.43	5770.61	6104.46	6151.92	5559.55	5275.19	5989.04
sp|P78527|PRKDC_HUMAN	PRKDC	PRKDC_HUMAN DNA-dependent protein kinase catalytic subunit	350	55	C	UR	20044.4	20753.9	20578.4	18302.5	18783.1	19212.9	14510.6	15644.4	15485.9
sp|O95831|AIFM1_HUMAN	AIFM1	AIFM1_HUMAN Apoptosis-inducing factor 1, mitochondrial	351	25	C	UR	5469.85	4922.43	4863.21	4263.29	4529.32	4499.3	4118.98	4088.15	4625.08
sp|Q13362-4|2A5G_HUMAN	PPP2R5C	2A5G_HUMAN Isoform 4 of Serine/threonine-protein phosphatase 2A 56 kDa regulatory subunit gamma isoform	352	4	C	UR	1059.95	1207.51	1171.28	1011.39	1080.43	1036.26	1051.22	1042.14	994.945
sp|Q16537|2A5E_HUMAN	PPP2R5E	2A5E_HUMAN Serine/threonine-protein phosphatase 2A 56 kDa regulatory subunit epsilon isoform	352	6	C	UR	1766.04	1965.63	2093.88	2034.03	1982.91	1911.54	2240.51	2232.57	2006.95
sp|Q14738|2A5D_HUMAN	PPP2R5D	2A5D_HUMAN Serine/threonine-protein phosphatase 2A 56 kDa regulatory subunit delta isoform	352	11	C	UR	1752.59	1976.97	2236.58	1918.64	1863.34	1863.24	1990.39	1908.71	1698.39
sp|Q15173|2A5B_HUMAN	PPP2R5B	2A5B_HUMAN Serine/threonine-protein phosphatase 2A 56 kDa regulatory subunit beta isoform	352	2	C	UR	235.085	245.646	261.245	242.488	248.633	241.023	241.117	230.143	216.28
sp|Q9UIA9|XPO7_HUMAN	XPO7	XPO7_HUMAN Exportin-7	353	28	C	UR	4208.31	4896.63	5050.27	4632.4	4662.1	4475.26	5236.5	4897.56	4680.16
sp|Q14978-3|NOLC1_HUMAN	NOLC1	NOLC1_HUMAN Isoform 3 of Nucleolar and coiled-body phosphoprotein 1	354	40	C	UR	13624	12567.7	12926.6	11123.4	11123	11613.6	13973.6	13488.4	15341.4
sp|O15360|FANCA_HUMAN	FANCA	FANCA_HUMAN Fanconi anemia group A protein	355	5	C	UR	274.881	291.934	324.257	264.24	236.604	248.508	263.096	243.689	250.151
sp|P61201-2|CSN2_HUMAN	COPS2	CSN2_HUMAN Isoform 2 of COP9 signalosome complex subunit 2	356	16	C	UR	4856.56	5202.76	5319.83	5498.31	5590.04	5619.21	5832.52	5748.83	5421.22
sp|Q68E01|INT3_HUMAN	INTS3	INT3_HUMAN Integrator complex subunit 3	357	11	C	UR	2271.2	2239.11	2252.72	1953.18	2115.65	2119.49	1987.55	1962.19	2056.42
sp|P55084|ECHB_HUMAN	HADHB	ECHB_HUMAN Trifunctional enzyme subunit beta, mitochondrial	358	31	C	UR	9447.09	8365.61	8126.49	9125.33	9688.92	9865.32	9918.18	10172.1	11028.3
sp|Q9BUE6|ISCA1_HUMAN	ISCA1	ISCA1_HUMAN Iron-sulfur cluster assembly 1 homolog, mitochondrial	359	7	C	UR	1346.59	1286.8	1310.96	1043.52	1060.48	1108.53	1150.91	1052.75	1250.43
sp|O00231|PSD11_HUMAN	PSMD11	PSD11_HUMAN 26S proteasome non-ATPase regulatory subunit 11	360	26	C	UR	7409.01	7682.94	8034.25	7672.64	7784.4	7597.24	7940.89	7966.74	7503.02
sp|Q9H6S0|YTDC2_HUMAN	YTHDC2	YTDC2_HUMAN Probable ATP-dependent RNA helicase YTHDC2	361	27	C	UR	5107.26	5494.06	5851.65	4727.63	4702.16	4604.78	4075.92	3819.1	3928.32
sp|Q9BS40|LXN_HUMAN	LXN	LXN_HUMAN Latexin	362	4	C	UR	177.345	214.282	213.352	140.759	155.606	133.305	118.517	122.342	109.877
sp|Q8TAA9|VANG1_HUMAN	VANGL1	VANG1_HUMAN Vang-like protein 1	363	13	C	UR	2551.37	2419.63	2347.55	2249.66	2395.65	2395.94	2086.08	1959.93	2233.99
sp|P17342|ANPRC_HUMAN	NPR3	ANPRC_HUMAN Atrial natriuretic peptide receptor 3	364	12	C	UR	4707.21	4574.5	4449.2	3266.91	3335.71	3336.71	1682.58	1585.98	1839.24
sp|Q9UJX2|CDC23_HUMAN	CDC23	CDC23_HUMAN Cell division cycle protein 23 homolog	365	14	C	UR	2944.76	3069.86	3033.02	3210.69	3128.19	3146.99	3215.56	3107.35	3299.75
sp|O95248-4|MTMR5_HUMAN	SBF1	MTMR5_HUMAN Isoform 4 of Myotubularin-related protein 5	366	6	C	UR	1081.4	1183.85	1232.32	1218.83	1179.69	1078.48	1126.57	1078.93	1046.12
sp|Q13613|MTMR1_HUMAN	MTMR1	MTMR1_HUMAN Myotubularin-related protein 1	366	15	C	UR	2203.2	2336.59	2476.38	2555.17	2387.03	2441.29	2387.86	2307.1	2163
sp|Q13614|MTMR2_HUMAN	MTMR2	MTMR2_HUMAN Myotubularin-related protein 2	366	9	C	UR	1282.38	1484.18	1554.41	1491.06	1405.04	1311.78	1400.66	1294.98	1288.54
sp|A1L0T0|ILVBL_HUMAN	ILVBL	ILVBL_HUMAN Acetolactate synthase-like protein	367	21	C	UR	2920.93	2908.69	2914.19	2731.58	2849.6	2768.43	2641.99	3027.72	2853.21
sp|Q14534|ERG1_HUMAN	SQLE	ERG1_HUMAN Squalene monooxygenase	368	3	C	UR	107.119	114.67	115.503	118.293	122.022	119.421	108.004	89.8031	127.483
sp|P02792|FRIL_HUMAN	FTL	FRIL_HUMAN Ferritin light chain	369	9	C	UR	2699.72	2588.26	2529.16	1888.7	1859.28	1898.7	1550.91	1396.33	1543.32
sp|Q16891-4|IMMT_HUMAN	IMMT	IMMT_HUMAN Isoform 4 of Mitochondrial inner membrane protein	370	46	C	UR	14804.8	13347.1	12968.8	13064.1	14057.4	13892.9	14794.6	14054.2	16027.1
sp|Q16891-2|IMMT_HUMAN	IMMT	IMMT_HUMAN Isoform 2 of Mitochondrial inner membrane protein	370	8	C	UR	939.677	684.452	705.981	809.346	764.47	814.129	826.898	1029.91	978.647
sp|P35222|CTNB1_HUMAN	CTNNB1	CTNB1_HUMAN Catenin beta-1	371	26	C	UR	5557.94	5082.99	5033.04	5637.88	5719.74	5886.02	5367.8	5300.07	5673.44
sp|P14923|PLAK_HUMAN_contaminant	JUP	PLAK_HUMAN_contaminant Junction plakoglobin	371	25	C	UR	6301.18	5810.48	5311.19	5926.39	5787.47	6367.73	4678.63	5612.63	5131.41
sp|P08727|K1C19_HUMAN_contaminant	KRT19	K1C19_HUMAN_contaminant Keratin, type I cytoskeletal 19	371	20	C	UR	2472.65	2313.27	2320.24	3102.86	3200.43	3154.58	2288.82	2315.94	2570.22
sp|Q04695|K1C17_HUMAN_contaminant	KRT17	K1C17_HUMAN_contaminant Keratin, type I cytoskeletal 17	371	43	C	UR	6508.87	5657.69	5733.94	8472.09	8330.87	8523.39	5469.75	5487.48	6012.4
sp|P02533|K1C14_HUMAN_contaminant	KRT14	K1C14_HUMAN_contaminant Keratin, type I cytoskeletal 14	371	32	C	UR	6500.33	7199.23	5726.17	7819.49	7872.12	9955.35	5483.8	6081.82	6351.36
sp|P13645|K1C10_HUMAN_contaminant	KRT10	K1C10_HUMAN_contaminant Keratin, type I cytoskeletal 10	371	29	C	UR	5705.77	5619.77	4309.88	4127.63	2424.17	9805.02	4701.39	4468.61	6623.7
sp|P08779|K1C16_HUMAN_contaminant	KRT16	K1C16_HUMAN_contaminant Keratin, type I cytoskeletal 16	371	26	C	UR	2033.23	5437.14	1800.58	1422.59	1309.47	3694.98	1937.4	1069.48	2003.1
sp|Q9C075|K1C23_HUMAN_contaminant	KRT23	K1C23_HUMAN_contaminant Keratin, type I cytoskeletal 23	371	1	C	UR	15.4396	45.0579	15.6107	12.3362	4.08758	48.5487	16.8725	17.1603	29.8629
sp|P05783|K1C18_HUMAN_contaminant	KRT18	K1C18_HUMAN_contaminant Keratin, type I cytoskeletal 18	371	58	C	UR	4989.17	4846.1	4715.17	7375.92	7313.28	7202.69	5734.58	5378.96	6455.53
sp|P19012|K1C15_HUMAN_contaminant	KRT15	K1C15_HUMAN_contaminant Keratin, type I cytoskeletal 15	371	2	C	UR	501.121	486.735	477.595	699.191	736.037	742.011	547.168	380.045	603.092
sp|P35527|K1C9_HUMAN_contaminant	KRT9	K1C9_HUMAN_contaminant Keratin, type I cytoskeletal 9	371	37	C	UR	4108.77	15166.5	3599.25	3554.89	2725.8	17862.1	4202.44	3715.5	6191.83
sp|P13646|K1C13_HUMAN_contaminant	KRT13	K1C13_HUMAN_contaminant Keratin, type I cytoskeletal 13	371	7	C	UR	492.805	461.489	456.253	598.76	1545.98	2426.3	553.604	418.965	830.257
sp|Q96G03|PGM2_HUMAN	PGM2	PGM2_HUMAN Phosphoglucomutase-2	372	23	C	UR	3940.93	4784.42	4975.29	4968.62	4711.84	4585.09	4528.78	4216.68	3866.8
sp|Q6PCE3|PGM2L_HUMAN	PGM2L1	PGM2L_HUMAN Glucose 1,6-bisphosphate synthase	372	9	C	UR	1493.77	1839.45	1947.89	1338.5	1266.42	1223.35	1420.86	1215.53	1141.06
sp|Q96DX7|TRI44_HUMAN	TRIM44	TRI44_HUMAN Tripartite motif-containing protein 44	373	5	C	UR	293.44	295.269	285.607	271	229.706	222.665	246.854	217.189	239.061
sp|O14975|S27A2_HUMAN	SLC27A2	S27A2_HUMAN Very long-chain acyl-CoA synthetase	374	13	C	UR	5025.36	4776.8	4855.17	4850.54	5059.57	5173.77	3244.13	3254.84	3648.53
sp|P63010-2|AP2B1_HUMAN	AP2B1	AP2B1_HUMAN Isoform 2 of AP-2 complex subunit beta	375	35	C	UR	9279.24	8826.95	8636.8	8573.54	8468.96	8547.61	7733.02	8762.83	7740.61
sp|Q10567|AP1B1_HUMAN	AP1B1	AP1B1_HUMAN AP-1 complex subunit beta-1	375	12	C	UR	2566.84	2879.98	3036.62	2774.93	2858.83	2672.18	2619.64	2540.05	2318.46
sp|O15111|IKKA_HUMAN	CHUK	IKKA_HUMAN Inhibitor of nuclear factor kappa-B kinase subunit alpha	376	12	C	UR	1340.41	1424.76	1531.87	1480.87	1417.55	1389.46	1505.11	1433.03	1365.23
sp|Q9NZC9|SMAL1_HUMAN	SMARCAL1	SMAL1_HUMAN SWI/SNF-related matrix-associated actin-dependent regulator of chromatin subfamily A-like protein 1	377	13	C	UR	1057.23	1173.39	1221.05	1188.64	1176.22	1129.35	1256.17	1168.81	1173.23
sp|Q96EY9|ADAT3_HUMAN	ADAT3	ADAT3_HUMAN Probable inactive tRNA-specific adenosine deaminase-like protein 3	378	2	C	UR	87.4854	86.2036	88.7157	83.1754	84.371	78.9744	73.7929	78.2199	72.5746
sp|Q9P0K7-4|RAI14_HUMAN	RAI14	RAI14_HUMAN Isoform 4 of Ankycorbin	379	34	C	UR	6033.54	5340.04	5979.89	7355.72	7457.06	7611.76	6932.29	7004.3	7356.73
sp|Q9Y2V7|COG6_HUMAN	COG6	COG6_HUMAN Conserved oligomeric Golgi complex subunit 6	380	12	C	UR	1876.32	2018.32	2025.21	2095.18	2079.62	2013.42	1886.45	1818.97	1853.42
sp|O14879|IFIT3_HUMAN	IFIT3	IFIT3_HUMAN Interferon-induced protein with tetratricopeptide repeats 3	380	9	C	UR	1465.02	1562.33	1619.25	3145.37	3253.04	3149.34	1786.74	1603.89	1557.2
sp|Q6KC79|NIPBL_HUMAN	NIPBL	NIPBL_HUMAN Nipped-B-like protein	381	41	C	UR	5637.45	5160.33	5032.04	4688.53	4805.36	4948.35	4512.17	4615.54	4869.04
sp|Q8NE71|ABCF1_HUMAN	ABCF1	ABCF1_HUMAN ATP-binding cassette sub-family F member 1	382	30	C	UR	6140.94	6095.45	6271.39	5989.77	6035.24	5871.34	6229.75	5876.35	6075.43
sp|Q9NZI7|UBIP1_HUMAN	UBP1	UBIP1_HUMAN Upstream-binding protein 1	382	7	C	UR	822.406	828.469	942.268	873.884	773.46	733.238	896.012	824.742	857.844
sp|Q12800|TFCP2_HUMAN	TFCP2	TFCP2_HUMAN Alpha-globin transcription factor CP2	382	2	C	UR	561.708	547.865	545.771	555.421	561.822	551.565	638.586	610.15	610.702
sp|Q9Y6N7-2|ROBO1_HUMAN	ROBO1	ROBO1_HUMAN Isoform 2 of Roundabout homolog 1	383	21	C	UR	3142	2800.91	2559.54	2353.75	2349.65	2331.78	1984.5	1873.41	2125.59
sp|Q15398|DLGP5_HUMAN	DLGAP5	DLGP5_HUMAN Disks large-associated protein 5	384	10	C	UR	784.301	806.559	840.268	918.617	885.312	795.349	937.009	855.996	913.881
sp|Q9H1K0|RBNS5_HUMAN	ZFYVE20	RBNS5_HUMAN Rabenosyn-5	385	13	C	UR	1644.6	1620.81	1575.61	1658.28	1674.57	1655.45	1752.62	1581.85	1778.08
sp|P25787|PSA2_HUMAN	PSMA2	PSA2_HUMAN Proteasome subunit alpha type-2	386	16	C	UR	4730.39	4981.73	5058.81	4465.08	4508.31	4398.23	4233.21	4103.84	4004.47
sp|Q8WXI9|P66B_HUMAN	GATAD2B	P66B_HUMAN Transcriptional repressor p66-beta	387	14	C	UR	2566.7	2264.25	2256.85	2371.27	2393.75	2430.64	2652.01	2550.71	2790.17
sp|Q86YP4-3|P66A_HUMAN	GATAD2A	P66A_HUMAN Isoform 3 of Transcriptional repressor p66-alpha	387	19	C	UR	3178.28	2873.21	2978.09	2790.78	2754.14	2721.9	2965.33	2753.98	3168.94
sp|P46063|RECQ1_HUMAN	RECQL	RECQ1_HUMAN ATP-dependent DNA helicase Q1	388	32	C	UR	6898.38	7458.51	7540.68	7017.72	6806.12	6870.25	6342.53	6508.45	5909.08
sp|P54132|BLM_HUMAN	BLM	BLM_HUMAN Bloom syndrome protein	388	8	C	UR	1353.99	1274.64	1279.83	1146.74	1166.22	1174.85	1206.81	1090.03	1294.19
sp|Q07864|DPOE1_HUMAN	POLE	DPOE1_HUMAN DNA polymerase epsilon catalytic subunit A	389	24	C	UR	2114.99	2163.63	2208.37	2112.09	2078.45	2064.75	2069.1	2035.13	2113.71
sp|Q9C0H2-4|TTYH3_HUMAN	TTYH3	TTYH3_HUMAN Isoform 4 of Protein tweety homolog 3	390	6	C	UR	1608.25	1426.87	1343.87	2246	2421.76	2397.1	2145.21	2085.46	2409.26
sp|Q9BTC0|DIDO1_HUMAN	DIDO1	DIDO1_HUMAN Death-inducer obliterator 1	391	45	C	UR	10346.4	9565.58	9515.66	8866.2	9078.88	9140.53	9038.53	9243.63	9782.48
sp|Q8IY81|SPB1_HUMAN	FTSJ3	SPB1_HUMAN pre-rRNA processing protein FTSJ3	392	24	C	UR	3958.13	3983.39	3875.29	3775.29	3814.71	4033.25	5402.02	5108.13	5833.55
sp|Q9Y4L1|HYOU1_HUMAN	HYOU1	HYOU1_HUMAN Hypoxia up-regulated protein 1	393	47	C	UR	13950.2	12943.3	12435.9	11360	11390.5	11777	10554	9727.07	11260
sp|Q8WYP5-2|ELYS_HUMAN	AHCTF1	ELYS_HUMAN Isoform 2 of Protein ELYS	394	39	C	UR	6803.9	6507.4	6499.72	6605.41	6958.26	7020.81	6780.79	6508.12	7529.37
sp|P50750-2|CDK9_HUMAN	CDK9	CDK9_HUMAN Isoform 2 of Cyclin-dependent kinase 9	395	8	C	UR	552.825	579.645	564.063	508.567	526.704	497.497	560.78	503.174	598.196
sp|O00506|STK25_HUMAN	STK25	STK25_HUMAN Serine/threonine-protein kinase 25	396	6	C	UR	1015.18	1089.59	1119.75	1220.59	1217.43	1213.57	1629.01	1488.07	1413.22
sp|Q9P289|MST4_HUMAN	MST4	MST4_HUMAN Serine/threonine-protein kinase MST4	396	6	C	UR	1456.02	1528.4	1552.24	1670	1516.9	1497.91	1823.87	2027.17	1703.08
sp|Q9Y6E0|STK24_HUMAN	STK24	STK24_HUMAN Serine/threonine-protein kinase 24	396	14	C	UR	2200.27	2363.8	2500.56	2421.48	2297.37	2207.11	2565.91	2201.96	2232.5
sp|O75489|NDUS3_HUMAN	NDUFS3	NDUS3_HUMAN NADH dehydrogenase [ubiquinone] iron-sulfur protein 3, mitochondrial	397	17	C	UR	4064.17	3863.47	3810.26	3213.38	3230.02	3464.37	3717.71	3650.67	3945.92
sp|Q8ND04-2|SMG8_HUMAN	SMG8	SMG8_HUMAN Isoform 2 of Protein SMG8	398	16	C	UR	2161.56	2269.23	2382.63	2407.12	2323.7	2211.49	2641.5	2496.29	2397.14
sp|Q96HE9|PRR11_HUMAN	PRR11	PRR11_HUMAN Proline-rich protein 11	398	3	C	UR	221.926	229.965	239.51	326.736	303.838	294.998	377.386	358.598	436.095
sp|Q96JN8|NEUL4_HUMAN	NEURL4	NEUL4_HUMAN Neuralized-like protein 4	399	3	C	UR	90.0717	94.2382	90.3258	93.9915	99.1983	83.6898	87.2456	80.5478	92.8417
sp|Q8NCN4|RN169_HUMAN	RNF169	RN169_HUMAN E3 ubiquitin-protein ligase RNF169	400	1	C	UR	39.0076	34.6081	33.0252	34.3297	27.0003	32.684	37.2439	28.2431	37.1345
sp|Q9UBP6|TRMB_HUMAN	METTL1	TRMB_HUMAN tRNA (guanine-N(7)-)-methyltransferase	401	7	C	UR	739.715	760.316	835.541	749.059	727.078	757.59	792.232	785.885	694.835
sp|Q86Y37|CACL1_HUMAN	CACUL1	CACL1_HUMAN CDK2-associated and cullin domain-containing protein 1	402	4	C	UR	247.206	257.344	270.057	266.701	263.995	238.228	259.769	281.115	267.964
sp|Q8NF37|PCAT1_HUMAN	LPCAT1	PCAT1_HUMAN Lysophosphatidylcholine acyltransferase 1	403	16	C	UR	2440.27	2269.79	2235.27	2067.93	2067.14	2158.13	1786.96	2163.92	2053.47
sp|Q15131|CDK10_HUMAN	CDK10	CDK10_HUMAN Cyclin-dependent kinase 10	404	2	C	UR	61.23	66.442	55.725	57.4432	59.9551	59.6854	55.2538	58.6182	56.8049
sp|Q9UKV3|ACINU_HUMAN	ACIN1	ACINU_HUMAN Apoptotic chromatin condensation inducer in the nucleus	405	39	C	UR	8202.09	7623.55	7444.99	7096.91	7247.82	7370.33	7648.32	7288.43	8317.58
sp|Q9UKV3-5|ACINU_HUMAN	ACIN1	ACINU_HUMAN Isoform 4 of Apoptotic chromatin condensation inducer in the nucleus	405	2	C	UR	238.278	217.658	199.582	205.95	190.859	194.762	207.289	194.817	226.051
sp|Q96GQ7|DDX27_HUMAN	DDX27	DDX27_HUMAN Probable ATP-dependent RNA helicase DDX27	406	29	C	UR	6911.09	6625.19	6551.37	6596.48	6630.88	6545.13	8641.96	8243.53	9422.09
sp|Q9Y639|NPTN_HUMAN	NPTN	NPTN_HUMAN Neuroplastin	407	9	C	UR	1860.83	1523.95	1382.75	1630.04	1522.6	1712.59	1346.66	2620.49	1429.08
sp|Q9H9F9|ARP5_HUMAN	ACTR5	ARP5_HUMAN Actin-related protein 5	408	1	C	UR	69.7419	84.3082	83.336	79.9393	70.5652	77.1728	85.8207	72.433	87.8288
sp|Q96TA1|NIBL1_HUMAN	FAM129B	NIBL1_HUMAN Niban-like protein 1	409	27	C	UR	10416.1	11482	11213.5	10042.1	10407.5	10223.8	9424.41	9541.15	9051.65
sp|Q96JP5|ZFP91_HUMAN	ZFP91	ZFP91_HUMAN E3 ubiquitin-protein ligase ZFP91	410	3	C	UR	1337.05	1448.19	1390.54	1287.33	1263.18	1236.45	1272.81	1188.65	1325.38
sp|Q92947|GCDH_HUMAN	GCDH	GCDH_HUMAN Glutaryl-CoA dehydrogenase, mitochondrial	411	9	C	UR	754.265	667.25	690.56	665.664	609.765	649.534	617.779	747.332	674.312
sp|A0FGR8-2|ESYT2_HUMAN	ESYT2	ESYT2_HUMAN Isoform 2 of Extended synaptotagmin-2	412	18	C	UR	5101.06	4863.02	4865.62	5083.83	5183.12	5289.72	4507.85	4709.56	5134.68
sp|Q15181|IPYR_HUMAN	PPA1	IPYR_HUMAN Inorganic pyrophosphatase	413	26	C	UR	4538.75	4547.35	5457.18	4745.13	4015.63	4436.43	5059.96	7047.69	4487.48
sp|Q9H2U2-2|IPYR2_HUMAN	PPA2	IPYR2_HUMAN Isoform 2 of Inorganic pyrophosphatase 2, mitochondrial	413	18	C	UR	6213.19	6366.36	6032	5351.04	5507.86	5353.5	5461.34	4703.86	5358.81
sp|Q15233|NONO_HUMAN	NONO	NONO_HUMAN Non-POU domain-containing octamer-binding protein	414	41	C	UR	9748.3	8906.06	9764.96	9138.09	9350.66	9525.91	9785.14	9936.67	10489.3
sp|P23246|SFPQ_HUMAN	SFPQ	SFPQ_HUMAN Splicing factor, proline- and glutamine-rich	414	32	C	UR	8326.75	10101.2	9145.05	8533.67	7531.8	7383.84	8134.03	9743.41	11262.8
sp|Q86V48|LUZP1_HUMAN	LUZP1	LUZP1_HUMAN Leucine zipper protein 1	415	31	C	UR	4977.61	4662.06	4825.78	6007.56	5893.53	6092.7	5732.37	5411.16	5972.54
sp|P55265-4|DSRAD_HUMAN	ADAR	DSRAD_HUMAN Isoform 4 of Double-stranded RNA-specific adenosine deaminase	416	39	C	UR	11530.2	10820.9	10474.2	11505.3	11726.1	12103	12346.9	13161.9	13843.3
sp|P35658|NU214_HUMAN	NUP214	NU214_HUMAN Nuclear pore complex protein Nup214	417	38	C	UR	10742.9	10466	10445.3	10029.6	10275.9	10320.4	10176.9	9657.62	10535.2
sp|P39656|OST48_HUMAN	DDOST	OST48_HUMAN Dolichyl-diphosphooligosaccharide--protein glycosyltransferase 48 kDa subunit	418	11	C	UR	3978.44	3616.79	3406.27	3575.88	3678.18	3758.87	3238.71	3189.04	3620.07
sp|Q9H7N4|SFR19_HUMAN	SCAF1	SFR19_HUMAN Splicing factor, arginine/serine-rich 19	419	9	C	UR	2288.65	2095.6	2010.38	2060.18	1919.86	2003.83	2050	2340.38	2299.43
sp|P06737|PYGL_HUMAN	PYGL	PYGL_HUMAN Glycogen phosphorylase, liver form	420	40	C	UR	9173.23	10406.9	10627.6	11035	11074.6	10742.5	10403.4	9852.81	9252.62
sp|P11216|PYGB_HUMAN	PYGB	PYGB_HUMAN Glycogen phosphorylase, brain form	420	17	C	UR	3735.77	4168.88	4385.9	4259.39	3991.64	3894.31	3636.67	3248.92	3299.51
sp|Q15120-2|PDK3_HUMAN	PDK3	PDK3_HUMAN Isoform 2 of [Pyruvate dehydrogenase (acetyl-transferring)] kinase isozyme 3, mitochondrial	421	7	C	UR	1009.58	926.586	940.566	658.886	647.078	665.374	785.875	755.309	855.647
sp|Q15118|PDK1_HUMAN	PDK1	PDK1_HUMAN [Pyruvate dehydrogenase (acetyl-transferring)] kinase isozyme 1, mitochondrial	421	5	C	UR	704.242	642.505	642.662	664.01	692.032	700.362	785.861	874.689	847.28
sp|Q15119|PDK2_HUMAN	PDK2	PDK2_HUMAN [Pyruvate dehydrogenase (acetyl-transferring)] kinase isozyme 2, mitochondrial	421	6	C	UR	908.861	877.089	827.539	845.206	897.946	941.347	809.277	751.1	849.522
sp|Q92610|ZN592_HUMAN	ZNF592	ZN592_HUMAN Zinc finger protein 592	422	9	C	UR	957.374	882.878	902.628	937.506	944.792	945.358	999.768	964.355	1051.4
sp|Q5T6F2|UBAP2_HUMAN	UBAP2	UBAP2_HUMAN Ubiquitin-associated protein 2	423	20	C	UR	5521.76	5302.65	5458.71	4325.75	4182.31	4277.95	4677.74	4559.07	4380
sp|P54619-3|AAKG1_HUMAN	PRKAG1	AAKG1_HUMAN Isoform 3 of 5'-AMP-activated protein kinase subunit gamma-1	424	11	C	UR	1829.62	2044.49	2238.11	2023.96	2047.78	1893.69	1816.71	1746.5	1606.73
sp|O95793|STAU1_HUMAN	STAU1	STAU1_HUMAN Double-stranded RNA-binding protein Staufen homolog 1	425	11	C	UR	1049.22	1017.67	1039.58	1259.16	1256.66	1146.4	1094.31	933.547	1029.4
sp|Q9NUL3|STAU2_HUMAN	STAU2	STAU2_HUMAN Double-stranded RNA-binding protein Staufen homolog 2	425	14	C	UR	2947.52	2909.37	2967.97	2772.78	2830.77	2827.83	2597.28	2381.57	2475.15
sp|Q7L2J0|MEPCE_HUMAN	MEPCE	MEPCE_HUMAN 7SK snRNA methylphosphate capping enzyme	426	12	C	UR	1047.23	966.863	964.493	934.254	918.451	946.535	1092.63	1148.84	1124.2
sp|P56181-2|NDUV3_HUMAN	NDUFV3	NDUV3_HUMAN Isoform 2 of NADH dehydrogenase [ubiquinone] flavoprotein 3, mitochondrial	427	3	C	UR	1358.92	1248.74	1219.76	1110.85	1015.89	1140.87	1264.96	1142.08	1378.86
sp|Q12965|MYO1E_HUMAN	MYO1E	MYO1E_HUMAN Unconventional myosin-Ie	428	23	C	UR	5149.18	5133.17	5334.11	4872.54	4991.99	5113.54	4171.35	4463.7	3978.93
sp|O94868|FCSD2_HUMAN	FCHSD2	FCSD2_HUMAN FCH and double SH3 domains protein 2	429	7	C	UR	915.906	857.864	891.692	902.712	897.413	901.043	816.178	787.205	835.411
sp|Q9HAF1-3|EAF6_HUMAN	MEAF6	EAF6_HUMAN Isoform 3 of Chromatin modification-related protein MEAF6	430	3	C	UR	359.999	293.215	338.395	339.934	310.315	298.074	330.753	446.005	328.721
sp|O75691|UTP20_HUMAN	UTP20	UTP20_HUMAN Small subunit processome component 20 homolog	431	43	C	UR	7512.36	7148.18	7215.02	7197.54	7581.64	7586.11	8758.1	8641.57	9717.9
sp|P38435|VKGC_HUMAN	GGCX	VKGC_HUMAN Vitamin K-dependent gamma-carboxylase	432	4	C	UR	187.168	160.09	164.076	152.02	160.024	179.308	142.133	204.177	140.139
sp|O75694|NU155_HUMAN	NUP155	NU155_HUMAN Nuclear pore complex protein Nup155	433	32	C	UR	6295.79	6183.27	6117.64	5864.5	5910.78	5845.16	6082.65	6209.87	6149.92
sp|Q96CF2|CHM4C_HUMAN	CHMP4C	CHM4C_HUMAN Charged multivesicular body protein 4c	434	3	C	UR	715.041	730.811	794.56	745.913	709.534	703.676	715.78	617.039	658.082
sp|O95817|BAG3_HUMAN	BAG3	BAG3_HUMAN BAG family molecular chaperone regulator 3	435	24	C	UR	5641.19	5782.26	5991.89	5957.61	5712.4	5604.11	5984.06	5648.23	5404.85
sp|Q9BRP8|WIBG_HUMAN	WIBG	WIBG_HUMAN Partner of Y14 and mago	436	4	C	UR	929.598	945.376	870.681	965.387	957.561	920.249	1099.56	1010.16	987.494
sp|Q7Z2K8|GRIN1_HUMAN	GPRIN1	GRIN1_HUMAN G protein-regulated inducer of neurite outgrowth 1	437	7	C	UR	1232.21	1141.31	1043.12	1097.45	1145.94	1126.23	1054.61	967.529	1169.43
sp|P18583-5|SON_HUMAN	SON	SON_HUMAN Isoform D of Protein SON	438	39	C	UR	11636.9	10714.1	10450.3	10652	10278.2	10794	10790.1	12673.3	11897.3
sp|Q9BUL5|PHF23_HUMAN	PHF23	PHF23_HUMAN PHD finger protein 23	439	2	C	UR	95.3117	87.0285	86.8508	97.5331	85.4504	99.4868	104.51	94.2549	118.432
sp|P41440|S19A1_HUMAN	SLC19A1	S19A1_HUMAN Folate transporter 1	440	4	C	UR	408.16	360.972	386.56	341.604	336.101	312.969	421.708	365.022	446.233
sp|P11586|C1TC_HUMAN	MTHFD1	C1TC_HUMAN C-1-tetrahydrofolate synthase, cytoplasmic	441	51	C	UR	15958.4	16768.4	17841.7	15632.2	15785.5	15082.5	15124.8	14873	13635
sp|Q6UB35|C1TM_HUMAN	MTHFD1L	C1TM_HUMAN Monofunctional C1-tetrahydrofolate synthase, mitochondrial	441	30	C	UR	6523.12	5788.71	5730.09	5530.14	5713.96	5795.54	5525.22	5702.66	6140.3
tr|Q5JYA5|Q5JYA5_HUMAN	MTHFD1L	Q5JYA5_HUMAN Monofunctional C1-tetrahydrofolate synthase, mitochondrial (Fragment)	441	1	C	UR	74.8605	84.5081	66.0606	74.9943	72.8091	68.9809	66.3062	71.3467	83.5554
sp|P37837|TALDO_HUMAN	TALDO1	TALDO_HUMAN Transaldolase	442	18	C	UR	3805.85	4390.45	4668.04	4393.64	4450.52	4090.33	3951.71	3387.85	3306.98
sp|P06132|DCUP_HUMAN	UROD	DCUP_HUMAN Uroporphyrinogen decarboxylase	443	10	C	UR	1750.73	1697.91	1984.93	1769.84	1639.41	1728.24	1578.91	1836.9	1354.81
sp|Q9NV66|TYW1_HUMAN	TYW1	TYW1_HUMAN tRNA wybutosine-synthesizing protein 1 homolog	444	1	C	UR	55.8904	60.2088	59.0821	63.4644	44.6073	57.2195	53.7765	54.0236	60.0846
sp|Q9UIM3|FKBPL_HUMAN	FKBPL	FKBPL_HUMAN FK506-binding protein-like	445	4	C	UR	344.09	365.161	368.195	355.155	357.592	344.238	363.343	319.626	333.834
sp|P04075-2|ALDOA_HUMAN	ALDOA	ALDOA_HUMAN Isoform 2 of Fructose-bisphosphate aldolase A	446	53	C	UR	15503.3	17692	17592	16076.4	14901.8	15254.1	14724.6	18284.6	12322.8
tr|J3QKP5|J3QKP5_HUMAN	ALDOC	J3QKP5_HUMAN Fructose-bisphosphate aldolase C (Fragment)	446	12	C	UR	1482.03	1600.82	1767.65	1640.27	1470.09	1420.95	1700	1768.26	1452.67
sp|P35520-2|CBS_HUMAN	CBS	CBS_HUMAN Isoform 2 of Cystathionine beta-synthase	447	17	C	UR	3089.99	3360.27	3602.85	3954.57	3752.65	3567.3	4339.19	4011.87	3718.18
sp|Q99543|DNJC2_HUMAN	DNAJC2	DNJC2_HUMAN DnaJ homolog subfamily C member 2	448	19	C	UR	2376.29	2272.61	2335.81	2166.87	2263.45	2066.06	2199.06	2044.4	2074.92
sp|Q9NW08|RPC2_HUMAN	POLR3B	RPC2_HUMAN DNA-directed RNA polymerase III subunit RPC2	449	14	C	UR	3320.04	3513.32	3538.3	2965.36	3081.9	3104.42	3103.47	3076.17	3239.2
sp|O75449|KTNA1_HUMAN	KATNA1	KTNA1_HUMAN Katanin p60 ATPase-containing subunit A1	450	9	C	UR	1752.66	2048.02	1937.41	1948.92	1922.47	1899.22	2295.65	2138.35	2115.37
sp|Q9BW62|KATL1_HUMAN	KATNAL1	KATL1_HUMAN Katanin p60 ATPase-containing subunit A-like 1	450	3	C	UR	478.301	527.604	534.553	526.485	527.899	501.072	482.359	431.18	423.813
sp|Q13952|NFYC_HUMAN	NFYC	NFYC_HUMAN Nuclear transcription factor Y subunit gamma	451	2	C	UR	60.8685	57.8892	68.3545	58.883	59.2677	63.2167	60.0626	43.1664	57.3516
sp|Q9H4L5|OSBL3_HUMAN	OSBPL3	OSBL3_HUMAN Oxysterol-binding protein-related protein 3	452	12	C	UR	1699.52	1614.23	1699.87	1939.69	1970.07	1988.48	1673.54	1591.17	1740.53
sp|Q7Z5K2-3|WAPL_HUMAN	WAPAL	WAPL_HUMAN Isoform 3 of Wings apart-like protein homolog	453	25	C	UR	6351.66	6096.7	5976.59	5706.04	5767.74	5933.76	5370.9	5692.91	5733.19
sp|P62910|RL32_HUMAN	RPL32	RL32_HUMAN 60S ribosomal protein L32	454	20	C	UR	7009.96	6276.85	6186.64	6573.71	5862.45	6638.68	6638.93	11282.8	5942.69
sp|Q15075|EEA1_HUMAN	EEA1	EEA1_HUMAN Early endosome antigen 1	455	52	C	UR	15049.3	14108.5	13609.1	12480.1	12881.8	13136.9	12151.5	11192.6	12899.8
sp|P19367-3|HXK1_HUMAN	HK1	HXK1_HUMAN Isoform 3 of Hexokinase-1	456	39	C	UR	10458.9	9844.74	9743.31	8708.49	8583.45	8904.95	8333.63	9139.07	8775.49
sp|P52789|HXK2_HUMAN	HK2	HXK2_HUMAN Hexokinase-2	456	23	C	UR	4227.06	4386.97	4460.19	4320.35	4472.68	4269.39	7205.51	6772.91	7141.12
sp|P09622|DLDH_HUMAN	DLD	DLDH_HUMAN Dihydrolipoyl dehydrogenase, mitochondrial	457	27	C	UR	7056.95	6466.25	6205.12	5615.13	6037.64	5875.71	5104.68	4894.25	5516.47
sp|Q9NZL4|HPBP1_HUMAN	HSPBP1	HPBP1_HUMAN Hsp70-binding protein 1	458	17	C	UR	1479.33	1677.98	1778.7	1554.98	1547.01	1518.58	1662.83	1654.37	1488.06
sp|Q9UBV7|B4GT7_HUMAN	B4GALT7	B4GT7_HUMAN Beta-1,4-galactosyltransferase 7	459	2	C	UR	81.4859	84.2791	92.7421	70.2126	74.4838	67.3312	60.5794	57.9165	67.3764
sp|P43353|AL3B1_HUMAN	ALDH3B1	AL3B1_HUMAN Aldehyde dehydrogenase family 3 member B1	460	11	C	UR	620.017	628.13	600.316	640.219	652.115	597.078	671.976	681.219	727.625
sp|P30838|AL3A1_HUMAN	ALDH3A1	AL3A1_HUMAN Aldehyde dehydrogenase, dimeric NADP-preferring	460	19	C	UR	3030.86	3555.55	3622.93	4594.37	4804.3	4374.31	3580.68	3161.73	3066.93
sp|P51648-2|AL3A2_HUMAN	ALDH3A2	AL3A2_HUMAN Isoform 2 of Fatty aldehyde dehydrogenase	460	15	C	UR	6574.88	6088.6	6031.03	7085.41	7098.45	7372.23	8331.23	8939.17	9181.11
sp|Q16204|CCDC6_HUMAN	CCDC6	CCDC6_HUMAN Coiled-coil domain-containing protein 6	461	17	C	UR	4143.73	4486.82	4525.86	5413.42	5126.89	5061.4	5246.01	4999.95	4782.61
sp|Q969V3|NCLN_HUMAN	NCLN	NCLN_HUMAN Nicalin	462	18	C	UR	4060.53	3725.76	3680.06	3533.79	3805.79	3651.74	3831.47	3710.96	4265.78
sp|Q68CQ4|DIEXF_HUMAN	DIEXF	DIEXF_HUMAN Digestive organ expansion factor homolog	463	12	C	UR	2084.1	2199.38	2173.27	2477.75	2431.02	2363.69	3121.38	2882.98	3126.03
sp|Q99623|PHB2_HUMAN	PHB2	PHB2_HUMAN Prohibitin-2	464	28	C	UR	5839.34	5260.24	5270.33	4632.2	4766.46	4864.92	5449.53	5459.69	5924.77
sp|P07942|LAMB1_HUMAN	LAMB1	LAMB1_HUMAN Laminin subunit beta-1	465	25	C	UR	4539.48	4016.86	3870.71	4960.41	5229.99	5261.62	5437.7	5126.32	5783.44
sp|P05455|LA_HUMAN	SSB	LA_HUMAN Lupus La protein	466	30	C	UR	7685.66	7762.27	7913.01	8569.48	8414.78	8316.8	10546.8	10621.2	9892.49
sp|Q13233|M3K1_HUMAN	MAP3K1	M3K1_HUMAN Mitogen-activated protein kinase kinase kinase 1	467	1	C	UR	28.364	30.2416	31.3447	40.5678	31.6848	40.6691	32.2397	26.1955	27.5923
sp|P78563|RED1_HUMAN	ADARB1	RED1_HUMAN Double-stranded RNA-specific editase 1	468	13	C	UR	1913.83	1884.78	1924.13	1708.48	1743.78	1743.8	1322.01	1286.78	1505.99
sp|P35914|HMGCL_HUMAN	HMGCL	HMGCL_HUMAN Hydroxymethylglutaryl-CoA lyase, mitochondrial	469	8	C	UR	1126.82	1005.22	1020.3	985.012	968.848	1083.57	834.723	977.813	874.522
sp|Q8TB92|HMGC2_HUMAN	HMGCLL1	HMGC2_HUMAN 3-hydroxymethyl-3-methylglutaryl-CoA lyase, cytoplasmic	469	4	C	UR	1045.14	903.639	1049.5	999.727	1045.03	1088.39	983.517	828.522	972.532
sp|Q13444|ADA15_HUMAN	ADAM15	ADA15_HUMAN Disintegrin and metalloproteinase domain-containing protein 15	470	7	C	UR	1076.77	1005.52	1047.14	945.218	924.256	881.731	880.285	824.703	901.908
sp|Q9UMR2|DD19B_HUMAN	DDX19B	DD19B_HUMAN ATP-dependent RNA helicase DDX19B	471	22	C	UR	4058.55	4313.15	4561.7	4366.66	4321.56	4214.02	4537.46	4473.29	4082.77
sp|Q9NUU7|DD19A_HUMAN	DDX19A	DD19A_HUMAN ATP-dependent RNA helicase DDX19A	471	6	C	UR	1490.63	1583.7	1670.65	1552.25	1500.87	1485.51	1537.49	1397.87	1316.52
sp|P46459|NSF_HUMAN	NSF	NSF_HUMAN Vesicle-fusing ATPase	472	35	C	UR	6198.93	5862.88	5695.27	6874.09	6982.59	7036.47	6444.96	5949.08	6725.21
sp|Q969G3|SMCE1_HUMAN	SMARCE1	SMCE1_HUMAN SWI/SNF-related matrix-associated actin-dependent regulator of chromatin subfamily E member 1	472	22	C	UR	3384.87	2746.12	2780.94	2904.32	2952.91	3055.35	3062.18	3067.61	3329.76
sp|Q5VIR6-4|VPS53_HUMAN	VPS53	VPS53_HUMAN Isoform 4 of Vacuolar protein sorting-associated protein 53 homolog	473	12	C	UR	1774.14	1947.87	2006.64	2096.33	2145.61	2054.51	2206.19	2157.74	1980.71
sp|Q9H799|CE042_HUMAN	C5orf42	CE042_HUMAN Uncharacterized protein C5orf42	474	6	C	UR	286.22	304.787	319.58	359.638	362.408	356.228	296.171	285.548	302.293
sp|Q8IVM0|CCD50_HUMAN	CCDC50	CCD50_HUMAN Coiled-coil domain-containing protein 50	475	11	C	UR	2021.01	2145.63	2178.36	2136.87	2046.47	2043.18	2146.72	1951.04	1987.75
sp|Q6NXR4|TTI2_HUMAN	TTI2	TTI2_HUMAN TELO2-interacting protein 2	476	12	C	UR	2117.46	2030.59	2161.8	1890.61	1805.81	1777.05	1918.21	2189.51	1850.63
sp|Q96I24|FUBP3_HUMAN	FUBP3	FUBP3_HUMAN Far upstream element-binding protein 3	477	33	C	UR	4950.12	4472.76	4468.61	4475.56	4429.28	4562	4959.76	4957.25	5138.99
sp|Q92945|FUBP2_HUMAN	KHSRP	FUBP2_HUMAN Far upstream element-binding protein 2	477	40	C	UR	10474.6	9839.17	9334.65	9459.73	9644.97	9580.13	10470.9	10306.6	10672.3
sp|Q96AE4-2|FUBP1_HUMAN	FUBP1	FUBP1_HUMAN Isoform 2 of Far upstream element-binding protein 1	477	37	C	UR	6528.98	6033.26	5863.63	5820.78	5800.2	5836.2	6332.47	6501.94	6385.67
sp|Q96AE4|FUBP1_HUMAN	FUBP1	FUBP1_HUMAN Far upstream element-binding protein 1	477	5	C	UR	250.052	192.131	232.449	200.021	211.221	203.052	226.632	245.287	230.114
sp|Q6PK04|CC137_HUMAN	CCDC137	CC137_HUMAN Coiled-coil domain-containing protein 137	478	7	C	UR	1259.35	1267.53	1311.28	1401.42	1428.97	1458.79	1968.37	1918.25	2090.69
sp|Q96EA4|SPDLY_HUMAN	SPDL1	SPDLY_HUMAN Protein Spindly	479	7	C	UR	819.353	800.66	919.46	1085.82	1066.33	1061.17	970.312	965.493	894.583
sp|Q9NRR4|RNC_HUMAN	DROSHA	RNC_HUMAN Ribonuclease 3	480	14	C	UR	1981.75	1928.71	1988.38	2145.36	2119.21	2166.75	2184.98	2146.62	2337.25
sp|Q9BTW9-4|TBCD_HUMAN	TBCD	TBCD_HUMAN Isoform 4 of Tubulin-specific chaperone D	481	15	C	UR	1325.29	1566.55	1653.11	1564.98	1512.83	1431.38	1558.58	1430.16	1357.71
tr|I3L120|I3L120_HUMAN	TBCD	I3L120_HUMAN Tubulin-specific chaperone D (Fragment)	481	1	C	UR	61.3826	65.7442	65.4117	76.1151	76.2899	55.1674	73.7559	61.379	79.6351
sp|Q9UKY7|CDV3_HUMAN	CDV3	CDV3_HUMAN Protein CDV3 homolog	482	12	C	UR	2066.46	2256.76	2318.21	2597.66	2479.76	2329.97	2742.26	2265.47	2403.01
sp|Q9Y4F5|C170B_HUMAN	CEP170B	C170B_HUMAN Centrosomal protein of 170 kDa protein B	483	5	C	UR	189.576	200.055	199.926	244.185	246.685	224.967	246.932	237.328	228.255
sp|Q5SW79|CE170_HUMAN	CEP170	CE170_HUMAN Centrosomal protein of 170 kDa	483	29	C	UR	3596.86	3615.75	3724.84	4570.85	4498.73	4449.42	4969.36	4601	4562.23
sp|O00116|ADAS_HUMAN	AGPS	ADAS_HUMAN Alkyldihydroxyacetonephosphate synthase, peroxisomal	484	25	C	UR	9218.54	8657.66	8198.03	8732.88	9122.63	9345.65	9121.33	8865.4	10097.4
sp|Q96E22|NGBR_HUMAN	NUS1	NGBR_HUMAN Nogo-B receptor	485	3	C	UR	279.326	249.837	264.258	220.612	248.095	242.682	267.465	313.525	288.384
sp|O75367|H2AY_HUMAN	H2AFY	H2AY_HUMAN Core histone macro-H2A.1	486	28	C	UR	7176.25	7599.49	7287.93	6513.62	6839.92	7054.72	5792.12	6824.47	6115.01
sp|Q9P0M6|H2AW_HUMAN	H2AFY2	H2AW_HUMAN Core histone macro-H2A.2	486	1	C	UR	367.943	498.436	471.668	495.752	488.543	440.12	489.004	298.598	500.232
sp|Q9NRA8-3|4ET_HUMAN	EIF4ENIF1	4ET_HUMAN Isoform 3 of Eukaryotic translation initiation factor 4E transporter	487	13	C	UR	1286.8	1386.79	1420.19	1320.76	1306.49	1219.65	1420.85	1124.63	1250.83
sp|O00154|BACH_HUMAN	ACOT7	BACH_HUMAN Cytosolic acyl coenzyme A thioester hydrolase	488	9	C	UR	1434.17	1578.64	1761.28	1957	1843.65	1745.61	1609.82	1464.5	1392.05
sp|Q96HY6|DDRGK_HUMAN	DDRGK1	DDRGK_HUMAN DDRGK domain-containing protein 1	489	6	C	UR	1402.84	1227.19	1249.35	1150.83	1122.82	1125.17	1134.15	1168.95	1324.89
sp|O15020|SPTN2_HUMAN	SPTBN2	SPTN2_HUMAN Spectrin beta chain, non-erythrocytic 2	490	58	C	UR	9979.05	9469.4	9368.18	9589.86	9479.42	9601.42	9532.25	10164.1	10198.6
sp|Q01082|SPTB2_HUMAN	SPTBN1	SPTB2_HUMAN Spectrin beta chain, non-erythrocytic 1	490	55	C	UR	10654.7	9736.36	9414.49	11634.1	11833.3	12131.6	12445.3	12223.6	13435.3
sp|P12814|ACTN1_HUMAN	ACTN1	ACTN1_HUMAN Alpha-actinin-1	490	49	C	UR	11365.5	10449.4	10299.8	15928.3	15126.6	15243	14703.3	15511	15574.6
sp|O43707|ACTN4_HUMAN	ACTN4	ACTN4_HUMAN Alpha-actinin-4	490	42	C	UR	11961.5	10552.4	11284.8	14232.4	14326.3	14401.8	12908.2	14326.6	13537.8
sp|Q8NA72|POC5_HUMAN	POC5	POC5_HUMAN Centrosomal protein POC5	491	1	C	UR	81.1592	89.3973	91.0874	86.7956	81.3202	78.0524	79.0786	61.7586	69.169
sp|P13861|KAP2_HUMAN	PRKAR2A	KAP2_HUMAN cAMP-dependent protein kinase type II-alpha regulatory subunit	493	12	C	UR	3627.43	3644.46	3617.47	3354.73	3271.38	3205.74	3839.06	3522.59	3761.55
sp|Q6FI81|CPIN1_HUMAN	CIAPIN1	CPIN1_HUMAN Anamorsin	494	12	C	UR	1528.06	1776.07	1796.13	1686.1	1513.57	1492.31	1557.31	1633.94	1357.73
sp|Q92614|MY18A_HUMAN	MYO18A	MY18A_HUMAN Unconventional myosin-XVIIIa	495	31	C	UR	5178.38	5092.82	5198.92	7293.95	7161.34	7035.16	7284.89	6569.34	7656.34
sp|Q96JM3|CHAP1_HUMAN	CHAMP1	CHAP1_HUMAN Chromosome alignment-maintaining phosphoprotein 1	496	22	C	UR	5164.29	4595.17	4553.33	4641.85	4696.88	4865.33	5178.5	5220.54	5702.05
sp|P19532|TFE3_HUMAN	TFE3	TFE3_HUMAN Transcription factor E3	497	1	C	UR	140.042	142.103	149.586	126.408	137.175	122.686	152.06	142.383	142.356
sp|P85037|FOXK1_HUMAN	FOXK1	FOXK1_HUMAN Forkhead box protein K1	498	20	C	UR	3184.12	3232.63	3214.2	3057.66	3052.64	3056.2	3017.98	3312.08	2922.87
sp|Q01167|FOXK2_HUMAN	FOXK2	FOXK2_HUMAN Forkhead box protein K2	498	11	C	UR	1704.89	1590.04	1580.2	1692.33	1748.58	1709.12	1984.26	1816.72	1954.48
sp|Q9NZM3|ITSN2_HUMAN	ITSN2	ITSN2_HUMAN Intersectin-2	499	10	C	UR	1576.2	1455.02	1373.62	1628.41	1593.96	1601.08	1695.67	1556.4	1775.44
sp|Q9NZM3-4|ITSN2_HUMAN	ITSN2	ITSN2_HUMAN Isoform 4 of Intersectin-2	499	1	C	UR	85.0656	78.8757	65.168	98.9563	82.8265	81.5434	99.7902	67.4328	94.5024
sp|Q14BN4|SLMAP_HUMAN	SLMAP	SLMAP_HUMAN Sarcolemmal membrane-associated protein	500	18	C	UR	1352.4	1196.34	1201.06	1197.49	1232.21	1186.55	1258.31	1202.72	1379.41
sp|Q9Y4E1-4|FA21C_HUMAN	FAM21C	FA21C_HUMAN Isoform 4 of WASH complex subunit FAM21C	501	3	C	UR	340.754	350.456	364.968	338.989	333.254	309.447	334.245	297.013	294.858
sp|Q641Q2|FA21A_HUMAN	FAM21A	FA21A_HUMAN WASH complex subunit FAM21A	501	22	C	UR	4618.91	4683.02	4683.02	4538.39	4588.84	4404.15	4645.06	3937.99	4349.32
sp|Q13907-2|IDI1_HUMAN	IDI1	IDI1_HUMAN Isoform 2 of Isopentenyl-diphosphate Delta-isomerase 1	502	12	C	UR	3631.66	4163.95	4675.99	3706.34	3918.25	3499.38	3059.53	2734.86	2641.27
sp|P09525|ANXA4_HUMAN	ANXA4	ANXA4_HUMAN Annexin A4	503	23	C	UR	2975.61	3575.08	3768.95	4897.56	4417.28	4109.21	4778.87	4078.91	3663.65
sp|P08758|ANXA5_HUMAN	ANXA5	ANXA5_HUMAN Annexin A5	503	36	C	UR	7456.94	8696.44	9581.99	9822.75	9566.91	8944.67	8602.64	7301.38	7030.13
sp|Q9UL54|TAOK2_HUMAN	TAOK2	TAOK2_HUMAN Serine/threonine-protein kinase TAO2	504	11	C	UR	1684.68	1612.24	1485.11	1516.88	1542.68	1473.07	1699.34	1363.61	1706.16
sp|P26640|SYVC_HUMAN	VARS	SYVC_HUMAN Valine--tRNA ligase	505	38	C	UR	8661.18	9738.46	10077.9	8034.11	7758.38	7682.91	9450.7	8984.27	8527.48
sp|Q12959-2|DLG1_HUMAN	DLG1	DLG1_HUMAN Isoform 2 of Disks large homolog 1	506	15	C	UR	2067.82	1865.24	1780.41	2539.82	2575.73	2505.22	2014.99	1908.86	2178.2
sp|Q92796|DLG3_HUMAN	DLG3	DLG3_HUMAN Disks large homolog 3	506	12	C	UR	1950.91	1778.42	1731.79	1595.55	1751.51	1665.87	1544.59	1466.09	1617.22
sp|Q8TEQ6|GEMI5_HUMAN	GEMIN5	GEMI5_HUMAN Gem-associated protein 5	507	34	C	UR	7999.35	8571.93	8969.91	8285.82	7982.82	7892.02	8278.7	8366.41	7961.27
sp|P23588|IF4B_HUMAN	EIF4B	IF4B_HUMAN Eukaryotic translation initiation factor 4B	508	23	C	UR	4364.81	4500.82	4390.38	4223.45	4140.27	3951.21	4797.13	4310.3	4458.32
sp|Q92538|GBF1_HUMAN	GBF1	GBF1_HUMAN Golgi-specific brefeldin A-resistance guanine nucleotide exchange factor 1	510	29	C	UR	4243.48	4661.37	4751.63	4498.63	4476.69	4406.95	4339.03	4370.97	4156.71
sp|Q9H8E8|CSR2B_HUMAN	CSRP2BP	CSR2B_HUMAN Cysteine-rich protein 2-binding protein	511	3	C	UR	223.849	181.454	207.195	229.579	219.689	215.778	210.49	191.743	249.833
sp|Q8TF50|ZN526_HUMAN	ZNF526	ZN526_HUMAN Zinc finger protein 526	512	2	C	UR	129.385	134.176	150.436	123.04	109.564	124.588	114.281	120.816	122.345
sp|Q96N66|MBOA7_HUMAN	MBOAT7	MBOA7_HUMAN Lysophospholipid acyltransferase 7	513	6	C	UR	2190.71	2045.52	1984.1	2137.2	2352.09	2271.36	2555.83	2569.57	2862.48
sp|O14521|DHSD_HUMAN	SDHD	DHSD_HUMAN Succinate dehydrogenase [ubiquinone] cytochrome b small subunit, mitochondrial	514	4	C	UR	2486.07	2463.92	2645.4	2284.94	2125.22	2075.77	2316.68	2473.71	2343.55
sp|Q96NL6|SCLT1_HUMAN	SCLT1	SCLT1_HUMAN Sodium channel and clathrin linker 1	515	3	C	UR	244.163	261.665	271.69	236.918	246.032	222.666	230.42	220.712	216.183
sp|Q9P275-2|UBP36_HUMAN	USP36	UBP36_HUMAN Isoform 2 of Ubiquitin carboxyl-terminal hydrolase 36	516	15	C	UR	2840.74	2803	2800.09	2475.2	2580.78	2538.83	3502.91	3275.69	3874.94
sp|Q9UHL4|DPP2_HUMAN	DPP7	DPP2_HUMAN Dipeptidyl peptidase 2	517	8	C	UR	2557.58	2353.79	2316.83	2086.46	2202.56	2218.76	2298.23	2211.42	2330.39
sp|Q9NZM1|MYOF_HUMAN	MYOF	MYOF_HUMAN Myoferlin	518	54	C	UR	12929.5	12523.8	12447.6	17482.9	18103.4	17906.8	15207	14754.9	16806.2
sp|Q9NZM1-3|MYOF_HUMAN	MYOF	MYOF_HUMAN Isoform 3 of Myoferlin	518	1	C	UR	97.5129	95.8699	91.1868	121.142	127.164	122.047	123.298	100.577	128.072
sp|O75923-13|DYSF_HUMAN	DYSF	DYSF_HUMAN Isoform 13 of Dysferlin	518	2	C	UR	235.029	247.249	247.766	328.854	312.885	283.21	277.956	253.557	333.411
sp|Q5TCZ1|SPD2A_HUMAN	SH3PXD2A	SPD2A_HUMAN SH3 and PX domain-containing protein 2A	519	5	C	UR	583.132	595.469	618.134	614.027	628.958	575.36	595.861	507.323	556.973
sp|A1X283|SPD2B_HUMAN	SH3PXD2B	SPD2B_HUMAN SH3 and PX domain-containing protein 2B	519	19	C	UR	3694.81	3864.28	4001.18	3175.26	3139.57	3076.77	2847.82	2610.91	2587.09
sp|Q92616|GCN1L_HUMAN	GCN1L1	GCN1L_HUMAN Translational activator GCN1	520	47	C	UR	9057.7	10132	10530.5	9479.5	9075.51	8656.49	10225.6	9787.98	9059.58
sp|O15127|SCAM2_HUMAN	SCAMP2	SCAM2_HUMAN Secretory carrier-associated membrane protein 2	521	3	C	UR	951.889	788.729	813.3	825.104	808.801	814.616	772.333	802.55	840.163
sp|Q9Y446|PKP3_HUMAN	PKP3	PKP3_HUMAN Plakophilin-3	522	13	C	UR	1976.21	1930.25	1923.22	1706.11	1787.13	1694.57	1735.22	1612.88	1831.27
sp|Q66K74|MAP1S_HUMAN	MAP1S	MAP1S_HUMAN Microtubule-associated protein 1S	523	10	C	UR	2515.36	2515.48	2517.29	2484.22	2511.65	2500.95	2602.88	2413.37	2612.38
sp|P06746|DPOLB_HUMAN	POLB	DPOLB_HUMAN DNA polymerase beta	524	10	C	UR	1551.93	1601.24	1652.75	1395.44	1489.84	1349.88	1497.4	1381.51	1429
sp|Q8N5S9-2|KKCC1_HUMAN	CAMKK1	KKCC1_HUMAN Isoform 2 of Calcium/calmodulin-dependent protein kinase kinase 1	525	5	C	UR	1052.86	1186.57	1261.73	1144.13	1147.96	1099.84	1255.9	1168.43	1042.42
sp|Q8NEZ3|WDR19_HUMAN	WDR19	WDR19_HUMAN WD repeat-containing protein 19	526	8	C	UR	829.606	920.71	891.035	846.805	885.478	833.47	843.616	803.933	795.667
sp|Q5THJ4|VP13D_HUMAN	VPS13D	VP13D_HUMAN Vacuolar protein sorting-associated protein 13D	527	12	C	UR	1345.45	1391.12	1442.25	1433.57	1457.93	1349.42	1087.95	971.286	1022.21
sp|Q14126|DSG2_HUMAN	DSG2	DSG2_HUMAN Desmoglein-2	528	34	C	UR	7850.57	6953.95	6908.96	7024.43	7149.35	7087.06	5893.24	5541.26	6393.85
sp|Q96BD5-3|PF21A_HUMAN	PHF21A	PF21A_HUMAN Isoform 3 of PHD finger protein 21A	529	4	C	UR	867.842	869.369	852.918	778.152	806.211	791.806	868.163	777.741	931.92
sp|Q8WUF5|IASPP_HUMAN	PPP1R13L	IASPP_HUMAN RelA-associated inhibitor	530	30	C	UR	4640.32	4709.38	4977.1	5947.9	5749.01	5451.15	5296.54	4779.58	4644.06
sp|Q9UGU0|TCF20_HUMAN	TCF20	TCF20_HUMAN Transcription factor 20	531	31	C	UR	3589.67	3304.99	3392.86	3264.39	3291.44	3341.19	3505.56	3330.97	3788.73
sp|Q7Z5J4|RAI1_HUMAN	RAI1	RAI1_HUMAN Retinoic acid-induced protein 1	531	11	C	UR	2070.34	1933.34	1954.84	1990.33	2164.86	2145.78	2231.19	2041.89	2431.43
sp|Q6P1J9|CDC73_HUMAN	CDC73	CDC73_HUMAN Parafibromin	532	29	C	UR	7283.44	7161.03	7150.85	7326.12	7633.62	7638.69	7858.42	7575.2	8415.43
sp|Q02952|AKA12_HUMAN	AKAP12	AKA12_HUMAN A-kinase anchor protein 12	533	27	C	UR	3391.58	3554.18	3640.71	7309.16	6952.56	6891.21	7755.44	7063.4	7451.22
sp|O15294|OGT1_HUMAN	OGT	OGT1_HUMAN UDP-N-acetylglucosamine--peptide N-acetylglucosaminyltransferase 110 kDa subunit	534	26	C	UR	4781.76	4732.95	4929.44	7445.54	7397.56	7508.86	6720.11	6655.67	6684.85
sp|Q9HCC0|MCCB_HUMAN	MCCC2	MCCB_HUMAN Methylcrotonoyl-CoA carboxylase beta chain, mitochondrial	535	17	C	UR	2552	2429.13	2446.54	2082.63	2170.9	2211.4	2132.26	2090.53	2354.63
sp|Q96GQ5|CP058_HUMAN	C16orf58	CP058_HUMAN UPF0420 protein C16orf58	536	7	C	UR	1742.8	1583.68	1576.44	1368.48	1373.16	1386.56	1389.06	1492.68	1615.13
sp|Q15003|CND2_HUMAN	NCAPH	CND2_HUMAN Condensin complex subunit 2	537	20	C	UR	3587.32	3954.82	3610.19	4331.21	4334.91	4076.27	4978.52	4116.66	4773.09
sp|Q14683|SMC1A_HUMAN	SMC1A	SMC1A_HUMAN Structural maintenance of chromosomes protein 1A	538	54	C	UR	14368.8	13390.6	13612.1	12625.6	13067	13278.3	12445.5	12908.1	13142.2
sp|Q99615|DNJC7_HUMAN	DNAJC7	DNJC7_HUMAN DnaJ homolog subfamily C member 7	539	25	C	UR	2677.06	2762.5	2828.03	3196.55	2669.27	2898.75	2989.26	4897.2	2676.41
sp|Q86WG5|MTMRD_HUMAN	SBF2	MTMRD_HUMAN Myotubularin-related protein 13	540	4	C	UR	549.792	595.501	600.75	638.701	684.041	585.247	583.727	510.151	576.501
sp|P53365|ARFP2_HUMAN	ARFIP2	ARFP2_HUMAN Arfaptin-2	541	13	C	UR	1197.3	1243.37	1399.09	1266.11	1238.24	1156.32	1247.17	1200.45	1156.29
sp|P53367|ARFP1_HUMAN	ARFIP1	ARFP1_HUMAN Arfaptin-1	541	10	C	UR	1175.2	1275.02	1357.59	1473.26	1411.94	1795.86	1464.33	1330.58	1387.09
sp|Q53H96|P5CR3_HUMAN	PYCRL	P5CR3_HUMAN Pyrroline-5-carboxylate reductase 3	542	6	C	UR	639.353	710.699	769.201	660.269	651.39	628.021	634.839	630.282	575.113
sp|Q13895|BYST_HUMAN	BYSL	BYST_HUMAN Bystin	543	21	C	UR	2978.14	3024.26	3017.72	3016.74	3052.17	3051.52	3978.38	3706.4	4053.32
sp|O95900|TRUB2_HUMAN	TRUB2	TRUB2_HUMAN Probable tRNA pseudouridine synthase 2	544	10	C	UR	2836.76	2531.1	2653.69	2575.69	2588.27	2556.43	2444.01	2563.54	2727.05
sp|Q96GG9|DCNL1_HUMAN	DCUN1D1	DCNL1_HUMAN DCN1-like protein 1	545	4	C	UR	614.512	604.596	604.698	662.764	551.628	630.075	550.562	927.075	526.828
sp|Q92817|EVPL_HUMAN	EVPL	EVPL_HUMAN Envoplakin	546	24	C	UR	3049.25	2964.38	2911.81	3428.79	3437.78	3472.72	3038.57	2749.51	3064.78
sp|P13667|PDIA4_HUMAN	PDIA4	PDIA4_HUMAN Protein disulfide-isomerase A4	547	43	C	UR	11834.5	10910.4	10683.9	11157	11846.9	11724.9	11054.5	10070.6	12059.3
sp|Q96PE2|ARHGH_HUMAN	ARHGEF17	ARHGH_HUMAN Rho guanine nucleotide exchange factor 17	548	16	C	UR	1760.97	1712.32	1825.14	1830.26	1779.2	1757.63	1730.02	1650.65	1839.78
sp|P51608-2|MECP2_HUMAN	MECP2	MECP2_HUMAN Isoform B of Methyl-CpG-binding protein 2	549	12	C	UR	3297.04	3016.36	2927.36	2839.8	3016.74	3075.5	2668.28	2514.85	2952.01
sp|Q14204|DYHC1_HUMAN	DYNC1H1	DYHC1_HUMAN Cytoplasmic dynein 1 heavy chain 1	550	52	C	UR	12243.1	13617	13804.1	14583.8	13972.7	13794.4	13430.2	13663.8	12637.8
sp|Q6IE81|JADE1_HUMAN	JADE1	JADE1_HUMAN Protein Jade-1	551	6	C	UR	840.581	774.601	763.609	776.181	803.476	782.861	770.13	726.802	836.406
sp|Q9NQC1|JADE2_HUMAN	JADE2	JADE2_HUMAN Protein Jade-2	551	3	C	UR	65.3189	59.6713	54.5496	54.4307	55.3437	72.8558	45.7836	58.7927	59.0746
sp|Q3B7J2|GFOD2_HUMAN	GFOD2	GFOD2_HUMAN Glucose-fructose oxidoreductase domain-containing protein 2	552	2	C	UR	57.6441	75.6791	68.2112	84.3383	68.5964	79.0459	69.005	55.21	65.7362
sp|Q9BXK5|B2L13_HUMAN	BCL2L13	B2L13_HUMAN Bcl-2-like protein 13	553	11	C	UR	2083.09	1831.25	1854.86	1730.05	1856.1	1799.5	1534.97	1454.24	1709.69
sp|Q96BP3|PPWD1_HUMAN	PPWD1	PPWD1_HUMAN Peptidylprolyl isomerase domain and WD repeat-containing protein 1	554	11	C	UR	3232.13	3233.36	3198.33	3328.2	3288.99	3233.19	3543.99	3388.72	3526.77
sp|Q7L266|ASGL1_HUMAN	ASRGL1	ASGL1_HUMAN Isoaspartyl peptidase/L-asparaginase	555	2	C	UR	299.57	279.1	294.352	281.386	257.593	254.406	255.882	260.019	220.264
sp|P61927|RL37_HUMAN	RPL37	RL37_HUMAN 60S ribosomal protein L37	556	3	C	UR	1399.82	1192.83	1385.25	1209.05	1145.38	1194.11	1401.27	1673.54	1360.11
sp|Q86U90|YRDC_HUMAN	YRDC	YRDC_HUMAN YrdC domain-containing protein, mitochondrial	557	2	C	UR	219.638	246.586	262.194	240.378	241.165	202.486	270.608	233.479	256.665
sp|P07910|HNRPC_HUMAN	HNRNPC	HNRPC_HUMAN Heterogeneous nuclear ribonucleoproteins C1/C2	558	38	C	UR	10245.5	9702.18	9292.45	9565.64	9751.32	9886.67	10509.6	10019.2	11821
sp|P07910-2|HNRPC_HUMAN	HNRNPC	HNRPC_HUMAN Isoform C1 of Heterogeneous nuclear ribonucleoproteins C1/C2	558	8	C	UR	1065.02	978.594	964.37	948.8	979.94	989.776	1027.91	1014.01	1139.22
sp|Q9UKM9|RALY_HUMAN	RALY	RALY_HUMAN RNA-binding protein Raly	558	24	C	UR	8419.27	7495.57	7127.8	6868.45	7300.56	7372.23	7560.95	8953.52	8151.73
sp|P22314|UBA1_HUMAN	UBA1	UBA1_HUMAN Ubiquitin-like modifier-activating enzyme 1	559	54	C	UR	14362.9	16285.2	16510.7	15885.8	15076.4	14879.1	16209.8	18033	13077.8
sp|O75152|ZC11A_HUMAN	ZC3H11A	ZC11A_HUMAN Zinc finger CCCH domain-containing protein 11A	560	16	C	UR	4330.99	3932.48	3806.79	4172.69	4363.65	4381.19	4887.1	4548.1	5395.03
sp|P11766|ADHX_HUMAN	ADH5	ADHX_HUMAN Alcohol dehydrogenase class-3	561	18	C	UR	3286.14	3632.08	3795.56	3573.31	3558.9	3322.19	3423.45	3495.58	3007.74
sp|P13804|ETFA_HUMAN	ETFA	ETFA_HUMAN Electron transfer flavoprotein subunit alpha, mitochondrial	562	20	C	UR	6811.38	6218.1	5904.89	5268.44	5263.83	5541.02	5421.48	6206.16	5805.67
sp|P31153|METK2_HUMAN	MAT2A	METK2_HUMAN S-adenosylmethionine synthase isoform type-2	563	30	C	UR	6863.48	7699.49	7989.39	7496.62	7374.02	7098.03	8135.67	7645.72	7094.72
sp|P10809|CH60_HUMAN	HSPD1	CH60_HUMAN 60 kDa heat shock protein, mitochondrial	564	52	C	UR	9765.16	8738.21	8470.53	7366.46	7731.8	7865.02	9367.3	8699.22	9915.4
sp|Q15814|TBCC_HUMAN	TBCC	TBCC_HUMAN Tubulin-specific chaperone C	565	12	C	UR	523.27	553.159	668.954	544.931	496.281	518.484	606.135	858.016	555.165
sp|Q9HBG6-5|IF122_HUMAN	IFT122	IF122_HUMAN Isoform 5 of Intraflagellar transport protein 122 homolog	566	10	C	UR	974.376	1037.62	1072.16	1039.72	1044.76	1001.42	1051.48	967.263	1007.81
sp|Q14974|IMB1_HUMAN	KPNB1	IMB1_HUMAN Importin subunit beta-1	567	32	C	UR	5549.49	5818.77	5814.24	7215.48	7021.19	6945.37	7512.41	8274.38	7026.69
sp|Q99460|PSMD1_HUMAN	PSMD1	PSMD1_HUMAN 26S proteasome non-ATPase regulatory subunit 1	568	22	C	UR	5666.19	6140.79	6205.46	6296.75	6380.09	6226.42	7284.96	6691.6	6912.44
sp|Q99871-2|HAUS7_HUMAN	HAUS7	HAUS7_HUMAN Isoform 2 of HAUS augmin-like complex subunit 7	569	8	C	UR	820.614	894.623	898.392	888.456	881.862	840.199	911.3	882.116	827.909
sp|O95684|FR1OP_HUMAN	FGFR1OP	FR1OP_HUMAN FGFR1 oncogene partner	570	8	C	UR	1839.28	1932.03	1904.6	1975.26	2015.56	1935.5	1888.14	1610.58	1642.83
sp|P46013|KI67_HUMAN	MKI67	KI67_HUMAN Antigen KI-67	571	51	C	UR	6676.57	5680.61	5693.24	6126.75	6303.14	6166.36	5432.24	5241.55	6120.36
sp|Q29RF7|PDS5A_HUMAN	PDS5A	PDS5A_HUMAN Sister chromatid cohesion protein PDS5 homolog A	572	37	C	UR	12173.8	11717.8	11758.2	10641.1	11099	11109.1	10802.6	11002.2	11389.7
sp|Q9NTI5|PDS5B_HUMAN	PDS5B	PDS5B_HUMAN Sister chromatid cohesion protein PDS5 homolog B	572	32	C	UR	8527.82	7775.6	7598.62	7007.86	7707.15	7764.3	7090.12	7305.22	7620.32
sp|Q9UHI6|DDX20_HUMAN	DDX20	DDX20_HUMAN Probable ATP-dependent RNA helicase DDX20	573	14	C	UR	2403.32	2421.35	2508.19	2462.35	2393.31	2382.73	2506.03	2502.27	2352.62
sp|Q86V81|THOC4_HUMAN	ALYREF	THOC4_HUMAN THO complex subunit 4	574	18	C	UR	3045.15	2544.29	2653.53	2965.19	3019.11	3010.71	3343.81	3431.57	3704.85
sp|Q9NR30|DDX21_HUMAN	DDX21	DDX21_HUMAN Nucleolar RNA helicase 2	575	33	C	UR	7487.38	7052.23	6975.53	6973.68	7474.17	7392.56	8951.84	9507.11	9719.75
sp|Q9BQ39|DDX50_HUMAN	DDX50	DDX50_HUMAN ATP-dependent RNA helicase DDX50	575	11	C	UR	1023.02	947.841	979.737	947.768	977.787	923.526	978.966	952.348	1034.07
sp|Q9BUT1|BDH2_HUMAN	BDH2	BDH2_HUMAN 3-hydroxybutyrate dehydrogenase type 2	576	4	C	UR	1256.07	1408.1	1468.86	1407.48	1322.79	1375.42	1361.87	1303.48	1193.19
sp|P13716-2|HEM2_HUMAN	ALAD	HEM2_HUMAN Isoform 2 of Delta-aminolevulinic acid dehydratase	577	2	C	UR	135.237	141.081	158.577	120.029	114.967	125.991	107.459	101.985	92.8859
sp|Q13206|DDX10_HUMAN	DDX10	DDX10_HUMAN Probable ATP-dependent RNA helicase DDX10	578	16	C	UR	2919.09	2879.04	2852.44	2861.07	3044.21	2914.49	3719.26	3779.62	4138.24
sp|Q13435|SF3B2_HUMAN	SF3B2	SF3B2_HUMAN Splicing factor 3B subunit 2	579	46	C	UR	14258.1	13268	13537.5	12614.2	13039.5	13320.1	14071.1	13905.9	15006.5
sp|O75882|ATRN_HUMAN	ATRN	ATRN_HUMAN Attractin	580	3	C	UR	285.391	285.067	276.228	252.586	257.974	260.819	216.964	232.482	251.014
sp|Q8NB14|UBP38_HUMAN	USP38	UBP38_HUMAN Ubiquitin carboxyl-terminal hydrolase 38	581	2	C	UR	65.6152	65.9477	85.3243	74.0029	63.0942	61.1743	77.7111	64.9613	65.5225
sp|Q96GX9|MTNB_HUMAN	APIP	MTNB_HUMAN Methylthioribulose-1-phosphate dehydratase	582	6	C	UR	984.294	1106.55	1147.64	1101.07	1053.86	1046.38	1151.54	1043.66	978.091
sp|Q6P2Q9|PRP8_HUMAN	PRPF8	PRP8_HUMAN Pre-mRNA-processing-splicing factor 8	583	49	C	UR	12328.5	12336	12084.1	11718	12409	12425.3	13014.3	12851.7	14111.2
sp|Q8N8S7|ENAH_HUMAN	ENAH	ENAH_HUMAN Protein enabled homolog	584	17	C	UR	3340.2	3988.03	3878.6	6162.26	5270.81	5153.02	5515.34	6792.42	6518.67
sp|Q9Y297|FBW1A_HUMAN	BTRC	FBW1A_HUMAN F-box/WD repeat-containing protein 1A	585	5	C	UR	395.866	394.078	434.748	425.534	429.266	392.978	437.009	364.573	420.196
sp|Q9UKB1|FBW1B_HUMAN	FBXW11	FBW1B_HUMAN F-box/WD repeat-containing protein 11	585	1	C	UR	14.3172	18.5686	19.6277	13.0308	18.7335	18.5262	17.6533	12.1254	16.9384
sp|Q4KMQ1|TPRN_HUMAN	TPRN	TPRN_HUMAN Taperin	586	7	C	UR	465.069	423.162	461.098	484.65	510.532	468.71	360.741	370.914	385.349
sp|P54098|DPOG1_HUMAN	POLG	DPOG1_HUMAN DNA polymerase subunit gamma-1	587	13	C	UR	938.085	871.009	917.032	847.461	853.594	830.426	952.337	900.329	996.203
sp|P13929|ENOB_HUMAN	ENO3	ENOB_HUMAN Beta-enolase	588	15	C	UR	2088.89	2408.36	2511.24	3367.05	3306.79	3237.91	2094.16	2109.61	1932.58
sp|P06733|ENOA_HUMAN	ENO1	ENOA_HUMAN Alpha-enolase	588	54	C	UR	17413.6	20367.9	21066.3	20468	20452.8	19457.8	20377.4	17455.7	17279.5
sp|P09104|ENOG_HUMAN	ENO2	ENOG_HUMAN Gamma-enolase	588	6	C	UR	1276.17	1329.08	1391.69	1144.57	1056.69	1086.04	819.426	812.287	726.18
sp|P00558|PGK1_HUMAN	PGK1	PGK1_HUMAN Phosphoglycerate kinase 1	589	49	C	UR	15838.3	18340.7	19202.8	17271.2	16323.2	16237.7	16053.1	15029.9	13271.8
sp|P07205|PGK2_HUMAN	PGK2	PGK2_HUMAN Phosphoglycerate kinase 2	589	4	C	UR	922.236	1216.3	1216.62	1048.73	1112.52	1020.38	1063.11	796.726	877.181
sp|Q8NEF9|SRFB1_HUMAN	SRFBP1	SRFB1_HUMAN Serum response factor-binding protein 1	590	13	C	UR	2622.28	2484.09	2270.49	2397.4	2365.2	2395.92	2726.06	2951.88	2764.63
sp|Q9UMY1|NOL7_HUMAN	NOL7	NOL7_HUMAN Nucleolar protein 7	591	5	C	UR	489.098	427.753	435.548	409.373	441.096	420.551	555.639	520.622	603.302
sp|Q9BSL1|UBAC1_HUMAN	UBAC1	UBAC1_HUMAN Ubiquitin-associated domain-containing protein 1	592	4	C	UR	881.619	1031.8	1118.77	933.126	950.555	787.069	817.52	795.431	705.421
sp|P22033|MUTA_HUMAN	MUT	MUTA_HUMAN Methylmalonyl-CoA mutase, mitochondrial	593	25	C	UR	5346.91	5082.29	4852.67	4080.29	4376.23	4387.76	3780.03	3593.5	4034.2
sp|Q9HCU9|BRMS1_HUMAN	BRMS1	BRMS1_HUMAN Breast cancer metastasis-suppressor 1	594	3	C	UR	410.919	370.462	377.288	316.496	357.059	353.119	404.732	346.373	422.854
sp|Q9BQS8|FYCO1_HUMAN	FYCO1	FYCO1_HUMAN FYVE and coiled-coil domain-containing protein 1	595	24	C	UR	2554.69	2550.16	2531.32	2507.79	2561.43	2440.61	2410.28	2239.96	2480.2
sp|Q9NP81|SYSM_HUMAN	SARS2	SYSM_HUMAN Serine--tRNA ligase, mitochondrial	596	13	C	UR	2385.05	2197.76	2147.11	2013.41	2093.65	2119.73	2475.32	2680.83	2711.63
sp|P00390|GSHR_HUMAN	GSR	GSHR_HUMAN Glutathione reductase, mitochondrial	597	15	C	UR	2840.3	2931.63	2916.8	3079.68	2704.96	2863.46	2392.21	3481.85	2241.26
sp|Q15125|EBP_HUMAN	EBP	EBP_HUMAN 3-beta-hydroxysteroid-Delta(8),Delta(7)-isomerase	598	2	C	UR	394.043	378.666	414.2	352.268	358.161	360.356	280.752	295.027	299.694
sp|P35611-3|ADDA_HUMAN	ADD1	ADDA_HUMAN Isoform 3 of Alpha-adducin	599	11	C	UR	1667.61	1675.81	1623.78	2001.15	2026.36	2043.99	2004.4	1826.63	2068.27
sp|P49916|DNLI3_HUMAN	LIG3	DNLI3_HUMAN DNA ligase 3	600	31	C	UR	3839.95	3850.84	3927.8	4065.3	4100.39	4143.03	4339.38	4289.79	4402.58
sp|O60294|LCMT2_HUMAN	LCMT2	LCMT2_HUMAN Leucine carboxyl methyltransferase 2	601	9	C	UR	831.316	968.459	1042.78	817.478	803.693	809.214	1041.34	1002.22	873.656
sp|P46100|ATRX_HUMAN	ATRX	ATRX_HUMAN Transcriptional regulator ATRX	602	37	C	UR	6854.43	6315.98	6298.78	6319.04	6650.24	6615.45	5518.24	5144.77	5916.97
sp|P11172|UMPS_HUMAN	UMPS	UMPS_HUMAN Uridine 5'-monophosphate synthase	603	17	C	UR	2272.06	2545.39	2720.76	2505.44	2388.94	2289.76	2512.66	2277.02	2198.48
sp|P51659|DHB4_HUMAN	HSD17B4	DHB4_HUMAN Peroxisomal multifunctional enzyme type 2	604	33	C	UR	8733.61	8010.4	7887.42	7366.17	7485.28	7572.66	5837.41	6348.27	6408.56
sp|P11310-2|ACADM_HUMAN	ACADM	ACADM_HUMAN Isoform 2 of Medium-chain specific acyl-CoA dehydrogenase, mitochondrial	605	23	C	UR	5784.43	5319.3	5159.55	4951.43	5199.29	5107.42	4116.29	3798.92	4402.75
sp|Q9H6K4|OPA3_HUMAN	OPA3	OPA3_HUMAN Optic atrophy 3 protein	606	1	C	UR	16.4694	14.0593	15.0492	15.5058	18.1596	12.9155	11.3455	12.3783	15.2164
sp|P09884|DPOLA_HUMAN	POLA1	DPOLA_HUMAN DNA polymerase alpha catalytic subunit	607	30	C	UR	5070.02	5440.64	5699.82	5374.34	5236.32	5236.38	4881.94	4878.37	4547.38
sp|O75955|FLOT1_HUMAN	FLOT1	FLOT1_HUMAN Flotillin-1	608	21	C	UR	4452.4	4107.26	3942.92	3737.59	3936.95	4027.89	4150.36	4320.81	4269.3
sp|Q8IWY9|CDAN1_HUMAN	CDAN1	CDAN1_HUMAN Codanin-1	609	2	C	UR	28.3487	31.0557	40.7508	37.133	35.4294	43.6277	42.3686	31.1642	32.9688
sp|P05141|ADT2_HUMAN	SLC25A5	ADT2_HUMAN ADP/ATP translocase 2	610	10	C	UR	2291.82	2117.29	2001.62	1746.94	1877.82	1856.26	1599.07	1741.9	1820.01
sp|P12236|ADT3_HUMAN	SLC25A6	ADT3_HUMAN ADP/ATP translocase 3	610	36	C	UR	14381	14722.4	14172.4	12706.2	13021.6	13048.1	11244.1	11663.9	12670.4
sp|P12235|ADT1_HUMAN	SLC25A4	ADT1_HUMAN ADP/ATP translocase 1	610	4	C	UR	1418.9	1312.02	1223.29	1388.97	1130.04	1430.64	972.763	2326.33	1013.85
sp|Q12873-3|CHD3_HUMAN	CHD3	CHD3_HUMAN Isoform 3 of Chromodomain-helicase-DNA-binding protein 3	611	29	C	UR	8187.92	8186.89	7756.9	7978.39	8489.44	8489.04	8856.51	7951.03	9474.76
tr|H7C0J3|H7C0J3_HUMAN	CHD3	H7C0J3_HUMAN Chromodomain-helicase-DNA-binding protein 3 (Fragment)	611	1	C	UR	162.343	149.883	157.238	164.404	176.031	154.102	207.18	208.953	222.68
sp|Q14839-2|CHD4_HUMAN	CHD4	CHD4_HUMAN Isoform 2 of Chromodomain-helicase-DNA-binding protein 4	611	43	C	UR	8384.44	7676.89	7858.51	7109.8	7292.72	7367.43	7798.06	7805.3	8578.34
sp|P04083|ANXA1_HUMAN	ANXA1	ANXA1_HUMAN Annexin A1	612	25	C	UR	5924.94	7025.05	7422.03	6968.66	6806.37	6302.4	6280.04	5316.39	5058.38
sp|Q8N163-2|CCAR2_HUMAN	CCAR2	CCAR2_HUMAN Isoform 2 of Cell cycle and apoptosis regulator protein 2	613	36	C	UR	9565.36	9357.46	9304.82	8782.76	9092.09	9049.88	9098.14	8354.23	9616.36
sp|P22695|QCR2_HUMAN	UQCRC2	QCR2_HUMAN Cytochrome b-c1 complex subunit 2, mitochondrial	614	26	C	UR	8608.46	7630.84	7692.34	6388.1	6199.09	6624.25	5924.67	6048.51	6200.55
sp|Q9C0B1|FTO_HUMAN	FTO	FTO_HUMAN Alpha-ketoglutarate-dependent dioxygenase FTO	615	17	C	UR	2612.54	3068.67	3290.5	2930.32	2861.7	2786.73	2766.75	2340.64	2340.13
sp|P54136|SYRC_HUMAN	RARS	SYRC_HUMAN Arginine--tRNA ligase, cytoplasmic	616	33	C	UR	8099.04	8818.04	8977.62	8322.76	8355.8	8161.15	8180.68	7967.16	7698.18
sp|Q8NCG7|DGLB_HUMAN	DAGLB	DGLB_HUMAN Sn1-specific diacylglycerol lipase beta	617	4	C	UR	679.483	730.99	747.229	683.16	700.503	637.051	758.366	718.328	697.228
sp|P52758|UK114_HUMAN	HRSP12	UK114_HUMAN Ribonuclease UK114	618	5	C	UR	899.296	893.872	908.786	923.597	859.392	834.751	1031.89	975.307	999.745
sp|Q9C091|GRB1L_HUMAN	GREB1L	GRB1L_HUMAN GREB1-like protein	619	2	C	UR	100.501	105.571	107.459	149.507	152.403	142.206	131.87	121.475	125.809
sp|P55290-4|CAD13_HUMAN	CDH13	CAD13_HUMAN Isoform 4 of Cadherin-13	620	21	C	UR	2781.97	2500.22	2513.14	3309.71	3400.84	3351.26	2448.95	2349.74	2810.74
sp|Q9Y4E8|UBP15_HUMAN	USP15	UBP15_HUMAN Ubiquitin carboxyl-terminal hydrolase 15	621	25	C	UR	4404.4	4860.05	5125.47	4645.57	4692.43	4491.11	4921.53	4432.65	4436.44
sp|Q13107|UBP4_HUMAN	USP4	UBP4_HUMAN Ubiquitin carboxyl-terminal hydrolase 4	621	18	C	UR	1620.17	1782.83	1870.84	1943.6	1900.01	1783.71	1815.96	1613.64	1636.23
sp|P51784|UBP11_HUMAN	USP11	UBP11_HUMAN Ubiquitin carboxyl-terminal hydrolase 11	621	17	C	UR	2048.09	2164.9	2254.89	2331.93	2331.1	2263.85	1864.6	1686.09	1653.85
sp|Q9Y6Y8|S23IP_HUMAN	SEC23IP	S23IP_HUMAN SEC23-interacting protein	622	23	C	UR	3397.82	3560.91	3768.53	3541.09	3451.07	3328.05	3513.06	3219.63	3168.81
sp|P11940|PABP1_HUMAN	PABPC1	PABP1_HUMAN Polyadenylate-binding protein 1	623	32	C	UR	6764.8	6351.43	6510.1	6283.76	6130.57	6215.41	6936.43	7242.84	6794.48
sp|Q13310-3|PABP4_HUMAN	PABPC4	PABP4_HUMAN Isoform 3 of Polyadenylate-binding protein 4	623	40	C	UR	9841.18	9407.32	9399.34	9741.19	9941.55	9839.1	12132.6	11822.4	11826.4
sp|P0CB38|PAB4L_HUMAN	PABPC4L	PAB4L_HUMAN Polyadenylate-binding protein 4-like	623	1	C	UR	297.303	312.868	329.77	309.088	283.711	278.908	330.188	297.607	329.234
sp|P17980|PRS6A_HUMAN	PSMC3	PRS6A_HUMAN 26S protease regulatory subunit 6A	624	38	C	UR	10069	10236.4	10430.9	10111.8	9804.09	9865.21	10429.7	10509.1	9882.38
sp|Q96QK1|VPS35_HUMAN	VPS35	VPS35_HUMAN Vacuolar protein sorting-associated protein 35	625	31	C	UR	6246.72	6905.65	7008.63	6740.82	6620.99	6297.98	6561.27	6576.68	5834.1
sp|O95825|QORL1_HUMAN	CRYZL1	QORL1_HUMAN Quinone oxidoreductase-like protein 1	626	6	C	UR	1152.06	1242.95	1359.51	1461.43	1281.36	1262.9	1215.35	1410.02	1072.55
sp|O00469-2|PLOD2_HUMAN	PLOD2	PLOD2_HUMAN Isoform 2 of Procollagen-lysine,2-oxoglutarate 5-dioxygenase 2	627	30	C	UR	6058.19	5693.5	5688.44	7305.28	7523.34	7586.2	6246.02	5897.09	6706.3
sp|Q9UJV9|DDX41_HUMAN	DDX41	DDX41_HUMAN Probable ATP-dependent RNA helicase DDX41	628	15	C	UR	3884.23	3928.72	3865.42	3809.33	3591.77	3786.74	3479.91	3565.57	3727.32
sp|P62879|GBB2_HUMAN	GNB2	GBB2_HUMAN Guanine nucleotide-binding protein G(I)/G(S)/G(T) subunit beta-2	629	9	C	UR	1650.84	1519.01	1416.53	1635.92	1584.15	1622.89	1520.49	1918.72	1612.9
sp|P62873|GBB1_HUMAN	GNB1	GBB1_HUMAN Guanine nucleotide-binding protein G(I)/G(S)/G(T) subunit beta-1	629	3	C	UR	262.945	265.917	299.726	292.015	236.852	287.632	272.973	308.663	302.22
sp|Q9HAV0|GBB4_HUMAN	GNB4	GBB4_HUMAN Guanine nucleotide-binding protein subunit beta-4	629	12	C	UR	3936.47	3809.39	3624.94	3950.67	4081.23	4176.87	4057.55	4936.17	4292.92
sp|Q9BRK4|LZTS2_HUMAN	LZTS2	LZTS2_HUMAN Leucine zipper putative tumor suppressor 2	629	3	C	UR	1249.88	1166.38	1167.96	1191.65	1155.01	1170.93	1224.33	1165.4	1287.56
sp|P50583|AP4A_HUMAN	NUDT2	AP4A_HUMAN Bis(5'-nucleosyl)-tetraphosphatase [asymmetrical]	630	5	C	UR	564.358	629.548	640.94	608.563	443.553	515.719	457.813	837.008	387.326
sp|Q99536|VAT1_HUMAN	VAT1	VAT1_HUMAN Synaptic vesicle membrane protein VAT-1 homolog	631	13	C	UR	3870.34	3899.87	3956.28	4893.18	4766.65	4676.73	4443.67	4624.84	3969.76
sp|P36952|SPB5_HUMAN	SERPINB5	SPB5_HUMAN Serpin B5	632	26	C	UR	6132.69	6593.95	7073.11	6374.8	6201.58	5996.71	4926.2	5635.95	4004.94
sp|P35998|PRS7_HUMAN	PSMC2	PRS7_HUMAN 26S protease regulatory subunit 7	633	18	C	UR	4652.18	4848.22	4921.28	4894.04	4962.15	4851.29	5765.26	5563.29	5523.28
sp|P43686|PRS6B_HUMAN	PSMC4	PRS6B_HUMAN 26S protease regulatory subunit 6B	633	26	C	UR	4703.73	4530.25	4707.98	4781.98	4708.39	4613.62	5604.31	5746.76	5496.98
sp|P62191|PRS4_HUMAN	PSMC1	PRS4_HUMAN 26S protease regulatory subunit 4	633	18	C	UR	6223.89	6569.51	6694.88	6905.93	6942.54	6807.39	8034.79	7527.09	7710.17
sp|Q8NB90|SPAT5_HUMAN	SPATA5	SPAT5_HUMAN Spermatogenesis-associated protein 5	633	27	C	UR	6019.16	6380.66	6452.38	6748	6651.71	6343.76	6833.06	6385.32	6388.4
sp|P62195|PRS8_HUMAN	PSMC5	PRS8_HUMAN 26S protease regulatory subunit 8	633	32	C	UR	7313.34	7365.66	7529.22	7621.71	7838.2	7440.22	8899.91	8352.62	8350.82
sp|Q86Y56|HEAT2_HUMAN	HEATR2	HEAT2_HUMAN HEAT repeat-containing protein 2	634	20	C	UR	2480.73	2889.61	3014.07	2929.63	2830.14	2696.63	3017.11	2844.95	2693.84
sp|P15104|GLNA_HUMAN	GLUL	GLNA_HUMAN Glutamine synthetase	635	9	C	UR	2714.32	2829.79	2975.03	2900.7	2723.32	2612.55	1382.2	1576.94	1202.36
sp|Q9BW27|NUP85_HUMAN	NUP85	NUP85_HUMAN Nuclear pore complex protein Nup85	636	22	C	UR	2980	2838.07	2852.05	2947.1	2661.4	2969.07	2963.79	4988.73	2881.67
sp|Q9BQ67|GRWD1_HUMAN	GRWD1	GRWD1_HUMAN Glutamate-rich WD repeat-containing protein 1	637	10	C	UR	2282.86	2291.21	2290.12	2325.67	2059.43	2207.15	2475.2	3287.38	2303.57
sp|O95782|AP2A1_HUMAN	AP2A1	AP2A1_HUMAN AP-2 complex subunit alpha-1	638	42	C	UR	12734.3	11953.3	11346.9	10558.4	11002	11283	9044.36	10771.8	9488.02
sp|O94973-2|AP2A2_HUMAN	AP2A2	AP2A2_HUMAN Isoform 2 of AP-2 complex subunit alpha-2	638	15	C	UR	3721.58	3521.17	3495.45	3490.58	3594.48	3727.04	3301.87	3298.77	3477.12
sp|Q15004|PAF15_HUMAN	KIAA0101	PAF15_HUMAN PCNA-associated factor	639	6	C	UR	982.903	951.391	1037.96	949.391	883.096	965.247	957.389	1227.49	907.327
sp|Q14146|URB2_HUMAN	URB2	URB2_HUMAN Unhealthy ribosome biogenesis protein 2 homolog	640	16	C	UR	4297.83	4144.3	4080.77	3815.42	4048.91	4026.74	4444.76	4301.17	4918.63
sp|P15927-3|RFA2_HUMAN	RPA2	RFA2_HUMAN Isoform 3 of Replication protein A 32 kDa subunit	641	10	C	UR	1982.16	1864.23	1886.27	2000.22	1877.45	1988.1	1712.6	2343.21	1557.34
sp|P52272|HNRPM_HUMAN	HNRNPM	HNRPM_HUMAN Heterogeneous nuclear ribonucleoprotein M	642	51	C	UR	10136.5	9697.1	9878.32	9583.32	9668.86	9646.74	10466.2	9954.76	11093.4
tr|M0R019|M0R019_HUMAN	HNRNPM	M0R019_HUMAN Heterogeneous nuclear ribonucleoprotein M (Fragment)	642	2	C	UR	101.037	111.95	106.579	108.813	85.5919	94.611	91.3022	88.6654	120.271
tr|M0QZM1|M0QZM1_HUMAN	HNRNPM	M0QZM1_HUMAN Heterogeneous nuclear ribonucleoprotein M (Fragment)	642	1	C	UR	98.2438	70.5501	72.7617	75.1694	74.3421	75.7076	74.4685	75.1263	85.2615
sp|Q9BXS4|TMM59_HUMAN	TMEM59	TMM59_HUMAN Transmembrane protein 59	643	7	C	UR	2506.4	2249.92	2162.77	1280.55	1387.89	1331.89	1057.76	992.588	1118.56
sp|P61247|RS3A_HUMAN	RPS3A	RS3A_HUMAN 40S ribosomal protein S3a	644	40	C	UR	12982.9	12968.8	13039.7	12873.3	12470.5	12656.6	14295.2	15459.4	13847.9
sp|Q6PI48|SYDM_HUMAN	DARS2	SYDM_HUMAN Aspartate--tRNA ligase, mitochondrial	645	19	C	UR	3240.4	3050.89	2943.7	2789.45	3010.08	2956.08	2720.74	2712.38	2986.6
sp|Q6N075-2|MFSD5_HUMAN	MFSD5	MFSD5_HUMAN Isoform 2 of Molybdate-anion transporter	646	5	C	UR	716.323	636.432	639.036	682.467	658.247	637.01	577.072	643.276	651.511
sp|Q96RL1|UIMC1_HUMAN	UIMC1	UIMC1_HUMAN BRCA1-A complex subunit RAP80	647	12	C	UR	1665.62	1500.59	1489.37	1368.44	1408.06	1499.26	1453.66	1529.7	1573.08
sp|Q9NVN8|GNL3L_HUMAN	GNL3L	GNL3L_HUMAN Guanine nucleotide-binding protein-like 3-like protein	648	16	C	UR	2372.28	2359.22	2337.71	2010.3	2037.15	1968.54	1949.89	2017.93	1944.79
sp|Q9BVP2|GNL3_HUMAN	GNL3	GNL3_HUMAN Guanine nucleotide-binding protein-like 3	648	18	C	UR	5106.87	5049.18	4538.16	4243.25	4005.43	4179.74	5278.01	6242.45	5857.95
sp|Q9UKX7|NUP50_HUMAN	NUP50	NUP50_HUMAN Nuclear pore complex protein Nup50	649	17	C	UR	2689.11	2422.86	2547.29	2389.5	2515.93	2521	2787.22	2693.98	3055.47
sp|P00491|PNPH_HUMAN	PNP	PNPH_HUMAN Purine nucleoside phosphorylase	650	26	C	UR	2970.35	3520.72	3692.64	3310.29	3209.08	2955.06	3109.31	2959.64	2544.1
sp|P61163|ACTZ_HUMAN	ACTR1A	ACTZ_HUMAN Alpha-centractin	651	18	C	UR	3499.41	3744.53	3831.17	3833.55	3607.14	3666.4	3311.05	4272.86	2983.86
sp|P42025|ACTY_HUMAN	ACTR1B	ACTY_HUMAN Beta-centractin	651	8	C	UR	959.469	1021.55	1071.07	1046.89	1082	992.58	1180.22	1116.85	1097.82
sp|Q13409|DC1I2_HUMAN	DYNC1I2	DC1I2_HUMAN Cytoplasmic dynein 1 intermediate chain 2	652	21	C	UR	1999.44	2143.66	2239.7	2399.01	2345.17	2243.45	2363.32	2202.61	2180.15
sp|Q9BYX2|TBD2A_HUMAN	TBC1D2	TBD2A_HUMAN TBC1 domain family member 2A	653	9	C	UR	969.447	1143.21	1191.47	1069.84	1135.76	1045.68	799.413	724.05	758.853
sp|Q9H8V3|ECT2_HUMAN	ECT2	ECT2_HUMAN Protein ECT2	654	12	C	UR	1709.98	1815.09	1773.16	1935.09	2044.99	1965.32	2040.89	1779.85	1974.99
sp|O95243|MBD4_HUMAN	MBD4	MBD4_HUMAN Methyl-CpG-binding domain protein 4	655	6	C	UR	1338.1	1297.3	1340.75	1064.42	1162.19	1125.52	1064.24	1014.48	1149.35
sp|O14936|CSKP_HUMAN	CASK	CSKP_HUMAN Peripheral plasma membrane protein CASK	656	25	C	UR	7110.61	6570	6317.22	7708.37	8049.28	7968.74	7325.43	7312.47	7748.34
sp|Q8NFQ8|TOIP2_HUMAN	TOR1AIP2	TOIP2_HUMAN Torsin-1A-interacting protein 2	657	20	C	UR	3122.7	2705.26	2673.4	2914.92	2948.98	2968.12	3040.85	3031.39	3396.51
sp|Q5JTV8|TOIP1_HUMAN	TOR1AIP1	TOIP1_HUMAN Torsin-1A-interacting protein 1	657	26	C	UR	3565.49	3039.34	3003.29	3412.9	3411.21	3585.86	3374	4134.15	3762.4
tr|J3KN66|J3KN66_HUMAN	TOR1AIP1	J3KN66_HUMAN Torsin-1A-interacting protein 1	657	2	C	UR	138.79	123.23	125.18	144.287	152.825	159.247	156.083	144.504	175.425
sp|Q9NRL2|BAZ1A_HUMAN	BAZ1A	BAZ1A_HUMAN Bromodomain adjacent to zinc finger domain protein 1A	658	21	C	UR	3445.97	3219.97	3205.38	3089.91	3263.52	3240.79	3430.1	3384	3821.68
sp|P63027|VAMP2_HUMAN	VAMP2	VAMP2_HUMAN Vesicle-associated membrane protein 2	659	5	C	UR	1386.88	1283.22	1283.93	1305.54	1331.24	1352.15	1189.09	1106.1	1196.37
sp|Q6NYC1-3|JMJD6_HUMAN	JMJD6	JMJD6_HUMAN Isoform 3 of Bifunctional arginine demethylase and lysyl-hydroxylase JMJD6	660	8	C	UR	353.759	389.852	429.076	382.881	406.893	411.198	411.852	393.074	400.055
sp|Q8NC60|NOA1_HUMAN	NOA1	NOA1_HUMAN Nitric oxide-associated protein 1	661	18	C	UR	3743.49	3801.92	3718.05	3544.12	3676.01	3563.6	3922.57	3482.85	4133.71
sp|Q9BQ52|RNZ2_HUMAN	ELAC2	RNZ2_HUMAN Zinc phosphodiesterase ELAC protein 2	662	28	C	UR	4774.74	5045.29	5235.11	6297.06	6156.95	6139.97	6506.48	6637.64	6230.28
sp|O95433|AHSA1_HUMAN	AHSA1	AHSA1_HUMAN Activator of 90 kDa heat shock protein ATPase homolog 1	663	18	C	UR	3160.82	3677.81	3702.2	3538.81	3432.47	3332.46	3986.57	3785.45	3391.18
sp|P49411|EFTU_HUMAN	TUFM	EFTU_HUMAN Elongation factor Tu, mitochondrial	664	42	C	UR	12962.4	11817.5	11531.3	10508.5	10877.6	10823.1	10697.6	11219.2	11408.7
sp|Q8N961|ABTB2_HUMAN	ABTB2	ABTB2_HUMAN Ankyrin repeat and BTB/POZ domain-containing protein 2	665	3	C	UR	99.3276	105.125	112.545	136.528	133.533	111.224	91.3709	84.89	92.2213
sp|Q8WXH0-2|SYNE2_HUMAN	SYNE2	SYNE2_HUMAN Isoform 2 of Nesprin-2	666	44	C	UR	11731.5	11126.7	10669.1	11885.4	12150.3	12054.8	8742.17	8133.82	9689.47
sp|Q8NF91|SYNE1_HUMAN	SYNE1	SYNE1_HUMAN Nesprin-1	666	34	C	UR	6381.46	5998.74	6093.98	5727.7	5820.96	5843.13	3946.12	3615.77	4302.9
sp|O43747-2|AP1G1_HUMAN	AP1G1	AP1G1_HUMAN Isoform 2 of AP-1 complex subunit gamma-1	667	15	C	UR	2958.66	3213.64	3327.01	3220.42	3209.15	3198.07	3351.39	3250.97	3106.89
sp|P22307|NLTP_HUMAN	SCP2	NLTP_HUMAN Non-specific lipid-transfer protein	668	31	C	UR	11217.6	10686.2	9324.43	11650.8	11475.7	11778.2	8791.97	11397.1	11065.5
sp|Q9NS00|C1GLT_HUMAN	C1GALT1	C1GLT_HUMAN Glycoprotein-N-acetylgalactosamine 3-beta-galactosyltransferase 1	669	7	C	UR	1443.16	1367.9	1362.56	1322.61	1298.73	1395.06	1365.23	1339.12	1614.54
sp|Q9H6R4|NOL6_HUMAN	NOL6	NOL6_HUMAN Nucleolar protein 6	670	12	C	UR	4220.28	4117.03	4253.04	4207.8	4318.66	4484.7	5608.68	5728.66	6110.7
sp|Q9H9E3|COG4_HUMAN	COG4	COG4_HUMAN Conserved oligomeric Golgi complex subunit 4	671	17	C	UR	1591.39	1704.76	1800.34	1832.03	1813.26	1712.94	1757.8	1646.77	1617.69
sp|P52564|MP2K6_HUMAN	MAP2K6	MP2K6_HUMAN Dual specificity mitogen-activated protein kinase kinase 6	672	8	C	UR	1654.41	1974.27	2095.72	1519.23	1558.88	1477.5	1434.94	1300.44	1270.22
sp|P46734-3|MP2K3_HUMAN	MAP2K3	MP2K3_HUMAN Isoform 2 of Dual specificity mitogen-activated protein kinase kinase 3	672	12	C	UR	1040.73	1175.72	1251.35	1525.09	1448.17	1432.17	1453.06	1250.55	1280.4
sp|O43290|SNUT1_HUMAN	SART1	SNUT1_HUMAN U4/U6.U5 tri-snRNP-associated protein 1	673	25	C	UR	3841.65	3176.85	3346.47	3021.04	3137.83	3302.82	3796.74	4096.72	4203.01
sp|O75821|EIF3G_HUMAN	EIF3G	EIF3G_HUMAN Eukaryotic translation initiation factor 3 subunit G	674	26	C	UR	3635.45	3582.25	3592.8	3949.62	3614.23	3862.59	4224.82	5474.83	4038.02
sp|Q96C86|DCPS_HUMAN	DCPS	DCPS_HUMAN m7GpppX diphosphatase	675	10	C	UR	1666.26	1921.71	2060.61	1851.02	1811.3	1750.87	1849.23	1702.29	1597.68
sp|Q00610|CLH1_HUMAN	CLTC	CLH1_HUMAN Clathrin heavy chain 1	676	56	C	UR	12076	12773.7	12504.8	12978.9	12999.1	12909.2	11801.1	12624.1	11490.2
sp|P53675|CLH2_HUMAN	CLTCL1	CLH2_HUMAN Clathrin heavy chain 2	676	1	C	UR	55.7979	60.7232	56.8038	47.2197	48.1664	51.0029	41.3165	33.0486	35.2462
sp|Q9Y2W2|WBP11_HUMAN	WBP11	WBP11_HUMAN WW domain-binding protein 11	677	22	C	UR	4420.65	5614.36	4777.42	4561.53	4191.43	3947.2	4268.14	5033.03	5636.56
sp|P61421|VA0D1_HUMAN	ATP6V0D1	VA0D1_HUMAN V-type proton ATPase subunit d 1	678	12	C	UR	4726.5	4700.48	4428.14	3795.6	3937.12	4086.12	3536.77	3414.65	3746.07
sp|Q9Y3Z3|SAMH1_HUMAN	SAMHD1	SAMH1_HUMAN Deoxynucleoside triphosphate triphosphohydrolase SAMHD1	679	20	C	UR	3062.9	3455.63	3625.51	4780.13	4594.52	4400.9	3221.7	2992.02	2837.87
sp|Q8NAN2|FA73A_HUMAN	FAM73A	FA73A_HUMAN Protein FAM73A	680	4	C	UR	531.942	517.562	525.846	518.824	591.534	582.84	486.84	388.087	528.752
sp|P48739-2|PIPNB_HUMAN	PITPNB	PIPNB_HUMAN Isoform 2 of Phosphatidylinositol transfer protein beta isoform	681	14	C	UR	3889.08	4401.12	4687.51	4285.79	4100.56	4083.26	4245.46	4128.63	3581.06
sp|Q00169|PIPNA_HUMAN	PITPNA	PIPNA_HUMAN Phosphatidylinositol transfer protein alpha isoform	681	9	C	UR	1961.55	2372.53	2458.44	2662.98	2537.54	2409.82	2600	2328.66	2179.13
sp|P61970|NTF2_HUMAN	NUTF2	NTF2_HUMAN Nuclear transport factor 2	682	12	C	UR	1684.81	1792.83	1893.31	1881.39	1903.25	1792.31	1949.15	1976.04	1609.56
sp|Q06830|PRDX1_HUMAN	PRDX1	PRDX1_HUMAN Peroxiredoxin-1	683	41	C	UR	14664	15859.3	16323	17231.9	16534.9	16704.3	15614.2	15834.8	13702.6
sp|P32119|PRDX2_HUMAN	PRDX2	PRDX2_HUMAN Peroxiredoxin-2	683	33	C	UR	6977.06	8255.12	8068.65	6875.3	6522.45	6334.48	6005	5209.01	5185.24
sp|Q13162|PRDX4_HUMAN	PRDX4	PRDX4_HUMAN Peroxiredoxin-4	683	25	C	UR	10212.3	9300.96	8969.4	8277.66	8083.33	8673.88	8024.73	9445.38	8479.96
sp|P39880-3|CUX1_HUMAN	CUX1	CUX1_HUMAN Isoform 3 of Homeobox protein cut-like 1	684	26	C	UR	3718.94	3316.65	3359.93	3455.53	3517.16	3526.35	4070.32	3819.99	4340.16
sp|Q13948-2|CASP_HUMAN	CUX1	CASP_HUMAN Isoform 8 of Protein CASP	684	2	C	UR	139.053	113.369	112.373	132.982	138.751	122.134	127.219	124.066	171.99
sp|Q8N328|PGBD3_HUMAN	PGBD3	PGBD3_HUMAN PiggyBac transposable element-derived protein 3	685	1	C	UR	184.194	176.63	196.532	208.239	199.999	225.41	181.814	156.921	180.53
sp|Q03468|ERCC6_HUMAN	ERCC6	ERCC6_HUMAN DNA excision repair protein ERCC-6	685	7	C	UR	460.71	444.219	449.851	555.285	534.967	575.216	503.27	550.223	543.004
sp|P53396|ACLY_HUMAN	ACLY	ACLY_HUMAN ATP-citrate synthase	686	45	C	UR	6348.11	7003.41	7489.77	7914.25	7806.82	7297.52	7226.53	6959.98	6409.8
sp|O75643|U520_HUMAN	SNRNP200	U520_HUMAN U5 small nuclear ribonucleoprotein 200 kDa helicase	687	55	C	UR	14937	14517.6	13988.7	14675	15074.4	13485.9	14146.1	16649.5	17718.1
sp|Q9ULM3|YETS2_HUMAN	YEATS2	YETS2_HUMAN YEATS domain-containing protein 2	687	8	C	UR	1295.28	1160.84	1200.58	1263.24	1264.2	1254.37	1384.03	1345.71	1456.08
sp|P14868|SYDC_HUMAN	DARS	SYDC_HUMAN Aspartate--tRNA ligase, cytoplasmic	688	41	C	UR	7572.62	8077.03	7982.71	8512.04	8494.82	8329.58	11507.6	12037.3	10511.7
sp|Q92791|SC65_HUMAN	LEPREL4	SC65_HUMAN Synaptonemal complex protein SC65	689	11	C	UR	1527.35	1370.76	1354.96	1395.95	1384.94	1426.6	1123.14	1145.01	1187.49
sp|Q13017|RHG05_HUMAN	ARHGAP5	RHG05_HUMAN Rho GTPase-activating protein 5	690	8	C	UR	854.142	893.624	977.716	987.103	944.253	963.024	1004.52	875.638	902.943
sp|P11498|PYC_HUMAN	PC	PYC_HUMAN Pyruvate carboxylase, mitochondrial	691	43	C	UR	10068.4	9219.65	8957.99	6604.68	6757.31	6888.18	4854.61	4727.81	5056.08
sp|O95573|ACSL3_HUMAN	ACSL3	ACSL3_HUMAN Long-chain-fatty-acid--CoA ligase 3	692	17	C	UR	5492.94	5112.25	5084.17	4976.97	5078.47	5226.78	5247.79	5338.73	5780.28
sp|O60488|ACSL4_HUMAN	ACSL4	ACSL4_HUMAN Long-chain-fatty-acid--CoA ligase 4	692	25	C	UR	7351.77	7003.8	6757.99	6790.95	6763.3	7230.96	6641.19	6858.02	6950.89
sp|Q96Q15|SMG1_HUMAN	SMG1	SMG1_HUMAN Serine/threonine-protein kinase SMG1	693	32	C	UR	4279.07	4466.32	4569.61	4444.92	4455.03	4327.77	4927.93	4600.74	4598.37
sp|Q14151|SAFB2_HUMAN	SAFB2	SAFB2_HUMAN Scaffold attachment factor B2	694	29	C	UR	10736.7	9217.57	9503.01	8627.29	8663.94	9517.09	9525.48	10089.1	10443.4
sp|Q15424-3|SAFB1_HUMAN	SAFB	SAFB1_HUMAN Isoform 3 of Scaffold attachment factor B1	694	25	C	UR	4198	3917.29	3868.8	3619.69	3777.82	3718.99	4208.78	3649.93	4518.72
sp|Q9Y6K9-2|NEMO_HUMAN	IKBKG	NEMO_HUMAN Isoform 2 of NF-kappa-B essential modulator	695	6	C	UR	628.377	629.968	675.965	672.894	638.974	567.273	623.368	579.043	523.215
sp|P61803|DAD1_HUMAN	DAD1	DAD1_HUMAN Dolichyl-diphosphooligosaccharide--protein glycosyltransferase subunit DAD1	696	3	C	UR	702.651	564.763	561.697	627.118	666.899	649.048	553.509	597.164	668.678
sp|P08236|BGLR_HUMAN	GUSB	BGLR_HUMAN Beta-glucuronidase	697	6	C	UR	1756.01	1609.73	1528.3	1247.79	1357.94	1371.4	1097.52	989.908	1133.84
sp|P35237|SPB6_HUMAN	SERPINB6	SPB6_HUMAN Serpin B6	698	20	C	UR	3827.35	3757.05	4062.76	3320.28	3165.11	3216.64	3475.28	4295.77	3086.95
sp|P50452|SPB8_HUMAN	SERPINB8	SPB8_HUMAN Serpin B8	698	7	C	UR	1249.51	1489.36	1474.99	1356.41	1321.42	1233.7	1284.16	1054.7	1127.45
sp|Q14318-2|FKBP8_HUMAN	FKBP8	FKBP8_HUMAN Isoform 2 of Peptidyl-prolyl cis-trans isomerase FKBP8	699	14	C	UR	2653.2	2437.36	2423.58	2376.61	2497.1	2410.45	2337.71	2381.33	2599.46
sp|Q96F63|CCD97_HUMAN	CCDC97	CCD97_HUMAN Coiled-coil domain-containing protein 97	700	5	C	UR	584.094	530.994	561.546	475.147	427.367	477.225	501.192	600.026	495.774
sp|Q96QE5|TEFM_HUMAN	TEFM	TEFM_HUMAN Transcription elongation factor, mitochondrial	701	5	C	UR	754.208	732.054	759.978	750.824	767.146	780.713	793.583	799.748	849.328
sp|Q8N3D4|EH1L1_HUMAN	EHBP1L1	EH1L1_HUMAN EH domain-binding protein 1-like protein 1	702	23	C	UR	2969.08	2814.26	2733.22	2522.28	2545.06	2433.93	2889.05	2786.92	2926.96
sp|Q8NDI1|EHBP1_HUMAN	EHBP1	EHBP1_HUMAN EH domain-binding protein 1	702	4	C	UR	744.662	716.561	767.289	955.573	879.979	893.971	1061.59	953.017	1026.27
sp|O15438-4|MRP3_HUMAN	ABCC3	MRP3_HUMAN Isoform 4 of Canalicular multispecific organic anion transporter 2	703	13	C	UR	1391.93	1272.92	1299.57	1620.35	1745.66	1667.81	1709.32	1616.49	1910.52
sp|P33527|MRP1_HUMAN	ABCC1	MRP1_HUMAN Multidrug resistance-associated protein 1	703	34	C	UR	6768.7	6066.25	6088.42	6586.96	6549.19	6610.67	5602.51	5735.12	6213.44
sp|P17535|JUND_HUMAN	JUND	JUND_HUMAN Transcription factor jun-D	704	6	C	UR	1475.94	1370.69	1388.64	1353.95	1397.1	1385.91	1607.1	1436.91	1649.49
sp|P17275|JUNB_HUMAN	JUNB	JUNB_HUMAN Transcription factor jun-B	704	8	C	UR	1947.48	1685.29	1645.42	1487.79	1519.42	1493.23	1403.16	1322.4	1529.29
sp|P05412|JUN_HUMAN	JUN	JUN_HUMAN Transcription factor AP-1	704	1	C	UR	14.7844	16.2717	8.71177	17.5777	14.7938	18.8322	12.4959	11.5457	11.2463
sp|P52788|SPSY_HUMAN	SMS	SPSY_HUMAN Spermine synthase	705	19	C	UR	2468.84	2754.64	2985.84	3284.43	3065.44	2901.05	3235.06	3255.91	2823.6
sp|P15529-2|MCP_HUMAN	CD46	MCP_HUMAN Isoform B of Membrane cofactor protein	706	4	C	UR	1445.77	1314.58	1189.93	1342.25	1423.99	1408.57	1151.21	1130.23	1202.35
sp|P15529|MCP_HUMAN	CD46	MCP_HUMAN Membrane cofactor protein	706	1	C	UR	768.426	776.245	802.68	1124.63	1064.96	990.657	977.478	916.892	1063.89
sp|Q8NDF8-5|PAPD5_HUMAN	PAPD5	PAPD5_HUMAN Isoform 5 of PAP-associated domain-containing protein 5	707	7	C	UR	471.113	446.282	424.101	410.694	416.441	413.574	575.993	523.885	599.869
sp|Q5XG87|PAPD7_HUMAN	PAPD7	PAPD7_HUMAN DNA polymerase sigma	707	1	C	UR	46.7733	43.9761	43.4456	49.3525	42.5321	43.4678	37.7274	53.7885	47.6435
sp|Q8TD16-2|BICD2_HUMAN	BICD2	BICD2_HUMAN Isoform 2 of Protein bicaudal D homolog 2	708	18	C	UR	4701.61	4606.07	4511.48	4435.3	4354.98	4224.94	4341.77	3794.23	4034.52
sp|Q96G01|BICD1_HUMAN	BICD1	BICD1_HUMAN Protein bicaudal D homolog 1	708	7	C	UR	1402.36	1528.64	1524.14	1369.68	1448.58	1255.79	1341.99	930.341	1201.53
sp|P83436|COG7_HUMAN	COG7	COG7_HUMAN Conserved oligomeric Golgi complex subunit 7	709	15	C	UR	3957.33	4376.34	4559.86	4696.94	4485.26	4436.51	4472.09	4163.69	4176.08
sp|Q96A35|RM24_HUMAN	MRPL24	RM24_HUMAN 39S ribosomal protein L24, mitochondrial	710	9	C	UR	6621.82	6401.05	6273.98	5535.9	5500.05	5608.92	5556.92	5317	6124.25
sp|P63220|RS21_HUMAN	RPS21	RS21_HUMAN 40S ribosomal protein S21	711	17	C	UR	5769.92	5678.43	5704.18	5434.46	5401.89	5571	5893.63	6131.01	5767.11
sp|Q8N766|EMC1_HUMAN	EMC1	EMC1_HUMAN ER membrane protein complex subunit 1	712	29	C	UR	6419.89	5904.73	5922.69	5461.76	5743.17	5658.95	5523.26	5518.6	6238.78
sp|Q6YHK3|CD109_HUMAN	CD109	CD109_HUMAN CD109 antigen	713	35	C	UR	9740.81	8911.21	8487.68	8130.74	8837.24	8888.78	8669.42	8545.81	9472.14
sp|Q4KMP7|TB10B_HUMAN	TBC1D10B	TB10B_HUMAN TBC1 domain family member 10B	714	7	C	UR	705.026	675.045	654.218	600.767	616.791	616.637	591.216	576.285	657.778
sp|Q07954|LRP1_HUMAN	LRP1	LRP1_HUMAN Prolow-density lipoprotein receptor-related protein 1	715	34	C	UR	8099.29	7316.06	7472.38	11008.9	10852.8	11149.1	5903.76	5799.44	6533.88
sp|Q13308-6|PTK7_HUMAN	PTK7	PTK7_HUMAN Isoform 6 of Inactive tyrosine-protein kinase 7	716	18	C	UR	1567.64	1367.93	1333.82	1554.24	1638.09	1538.69	1735.98	1701.81	1835.46
sp|Q8NEC7|GSTCD_HUMAN	GSTCD	GSTCD_HUMAN Glutathione S-transferase C-terminal domain-containing protein	717	5	C	UR	1024.49	1212.84	1320.72	1399.42	1388.73	1309.36	1647.35	1457.08	1435.17
sp|Q13445|TMED1_HUMAN	TMED1	TMED1_HUMAN Transmembrane emp24 domain-containing protein 1	718	6	C	UR	1178.6	984.397	1083.47	809.789	843.683	924.994	776.498	892.382	873.476
sp|O14548|COX7R_HUMAN	COX7A2L	COX7R_HUMAN Cytochrome c oxidase subunit 7A-related protein, mitochondrial	719	4	C	UR	1711.84	1627.52	1516.29	1554.45	1632.31	1631.34	1466.24	1474.47	1637.92
sp|O94888|UBXN7_HUMAN	UBXN7	UBXN7_HUMAN UBX domain-containing protein 7	720	11	C	UR	1653.29	1525.54	1640.18	1457.47	1380.52	1648.8	1599.5	1603.1	1465.11
sp|O43390-2|HNRPR_HUMAN	HNRNPR	HNRPR_HUMAN Isoform 2 of Heterogeneous nuclear ribonucleoprotein R	721	45	C	UR	11477.6	12060.3	11065.4	11318.4	11075.5	10953.7	11403.7	13792.5	13712
sp|O43390|HNRPR_HUMAN	HNRNPR	HNRPR_HUMAN Heterogeneous nuclear ribonucleoprotein R	721	1	C	UR	202.304	232.397	169.664	183.776	201.04	177.844	165.221	132.968	201.58
sp|O60506|HNRPQ_HUMAN	SYNCRIP	HNRPQ_HUMAN Heterogeneous nuclear ribonucleoprotein Q	721	26	C	UR	3786.22	4013.82	3865.13	3817.35	3737.18	3646.96	4613.68	4667.39	5142.34
sp|O60506-3|HNRPQ_HUMAN	SYNCRIP	HNRPQ_HUMAN Isoform 3 of Heterogeneous nuclear ribonucleoprotein Q	721	2	C	UR	342.932	362.062	419.126	375.409	341.207	325.424	443.32	427.214	443.947
sp|Q9NYB0|TE2IP_HUMAN	TERF2IP	TE2IP_HUMAN Telomeric repeat-binding factor 2-interacting protein 1	722	9	C	UR	2316.76	2065.67	2154.77	2078.13	2082.47	2155.91	2295.01	2203.24	2403.87
sp|P62241|RS8_HUMAN	RPS8	RS8_HUMAN 40S ribosomal protein S8	723	16	C	UR	3513.04	3606.52	3580.57	3525.19	3403.25	3361.22	4004.74	4809.02	3764.87
sp|P62333|PRS10_HUMAN	PSMC6	PRS10_HUMAN 26S protease regulatory subunit 10B	724	28	C	UR	7745.87	8145.84	8441.89	7803.64	7714.79	7515.85	8031.9	7431.53	7492.1
sp|O75116|ROCK2_HUMAN	ROCK2	ROCK2_HUMAN Rho-associated protein kinase 2	725	35	C	UR	5121.79	5141.75	5346.98	7066.99	7019.47	6832.24	5825.94	5949.87	5760.24
sp|Q13464|ROCK1_HUMAN	ROCK1	ROCK1_HUMAN Rho-associated protein kinase 1	725	24	C	UR	4204.81	4340.53	4465.2	4910.86	4913.34	4707.22	4759.13	4114.55	4493.93
sp|Q9Y6D9|MD1L1_HUMAN	MAD1L1	MD1L1_HUMAN Mitotic spindle assembly checkpoint protein MAD1	726	13	C	UR	3130.16	3147.19	3088.79	2951.67	2989.08	2994.72	3049.81	2879.46	3038.93
sp|P08238|HS90B_HUMAN	HSP90AB1	HS90B_HUMAN Heat shock protein HSP 90-beta	727	45	C	UR	9058.96	9408.17	9799.12	9133.85	8854.39	8855.83	9952.55	9943.02	8897.76
sp|P07900-2|HS90A_HUMAN	HSP90AA1	HS90A_HUMAN Isoform 2 of Heat shock protein HSP 90-alpha	727	53	C	UR	12147.7	13243.3	13584.4	14065.6	13580.1	12448.3	13289.7	15404.2	13960.1
sp|Q9NQH7|XPP3_HUMAN	XPNPEP3	XPP3_HUMAN Probable Xaa-Pro aminopeptidase 3	727	2	C	UR	237.404	238.785	269.301	193.473	182.712	200.082	184.497	174.938	207.564
sp|Q12931|TRAP1_HUMAN	TRAP1	TRAP1_HUMAN Heat shock protein 75 kDa, mitochondrial	727	38	C	UR	10731	10151.8	9687.69	8329.06	8700.27	8892.27	8308.01	8640.76	9073.24
sp|P14625|ENPL_HUMAN	HSP90B1	ENPL_HUMAN Endoplasmin	727	51	C	UR	20542.4	18512.1	17442.1	17845.6	18222.8	18827	15285.6	15136.8	16601.2
sp|Q9UHB6-4|LIMA1_HUMAN	LIMA1	LIMA1_HUMAN Isoform 4 of LIM domain and actin-binding protein 1	728	30	C	UR	4446.67	4012.17	4108.94	7155.34	7062.37	7157.75	8420.24	8134.49	9059.55
sp|P08865|RSSA_HUMAN	RPSA	RSSA_HUMAN 40S ribosomal protein SA	729	32	C	UR	5097.92	5104.01	4976.21	4948.47	4807.77	4863.26	5513.24	5721.9	5223.4
sp|Q5VW32|BROX_HUMAN	BROX	BROX_HUMAN BRO1 domain-containing protein BROX	730	5	C	UR	1203.71	1554	1659.3	1577.36	1555.7	1556.74	1547.53	1412.47	1337.95
sp|P80303-2|NUCB2_HUMAN	NUCB2	NUCB2_HUMAN Isoform 2 of Nucleobindin-2	731	23	C	UR	6874.67	6508.65	6321.21	5711.9	6024.97	6009.49	4467.65	3671.95	4702.79
sp|P61221|ABCE1_HUMAN	ABCE1	ABCE1_HUMAN ATP-binding cassette sub-family E member 1	732	23	C	UR	3841.49	4047.42	4155.76	4026.31	4018.36	3868.87	4512.23	4972.67	4016.93
tr|H0Y990|H0Y990_HUMAN	ABCE1	H0Y990_HUMAN ATP-binding cassette sub-family E member 1 (Fragment)	732	1	C	UR	110.063	154.442	121.903	152.498	139.002	126.529	164.753	139.91	165.732
sp|Q9NYQ6|CELR1_HUMAN	CELSR1	CELR1_HUMAN Cadherin EGF LAG seven-pass G-type receptor 1	733	10	C	UR	444.521	418.147	409.562	443.462	437.725	415.401	376.89	355.285	447.473
sp|Q53H82|LACB2_HUMAN	LACTB2	LACB2_HUMAN Beta-lactamase-like protein 2	734	8	C	UR	3342.59	3603.16	3595.04	3068.58	3001.46	3029.8	3257.51	2691.23	3045.45
sp|Q9H074|PAIP1_HUMAN	PAIP1	PAIP1_HUMAN Polyadenylate-binding protein-interacting protein 1	735	10	C	UR	2616.53	2871.14	2940.15	2679.69	2600.74	2504.92	2802.49	2607.84	2497.66
sp|Q06190|P2R3A_HUMAN	PPP2R3A	P2R3A_HUMAN Serine/threonine-protein phosphatase 2A regulatory subunit B'' subunit alpha	736	1	C	UR	30.0107	36.6583	36.6888	34.3142	34.5166	35.3775	39.0652	35.856	29.2626
sp|P51688|SPHM_HUMAN	SGSH	SPHM_HUMAN N-sulphoglucosamine sulphohydrolase	737	5	C	UR	390.632	325.167	301.431	364.913	345.257	380.695	380.65	336.289	403.673
sp|P68036-3|UB2L3_HUMAN	UBE2L3	UB2L3_HUMAN Isoform 3 of Ubiquitin-conjugating enzyme E2 L3	738	12	C	UR	2222.56	2571.86	2712.4	2578.92	2447.14	2358.35	2344.62	2305.34	2043.87
sp|P20339|RAB5A_HUMAN	RAB5A	RAB5A_HUMAN Ras-related protein Rab-5A	739	8	C	UR	1630.81	1615.86	1700.23	1783.37	1667.3	1676.14	1748.44	1676.26	1833.55
sp|P61020|RAB5B_HUMAN	RAB5B	RAB5B_HUMAN Ras-related protein Rab-5B	739	12	C	UR	3774.51	3896.68	3913.86	3908.47	4009.33	3945.28	3655.54	3423.72	3723.78
sp|P51148-2|RAB5C_HUMAN	RAB5C	RAB5C_HUMAN Isoform 2 of Ras-related protein Rab-5C	739	18	C	UR	4629.81	4691.37	4702.74	5539.36	5722.67	5648.67	5647.09	5449.13	5947.66
sp|Q8N1G4|LRC47_HUMAN	LRRC47	LRC47_HUMAN Leucine-rich repeat-containing protein 47	740	18	C	UR	3966.56	4055.91	4125.01	3934.4	3870.26	3860.29	3757.23	4095.74	3531.63
sp|Q15031|SYLM_HUMAN	LARS2	SYLM_HUMAN Probable leucine--tRNA ligase, mitochondrial	741	23	C	UR	5063.51	5019.59	4799.36	4199.6	4370.2	4390.66	3743.47	3802.45	4081.29
sp|Q86XI2-2|CNDG2_HUMAN	NCAPG2	CNDG2_HUMAN Isoform 2 of Condensin-2 complex subunit G2	742	16	C	UR	3095.58	3132.73	3044.01	2854.44	2907.36	2883.96	2561.34	2576.41	2550.34
sp|Q14571|ITPR2_HUMAN	ITPR2	ITPR2_HUMAN Inositol 1,4,5-trisphosphate receptor type 2	743	31	C	UR	5098.6	4741.85	4702.15	5011.32	5294.23	5217.6	4043.72	4020.51	4585.07
sp|Q14573|ITPR3_HUMAN	ITPR3	ITPR3_HUMAN Inositol 1,4,5-trisphosphate receptor type 3	743	42	C	UR	9832.88	9082.59	9054.84	7699.22	8206.2	8211.96	7069.45	6859.1	7654.51
sp|Q14643|ITPR1_HUMAN	ITPR1	ITPR1_HUMAN Inositol 1,4,5-trisphosphate receptor type 1	743	35	C	UR	11278.6	10503.1	10406.3	8736.82	9050.68	9189.39	5074.65	4877.13	5675.64
sp|Q99523|SORT_HUMAN	SORT1	SORT_HUMAN Sortilin	744	8	C	UR	532.449	505.043	521.444	358.33	359.126	353.489	347.91	329.008	344
sp|Q9H2W6|RM46_HUMAN	MRPL46	RM46_HUMAN 39S ribosomal protein L46, mitochondrial	745	7	C	UR	2724.23	2565.24	2580.61	2353.97	2436.23	2418.71	2500.82	2288	2721.77
sp|P99999|CYC_HUMAN	CYCS	CYC_HUMAN Cytochrome c	746	24	C	UR	4686.54	4163.01	4021.36	3540.14	3560.15	3603.18	3665.68	3504.87	4207.5
sp|Q9GZT8|GTPC1_HUMAN	NIF3L1	GTPC1_HUMAN Putative GTP cyclohydrolase 1 type 2 NIF3L1	747	15	C	UR	4942.83	5379.15	5675.41	5554.72	5027.83	5110.06	6351.98	6686.84	5822.1
sp|Q92888-3|ARHG1_HUMAN	ARHGEF1	ARHG1_HUMAN Isoform 3 of Rho guanine nucleotide exchange factor 1	748	27	C	UR	4112.57	4409.44	4465.72	4383.97	4336.21	4238.07	5201.21	4868.92	4741.23
sp|Q8N3C0|ASCC3_HUMAN	ASCC3	ASCC3_HUMAN Activating signal cointegrator 1 complex subunit 3	749	40	C	UR	7886.9	8695.32	8662.39	8658.63	8736.15	8599.17	8756.42	8138.3	8562.27
sp|P08195-4|4F2_HUMAN	SLC3A2	4F2_HUMAN Isoform 4 of 4F2 cell-surface antigen heavy chain	750	39	C	UR	8645.11	7776.09	7547.56	7841.33	7910.3	8075.69	6812.48	6692.6	7467.31
sp|Q9H089|LSG1_HUMAN	LSG1	LSG1_HUMAN Large subunit GTPase 1 homolog	751	15	C	UR	1605.35	1520.49	1497.53	1460.82	1536.78	1527.37	1903.69	1855.64	2046.08
sp|Q9BQG0-2|MBB1A_HUMAN	MYBBP1A	MBB1A_HUMAN Isoform 2 of Myb-binding protein 1A	752	40	C	UR	11648	11718.2	11333.5	11260.2	12071.6	12275	15351.7	15679.4	16603.6
sp|Q96C19|EFHD2_HUMAN	EFHD2	EFHD2_HUMAN EF-hand domain-containing protein D2	753	8	C	UR	1296.56	1350.45	1344.92	1670.93	1707.88	1565.47	1606.8	1398.9	1402.25
sp|P46939-2|UTRO_HUMAN	UTRN	UTRO_HUMAN Isoform 2 of Utrophin	754	46	C	UR	8322.82	7637.59	7611.98	9923.92	10200.1	9934.16	8392.88	7827.06	9340.85
sp|P11532-6|DMD_HUMAN	DMD	DMD_HUMAN Isoform 6 of Dystrophin	754	9	C	UR	2210.84	2057.7	1906.46	2173.5	2295.35	2208.95	1994.56	1920.91	2101.22
sp|Q9BTY7|F203A_HUMAN	FAM203A	F203A_HUMAN Protein FAM203A	755	8	C	UR	1398.73	1549.3	1701.38	1413.47	1255.15	1273.23	1451.42	1277.6	1234.57
sp|P50453|SPB9_HUMAN	SERPINB9	SPB9_HUMAN Serpin B9	756	6	C	UR	591.733	680.679	753.877	599.607	569.78	545.323	513.13	423.198	408.664
sp|P30740|ILEU_HUMAN	SERPINB1	ILEU_HUMAN Leukocyte elastase inhibitor	757	17	C	UR	5243.68	6008.2	6400.05	4647.43	4819.21	4592.4	4339.35	3870.01	3621.09
sp|Q63HN8-4|RN213_HUMAN	RNF213	RN213_HUMAN Isoform 2 of E3 ubiquitin-protein ligase RNF213	758	39	C	UR	5926.8	6214.72	6186.82	6633.43	6579.48	6379.2	5070.44	4633.44	4780.93
tr|E7EVA0|E7EVA0_HUMAN	MAP4	E7EVA0_HUMAN Microtubule-associated protein	759	42	C	UR	6046.79	6254.07	6618.06	7671.87	7142.03	6958.35	8731.36	8211.11	8022.14
sp|P27816|MAP4_HUMAN	MAP4	MAP4_HUMAN Microtubule-associated protein 4	759	54	C	UR	11980.8	12487.2	13011.1	13775.6	13515.5	13313.1	12704.1	11608.1	11860.1
sp|P27816-5|MAP4_HUMAN	MAP4	MAP4_HUMAN Isoform 5 of Microtubule-associated protein 4	759	2	C	UR	95.2187	92.9182	109.465	106.262	99.4858	97.6274	120.756	93.3311	95.256
sp|P31930|QCR1_HUMAN	UQCRC1	QCR1_HUMAN Cytochrome b-c1 complex subunit 1, mitochondrial	760	23	C	UR	9139.09	8137.83	7821.71	6483.69	6607.8	7081.29	6353.15	6771.39	6699.67
sp|Q8NB46|ANR52_HUMAN	ANKRD52	ANR52_HUMAN Serine/threonine-protein phosphatase 6 regulatory ankyrin repeat subunit C	761	5	C	UR	187.102	196.142	209.587	200.202	193.115	184.158	193.276	180.641	203.828
sp|Q9NP73|ALG13_HUMAN	ALG13	ALG13_HUMAN Putative bifunctional UDP-N-acetylglucosamine transferase and deubiquitinase ALG13	762	4	C	UR	714.189	684.316	672.807	588.82	635.357	599.619	617.543	579.895	578.963
sp|Q9NP73-2|ALG13_HUMAN	ALG13	ALG13_HUMAN Isoform 2 of Putative bifunctional UDP-N-acetylglucosamine transferase and deubiquitinase ALG13	762	1	C	UR	150.599	150.599	136.94	127.89	130.617	123.028	111.273	105.704	118.519
sp|Q14232|EI2BA_HUMAN	EIF2B1	EI2BA_HUMAN Translation initiation factor eIF-2B subunit alpha	763	20	C	UR	4823.46	5638.48	5713.68	5453.2	5079.66	5205.35	5304.92	6537.06	4684.26
sp|O75165|DJC13_HUMAN	DNAJC13	DJC13_HUMAN DnaJ homolog subfamily C member 13	764	27	C	UR	5256.77	5152.92	5107.84	5272.76	5547.95	5376.1	4688.24	4639	4796.42
sp|Q9NSE4|SYIM_HUMAN	IARS2	SYIM_HUMAN Isoleucine--tRNA ligase, mitochondrial	765	26	C	UR	5339.91	4971.28	4744.78	5088.98	5321.14	5346.84	4943.93	5400.19	5487.93
sp|Q06481|APLP2_HUMAN	APLP2	APLP2_HUMAN Amyloid-like protein 2	766	21	C	UR	4764.56	4179.14	4026.35	4177.99	4348.53	4259.86	3291.15	3006.14	3516.59
sp|P05067|A4_HUMAN	APP	A4_HUMAN Amyloid beta A4 protein	766	20	C	UR	4526.32	3929.02	3704.97	3590.57	3763.1	3861.94	3042.29	3046.12	3288.63
sp|Q9NZN4|EHD2_HUMAN	EHD2	EHD2_HUMAN EH domain-containing protein 2	767	25	C	UR	4405.04	4506	4591.46	5445.86	5452.18	5306.68	4700.49	4606.67	4523.68
sp|Q9NZN3|EHD3_HUMAN	EHD3	EHD3_HUMAN EH domain-containing protein 3	767	13	C	UR	1655.67	1524.81	1640.13	1905.28	1835.51	1876.79	1510.46	1650.92	1452.3
sp|Q9H4M9|EHD1_HUMAN	EHD1	EHD1_HUMAN EH domain-containing protein 1	767	20	C	UR	3747.17	3843.32	3982.94	4748.1	4825.48	4564.15	3811.54	3577.91	3545.93
sp|Q9H223|EHD4_HUMAN	EHD4	EHD4_HUMAN EH domain-containing protein 4	767	18	C	UR	3468.33	3706.11	3902.6	5376.28	5178.31	4872.06	5278.84	5076.49	4749.05
sp|P40939|ECHA_HUMAN	HADHA	ECHA_HUMAN Trifunctional enzyme subunit alpha, mitochondrial	768	48	C	UR	15463.4	13964.4	13363.7	14559.9	14914.2	15204.4	15152.8	16999.7	16207.2
sp|Q9NYU2|UGGG1_HUMAN	UGGT1	UGGG1_HUMAN UDP-glucose:glycoprotein glucosyltransferase 1	769	52	C	UR	10668.9	10043	9640.76	10722.8	11390.1	11129.3	9398.91	9020.48	10053.9
sp|Q86SJ2|AMGO2_HUMAN	AMIGO2	AMGO2_HUMAN Amphoterin-induced protein 2	769	3	C	UR	792.529	681.648	729.441	1268.06	1190.54	1185.54	1054.81	986.322	1129.63
sp|Q9NYU1|UGGG2_HUMAN	UGGT2	UGGG2_HUMAN UDP-glucose:glycoprotein glucosyltransferase 2	769	20	C	UR	2672.77	2560.45	2535.35	2072.46	2217.17	2169.51	1513.43	1428.44	1667.55
sp|Q9H0C5|BTBD1_HUMAN	BTBD1	BTBD1_HUMAN BTB/POZ domain-containing protein 1	770	3	C	UR	583.23	650.785	619.377	720.366	664.715	687.45	716.115	698.094	664.408
sp|O75027-2|ABCB7_HUMAN	ABCB7	ABCB7_HUMAN Isoform 2 of ATP-binding cassette sub-family B member 7, mitochondrial	771	12	C	UR	3487.95	3199.58	3176.73	3116.31	3376.06	3341.02	2802.26	2693.26	3145.79
sp|P36871|PGM1_HUMAN	PGM1	PGM1_HUMAN Phosphoglucomutase-1	772	26	C	UR	4773.96	5784.7	6268.14	5662.72	5385.41	5223.79	4690.61	4393.18	3942.2
sp|Q96RY7|IF140_HUMAN	IFT140	IF140_HUMAN Intraflagellar transport protein 140 homolog	773	5	C	UR	531.282	588.778	612.452	593.74	560.869	563.18	566.303	519.529	511.755
sp|Q8WU10|PYRD1_HUMAN	PYROXD1	PYRD1_HUMAN Pyridine nucleotide-disulfide oxidoreductase domain-containing protein 1	774	5	C	UR	520.167	579.135	665.059	599.295	534.252	550.965	599.732	556.512	542.865
sp|Q92621|NU205_HUMAN	NUP205	NU205_HUMAN Nuclear pore complex protein Nup205	775	35	C	UR	5864.02	5505.93	5703.64	5265.44	5542.89	5637.61	5871.82	6001.17	6338.17
sp|Q8N556-2|AFAP1_HUMAN	AFAP1	AFAP1_HUMAN Isoform 2 of Actin filament-associated protein 1	776	7	C	UR	2280.61	2268.93	2228.59	3034.81	3047.01	3012.3	2559.85	2531.17	2790.36
sp|Q8TAQ2|SMRC2_HUMAN	SMARCC2	SMRC2_HUMAN SWI/SNF complex subunit SMARCC2	777	36	C	UR	4954.02	4666.69	4671.43	4415.67	4526.3	4446.34	4323.78	4713.43	4839.34
sp|Q8TAQ2-3|SMRC2_HUMAN	SMARCC2	SMRC2_HUMAN Isoform 3 of SWI/SNF complex subunit SMARCC2	777	4	C	UR	159.579	159.373	146.903	135.578	123.917	123.024	118.734	118.881	129.358
sp|Q92922|SMRC1_HUMAN	SMARCC1	SMRC1_HUMAN SWI/SNF complex subunit SMARCC1	777	31	C	UR	11318.5	10489.7	10701.2	10850.2	11118.1	11420.8	12071.8	12045.9	13330.9
sp|Q9ULU4-10|PKCB1_HUMAN	ZMYND8	PKCB1_HUMAN Isoform 10 of Protein kinase C-binding protein 1	778	16	C	UR	1857.66	1695.55	1708.54	1871.78	1917.29	1866.94	1968.88	1746.23	2104.59
sp|Q9ULU4-13|PKCB1_HUMAN	ZMYND8	PKCB1_HUMAN Isoform 13 of Protein kinase C-binding protein 1	778	2	C	UR	103.447	83.1622	72.9459	99.3536	93.2101	102.461	96.1301	84.8583	107.745
sp|Q96NT5|PCFT_HUMAN	SLC46A1	PCFT_HUMAN Proton-coupled folate transporter	779	1	C	UR	166.293	158.481	165.83	158.781	182.556	168.081	144.204	120.207	159.393
sp|Q9HAV7|GRPE1_HUMAN	GRPEL1	GRPE1_HUMAN GrpE protein homolog 1, mitochondrial	780	19	C	UR	9131.61	8237.52	7698.47	8264.1	7986.53	8467.82	8218.7	9251.66	9114.4
sp|Q92696|PGTA_HUMAN	RABGGTA	PGTA_HUMAN Geranylgeranyl transferase type-2 subunit alpha	781	11	C	UR	1641.37	1935.7	2119.26	1865.18	1749.15	1687.95	2077.64	1825.64	1761.65
sp|P54920|SNAA_HUMAN	NAPA	SNAA_HUMAN Alpha-soluble NSF attachment protein	782	18	C	UR	4127.54	4171.88	4196.11	3909.18	3726.81	3812.63	3678.27	3960.54	3550.98
sp|Q9H115|SNAB_HUMAN	NAPB	SNAB_HUMAN Beta-soluble NSF attachment protein	782	4	C	UR	1053.06	1133.96	1040.46	1030.6	1022.72	1003.33	1001.02	928.881	942.187
sp|Q15418-2|KS6A1_HUMAN	RPS6KA1	KS6A1_HUMAN Isoform 2 of Ribosomal protein S6 kinase alpha-1	783	25	C	UR	9050.21	9973.5	10794.6	10132	9949.06	9707.01	9774.62	9326.47	8385.04
sp|Q6P0Q8|MAST2_HUMAN	MAST2	MAST2_HUMAN Microtubule-associated serine/threonine-protein kinase 2	783	12	C	UR	1180.14	1234.37	1271.33	1315.5	1334.61	1236.77	1264.6	1211.59	1183.93
sp|Q9UKI8|TLK1_HUMAN	TLK1	TLK1_HUMAN Serine/threonine-protein kinase tousled-like 1	783	2	C	UR	300.722	332.494	358.127	413.019	379.009	366.742	485.866	447.739	454.471
sp|Q86UE8|TLK2_HUMAN	TLK2	TLK2_HUMAN Serine/threonine-protein kinase tousled-like 2	783	6	C	UR	623.07	614.916	733.505	741.672	718.745	718.082	788.588	825.315	777.342
sp|Q96GX5|GWL_HUMAN	MASTL	GWL_HUMAN Serine/threonine-protein kinase greatwall	783	5	C	UR	508.814	554.748	512.328	615.775	475.778	547.523	508.991	808.75	458.096
sp|P51812|KS6A3_HUMAN	RPS6KA3	KS6A3_HUMAN Ribosomal protein S6 kinase alpha-3	783	16	C	UR	2445.6	2696.88	3038.63	3016.5	2890.93	2833.55	2875.27	2810.69	2629.76
sp|P62166|NCS1_HUMAN	NCS1	NCS1_HUMAN Neuronal calcium sensor 1	784	9	C	UR	2330.45	2180.88	2116.18	2285.97	2288.01	2320.39	2537.92	2775.64	2715.39
sp|Q9UNF0|PACN2_HUMAN	PACSIN2	PACN2_HUMAN Protein kinase C and casein kinase substrate in neurons protein 2	785	25	C	UR	4662.31	4792.25	4850.21	5242.81	5068.87	4966.72	5498.72	5154.88	5053.12
sp|Q15014|MO4L2_HUMAN	MORF4L2	MO4L2_HUMAN Mortality factor 4-like protein 2	786	5	C	UR	1866.91	2005.72	2083.33	2025.03	2038.41	1983	1816.75	1614.61	1694.82
sp|Q9UBU8|MO4L1_HUMAN	MORF4L1	MO4L1_HUMAN Mortality factor 4-like protein 1	786	5	C	UR	429.081	459.177	471.87	423.2	453.845	441.405	406.756	397.162	409.464
sp|Q93063-3|EXT2_HUMAN	EXT2	EXT2_HUMAN Isoform 3 of Exostosin-2	787	7	C	UR	775.102	722.716	739.205	821.201	784.995	812.096	791.509	879.599	725.665
sp|P52434|RPAB3_HUMAN	POLR2H	RPAB3_HUMAN DNA-directed RNA polymerases I, II, and III subunit RPABC3	788	9	C	UR	761.454	777.449	758.569	683.678	672.028	715.062	872.987	796.755	813.821
sp|Q9HC35|EMAL4_HUMAN	EML4	EMAL4_HUMAN Echinoderm microtubule-associated protein-like 4	789	24	C	UR	3994.26	4346.76	4548.61	5049.34	4911.36	4780.01	6702.88	6062.64	6005.69
sp|P60880-2|SNP25_HUMAN	SNAP25	SNP25_HUMAN Isoform 2 of Synaptosomal-associated protein 25	790	2	C	UR	104.052	106.054	93.7301	78.1562	70.5376	66.7933	54.7342	54.0692	53.5811
sp|Q8NI27|THOC2_HUMAN	THOC2	THOC2_HUMAN THO complex subunit 2	791	32	C	UR	7175.88	6983.95	6995.35	6358.21	6663.14	6727.23	6704.02	6692.74	7160.68
tr|H0Y7U4|H0Y7U4_HUMAN	THOC2	H0Y7U4_HUMAN THO complex subunit 2 (Fragment)	791	3	C	UR	270.024	262.922	261.87	236.021	237.146	231.902	252.407	254.468	272.497
sp|Q16594|TAF9_HUMAN	TAF9	TAF9_HUMAN Transcription initiation factor TFIID subunit 9	792	9	C	UR	1928.66	1894.4	1816.59	1761.67	1839.93	1804.93	1864.1	1694.02	1892.28
sp|Q9HBM6|TAF9B_HUMAN	TAF9B	TAF9B_HUMAN Transcription initiation factor TFIID subunit 9B	792	1	C	UR	49.9548	56.2027	59.1828	48.592	70.4074	66.4509	64.7248	63.2878	78.6804
sp|P62263|RS14_HUMAN	RPS14	RS14_HUMAN 40S ribosomal protein S14	793	15	C	UR	3298.1	3250.86	3295.31	3156.52	3224.67	3098.65	3559.81	3563.81	3362.47
sp|Q7Z6B7|SRGP1_HUMAN	SRGAP1	SRGP1_HUMAN SLIT-ROBO Rho GTPase-activating protein 1	795	12	C	UR	1681.96	1758.66	1809.29	1893.87	1942.87	1832.69	1660.23	1470.24	1559.13
sp|O75044|SRGP2_HUMAN	SRGAP2	SRGP2_HUMAN SLIT-ROBO Rho GTPase-activating protein 2	795	19	C	UR	1848.49	1897.53	1941.5	2487.28	2393.26	2325.5	2414.27	2244.18	2304.53
sp|Q9UPN9|TRI33_HUMAN	TRIM33	TRI33_HUMAN E3 ubiquitin-protein ligase TRIM33	796	14	C	UR	3913.96	3801.82	3854.82	3853.95	3913.03	3770.03	4044.4	3733.42	4132.06
sp|O15164|TIF1A_HUMAN	TRIM24	TIF1A_HUMAN Transcription intermediary factor 1-alpha	796	13	C	UR	2969.36	2729.09	2664.82	2152.96	2313.63	2242.18	2094.45	2022.01	2230.35
sp|Q92793|CBP_HUMAN	CREBBP	CBP_HUMAN CREB-binding protein	796	14	C	UR	1267.37	1254.58	1234.49	1145.52	1217.08	1196.01	1214.64	1150.73	1218.85
sp|Q09472|EP300_HUMAN	EP300	EP300_HUMAN Histone acetyltransferase p300	796	7	C	UR	329.503	310.347	285.958	295.318	286.094	285.249	317.636	294.781	331.524
tr|J3KNL6|J3KNL6_HUMAN	SEC16A	J3KNL6_HUMAN Protein transport protein Sec16A	797	34	C	UR	4506.07	4463.91	4444.8	4063.08	3949.4	3928.45	3490.2	3438.88	3385.35
sp|P35240-2|MERL_HUMAN	NF2	MERL_HUMAN Isoform 2 of Merlin	798	9	C	UR	518.742	500.256	477.874	596.914	578.122	565.071	591.887	604.213	684.197
sp|Q14680|MELK_HUMAN	MELK	MELK_HUMAN Maternal embryonic leucine zipper kinase	798	8	C	UR	1036.83	1141.92	1104.1	1020.58	1110.37	1006.64	1020.66	939.198	1035.08
sp|Q9BQL6|FERM1_HUMAN	FERMT1	FERM1_HUMAN Fermitin family homolog 1	799	13	C	UR	1402.25	1538.76	1636.6	1604.17	1687.3	1566.88	1961.71	1727.92	1813.91
sp|Q96AC1-3|FERM2_HUMAN	FERMT2	FERM2_HUMAN Isoform 3 of Fermitin family homolog 2	799	35	C	UR	6095.93	5855.96	5990.36	6959.05	6689.96	6851.54	5622.03	7402.71	5435.12
sp|Q8N1G2|CMTR1_HUMAN	CMTR1	CMTR1_HUMAN Cap-specific mRNA (nucleoside-2'-O-)-methyltransferase 1	800	30	C	UR	4214.45	4572.05	4656.11	4792.71	4695.62	4564.86	4751.41	4498.89	4591.25
sp|P35659|DEK_HUMAN	DEK	DEK_HUMAN Protein DEK	801	18	C	UR	8206.25	7685.02	7344.82	7261.01	7538.39	7525.38	7590.58	7678.33	7735.1
sp|Q53F19|CQ085_HUMAN	C17orf85	CQ085_HUMAN Uncharacterized protein C17orf85	802	13	C	UR	4729.24	4374.49	4176.62	4867.17	5095.06	5190.38	5589.48	5275.18	5997.24
sp|Q92900|RENT1_HUMAN	UPF1	RENT1_HUMAN Regulator of nonsense transcripts 1	803	49	C	UR	8913.58	8488.52	8606	8491.28	8596.88	8589.61	8945.7	8250.35	8574.51
sp|Q9UKM7|MA1B1_HUMAN	MAN1B1	MA1B1_HUMAN Endoplasmic reticulum mannosyl-oligosaccharide 1,2-alpha-mannosidase	804	21	C	UR	5196.51	4884.53	4808.13	4095.01	4243.84	4369.16	3463.51	3588.94	3846.18
sp|Q8IV48|ERI1_HUMAN	ERI1	ERI1_HUMAN 3'-5' exoribonuclease 1	805	11	C	UR	1987.61	2082.78	2081.09	1795.57	1860.14	1833.27	2140.86	1982.88	2038.77
sp|Q9Y618|NCOR2_HUMAN	NCOR2	NCOR2_HUMAN Nuclear receptor corepressor 2	806	38	C	UR	5007.46	4780.9	4980.76	5206.34	5135.46	5211.74	4977.83	4525.57	5133.39
sp|O75376|NCOR1_HUMAN	NCOR1	NCOR1_HUMAN Nuclear receptor corepressor 1	806	21	C	UR	2889.43	2645.65	2665.31	2630.3	2639.31	2672.16	2967.77	2856.01	3076.58
sp|O95235|KI20A_HUMAN	KIF20A	KI20A_HUMAN Kinesin-like protein KIF20A	807	19	C	UR	3769.3	3655.6	3674.36	3879.96	4041.76	4105.97	3793.3	3659.09	4072.14
sp|P49959|MRE11_HUMAN	MRE11A	MRE11_HUMAN Double-strand break repair protein MRE11A	808	28	C	UR	4727.35	4700.24	4636.51	4014.72	4112.49	4098.46	4073.48	3438.85	3981.86
sp|Q6UWZ7|F175A_HUMAN	FAM175A	F175A_HUMAN BRCA1-A complex subunit Abraxas	809	7	C	UR	1227.32	1097.09	1126.14	1076.04	1112.08	1043.65	1347.74	1282.77	1375.5
sp|P49753|ACOT2_HUMAN	ACOT2	ACOT2_HUMAN Acyl-coenzyme A thioesterase 2, mitochondrial	810	16	C	UR	2538.17	2399.42	2465.75	2268.15	2211.03	2199.75	2294.84	2250.13	2373.93
sp|Q86TX2|ACOT1_HUMAN	ACOT1	ACOT1_HUMAN Acyl-coenzyme A thioesterase 1	810	1	C	UR	87.3332	65.5361	74.9583	70.1488	61.3003	65.6039	66.1807	84.5979	80.3425
sp|Q9UHD8|SEPT9_HUMAN	2021-09-09	SEPT9_HUMAN Septin-9	811	24	C	UR	5277.4	5591.07	5615.43	6748.33	6706.27	6533.06	6827.05	6660.73	6190.24
sp|Q9NVA2-2|SEP11_HUMAN	2021-09-11	SEP11_HUMAN Isoform 2 of Septin-11	811	17	C	UR	3039.83	2913.66	3033.4	3868.81	3825.67	3778.32	4086.58	4341.31	3810.15
sp|Q16181|SEPT7_HUMAN	2021-09-07	SEPT7_HUMAN Septin-7	811	25	C	UR	5757.64	5995.05	6175.63	7254.01	7498.13	7180.89	7322.71	6882.32	6830.61
sp|Q14141|SEPT6_HUMAN	2021-09-06	SEPT6_HUMAN Septin-6	811	7	C	UR	690.354	718.814	747.126	801.161	797.572	783.804	733.111	733.196	712.596
sp|Q92599|SEPT8_HUMAN	2021-09-08	SEPT8_HUMAN Septin-8	811	14	C	UR	1917.42	1951.91	2011.74	2206.84	2356.55	2236.39	2202.69	2079.41	2008.05
sp|Q15019-2|SEPT2_HUMAN	2021-09-02	SEPT2_HUMAN Isoform 2 of Septin-2	812	31	C	UR	5542.01	5483.53	5830.55	6988.94	7247.55	6921.82	7486.44	7257.25	6960.77
sp|Q15833|STXB2_HUMAN	STXBP2	STXB2_HUMAN Syntaxin-binding protein 2	813	13	C	UR	2886.79	3066.83	3215.91	3085.46	3219.95	2681.54	2697.8	2571.46	2330.86
sp|P84090|ERH_HUMAN	ERH	ERH_HUMAN Enhancer of rudimentary homolog	814	5	C	UR	1014.48	941.722	900.447	859.771	983.46	980.239	1086.71	955.017	1189.02
sp|Q7Z417|NUFP2_HUMAN	NUFIP2	NUFP2_HUMAN Nuclear fragile X mental retardation-interacting protein 2	815	22	C	UR	3984.97	3657.13	3652.22	3951.58	3937.9	4072.4	4740.14	4634.31	4693.75
sp|Q9H9B1|EHMT1_HUMAN	EHMT1	EHMT1_HUMAN Histone-lysine N-methyltransferase EHMT1	816	24	C	UR	5894.73	5269.27	5296.35	4927.88	4997	5227.46	4666.07	4841.05	5081.62
sp|Q8N9M1|CS047_HUMAN	C19orf47	CS047_HUMAN Uncharacterized protein C19orf47	817	7	C	UR	423.458	361.1	385.302	393.368	364.215	346.725	356.834	338.822	416.329
sp|O00214-2|LEG8_HUMAN	LGALS8	LEG8_HUMAN Isoform 2 of Galectin-8	818	9	C	UR	2608.11	2491.17	2362.17	2355.24	2550.04	2468.19	1995.47	1898.26	2150.68
sp|Q9Y2L5|TPPC8_HUMAN	TRAPPC8	TPPC8_HUMAN Trafficking protein particle complex subunit 8	819	18	C	UR	1885.65	2090.54	2137.57	1954.98	1970.99	1962.93	1898.89	1703.37	1807.69
sp|P26374|RAE2_HUMAN	CHML	RAE2_HUMAN Rab proteins geranylgeranyltransferase component A 2	820	8	C	UR	1261.01	1459.13	1600.98	1892.27	1652.9	1614.26	1800.46	1596.63	1509.99
sp|P24386|RAE1_HUMAN	CHM	RAE1_HUMAN Rab proteins geranylgeranyltransferase component A 1	820	4	C	UR	220.174	263.704	277.842	284.86	275.285	243.81	251.281	212.959	199.147
sp|Q9P2E5|CHPF2_HUMAN	CHPF2	CHPF2_HUMAN Chondroitin sulfate glucuronyltransferase	821	9	C	UR	1629.23	1534.92	1619.96	1421.9	1400.35	1456.44	1188.84	1202.81	1329.37
sp|Q5THK1|PR14L_HUMAN	PRR14L	PR14L_HUMAN Protein PRR14L	822	7	C	UR	491.577	504.23	511.516	471.377	440.91	432.535	437.417	445.529	460.271
sp|Q9NQX3-2|GEPH_HUMAN	GPHN	GEPH_HUMAN Isoform 2 of Gephyrin	823	11	C	UR	2629.86	2782.26	2846.13	2873.64	2748.07	2700.69	3299.82	3220.34	2967.05
sp|Q9UI43|RRMJ2_HUMAN	FTSJ2	RRMJ2_HUMAN Putative ribosomal RNA methyltransferase 2	824	2	C	UR	235.169	220.273	225.716	175.44	184.27	180.077	156.945	150.503	157.44
sp|P29144|TPP2_HUMAN	TPP2	TPP2_HUMAN Tripeptidyl-peptidase 2	825	42	C	UR	7114.96	7170.86	7064.5	6629.4	6628.25	6512.65	7144.67	7153.88	6922.8
sp|Q92542|NICA_HUMAN	NCSTN	NICA_HUMAN Nicastrin	826	17	C	UR	3640.87	3303.57	3096.83	3340.74	3476.72	3527.15	3229.37	3128.14	3516.53
sp|Q9Y6E2|BZW2_HUMAN	BZW2	BZW2_HUMAN Basic leucine zipper and W2 domain-containing protein 2	827	21	C	UR	4612.61	5151.53	5337.44	5681.4	5656.18	5376.31	6310.78	5950.06	5739.35
sp|Q7L1Q6-3|BZW1_HUMAN	BZW1	BZW1_HUMAN Isoform 3 of Basic leucine zipper and W2 domain-containing protein 1	827	39	C	UR	14388.7	15712.6	15678.4	11809.2	11867.3	11498.2	12391.5	12206.1	11247.3
sp|P04040|CATA_HUMAN	CAT	CATA_HUMAN Catalase	828	28	C	UR	5596.59	5270.69	5022.07	4897.33	5014.5	5096.01	4501.53	4315.96	4866.78
sp|Q13263|TIF1B_HUMAN	TRIM28	TIF1B_HUMAN Transcription intermediary factor 1-beta	829	37	C	UR	11940.9	12052.3	11786.4	11313.9	11818.4	11676.9	13685.7	12122.9	13616.3
sp|Q8IXM2-2|BAP18_HUMAN	BAP18	BAP18_HUMAN Isoform 2 of Chromatin complexes subunit BAP18	830	2	C	UR	67.8585	64.8418	57.3336	64.6778	76.0637	71.1844	87.5627	91.408	92.4621
sp|O75362|ZN217_HUMAN	ZNF217	ZN217_HUMAN Zinc finger protein 217	831	6	C	UR	729.074	719.184	728.464	769.02	748.867	767.901	659.621	655.598	668.548
sp|P41214|EIF2D_HUMAN	EIF2D	EIF2D_HUMAN Eukaryotic translation initiation factor 2D	832	17	C	UR	1889.18	1881.81	1974.03	2111.76	2172.06	2021.35	2415.63	2378.26	2496.82
sp|Q9Y4B6|VPRBP_HUMAN	VPRBP	VPRBP_HUMAN Protein VPRBP	833	17	C	UR	2676.8	2925.01	2908.24	2698.89	2722.17	2661.22	2615.4	2709	2649.18
sp|Q9H6T0|ESRP2_HUMAN	ESRP2	ESRP2_HUMAN Epithelial splicing regulatory protein 2	834	6	C	UR	245.839	270.194	291.554	347.459	349.544	308.479	377.09	339.367	367.762
sp|Q6UW63|KDEL1_HUMAN	KDELC1	KDEL1_HUMAN KDEL motif-containing protein 1	835	21	C	UR	5136.7	4849.76	4696.98	4477.91	4761.76	4774.35	4263.9	3895.88	4365.82
sp|Q9H300|PARL_HUMAN	PARL	PARL_HUMAN Presenilins-associated rhomboid-like protein, mitochondrial	836	4	C	UR	382.339	377.274	370.098	392.476	423.844	397.27	404.014	374.358	440.274
sp|P08243|ASNS_HUMAN	ASNS	ASNS_HUMAN Asparagine synthetase [glutamine-hydrolyzing]	837	18	C	UR	5282.46	6354.99	6567.1	5132.14	4981.67	4799.5	5573.27	4832.74	4652.07
sp|Q9NQX5|NPDC1_HUMAN	NPDC1	NPDC1_HUMAN Neural proliferation differentiation and control protein 1	838	2	C	UR	477.701	446.223	435.033	231.45	247.093	231.779	230.076	193.06	263.282
sp|Q9Y383|LC7L2_HUMAN	LUC7L2	LC7L2_HUMAN Putative RNA-binding protein Luc7-like 2	839	14	C	UR	3942.6	4097.84	3897.72	3918.8	3706.78	3816.69	4547.57	4712.92	4217.36
sp|Q9NQ29|LUC7L_HUMAN	LUC7L	LUC7L_HUMAN Putative RNA-binding protein Luc7-like 1	839	5	C	UR	979.021	1011.97	999.436	1075.54	1068.55	1099.73	1036.31	1011.29	995.834
sp|Q96HJ9|CG055_HUMAN	C7orf55	CG055_HUMAN UPF0562 protein C7orf55	839	2	C	UR	148.063	126.277	123.485	124.94	132.193	130.974	121.532	120.581	126.517
sp|Q96RU3|FNBP1_HUMAN	FNBP1	FNBP1_HUMAN Formin-binding protein 1	840	9	C	UR	1748.4	1922.57	1999.86	2083.28	2063.16	2005.68	2949.87	2667.26	2709.56
sp|O43633|CHM2A_HUMAN	CHMP2A	CHM2A_HUMAN Charged multivesicular body protein 2a	841	15	C	UR	2438.5	2890.7	2897.55	2470.12	2416.27	2319.37	2492.97	2045.85	2185.68
sp|O60287|NPA1P_HUMAN	URB1	NPA1P_HUMAN Nucleolar pre-ribosomal-associated protein 1	842	22	C	UR	3608.32	3326.74	3372.37	2946.98	2981.04	3057.09	3382.42	3470.46	3558.19
sp|Q96T58|MINT_HUMAN	SPEN	MINT_HUMAN Msx2-interacting protein	843	29	C	UR	6139.36	5606.5	5543.8	5055.92	5128.06	5086.69	5116.82	4547.38	5512.19
sp|Q13572|ITPK1_HUMAN	ITPK1	ITPK1_HUMAN Inositol-tetrakisphosphate 1-kinase	844	6	C	UR	744.918	868.385	891.639	1150.4	1088.4	1070.81	828.36	792.751	747.433
sp|Q9H0H5|RGAP1_HUMAN	RACGAP1	RGAP1_HUMAN Rac GTPase-activating protein 1	845	20	C	UR	4203.48	3767.91	3635.94	3317.45	3336.61	3533.8	3120.16	3806.28	3523.07
sp|Q6NS38|ALKB2_HUMAN	ALKBH2	ALKB2_HUMAN Alpha-ketoglutarate-dependent dioxygenase alkB homolog 2	846	3	C	UR	579.947	893.606	610.552	956.8	921.834	748.198	1170.68	690.288	1140.09
sp|P46199|IF2M_HUMAN	MTIF2	IF2M_HUMAN Translation initiation factor IF-2, mitochondrial	847	13	C	UR	1668.82	1543.15	1540.15	1409.33	1463.33	1420.72	1712.84	1620.11	1839.3
sp|P09493-8|TPM1_HUMAN	TPM1	TPM1_HUMAN Isoform 8 of Tropomyosin alpha-1 chain	848	38	C	UR	3995.82	4074.77	4324.64	8094.53	7633.85	7482.71	5492.36	4891.5	5119.69
sp|P67936|TPM4_HUMAN	TPM4	TPM4_HUMAN Tropomyosin alpha-4 chain	848	8	C	UR	1024.55	1087.97	1174.08	1449.24	1335.39	1335.53	1333.8	1179.59	1185.72
sp|P09493-3|TPM1_HUMAN	TPM1	TPM1_HUMAN Isoform 3 of Tropomyosin alpha-1 chain	848	4	C	UR	1717.15	1741.83	1898.42	3963.91	1823.6	7271.08	1303.92	3054.99	3082.54
sp|P07951|TPM2_HUMAN	TPM2	TPM2_HUMAN Tropomyosin beta chain	848	16	C	UR	2400.83	2496.15	3456.17	4467	4190.25	4079.72	3016.55	2972.24	2988.61
sp|P07951-2|TPM2_HUMAN	TPM2	TPM2_HUMAN Isoform 2 of Tropomyosin beta chain	848	4	C	UR	402.068	455.881	520.072	1093.08	1071.86	988.419	630.108	574.805	607.654
sp|P67936-2|TPM4_HUMAN	TPM4	TPM4_HUMAN Isoform 2 of Tropomyosin alpha-4 chain	848	11	C	UR	2379.13	2749.09	2551.44	3622.33	3356.8	3621.01	2849.83	2624.74	2679.35
tr|H0YK48|H0YK48_HUMAN	TPM1	H0YK48_HUMAN Tropomyosin alpha-1 chain	848	3	C	UR	230.242	241.441	249.858	380.553	357.921	330.632	320.891	305.942	318.214
sp|P06753-2|TPM3_HUMAN	TPM3	TPM3_HUMAN Isoform 2 of Tropomyosin alpha-3 chain	848	21	C	UR	2557.33	2596.94	3484.25	3416.52	3148.39	3166.49	3066.09	3129.62	2965.56
sp|Q5T8P6-2|RBM26_HUMAN	RBM26	RBM26_HUMAN Isoform 2 of RNA-binding protein 26	849	14	C	UR	2197.97	1969.54	2405.67	1980.97	1973.66	1984.98	2234.18	2522.32	2311.83
sp|Q9P2N5|RBM27_HUMAN	RBM27	RBM27_HUMAN RNA-binding protein 27	849	20	C	UR	3606.33	3365.99	3339.9	3201.62	3244.3	3220.79	3305.25	3172.88	3477.59
sp|Q8NE62|CHDH_HUMAN	CHDH	CHDH_HUMAN Choline dehydrogenase, mitochondrial	850	6	C	UR	592.448	537.192	569.194	324.02	320.458	360.786	247.169	267.555	301.864
sp|Q969T9|WBP2_HUMAN	WBP2	WBP2_HUMAN WW domain-binding protein 2	851	7	C	UR	758.555	879.879	861.979	887.578	811.195	716.163	657.344	649.841	613.069
sp|P25686|DNJB2_HUMAN	DNAJB2	DNJB2_HUMAN DnaJ homolog subfamily B member 2	853	1	C	UR	23.218	28.0843	36.3221	28.4528	30.2925	24.5097	27.3022	26.5097	31.109
sp|O75190|DNJB6_HUMAN	DNAJB6	DNJB6_HUMAN DnaJ homolog subfamily B member 6	853	7	C	UR	915.346	887.949	948.645	999.651	962.603	986.045	880.419	780.835	834.022
sp|Q8TC07|TBC15_HUMAN	TBC1D15	TBC15_HUMAN TBC1 domain family member 15	854	14	C	UR	2431.28	2654.29	2875.48	2395.97	2342.03	2220.14	2295.55	2154.2	2043.51
sp|P82933|RT09_HUMAN	MRPS9	RT09_HUMAN 28S ribosomal protein S9, mitochondrial	855	9	C	UR	1562.17	1401.57	1430.2	1318.18	1374.61	1437.46	1433.24	1460.13	1580.22
sp|Q00536-2|CDK16_HUMAN	CDK16	CDK16_HUMAN Isoform 2 of Cyclin-dependent kinase 16	856	5	C	UR	417.811	440.733	447.644	422.517	431.147	398.222	429.091	410.046	422.759
sp|Q00537|CDK17_HUMAN	CDK17	CDK17_HUMAN Cyclin-dependent kinase 17	856	4	C	UR	953.983	915.236	919.292	995.603	975.107	968.433	1046.42	996.344	1038.87
sp|P23229-6|ITA6_HUMAN	ITGA6	ITA6_HUMAN Isoform Alpha-6X1X2A of Integrin alpha-6	857	29	C	UR	4542.77	4139.94	4055.34	6188.91	6234.24	6067.85	6423.7	6200.85	7023.05
sp|Q9BV73|CP250_HUMAN	CEP250	CP250_HUMAN Centrosome-associated protein CEP250	858	11	C	UR	1138.63	1308.99	1201.96	1307.86	1250.55	1138.42	1287.03	1187.32	1292.23
sp|Q9Y6W3|CAN7_HUMAN	CAPN7	CAN7_HUMAN Calpain-7	859	10	C	UR	1301.43	1501.14	1555.14	1489.9	1482.71	1409.4	1417.98	1275.44	1266.15
sp|Q9NX76|CKLF6_HUMAN	CMTM6	CKLF6_HUMAN CKLF-like MARVEL transmembrane domain-containing protein 6	860	2	C	UR	582.31	572.7	555.008	582.201	609.308	565.078	606.469	614.537	683.934
sp|O14802|RPC1_HUMAN	POLR3A	RPC1_HUMAN DNA-directed RNA polymerase III subunit RPC1	861	13	C	UR	2892.25	2993.44	2974.1	2661.88	2619.03	2759.33	2795.03	2731.63	2813.74
sp|Q86XZ4|SPAS2_HUMAN	SPATS2	SPAS2_HUMAN Spermatogenesis-associated serine-rich protein 2	862	8	C	UR	548.023	572.936	569.894	501.618	530.587	503.159	508.629	474.193	479.576
sp|O75962|TRIO_HUMAN	TRIO	TRIO_HUMAN Triple functional domain protein	863	41	C	UR	4642.94	5029.93	5254.75	7934.73	7522.55	7364.37	7376.13	7022.83	7048.09
sp|Q9UEG4|ZN629_HUMAN	ZNF629	ZN629_HUMAN Zinc finger protein 629	864	8	C	UR	1227.74	1157.62	1174.15	1068.36	1011.14	1002.41	961.951	964.355	1001.51
sp|Q9BX95|SGPP1_HUMAN	SGPP1	SGPP1_HUMAN Sphingosine-1-phosphate phosphatase 1	865	1	C	UR	26.8983	28.8753	24.9243	14.6275	25.3903	18.3944	20.7607	20.1725	26.2222
sp|Q9BY89|K1671_HUMAN	KIAA1671	K1671_HUMAN Uncharacterized protein KIAA1671	866	24	C	UR	2882.76	2679.45	2810.82	3549.09	3497.07	3507.19	3202.04	2955.91	3545.1
sp|Q9BWG6|SCNM1_HUMAN	SCNM1	SCNM1_HUMAN Sodium channel modifier 1	867	1	C	UR	10.0673	11.983	15.6649	12.9445	14.8553	13.0011	17.811	16.1724	18.211
sp|Q17RN3|FA98C_HUMAN	FAM98C	FA98C_HUMAN Protein FAM98C	868	2	C	UR	54.9052	53.8116	47.9152	43.5698	46.6061	49.9574	38.9851	34.0762	44.4124
sp|Q8TEM1|PO210_HUMAN	NUP210	PO210_HUMAN Nuclear pore membrane glycoprotein 210	869	32	C	UR	6729.62	6129.82	6058.79	5601.2	5862.32	5751.16	5633.46	5363.11	6168.89
sp|P00505|AATM_HUMAN	GOT2	AATM_HUMAN Aspartate aminotransferase, mitochondrial	870	30	C	UR	11890.9	10334	9611.3	9664.76	8935.47	9960.86	9263.65	15136.2	8775.9
sp|Q9UQR1|ZN148_HUMAN	ZNF148	ZN148_HUMAN Zinc finger protein 148	871	17	C	UR	2925.07	2458.66	2489.88	2187.62	2314.01	2448.78	2422.6	2732.53	2658.39
sp|Q66PJ3-2|AR6P4_HUMAN	ARL6IP4	AR6P4_HUMAN Isoform 2 of ADP-ribosylation factor-like protein 6-interacting protein 4	872	6	C	UR	2980.68	3194.89	3217.79	3093.46	2992	2957.68	3169.79	2744.91	2746.49
sp|O60437|PEPL_HUMAN	PPL	PEPL_HUMAN Periplakin	873	46	C	UR	8747.76	8248.06	8210.83	9723.59	9812.5	9880.94	6797.13	6008.69	7555.31
sp|Q9BW92|SYTM_HUMAN	TARS2	SYTM_HUMAN Threonine--tRNA ligase, mitochondrial	874	14	C	UR	2541.74	2394.49	2438.49	2261.45	2231.51	2301.15	2346.01	2277.7	2563.76
sp|Q02790|FKBP4_HUMAN	FKBP4	FKBP4_HUMAN Peptidyl-prolyl cis-trans isomerase FKBP4	875	35	C	UR	7614.93	8180.73	8428.89	7661.18	7138.45	7173.86	9284.01	9230.48	8119.62
sp|P49848-3|TAF6_HUMAN	TAF6	TAF6_HUMAN Isoform 3 of Transcription initiation factor TFIID subunit 6	876	10	C	UR	741.365	727.437	679.906	716.084	730.853	718.037	749.406	695.002	835.942
sp|Q9UGU5|HMGX4_HUMAN	HMGXB4	HMGX4_HUMAN HMG domain-containing protein 4	877	2	C	UR	67.9726	69.4975	63.3385	62.9468	69.2273	67.0923	78.7265	68.5165	78.3032
sp|Q9H5N1|RABE2_HUMAN	RABEP2	RABE2_HUMAN Rab GTPase-binding effector protein 2	878	13	C	UR	2350.68	2538.8	2601.95	2793.13	2650.74	2574.68	2834.81	2536.88	2610.7
sp|O75153|CLU_HUMAN	CLUH	CLU_HUMAN Clustered mitochondria protein homolog	879	26	C	UR	3871.54	4398.8	4640.04	4644.71	4446.98	4162.67	5138.46	4767.02	4633.11
tr|I3L2B0|I3L2B0_HUMAN	CLUH	I3L2B0_HUMAN Clustered mitochondria protein homolog	879	3	C	UR	789.319	896.132	890.693	932.871	922.093	888.579	1133.71	1030.68	1076.1
sp|Q9Y5I4|PCDC2_HUMAN	PCDHAC2	PCDC2_HUMAN Protocadherin alpha-C2	879	1	C	UR	91.0496	83.5325	77.1462	45.7376	60.8495	60.6689	23.5136	17.7374	22.6172
sp|P04818|TYSY_HUMAN	TYMS	TYSY_HUMAN Thymidylate synthase	880	12	C	UR	1183.03	1372.14	1477.34	1489.31	1438.83	1349.38	1276.94	1185.18	1120.7
sp|O75347|TBCA_HUMAN	TBCA	TBCA_HUMAN Tubulin-specific chaperone A	881	10	C	UR	2095.76	2267.8	2306.01	2219.01	1872.22	1921.74	1789.99	2143.81	1571.14
sp|O75147|OBSL1_HUMAN	OBSL1	OBSL1_HUMAN Obscurin-like protein 1	882	11	C	UR	1424.93	1443.7	1422.76	1720.33	1723.58	1727.13	1650.36	1543.63	1596.23
sp|P07355-2|ANXA2_HUMAN	ANXA2	ANXA2_HUMAN Isoform 2 of Annexin A2	883	77	C	UR	9464.12	9430.73	9696.3	12306.2	12061.1	11748	10472.1	9702.1	9897.69
sp|Q66K14|TBC9B_HUMAN	TBC1D9B	TBC9B_HUMAN TBC1 domain family member 9B	884	15	C	UR	2005.84	2222.26	2354.52	2048.91	1989.81	1944.32	1944.29	1837.43	1659.26
sp|P05305|EDN1_HUMAN	EDN1	EDN1_HUMAN Endothelin-1	885	1	C	UR	86.3927	101.687	94.6584	82.9796	99.1182	82.7351	71.2886	73.1348	74.1127
sp|Q01664|TFAP4_HUMAN	TFAP4	TFAP4_HUMAN Transcription factor AP-4	886	14	C	UR	3311.71	2925.84	2851.64	2469.81	2530.55	2654.38	3169.59	3028.65	3215.11
sp|Q9ULI0|ATD2B_HUMAN	ATAD2B	ATD2B_HUMAN ATPase family AAA domain-containing protein 2B	887	6	C	UR	772.339	756.486	711.968	605.509	639.11	663.331	751.609	734.519	797.608
sp|Q6PL18|ATAD2_HUMAN	ATAD2	ATAD2_HUMAN ATPase family AAA domain-containing protein 2	887	27	C	UR	8472.15	8010.53	7789.94	6115.83	6408.9	6435.43	6618.54	6037.5	7152.14
sp|Q5VW36|FOCAD_HUMAN	FOCAD	FOCAD_HUMAN Focadhesin	888	11	C	UR	3112.29	3596.74	3705.33	3264.56	3327.02	3239.09	3209.82	3115.74	3124.5
sp|Q8TBA6|GOGA5_HUMAN	GOLGA5	GOGA5_HUMAN Golgin subfamily A member 5	889	12	C	UR	674.07	614.566	613.46	710.028	724.583	677.27	628.127	587.473	675.542
sp|A0JNW5|UH1BL_HUMAN	UHRF1BP1L	UH1BL_HUMAN UHRF1-binding protein 1-like	890	9	C	UR	798.426	839.208	870.221	749.17	750.809	742.109	767.54	698.096	785.046
sp|Q6BDS2|URFB1_HUMAN	UHRF1BP1	URFB1_HUMAN UHRF1-binding protein 1	890	3	C	UR	78.4763	86.6236	96.5652	84.779	83.8429	75.672	87.6921	60.6859	73.1782
sp|Q96SZ5|AEDO_HUMAN	ADO	AEDO_HUMAN 2-aminoethanethiol dioxygenase	891	3	C	UR	189.473	200.994	226.992	184.362	151.743	135.015	185.145	169.634	177.613
sp|Q9BSJ8-2|ESYT1_HUMAN	ESYT1	ESYT1_HUMAN Isoform 2 of Extended synaptotagmin-1	892	28	C	UR	4637.89	4397.51	4429.06	4407.63	4623.9	4575.71	3509.46	3621.69	3746.3
sp|Q9BSJ8|ESYT1_HUMAN	ESYT1	ESYT1_HUMAN Extended synaptotagmin-1	892	2	C	UR	968.637	869.743	854.609	886.059	896.276	880.875	695.017	782.867	726.454
sp|Q8IZ69|TRM2A_HUMAN	TRMT2A	TRM2A_HUMAN tRNA (uracil-5-)-methyltransferase homolog A	893	12	C	UR	1138.41	1130.72	1273.12	1145.98	1141.83	1116.46	1186.91	1237.41	1133.86
sp|P12004|PCNA_HUMAN	PCNA	PCNA_HUMAN Proliferating cell nuclear antigen	894	36	C	UR	8630.08	9603.07	9354.4	7646.62	8273.39	7879.98	7316.03	6761.91	6386.23
sp|Q9Y6G9|DC1L1_HUMAN	DYNC1LI1	DC1L1_HUMAN Cytoplasmic dynein 1 light intermediate chain 1	895	19	C	UR	3303.78	3447.61	3563.26	3718.85	3561.1	3445.43	3896.87	3752.88	3542.89
sp|Q86U86|PB1_HUMAN	PBRM1	PB1_HUMAN Protein polybromo-1	896	28	C	UR	5237.48	4994.37	5063.3	4651.46	4851.15	4893.61	4844.19	4657.78	5228.35
sp|Q3T8J9|GON4L_HUMAN	GON4L	GON4L_HUMAN GON-4-like protein	897	3	C	UR	422.12	398.24	427.391	454.548	414.028	421.284	445.182	460.713	437.57
sp|Q9H869-9|YYAP1_HUMAN	YY1AP1	YYAP1_HUMAN Isoform 9 of YY1-associated protein 1	897	2	C	UR	78.6895	67.6337	74.8525	74.0442	70.0738	71.1086	79.2862	67.9444	82.4026
sp|P30622-2|CLIP1_HUMAN	CLIP1	CLIP1_HUMAN Isoform 3 of CAP-Gly domain-containing linker protein 1	898	31	C	UR	5854.49	6335.52	6747.08	6142.24	5903.92	5651.6	5660.45	4818.51	5176.92
sp|Q8IXQ5|KLHL7_HUMAN	KLHL7	KLHL7_HUMAN Kelch-like protein 7	899	4	C	UR	148.991	140.679	140.578	164.999	157.213	150.409	180.057	183.156	202.151
sp|Q86VS8|HOOK3_HUMAN	HOOK3	HOOK3_HUMAN Protein Hook homolog 3	900	14	C	UR	2197.64	2398.9	2410.73	2276.06	2342.8	2223.63	2353.55	1797.91	2130.93
tr|H0YHI0|H0YHI0_HUMAN	CHURC1-FNTB	H0YHI0_HUMAN Protein CHURC1-FNTB (Fragment)	901	4	C	UR	236.736	248.071	271.766	234.107	224.13	211.707	211.183	194.774	201.509
sp|Q9BVJ6|UT14A_HUMAN	UTP14A	UT14A_HUMAN U3 small nucleolar RNA-associated protein 14 homolog A	902	33	C	UR	6475.43	6024.97	6054.83	6121.4	6417.47	6373.06	8485.46	7796.56	9145.11
sp|Q02241|KIF23_HUMAN	KIF23	KIF23_HUMAN Kinesin-like protein KIF23	903	28	C	UR	6918.7	6387.71	6089.52	5989.81	6272.9	6177.16	5641.5	5570.42	6149.64
tr|B4E1K0|B4E1K0_HUMAN	KIF23	B4E1K0_HUMAN Kinesin-like protein KIF23	903	2	C	UR	87.6081	72.2651	81.8671	80.8469	84.4045	79.252	83.5153	70.3665	87.5745
sp|P51955|NEK2_HUMAN	NEK2	NEK2_HUMAN Serine/threonine-protein kinase Nek2	904	4	C	UR	322.43	328.419	343.034	348.056	345.52	347.558	351.691	287.237	338.215
sp|Q92805|GOGA1_HUMAN	GOLGA1	GOGA1_HUMAN Golgin subfamily A member 1	905	19	C	UR	3312.77	3025.01	2968.56	2556.54	2612.74	2586.85	2201.49	2020.97	2453.47
sp|Q13033|STRN3_HUMAN	STRN3	STRN3_HUMAN Striatin-3	906	17	C	UR	3002.98	2975.51	2899.08	3354.25	3156.51	3292.39	3071.36	3724.65	2967.14
sp|Q9NRL3|STRN4_HUMAN	STRN4	STRN4_HUMAN Striatin-4	906	6	C	UR	403.178	408.874	436.142	443.294	430.673	396.323	418.861	407.639	413.472
sp|O43815|STRN_HUMAN	STRN	STRN_HUMAN Striatin	906	15	C	UR	1847.25	1878.54	1892.6	2183.02	2022.78	2026.43	2400.96	2235.77	2408.15
sp|Q92619|HMHA1_HUMAN	HMHA1	HMHA1_HUMAN Minor histocompatibility protein HA-1	907	7	C	UR	404.323	423.068	453.962	589.738	535.461	512.337	526.471	484.489	503.446
sp|Q96QC0|PP1RA_HUMAN	PPP1R10	PP1RA_HUMAN Serine/threonine-protein phosphatase 1 regulatory subunit 10	908	16	C	UR	2670.77	2290.08	2331.36	2273.6	2306.45	2436.34	2297.2	2499.07	2597.98
sp|O15031|PLXB2_HUMAN	PLXNB2	PLXB2_HUMAN Plexin-B2	909	31	C	UR	8409.28	7752.17	7661.81	7250.62	7312.14	7324.28	6993.98	6982.52	7734.45
sp|Q9Y4D7|PLXD1_HUMAN	PLXND1	PLXD1_HUMAN Plexin-D1	909	19	C	UR	2533.79	2303.82	2379.04	3304.27	3404.14	3410.3	1836.02	1663.26	1942.84
sp|P13674|P4HA1_HUMAN	P4HA1	P4HA1_HUMAN Prolyl 4-hydroxylase subunit alpha-1	910	25	C	UR	6775.71	6127.44	5950.14	7715.29	7802.26	8109.22	6753.01	6764.52	7205.14
sp|P13674-2|P4HA1_HUMAN	P4HA1	P4HA1_HUMAN Isoform 2 of Prolyl 4-hydroxylase subunit alpha-1	910	1	C	UR	82.4324	71.8766	64.4199	109.304	95.5808	106.741	88.681	77.8638	110.448
sp|Q9UJU6-2|DBNL_HUMAN	DBNL	DBNL_HUMAN Isoform 2 of Drebrin-like protein	911	17	C	UR	4966.17	5369.19	5451.26	5965.48	5718.82	5633.2	5096.5	4467.33	4459.19
sp|Q9UJU6|DBNL_HUMAN	DBNL	DBNL_HUMAN Drebrin-like protein	911	1	C	UR	177.321	179.798	195.364	208.85	201.383	199.624	185.323	154.25	159.981
sp|O15417|TNC18_HUMAN	TNRC18	TNC18_HUMAN Trinucleotide repeat-containing gene 18 protein	912	7	C	UR	708.84	632.436	613.454	559.184	576.546	557.456	541.611	486.462	581.153
sp|Q7L3B6|CD37L_HUMAN	CDC37L1	CD37L_HUMAN Hsp90 co-chaperone Cdc37-like 1	913	3	C	UR	351.026	379.563	397.543	372.34	357.516	318.435	367.857	346.245	346.287
sp|Q52LW3|RHG29_HUMAN	ARHGAP29	RHG29_HUMAN Rho GTPase-activating protein 29	914	13	C	UR	1188.6	1224.25	1315.58	2069.94	2084.98	2007.71	2197.69	1993.24	2171.07
sp|Q9UQE7|SMC3_HUMAN	SMC3	SMC3_HUMAN Structural maintenance of chromosomes protein 3	915	40	C	UR	10544.3	11200.6	10265.9	10458.8	10772.6	10338.7	10110.9	8203.46	10612.8
sp|Q9UBB9|TFP11_HUMAN	TFIP11	TFP11_HUMAN Tuftelin-interacting protein 11	916	20	C	UR	4628.21	4550.03	4460.91	4389.53	4550.53	4514.37	4752.24	4753.96	4998.85
sp|P49588|SYAC_HUMAN	AARS	SYAC_HUMAN Alanine--tRNA ligase, cytoplasmic	917	33	C	UR	6708.86	7522.11	7859.09	7143.12	6110.03	6498.74	5698.35	6731.45	5705.94
sp|A2RRP1|NBAS_HUMAN	NBAS	NBAS_HUMAN Neuroblastoma-amplified sequence	918	29	C	UR	3936.29	3820.14	3851.39	4069.48	4085.13	4165.63	4123.1	4003.64	4423.66
sp|Q9H5V8|CDCP1_HUMAN	CDCP1	CDCP1_HUMAN CUB domain-containing protein 1	919	16	C	UR	1957.08	1739.35	1732.45	2239.13	2232.56	2253.27	2334.35	2493.17	2464.06
sp|Q3V6T2|GRDN_HUMAN	CCDC88A	GRDN_HUMAN Girdin	920	24	C	UR	1773.31	1884.65	1957.88	2155.69	2211.83	2155.73	2422.03	2194.95	2300.58
sp|Q76FK4|NOL8_HUMAN	NOL8	NOL8_HUMAN Nucleolar protein 8	920	19	C	UR	4922.77	4508.84	4392.31	3924.16	4031.77	4124.33	4648.79	4392.39	5174.11
sp|Q86TU7|SETD3_HUMAN	SETD3	SETD3_HUMAN Histone-lysine N-methyltransferase setd3	921	19	C	UR	3444.17	3353.43	3529.2	3015.54	3022.53	3005.87	2874.82	2743.1	2725.22
sp|P09110|THIK_HUMAN	ACAA1	THIK_HUMAN 3-ketoacyl-CoA thiolase, peroxisomal	922	11	C	UR	1432.85	1370.82	1294.29	1329.61	1319.39	1336.06	1252.78	1388.42	1247.51
sp|Q14257|RCN2_HUMAN	RCN2	RCN2_HUMAN Reticulocalbin-2	923	22	C	UR	10208	9425.55	8781.69	10072.9	10268.4	10458.7	9280.24	8612.63	10355.2
sp|Q96TC7|RMD3_HUMAN	RMDN3	RMD3_HUMAN Regulator of microtubule dynamics protein 3	924	14	C	UR	2146.21	1862.42	1897.17	1727.98	1697.08	1770.95	1681.4	1751.12	1840.41
sp|Q9H8W3|F204A_HUMAN	FAM204A	F204A_HUMAN Protein FAM204A	925	2	C	UR	509.547	506.931	452.519	574.042	376.032	552.916	482.409	1373.1	495.653
sp|P53816|HRSL3_HUMAN	PLA2G16	HRSL3_HUMAN HRAS-like suppressor 3	926	1	C	UR	123.121	153.506	140.557	213.341	195.781	186.261	162.085	127.714	143.606
sp|Q68CR1|SE1L3_HUMAN	SEL1L3	SE1L3_HUMAN Protein sel-1 homolog 3	927	5	C	UR	277.117	243.901	244.322	242.496	239.892	223.302	194.916	194.606	226.457
sp|Q14152|EIF3A_HUMAN	EIF3A	EIF3A_HUMAN Eukaryotic translation initiation factor 3 subunit A	928	48	C	UR	13272.4	13472.4	13937	13222.1	12998.3	13079.5	15260.2	16801	14725.2
sp|Q86VP1|TAXB1_HUMAN	TAX1BP1	TAXB1_HUMAN Tax1-binding protein 1	929	16	C	UR	6589.76	6346.44	6166.55	4705.73	4797.25	4795.38	3855.46	3361.71	3901.31
sp|Q9NP74|PALMD_HUMAN	PALMD	PALMD_HUMAN Palmdelphin	930	14	C	UR	2672.46	2645.06	2687.49	2168.12	2225.9	2160.24	1419.55	1229.39	1265.15
sp|Q8NBN3|TM87A_HUMAN	TMEM87A	TM87A_HUMAN Transmembrane protein 87A	931	7	C	UR	1297.85	1248.76	1188.32	1242.18	1267.23	1265.88	1254.74	1135.89	1313.39
sp|Q9H0B6|KLC2_HUMAN	KLC2	KLC2_HUMAN Kinesin light chain 2	932	20	C	UR	5517.95	5528.39	5807.44	5649.29	5316.87	5436.57	4897.6	4738.83	4737.24
sp|Q9NSK0-3|KLC4_HUMAN	KLC4	KLC4_HUMAN Isoform 3 of Kinesin light chain 4	932	9	C	UR	904.578	970.876	1006.65	1025.62	991.085	919.737	1066.2	953.339	993.664
sp|Q07866-9|KLC1_HUMAN	KLC1	KLC1_HUMAN Isoform I of Kinesin light chain 1	932	26	C	UR	5130.45	5486.06	5496.44	6071.98	6009.41	5815.16	6059.05	5976.47	5590.63
sp|Q9BWH2|FUND2_HUMAN	FUNDC2	FUND2_HUMAN FUN14 domain-containing protein 2	933	4	C	UR	349.132	370.97	344.638	339.546	358.988	358.532	273.247	246.84	291.054
sp|Q5T0F9|C2D1B_HUMAN	CC2D1B	C2D1B_HUMAN Coiled-coil and C2 domain-containing protein 1B	934	17	C	UR	2566.61	2721	3082.21	3462.1	3221.2	3097.62	3119.88	2822.17	2745.09
sp|Q9H1B7|I2BPL_HUMAN	IRF2BPL	I2BPL_HUMAN Interferon regulatory factor 2-binding protein-like	935	8	C	UR	964.246	959.858	966.114	1051.83	1062.46	1029.78	969.098	857.053	944.851
sp|P11234|RALB_HUMAN	RALB	RALB_HUMAN Ras-related protein Ral-B	936	14	C	UR	1989.42	1815.61	1751.89	2308.02	2291.75	2194.93	2344.44	2246.12	2465.22
sp|P11233|RALA_HUMAN	RALA	RALA_HUMAN Ras-related protein Ral-A	936	8	C	UR	1347.61	1591.08	1377.37	1652.5	1783.35	1620.06	1779.75	1199.51	1919.28
sp|P52565|GDIR1_HUMAN	ARHGDIA	GDIR1_HUMAN Rho GDP-dissociation inhibitor 1	937	8	C	UR	1471.43	1882.42	1856.74	1974.95	2014.65	1755.43	2193.24	1661.14	1776.81
sp|Q96B26|EXOS8_HUMAN	EXOSC8	EXOS8_HUMAN Exosome complex component RRP43	938	8	C	UR	1498.49	1467.28	1421.15	1383.41	1373.88	1342.93	1609.43	1532.04	1691.05
sp|Q9UFW8|CGBP1_HUMAN	CGGBP1	CGBP1_HUMAN CGG triplet repeat-binding protein 1	939	6	C	UR	1105.7	1085.19	1045.76	1020.58	1026.78	1044.19	1104.21	1028.15	1064.48
sp|Q9UHY7|ENOPH_HUMAN	ENOPH1	ENOPH_HUMAN Enolase-phosphatase E1	940	5	C	UR	630.666	598.836	714.986	565.239	517.902	560.114	624.509	792.728	500.055
sp|Q96EU7|C1GLC_HUMAN	C1GALT1C1	C1GLC_HUMAN C1GALT1-specific chaperone 1	941	1	C	UR	24.3252	27.2453	27.2126	22.4568	21.255	28.5751	18.69	18.8351	26.3812
sp|Q8IWS0|PHF6_HUMAN	PHF6	PHF6_HUMAN PHD finger protein 6	942	9	C	UR	1695.17	1404.18	1582.6	1452.49	1390.46	1507.63	1687.27	2612.09	1750.83
sp|Q86XA9|HTR5A_HUMAN	HEATR5A	HTR5A_HUMAN HEAT repeat-containing protein 5A	943	13	C	UR	2148.65	2331.08	2539.75	2831.89	2781.17	2656.93	2682.84	2729.34	2472.94
sp|P48729-2|KC1A_HUMAN	CSNK1A1	KC1A_HUMAN Isoform 2 of Casein kinase I isoform alpha	944	11	C	UR	1985.14	1971.73	2005.51	1770.39	1780.46	1908.83	1699.48	2093.19	1690.69
sp|Q6V0I7|FAT4_HUMAN	FAT4	FAT4_HUMAN Protocadherin Fat 4	945	24	C	UR	2160.26	1947.7	2030.45	2517.84	2588.44	2487.43	2216.22	2110.24	2427.51
sp|Q8N6S5|AR6P6_HUMAN	ARL6IP6	AR6P6_HUMAN ADP-ribosylation factor-like protein 6-interacting protein 6	946	2	C	UR	386.941	420.445	370.727	429.695	444.707	452.22	482.598	340.513	519.166
sp|Q6UN15|FIP1_HUMAN	FIP1L1	FIP1_HUMAN Pre-mRNA 3'-end-processing factor FIP1	947	19	C	UR	4291.37	3877.33	3759.02	3716.72	3835.08	3913.99	4550.96	4494.36	4915.98
sp|P02769|ALBU_BOVIN_contaminant	ALB	ALBU_BOVIN_contaminant Serum albumin	948	28	C	UR	7604.04	7306.34	7021.11	6117.26	6876.12	7185.55	5924.77	8000.8	6898.52
sp|P02768|ALBU_HUMAN_contaminant	ALB	ALBU_HUMAN_contaminant Serum albumin	948	10	C	UR	743.441	1302.29	980.229	844.456	967.206	1115.05	894.619	1110.2	742.666
sp|O60239|3BP5_HUMAN	SH3BP5	3BP5_HUMAN SH3 domain-binding protein 5	949	3	C	UR	299.256	340.055	337.538	308.324	310.304	304.434	316.852	278.764	274.92
sp|P05204|HMGN2_HUMAN	HMGN2	HMGN2_HUMAN Non-histone chromosomal protein HMG-17	950	8	C	UR	3214.83	2963.27	2681.38	2871.46	2685.22	3052.07	2379.92	2736.3	2883.42
sp|Q9UBB4|ATX10_HUMAN	ATXN10	ATX10_HUMAN Ataxin-10	951	19	C	UR	3055.33	3578.47	4071.05	4139.68	4143.02	3887.69	3530.67	3158.79	3130.78
sp|Q5H9F3-3|BCORL_HUMAN	BCORL1	BCORL_HUMAN Isoform 3 of BCL-6 corepressor-like protein 1	952	3	C	UR	242.46	273.134	249.436	217.704	212.51	220.325	252.888	234.995	289.999
sp|Q92925|SMRD2_HUMAN	SMARCD2	SMRD2_HUMAN SWI/SNF-related matrix-associated actin-dependent regulator of chromatin subfamily D member 2	953	14	C	UR	2808.33	2605.22	2609.7	2628.12	2758.52	2665.27	2970.86	2862.11	3279.96
sp|Q96GM5|SMRD1_HUMAN	SMARCD1	SMRD1_HUMAN SWI/SNF-related matrix-associated actin-dependent regulator of chromatin subfamily D member 1	953	12	C	UR	1767.86	1715.69	1729.17	1694.74	1787.67	1822.24	1790.96	1681.25	1951.49
sp|P16219|ACADS_HUMAN	ACADS	ACADS_HUMAN Short-chain specific acyl-CoA dehydrogenase, mitochondrial	954	8	C	UR	1621.95	1551.07	1534.94	1202.96	1259.1	1196.04	1190.61	1101.83	1292.14
sp|Q9NYF8|BCLF1_HUMAN	BCLAF1	BCLF1_HUMAN Bcl-2-associated transcription factor 1	955	35	C	UR	8744.22	7608.72	7378.68	7611.83	7763.24	8022.2	8830.02	8841.27	9630.69
sp|Q9Y2W1|TR150_HUMAN	THRAP3	TR150_HUMAN Thyroid hormone receptor-associated protein 3	955	31	C	UR	7248.21	6316.43	6279.97	6058.37	6422.78	6479.62	6752.68	6693.06	7253.47
sp|Q00839|HNRPU_HUMAN	HNRNPU	HNRPU_HUMAN Heterogeneous nuclear ribonucleoprotein U	956	43	C	UR	13501	12362.9	11979.1	12571.3	12434.4	13066.7	13952.9	17226.1	14295.6
sp|Q00839-2|HNRPU_HUMAN	HNRNPU	HNRPU_HUMAN Isoform Short of Heterogeneous nuclear ribonucleoprotein U	956	6	C	UR	1144.45	970.784	1012.69	953.413	1061.18	1000.58	1195.34	1123.09	1261.61
sp|Q96JH7|VCIP1_HUMAN	VCPIP1	VCIP1_HUMAN Deubiquitinating protein VCIP135	957	18	C	UR	3918.39	4217.61	4082.96	4015	3998.31	3769.27	4107.48	3626.74	3737.45
sp|Q9P2N6|KANL3_HUMAN	KANSL3	KANL3_HUMAN KAT8 regulatory NSL complex subunit 3	958	1	C	UR	23.2347	20.9278	19.1313	23.3286	21.8346	29.497	28.0705	27.0276	33.4055
sp|Q9UKK3|PARP4_HUMAN	PARP4	PARP4_HUMAN Poly [ADP-ribose] polymerase 4	959	13	C	UR	1702.16	1864.16	1924.73	1534.8	1505.8	1485.25	1437.78	1315.87	1343.85
sp|Q9BX68|HINT2_HUMAN	HINT2	HINT2_HUMAN Histidine triad nucleotide-binding protein 2, mitochondrial	960	8	C	UR	4572.92	4258.35	3851.49	3397.42	3259.53	3487.23	2776.15	3241.91	3148.29
sp|Q9UGN5|PARP2_HUMAN	PARP2	PARP2_HUMAN Poly [ADP-ribose] polymerase 2	961	8	C	UR	1738.49	1837.94	1919	1627.58	1615.11	1655.71	1848.38	1804.75	1801.51
sp|Q8WWM7|ATX2L_HUMAN	ATXN2L	ATX2L_HUMAN Ataxin-2-like protein	962	33	C	UR	5532.03	5323.12	5444.03	5498.06	5478.59	5436.37	6388.18	5963.71	6240.11
sp|Q99700|ATX2_HUMAN	ATXN2	ATX2_HUMAN Ataxin-2	962	14	C	UR	2780.34	2754.15	2748.07	2793.21	2695.05	2672.23	3008.69	2881.7	2936.57
sp|Q92626|PXDN_HUMAN	PXDN	PXDN_HUMAN Peroxidasin homolog	963	24	C	UR	5205.55	4713.78	4836.2	3510.59	3632.44	3690.25	3739.81	3690.63	3963.97
sp|Q8N6T3|ARFG1_HUMAN	ARFGAP1	ARFG1_HUMAN ADP-ribosylation factor GTPase-activating protein 1	964	14	C	UR	1988.25	2115.65	2210.69	2211.65	2014.43	1957.72	2034.22	1810.21	1775.82
sp|Q9UK33|ZN580_HUMAN	ZNF580	ZN580_HUMAN Zinc finger protein 580	965	2	C	UR	69.9581	62.5404	72.5549	62.3802	52.1234	65.6485	82.8714	70.2753	82.4291
sp|P14618-2|KPYM_HUMAN	PKM	KPYM_HUMAN Isoform M1 of Pyruvate kinase PKM	966	49	C	UR	7773.45	8604.57	9265.02	8969.55	8696.79	8286.38	9630.38	8733.61	8347.69
sp|P14618|KPYM_HUMAN	PKM	KPYM_HUMAN Pyruvate kinase PKM	966	2	C	UR	478.958	391.326	441.046	397.661	383.053	449.575	368.216	965.453	418.231
sp|P30613|KPYR_HUMAN	PKLR	KPYR_HUMAN Pyruvate kinase PKLR	966	7	C	UR	1648.69	1815.79	1905.91	1980.74	1866.78	1889.35	2070.83	1880	1875.7
sp|Q9NZB2-6|F120A_HUMAN	FAM120A	F120A_HUMAN Isoform F of Constitutive coactivator of PPAR-gamma-like protein 1	967	32	C	UR	8096.23	7908.77	8088.16	8076.53	7887.33	8106.96	7551.43	8113.4	7729.32
sp|Q9NX05|F120C_HUMAN	FAM120C	F120C_HUMAN Constitutive coactivator of PPAR-gamma-like protein 2	967	6	C	UR	970.753	969.259	1027.91	836.936	803.995	760.242	561.222	494.449	574.387
sp|Q969R2|OSBP2_HUMAN	OSBP2	OSBP2_HUMAN Oxysterol-binding protein 2	968	8	C	UR	1358.47	1556.41	1672.02	1525.78	1489.6	1374.35	942.74	737.704	856.074
sp|P22059|OSBP1_HUMAN	OSBP	OSBP1_HUMAN Oxysterol-binding protein 1	968	22	C	UR	6259.02	6200.56	5944.97	5610.68	5765.36	5617.05	5606.74	5019.99	5423.38
sp|Q96GY0|ZC21A_HUMAN	ZC2HC1A	ZC21A_HUMAN Zinc finger C2HC domain-containing protein 1A	969	2	C	UR	373.473	400.197	395.159	396.297	379.54	388.062	398.621	406.043	371.004
sp|Q96EH3|MASU1_HUMAN	MALSU1	MASU1_HUMAN Mitochondrial assembly of ribosomal large subunit protein 1	970	5	C	UR	549.118	482.657	490.652	405.23	439.469	469.439	409.17	382.943	438.807
sp|Q99996-6|AKAP9_HUMAN	AKAP9	AKAP9_HUMAN Isoform 6 of A-kinase anchor protein 9	971	32	C	UR	3523.48	3623.45	3735.59	3755.47	3761.41	3704.11	3481.57	3136.86	3375.94
sp|P53041|PPP5_HUMAN	PPP5C	PPP5_HUMAN Serine/threonine-protein phosphatase 5	972	18	C	UR	3074.21	3547.11	3631.84	3390.36	3359.06	3198.65	3266.18	3121.23	2827.21
sp|Q9UBQ6|EXTL2_HUMAN	EXTL2	EXTL2_HUMAN Exostosin-like 2	973	3	C	UR	677.961	607.018	593.415	572.297	574.346	572.678	622.495	577.048	631.438
sp|P26639|SYTC_HUMAN	TARS	SYTC_HUMAN Threonine--tRNA ligase, cytoplasmic	974	45	C	UR	10602.6	11827.4	12507.8	11940.1	11299.4	11036.8	12216.8	12954.4	10674.9
sp|Q8TEW0|PARD3_HUMAN	PARD3	PARD3_HUMAN Partitioning defective 3 homolog	975	21	C	UR	1870.9	1791.65	1795.18	1958.54	1906.12	1882.13	2360.67	2211.62	2337.06
sp|Q9NYD6|HXC10_HUMAN	HOXC10	HXC10_HUMAN Homeobox protein Hox-C10	976	10	C	UR	1698.23	1620.57	1672.64	1406.93	1429.5	1416.39	1392.43	1243.92	1364.95
sp|P31260|HXA10_HUMAN	HOXA10	HXA10_HUMAN Homeobox protein Hox-A10	976	2	C	UR	376.276	363.263	353.311	340.905	315.637	300.164	264.591	260.274	248.444
sp|Q6WCQ1-2|MPRIP_HUMAN	MPRIP	MPRIP_HUMAN Isoform 2 of Myosin phosphatase Rho-interacting protein	977	36	C	UR	5926.09	5657.01	5564.63	8705.11	8858.93	8930.84	8352.68	7789.19	8942.07
tr|H0Y2S9|H0Y2S9_HUMAN	MPRIP	H0Y2S9_HUMAN Myosin phosphatase Rho-interacting protein (Fragment)	977	14	C	UR	1646.04	1543.3	1559.25	2735.6	2703.04	2719.42	2068.59	1929.79	2245.34
tr|H7C3G6|H7C3G6_HUMAN	MPRIP	H7C3G6_HUMAN Myosin phosphatase Rho-interacting protein (Fragment)	977	1	C	UR	77.1073	81.2755	78.1417	107.982	107.12	100.359	74.9071	67.8909	85.8657
sp|Q9H2D6|TARA_HUMAN	TRIOBP	TARA_HUMAN TRIO and F-actin-binding protein	977	12	C	UR	3860.13	3531.93	3823.76	4768.07	4687.58	4696.33	4194.45	4363.19	4288.03
sp|O95835|LATS1_HUMAN	LATS1	LATS1_HUMAN Serine/threonine-protein kinase LATS1	978	5	C	UR	1007.68	1076.03	1055.37	1106.09	1009.82	1027.03	1159.65	1091.7	1014.56
sp|P51692|STA5B_HUMAN	STAT5B	STA5B_HUMAN Signal transducer and activator of transcription 5B	979	15	C	UR	1896.11	2228.57	2301.54	2106.18	2018.43	1868.38	1991.11	1684.39	1769.94
sp|Q15311|RBP1_HUMAN	RALBP1	RBP1_HUMAN RalA-binding protein 1	981	4	C	UR	646.632	643.664	622.105	631.827	678.872	663.981	723.27	667.206	698.659
sp|O95155-4|UBE4B_HUMAN	UBE4B	UBE4B_HUMAN Isoform 4 of Ubiquitin conjugation factor E4 B	982	22	C	UR	3411.46	3643.16	3777.38	3790.7	3758.6	3730.77	3654.73	3799.17	3499.47
sp|Q9NWB6-2|ARGL1_HUMAN	ARGLU1	ARGL1_HUMAN Isoform 2 of Arginine and glutamate-rich protein 1	982	4	C	UR	1767.96	1616.42	1581.66	1654.52	1685.8	1739.25	1820.73	1663.7	1884.89
sp|O43896|KIF1C_HUMAN	KIF1C	KIF1C_HUMAN Kinesin-like protein KIF1C	983	11	C	UR	1341.64	1323.57	1427.22	1774.22	1763.13	1734.99	1890.11	1707.48	1791.39
sp|O60333-4|KIF1B_HUMAN	KIF1B	KIF1B_HUMAN Isoform 4 of Kinesin-like protein KIF1B	983	15	C	UR	930.921	1001.22	1020.46	953.029	964.483	945.042	929.806	876.204	852.488
sp|O60333-3|KIF1B_HUMAN	KIF1B	KIF1B_HUMAN Isoform 3 of Kinesin-like protein KIF1B	983	2	C	UR	97.8381	106.216	122.356	131.066	128.799	131.548	127.36	113.421	118.188
sp|Q96N67|DOCK7_HUMAN	DOCK7	DOCK7_HUMAN Dedicator of cytokinesis protein 7	984	23	C	UR	3444.81	3695.68	3714.68	4004.27	3886.51	3854.25	3909.38	3654.35	3775.28
sp|Q96HP0|DOCK6_HUMAN	DOCK6	DOCK6_HUMAN Dedicator of cytokinesis protein 6	984	5	C	UR	185.108	171.046	176.6	246.478	259.342	254.506	337.281	274.776	332.053
sp|Q99805|TM9S2_HUMAN	TM9SF2	TM9S2_HUMAN Transmembrane 9 superfamily member 2	985	13	C	UR	2829.39	2809.61	2741.64	2531.58	2555.36	2491.86	1993.51	2089.08	2198.88
sp|P51157|RAB28_HUMAN	RAB28	RAB28_HUMAN Ras-related protein Rab-28	986	3	C	UR	140.694	164.113	161.849	155.068	145.271	145.858	173.681	159.67	139.88
sp|Q93084-5|AT2A3_HUMAN	ATP2A3	AT2A3_HUMAN Isoform SERCA3E of Sarcoplasmic/endoplasmic reticulum calcium ATPase 3	987	6	C	UR	1511.02	1336.97	1322.49	1325.21	1283.99	1338.3	1200.98	1451.4	1357.77
sp|P16615|AT2A2_HUMAN	ATP2A2	AT2A2_HUMAN Sarcoplasmic/endoplasmic reticulum calcium ATPase 2	987	39	C	UR	15242.1	13775.6	13518.1	13354.4	13683.3	13870.6	12766.5	14674.2	14478.7
sp|Q13151|ROA0_HUMAN	HNRNPA0	ROA0_HUMAN Heterogeneous nuclear ribonucleoprotein A0	988	16	C	UR	3603.05	3283.63	3343.03	3468.1	3433.59	3443.57	3830.37	3854.65	4165.25
sp|P22626|ROA2_HUMAN	HNRNPA2B1	ROA2_HUMAN Heterogeneous nuclear ribonucleoproteins A2/B1	988	30	C	UR	3657.72	3052.55	3208.48	2901.42	3034.85	3129.68	3303.78	3243.71	3658.82
sp|P09651|ROA1_HUMAN	HNRNPA1	ROA1_HUMAN Heterogeneous nuclear ribonucleoprotein A1	988	36	C	UR	6765.06	6110.43	6080.46	5889.25	5841.95	6090.86	6284.63	6180.59	7038.99
sp|P51991|ROA3_HUMAN	HNRNPA3	ROA3_HUMAN Heterogeneous nuclear ribonucleoprotein A3	988	27	C	UR	4834.39	4615.44	4500.74	4649.81	4690.79	4864.66	5464.93	5760.75	5761.18
sp|P54886|P5CS_HUMAN	ALDH18A1	P5CS_HUMAN Delta-1-pyrroline-5-carboxylate synthase	989	37	C	UR	9739.26	8971.21	8585.2	8275.38	8694.66	8704.14	8165.9	8130.3	8751.08
sp|Q9BXP5|SRRT_HUMAN	SRRT	SRRT_HUMAN Serrate RNA effector molecule homolog	990	28	C	UR	6708.96	6256.25	6085.84	5827.1	6136.98	6014.21	6215.18	6006.06	6530.23
sp|Q9BRG1|VPS25_HUMAN	VPS25	VPS25_HUMAN Vacuolar protein-sorting-associated protein 25	991	8	C	UR	963.638	1099.36	1173.23	1199.68	1155.34	1100.16	1136.94	1051.35	1047.02
sp|Q8ND24|RN214_HUMAN	RNF214	RN214_HUMAN RING finger protein 214	992	10	C	UR	1222.76	1285.83	1326.69	1329.67	1300.16	1228.92	1472.1	1276.68	1346.68
sp|Q8NBP0|TTC13_HUMAN	TTC13	TTC13_HUMAN Tetratricopeptide repeat protein 13	993	11	C	UR	1939.9	1835.24	1775.3	1717.47	1773.67	1742.8	1448.23	1377.41	1540.35
sp|P33991|MCM4_HUMAN	MCM4	MCM4_HUMAN DNA replication licensing factor MCM4	994	39	C	UR	6020.53	6106.76	6273.42	5724.05	5906.87	5739.31	5239.32	4847.45	4795.84
sp|Q9UJA3-4|MCM8_HUMAN	MCM8	MCM8_HUMAN Isoform 4 of DNA helicase MCM8	994	1	C	UR	728.557	729.24	702.968	713.871	674.205	669.267	627.641	588.112	555.265
sp|Q9Y680|FKBP7_HUMAN	FKBP7	FKBP7_HUMAN Peptidyl-prolyl cis-trans isomerase FKBP7	995	4	C	UR	157.361	143.439	128.456	123.843	134.495	127.631	174.424	151.935	149.993
sp|P24928|RPB1_HUMAN	POLR2A	RPB1_HUMAN DNA-directed RNA polymerase II subunit RPB1	996	32	C	UR	8772.37	8626.8	8583.26	8481.43	8599.84	8507.04	9422.12	8746.39	9942.8
sp|Q9H993|CF211_HUMAN	C6orf211	CF211_HUMAN UPF0364 protein C6orf211	997	10	C	UR	1194.8	1560.54	1669.82	1809.74	1818.04	1602.09	1787.96	1337.89	1424.79
sp|P41250|SYG_HUMAN	GARS	SYG_HUMAN Glycine--tRNA ligase	998	34	C	UR	10307.5	11344.6	11682	10685.7	10424	10268.5	9837.73	9219.15	8847.89
sp|O95071|UBR5_HUMAN	UBR5	UBR5_HUMAN E3 ubiquitin-protein ligase UBR5	999	36	C	UR	7232.51	7174.66	6921.9	5906.49	6008.05	6100.79	6012.83	5952.79	6179.35
sp|Q14203|DCTN1_HUMAN	DCTN1	DCTN1_HUMAN Dynactin subunit 1	1000	26	C	UR	5183.56	5380.49	5825.68	5731.74	5561.75	5339.29	5604.43	5316.19	5309.52
sp|O75382|TRIM3_HUMAN	TRIM3	TRIM3_HUMAN Tripartite motif-containing protein 3	1001	4	C	UR	133.522	142.302	127.709	140.806	147.314	135.927	133.138	118.069	137.167
sp|Q9C040-2|TRIM2_HUMAN	TRIM2	TRIM2_HUMAN Isoform 2 of Tripartite motif-containing protein 2	1001	3	C	UR	937.808	887.354	936.443	1038.9	1089.55	925.214	944.198	775.793	821.115
sp|Q9NQ48|LZTL1_HUMAN	LZTFL1	LZTL1_HUMAN Leucine zipper transcription factor-like protein 1	1002	10	C	UR	4749.11	5167.7	5398.41	5233.97	4950.23	4710.73	4806	4211.11	4156.15
sp|Q12887|COX10_HUMAN	COX10	COX10_HUMAN Protoheme IX farnesyltransferase, mitochondrial	1003	1	C	UR	22.7419	19.3205	21.8239	39.4975	38.6669	36.9242	40.6608	41.7364	53.9192
sp|Q9Y3Q8|T22D4_HUMAN	TSC22D4	T22D4_HUMAN TSC22 domain family protein 4	1004	5	C	UR	619.762	593.917	630.423	650.016	584.433	613.118	678.633	673.952	578.55
sp|Q15714|T22D1_HUMAN	TSC22D1	T22D1_HUMAN TSC22 domain family protein 1	1004	6	C	UR	1419.9	1537.25	1608.18	1509.61	1507.58	1408.98	1376.08	1183.43	1224.81
sp|Q99576-3|T22D3_HUMAN	TSC22D3	T22D3_HUMAN Isoform 2 of TSC22 domain family protein 3	1004	6	C	UR	696.724	787.915	812.15	639.422	662.34	632.26	496.817	449.747	393.258
sp|Q99576|T22D3_HUMAN	TSC22D3	T22D3_HUMAN TSC22 domain family protein 3	1004	1	C	UR	182.996	193.039	210.988	192.681	192.059	170.995	179.247	148.052	161.379
sp|Q9BSJ2-4|GCP2_HUMAN	TUBGCP2	GCP2_HUMAN Isoform 3 of Gamma-tubulin complex component 2	1005	34	C	UR	6092.78	6526.82	6937.31	6132.67	6211.99	5981.41	6351.18	5841.79	5761.77
sp|Q96RL7|VP13A_HUMAN	VPS13A	VP13A_HUMAN Vacuolar protein sorting-associated protein 13A	1006	24	C	UR	5430.89	5364.74	5370.24	4780.39	4898.12	4898.1	4033.41	3613.66	4295.42
sp|Q709C8|VP13C_HUMAN	VPS13C	VP13C_HUMAN Vacuolar protein sorting-associated protein 13C	1006	40	C	UR	5472.62	5938.08	6016.38	6041.28	6171.46	5857.4	4821.24	3965.81	4534.03
sp|O14893|GEMI2_HUMAN	GEMIN2	GEMI2_HUMAN Gem-associated protein 2	1007	3	C	UR	735.332	650.988	681.051	704.797	605.764	687.973	685.268	1130.55	723.044
sp|Q13200|PSMD2_HUMAN	PSMD2	PSMD2_HUMAN 26S proteasome non-ATPase regulatory subunit 2	1008	34	C	UR	10658.8	11210.2	11103.4	11772	11285.2	8124.34	10764.5	14219.9	12983.7
sp|Q12797|ASPH_HUMAN	ASPH	ASPH_HUMAN Aspartyl/asparaginyl beta-hydroxylase	1009	30	C	UR	12025.1	10983.1	10557.6	10911.9	11011.1	11572.9	10859.2	12332	12206.7
sp|Q68CZ2|TENS3_HUMAN	TNS3	TENS3_HUMAN Tensin-3	1010	15	C	UR	1737.28	1930.89	2016.9	2628.16	2599.32	2524.95	2695.59	2626.11	2510.69
sp|Q63HR2-4|TENC1_HUMAN	TENC1	TENC1_HUMAN Isoform 4 of Tensin-like C1 domain-containing phosphatase	1010	1	C	UR	23.9964	17.8575	17.255	20.8929	29.5826	34.1032	26.3032	21.6792	26.7414
sp|Q9HBL0|TENS1_HUMAN	TNS1	TENS1_HUMAN Tensin-1	1010	4	C	UR	268.033	258.625	275.895	363.218	329.787	297.897	314.509	330.627	327.738
sp|Q9BW71|HIRP3_HUMAN	HIRIP3	HIRP3_HUMAN HIRA-interacting protein 3	1011	7	C	UR	341.647	342.383	379.093	287.069	283.078	293.507	318.566	304.588	268.953
sp|Q9Y3X0|CCDC9_HUMAN	CCDC9	CCDC9_HUMAN Coiled-coil domain-containing protein 9	1012	8	C	UR	814.311	793.941	777.858	703.561	694.29	683.569	831.525	711.897	821.806
sp|P07741|APT_HUMAN	APRT	APT_HUMAN Adenine phosphoribosyltransferase	1013	6	C	UR	1060.2	999.614	1158.75	804.256	794.806	828.205	907.987	974.38	784.187
sp|Q96QU8|XPO6_HUMAN	XPO6	XPO6_HUMAN Exportin-6	1014	8	C	UR	783.666	925.903	958.026	1054.91	1067.56	989.635	1010.45	938.362	850.946
sp|Q3KQU3|MA7D1_HUMAN	MAP7D1	MA7D1_HUMAN MAP7 domain-containing protein 1	1015	12	C	UR	1687.38	1780.59	1923.05	2103.15	1955.05	2013.57	2253.69	2037.82	2117.37
sp|Q9NR19-2|ACSA_HUMAN	ACSS2	ACSA_HUMAN Isoform 2 of Acetyl-coenzyme A synthetase, cytoplasmic	1016	2	C	UR	122.099	156.992	168.187	156.308	170.764	154.728	130.009	117.3	126.623
sp|Q8N1B4|VPS52_HUMAN	VPS52	VPS52_HUMAN Vacuolar protein sorting-associated protein 52 homolog	1017	13	C	UR	1598.21	1890.14	1924.75	1869.55	1928.3	1803.45	2012.46	1677.08	1768.36
sp|P15924|DESP_HUMAN_contaminant	DSP	DESP_HUMAN_contaminant Desmoplakin	1018	46	C	UR	7389.76	9732.34	7592.33	6278.53	6386.65	9157.43	5369.01	4430.24	5723.08
sp|Q9HB71|CYBP_HUMAN	CACYBP	CYBP_HUMAN Calcyclin-binding protein	1019	25	C	UR	3930.94	4055.99	3817.62	4556.21	4533.76	4356.91	4947.94	5259.99	4459.27
sp|Q969F9|HPS3_HUMAN	HPS3	HPS3_HUMAN Hermansky-Pudlak syndrome 3 protein	1020	8	C	UR	1119.18	1241.2	1303.53	1125.08	1083.21	1019.98	1031.03	965.215	947.089
sp|O75113|N4BP1_HUMAN	N4BP1	N4BP1_HUMAN NEDD4-binding protein 1	1021	12	C	UR	1277.92	1327.08	1536.02	1576.21	1531.68	1489.24	1713.94	1625.93	1462.2
sp|Q86US8|EST1A_HUMAN	SMG6	EST1A_HUMAN Telomerase-binding protein EST1A	1022	4	C	UR	622.982	634.102	644.225	647.326	654.866	661.616	688.784	650.506	662.817
sp|O94880|PHF14_HUMAN	PHF14	PHF14_HUMAN PHD finger protein 14	1023	8	C	UR	1219.57	1087.03	1049.09	995.171	1023.92	1023.66	1022.14	966.412	1156.58
sp|O94880-2|PHF14_HUMAN	PHF14	PHF14_HUMAN Isoform 2 of PHD finger protein 14	1023	1	C	UR	512.464	435.826	454.254	411.948	426.793	433.387	452.19	406.328	492.094
sp|P23396|RS3_HUMAN	RPS3	RS3_HUMAN 40S ribosomal protein S3	1024	35	C	UR	12774.7	13514.7	13463.3	13074.4	12523.7	10578.1	11426.7	15956.6	14180.2
sp|Q9UI10|EI2BD_HUMAN	EIF2B4	EI2BD_HUMAN Translation initiation factor eIF-2B subunit delta	1025	11	C	UR	1833.02	2121.12	2172.75	1883.09	1881.8	1831.28	1951.92	1924.47	1795.4
sp|Q08378|GOGA3_HUMAN	GOLGA3	GOGA3_HUMAN Golgin subfamily A member 3	1026	39	C	UR	6947.04	6795.56	7049.43	7241.55	7030.8	7024.89	7262.62	6596.86	7277.89
sp|O15056|SYNJ2_HUMAN	SYNJ2	SYNJ2_HUMAN Synaptojanin-2	1027	13	C	UR	1353.58	1418.9	1481.14	1852.59	1788.6	1733.83	1853.46	1649.35	1635.03
sp|Q8TDY2|RBCC1_HUMAN	RB1CC1	RBCC1_HUMAN RB1-inducible coiled-coil protein 1	1028	15	C	UR	2843.41	2761.41	2743.07	2317.64	2343.04	2269.46	2275.17	1981.78	2206.61
sp|Q32P41|TRM5_HUMAN	TRMT5	TRM5_HUMAN tRNA (guanine(37)-N1)-methyltransferase	1029	15	C	UR	2400.08	2642.11	2592.91	2470.66	2480.63	2463.62	2961.79	2750.85	2746.92
sp|P34741|SDC2_HUMAN	SDC2	SDC2_HUMAN Syndecan-2	1030	3	C	UR	504.77	385.992	396.498	507.209	567.349	563.399	378.065	341.824	400.608
sp|P42566|EPS15_HUMAN	EPS15	EPS15_HUMAN Epidermal growth factor receptor substrate 15	1031	23	C	UR	4514.19	4451.93	4437.31	5753.61	5664.82	5502.73	5286.86	4761.29	4978.53
sp|Q16890|TPD53_HUMAN	TPD52L1	TPD53_HUMAN Tumor protein D53	1032	9	C	UR	2007.69	2119.35	2196.84	3334.53	3179.76	3114.73	2400.26	2171.81	2016.92
sp|Q15024|EXOS7_HUMAN	EXOSC7	EXOS7_HUMAN Exosome complex component RRP42	1033	7	C	UR	2977.12	2993.42	2823.62	2767.86	2787.99	2921.77	3291.1	3230.05	3314.08
sp|Q6P1X5|TAF2_HUMAN	TAF2	TAF2_HUMAN Transcription initiation factor TFIID subunit 2	1034	8	C	UR	636.273	638.808	647.702	553.552	561.911	538.226	582.613	575.75	652.722
sp|Q9HB40|RISC_HUMAN	SCPEP1	RISC_HUMAN Retinoid-inducible serine carboxypeptidase	1035	9	C	UR	1727.8	1700.2	1640.4	2173.95	2301.67	2232.01	1926.14	1762.03	1999.94
sp|Q8NCE0|SEN2_HUMAN	TSEN2	SEN2_HUMAN tRNA-splicing endonuclease subunit Sen2	1036	10	C	UR	703.196	831.049	865.976	881.958	839.568	751.387	882.711	793.716	824.969
sp|P61601|NCALD_HUMAN	NCALD	NCALD_HUMAN Neurocalcin-delta	1037	5	C	UR	2138.5	2144.16	1882.62	2027.73	2119.91	2067.56	2021.34	1991.64	2065.97
sp|P37235|HPCL1_HUMAN	HPCAL1	HPCL1_HUMAN Hippocalcin-like protein 1	1037	12	C	UR	1288.42	1244.63	1170.56	1119.63	1225.1	1167.39	1157.28	1224.41	1227.46
sp|P86791|CCZ1_HUMAN	CCZ1	CCZ1_HUMAN Vacuolar fusion protein CCZ1 homolog	1038	9	C	UR	3813.95	3924.98	4158.09	4194.33	4084.52	4081.74	4312.17	4027.25	3984.43
sp|Q9HD20|AT131_HUMAN	ATP13A1	AT131_HUMAN Probable cation-transporting ATPase 13A1	1039	22	C	UR	3320.5	3098.5	3120.23	2640.19	2757.44	2774.69	2592.85	2434.64	2855.64
sp|P51532-4|SMCA4_HUMAN	SMARCA4	SMCA4_HUMAN Isoform 4 of Transcription activator BRG1	1040	35	C	UR	5457.18	5098.37	4989.02	4592.02	4896.94	4725.23	5257.86	6014.99	5934.46
sp|P51531|SMCA2_HUMAN	SMARCA2	SMCA2_HUMAN Probable global transcription activator SNF2L2	1040	28	C	UR	8192.66	8009.58	7984.68	6423.36	6344.9	6517.79	5282.26	5362.39	5870.04
sp|Q9H792|PEAK1_HUMAN	PEAK1	PEAK1_HUMAN Pseudopodium-enriched atypical kinase 1	1041	19	C	UR	1546.27	1414.14	1417.07	1577.56	1573.26	1604.52	1645.7	1566.22	1749.4
sp|Q9H7D7|WDR26_HUMAN	WDR26	WDR26_HUMAN WD repeat-containing protein 26	1042	16	C	UR	2400.73	2353.44	2486.19	2737.71	2713.57	2672.45	2939.85	2738.98	2875.73
sp|P59998-3|ARPC4_HUMAN	ARPC4	ARPC4_HUMAN Isoform 3 of Actin-related protein 2/3 complex subunit 4	1043	14	C	UR	2243.69	2669.42	2819.02	3272.01	3246.54	3111.48	3433.94	3218.59	3236
sp|P08069|IGF1R_HUMAN	IGF1R	IGF1R_HUMAN Insulin-like growth factor 1 receptor	1044	12	C	UR	1713.67	1617.11	1597.58	1510.72	1639.02	1545.73	1521.4	1422.99	1622.26
sp|P06213|INSR_HUMAN	INSR	INSR_HUMAN Insulin receptor	1044	4	C	UR	505.688	498.865	491.158	457.368	434.566	451.029	476.796	416.934	462.553
sp|Q5JSL3|DOC11_HUMAN	DOCK11	DOC11_HUMAN Dedicator of cytokinesis protein 11	1045	17	C	UR	1420.45	1440.31	1460	1931.86	1963.92	1868.46	2693.63	2601.3	2674.03
sp|Q9BZ29-4|DOCK9_HUMAN	DOCK9	DOCK9_HUMAN Isoform 4 of Dedicator of cytokinesis protein 9	1045	9	C	UR	950.014	945.876	962.808	1072.69	1037.61	1021.88	993.423	940.621	992.473
sp|Q9NU53|GINM1_HUMAN	GINM1	GINM1_HUMAN Glycoprotein integral membrane protein 1	1046	1	C	UR	71.294	50.1188	76.8298	38.7536	52.2702	45.4231	33.9011	38.2	45.5925
sp|Q92544|TM9S4_HUMAN	TM9SF4	TM9S4_HUMAN Transmembrane 9 superfamily member 4	1047	7	C	UR	981.358	884.51	892.275	788.862	868.162	867.125	736.319	766.534	856.719
sp|Q9Y2G5|OFUT2_HUMAN	POFUT2	OFUT2_HUMAN GDP-fucose protein O-fucosyltransferase 2	1048	3	C	UR	902.81	823.688	815.334	890.54	926.399	925.607	750.886	723.43	818.235
sp|Q7KZI7|MARK2_HUMAN	MARK2	MARK2_HUMAN Serine/threonine-protein kinase MARK2	1049	6	C	UR	1586.68	1714.21	1733.15	1787.62	1813.61	1696.82	1865.91	1722.88	1944.15
sp|P27448-7|MARK3_HUMAN	MARK3	MARK3_HUMAN Isoform 6 of MAP/microtubule affinity-regulating kinase 3	1049	3	C	UR	193.552	185.243	204.96	200.906	193.645	177.1	181.805	184.665	199.617
sp|Q9P0L2|MARK1_HUMAN	MARK1	MARK1_HUMAN Serine/threonine-protein kinase MARK1	1049	4	C	UR	230.347	245.582	266.528	270.979	282.192	255.559	286.909	246.981	286.133
sp|O94992|HEXI1_HUMAN	HEXIM1	HEXI1_HUMAN Protein HEXIM1	1050	12	C	UR	2219.42	2211.74	2234.78	2500.98	2561.04	2457.79	2800	2635.55	2640.66
sp|Q96MH2|HEXI2_HUMAN	HEXIM2	HEXI2_HUMAN Protein HEXIM2	1050	2	C	UR	277.823	244.905	283.289	286.985	297.485	258.201	295.643	247.045	274.703
sp|Q643R3|LPCT4_HUMAN	LPCAT4	LPCT4_HUMAN Lysophospholipid acyltransferase LPCAT4	1051	7	C	UR	802.772	780.963	785.064	858.201	866.456	895.442	872.288	848.095	936.793
sp|Q15404|RSU1_HUMAN	RSU1	RSU1_HUMAN Ras suppressor protein 1	1052	12	C	UR	2629.42	2857.79	3030.56	3849.76	3794.09	3543.69	3658.34	3277.18	3198.44
sp|Q9Y2S7|PDIP2_HUMAN	POLDIP2	PDIP2_HUMAN Polymerase delta-interacting protein 2	1053	18	C	UR	3410.37	2934.2	2920.69	3203.19	3127.79	3249.07	3465.92	3697.41	3733.34
sp|Q8IXT5|RB12B_HUMAN	RBM12B	RB12B_HUMAN RNA-binding protein 12B	1054	20	C	UR	3331.14	3042.09	2930.67	2612.95	2688.17	2726.31	2923.02	2795.58	3145.64
sp|Q6NZY4|ZCHC8_HUMAN	ZCCHC8	ZCHC8_HUMAN Zinc finger CCHC domain-containing protein 8	1055	14	C	UR	655.375	580.769	600.68	567.545	594.091	624.483	759.668	716.548	808.821
sp|P42704|LPPRC_HUMAN	LRPPRC	LPPRC_HUMAN Leucine-rich PPR motif-containing protein, mitochondrial	1056	58	C	UR	17739.7	16784.4	16231.7	16898.6	17573.3	18029.8	18430.9	18773.9	20085.8
sp|Q9NP80|PLPL8_HUMAN	PNPLA8	PLPL8_HUMAN Calcium-independent phospholipase A2-gamma	1056	5	C	UR	689.299	658.161	660.283	539.116	581.559	567.355	472.643	447.408	494.9
sp|P51572-2|BAP31_HUMAN	BCAP31	BAP31_HUMAN Isoform 2 of B-cell receptor-associated protein 31	1057	18	C	UR	4632	4365.39	4165.83	3981.64	4220.62	4229.26	3873.15	3634.68	4264.99
sp|Q96T17-2|MA7D2_HUMAN	MAP7D2	MA7D2_HUMAN Isoform 2 of MAP7 domain-containing protein 2	1058	14	C	UR	7183.02	7516.22	7215.65	5141.81	5052.24	5196.35	5197.99	5047.93	5041.4
sp|Q8IWZ3-6|ANKH1_HUMAN	ANKHD1	ANKH1_HUMAN Isoform 6 of Ankyrin repeat and KH domain-containing protein 1	1059	26	C	UR	4806.33	4979.47	5159.78	4451.23	4306.92	4164.91	4004.15	3851.8	3807
sp|O60841|IF2P_HUMAN	EIF5B	IF2P_HUMAN Eukaryotic translation initiation factor 5B	1059	34	C	UR	8803.74	9056.78	9470.14	9511.05	9790.72	9309.46	12075.5	11023	11616.5
sp|O75179|ANR17_HUMAN	ANKRD17	ANR17_HUMAN Ankyrin repeat domain-containing protein 17	1059	21	C	UR	3343.87	3416.15	3355.06	3330.77	3308.48	3146.43	3628.63	3145.55	3391.62
sp|P30519|HMOX2_HUMAN	HMOX2	HMOX2_HUMAN Heme oxygenase 2	1060	17	C	UR	4623.99	4251.22	4199.74	4139.34	4326.36	4314.91	3632.37	3668.31	4243.88
sp|Q9BVA0|KTNB1_HUMAN	KATNB1	KTNB1_HUMAN Katanin p80 WD40 repeat-containing subunit B1	1061	7	C	UR	2911.12	3267.36	3318.81	3298.79	3249.47	3131.09	3350.38	3148.21	3159.99
sp|P14649|MYL6B_HUMAN	MYL6B	MYL6B_HUMAN Myosin light chain 6B	1062	8	C	UR	579.866	586.2	573.089	659.935	642.822	606.947	632.733	563.068	584.433
sp|P60660-2|MYL6_HUMAN	MYL6	MYL6_HUMAN Isoform Smooth muscle of Myosin light polypeptide 6	1062	16	C	UR	3761.57	3845.34	3747.98	4645.74	4420.78	4647.12	3675.82	3973.27	3777.7
sp|P41252|SYIC_HUMAN	IARS	SYIC_HUMAN Isoleucine--tRNA ligase, cytoplasmic	1063	38	C	UR	9772.77	10536.6	10759.1	9499.39	9607.8	9401.19	8338.91	8546.06	7956.8
sp|P61158|ARP3_HUMAN	ACTR3	ARP3_HUMAN Actin-related protein 3	1064	23	C	UR	5045.26	5388.09	5145	6964.93	6504.24	6926.15	7376.65	10144.1	6993.07
sp|Q9P1U1|ARP3B_HUMAN	ACTR3B	ARP3B_HUMAN Actin-related protein 3B	1064	9	C	UR	1799.45	1957.15	2006.07	2553.12	2572.94	2463.49	2802.65	2489.16	2646.26
sp|Q92604|LGAT1_HUMAN	LPGAT1	LGAT1_HUMAN Acyl-CoA:lysophosphatidylglycerol acyltransferase 1	1065	4	C	UR	542.825	509.436	503.428	622.657	629.53	601.764	530.525	562.27	626.69
sp|Q9Y6N5|SQRD_HUMAN	SQRDL	SQRD_HUMAN Sulfide:quinone oxidoreductase, mitochondrial	1066	21	C	UR	6615.69	6023.51	6294.45	5982.08	6550.31	6806.06	3481.45	3672.61	3855.19
sp|O95777|NAA38_HUMAN	NAA38	NAA38_HUMAN N-alpha-acetyltransferase 38, NatC auxiliary subunit	1067	7	C	UR	1642.47	1621.04	1614.98	1587.94	1509.97	1510.72	1728.4	1515.8	1638.7
sp|O14964|HGS_HUMAN	HGS	HGS_HUMAN Hepatocyte growth factor-regulated tyrosine kinase substrate	1068	19	C	UR	1848.56	1862.09	1875.47	1974.13	1866.38	1885.17	2210.31	2289.25	2084.79
sp|Q9UHD1|CHRD1_HUMAN	CHORDC1	CHRD1_HUMAN Cysteine and histidine-rich domain-containing protein 1	1069	24	C	UR	3854.46	3613.01	3959.61	4268.74	3840.59	4018.78	5042.97	6129.49	4567.08
sp|Q12906-7|ILF3_HUMAN	ILF3	ILF3_HUMAN Isoform 7 of Interleukin enhancer-binding factor 3	1071	47	C	UR	9178.75	8771.03	8979.35	8345.84	8598.67	8849.01	10158.9	10350.3	10866.3
sp|Q96SI9|STRBP_HUMAN	STRBP	STRBP_HUMAN Spermatid perinuclear RNA-binding protein	1071	16	C	UR	4010.49	4018.34	4033.49	3842.36	4076.12	4014.99	4920.65	4284.98	5204.19
sp|P63244|GBLP_HUMAN	GNB2L1	GBLP_HUMAN Guanine nucleotide-binding protein subunit beta-2-like 1	1072	32	C	UR	5931.59	5652.81	5553.45	5578.4	5324.2	5338.44	6082.93	7914.03	5649.92
sp|Q9H8H0|NOL11_HUMAN	NOL11	NOL11_HUMAN Nucleolar protein 11	1073	25	C	UR	3439.76	3359.43	3492.21	3680.97	3739.25	3647.29	5130.28	4831.8	5543.41
tr|F5GY88|F5GY88_HUMAN	MED24	F5GY88_HUMAN Mediator of RNA polymerase II transcription subunit 24	1074	13	C	UR	2253.23	2244.41	2199.51	2185.15	2255.73	2314.45	2584.34	2421.32	2764.45
sp|P09874|PARP1_HUMAN	PARP1	PARP1_HUMAN Poly [ADP-ribose] polymerase 1	1075	47	C	UR	11667.1	12143.9	12108.2	12150.1	12965.6	12764.7	11719.9	11730.7	12007.3
sp|Q8NC56|LEMD2_HUMAN	LEMD2	LEMD2_HUMAN LEM domain-containing protein 2	1076	14	C	UR	1510.13	1366.01	1311.64	1320.33	1306.37	1277.45	1176.28	1232.64	1337.3
sp|Q9BUJ2|HNRL1_HUMAN	HNRNPUL1	HNRL1_HUMAN Heterogeneous nuclear ribonucleoprotein U-like protein 1	1077	24	C	UR	6715.19	6566.26	6319.7	5910.52	5809.56	6066.18	6432.6	7952.01	7020.1
sp|P10588|NR2F6_HUMAN	NR2F6	NR2F6_HUMAN Nuclear receptor subfamily 2 group F member 6	1078	6	C	UR	606.323	589.347	599.042	565.642	575.912	544.685	586.427	559.054	608.979
sp|P49454|CENPF_HUMAN	CENPF	CENPF_HUMAN Centromere protein F	1079	43	C	UR	8512.23	7959.46	7730.89	9331.83	9312.1	9316.93	7664.94	7179.3	8051.2
sp|Q8TCG2|P4K2B_HUMAN	PI4K2B	P4K2B_HUMAN Phosphatidylinositol 4-kinase type 2-beta	1080	3	C	UR	84.5796	92.7921	99.3643	84.2737	86.1114	92.6081	96.2005	96.4694	97.7879
sp|Q15050|RRS1_HUMAN	RRS1	RRS1_HUMAN Ribosome biogenesis regulatory protein homolog	1081	13	C	UR	4371.73	3987.25	3772.06	3633.83	3744.14	3746.49	4798.41	4461.4	5239.69
sp|Q9Y608|LRRF2_HUMAN	LRRFIP2	LRRF2_HUMAN Leucine-rich repeat flightless-interacting protein 2	1082	18	C	UR	2288.05	2226.03	2224.37	2555.56	2426.75	2421.1	2416.91	2109.6	2449.33
sp|Q32MZ4|LRRF1_HUMAN	LRRFIP1	LRRF1_HUMAN Leucine-rich repeat flightless-interacting protein 1	1082	25	C	UR	1787.75	1886.94	1937.65	2275.64	2263.64	2118.19	3081.36	2971.99	2737.05
sp|Q96DV4|RM38_HUMAN	MRPL38	RM38_HUMAN 39S ribosomal protein L38, mitochondrial	1083	18	C	UR	3577.12	3259.86	3272.09	2955.43	3185.07	3066.37	3175.81	2984.71	3383.09
sp|Q9H307|PININ_HUMAN	PNN	PININ_HUMAN Pinin	1084	25	C	UR	7236.09	6198.51	5951.78	6336.69	6668.35	6775.56	7450.67	7378.44	8387.33
sp|Q9NZI8|IF2B1_HUMAN	IGF2BP1	IF2B1_HUMAN Insulin-like growth factor 2 mRNA-binding protein 1	1085	14	C	UR	4306.98	4321.24	4204.79	5675.82	5859.81	5628.44	7065.69	6049.5	6926.58
sp|Q9Y6M1|IF2B2_HUMAN	IGF2BP2	IF2B2_HUMAN Insulin-like growth factor 2 mRNA-binding protein 2	1085	10	C	UR	3074.24	2943.23	2975.89	4866.88	4711.64	4711.66	7009.55	6663.21	6748.85
sp|O00425|IF2B3_HUMAN	IGF2BP3	IF2B3_HUMAN Insulin-like growth factor 2 mRNA-binding protein 3	1085	21	C	UR	4728.52	4165.21	4248.56	5574.6	5520.92	5793.68	6213.61	7529.6	6327.31
sp|Q02218|ODO1_HUMAN	OGDH	ODO1_HUMAN 2-oxoglutarate dehydrogenase, mitochondrial	1086	37	C	UR	6784.29	6224.66	6193.65	4703.28	4852.87	4939.57	3397.43	3699.6	3507.95
sp|Q9UJZ1|STML2_HUMAN	STOML2	STML2_HUMAN Stomatin-like protein 2, mitochondrial	1087	21	C	UR	5650.21	5069.31	5080.34	4388.34	4598.68	4577.47	4998.64	4654.22	5452.16
sp|Q07157|ZO1_HUMAN	TJP1	ZO1_HUMAN Tight junction protein ZO-1	1088	43	C	UR	5149	4845.02	4832.44	6330.24	6339.79	6255.01	6336.23	5826.2	6312.28
sp|Q07157-2|ZO1_HUMAN	TJP1	ZO1_HUMAN Isoform Short of Tight junction protein ZO-1	1088	1	C	UR	327.115	203.579	222.126	325.296	263.906	330.37	302.357	523.937	341.37
sp|Q9UDY2-7|ZO2_HUMAN	TJP2	ZO2_HUMAN Isoform 7 of Tight junction protein ZO-2	1088	23	C	UR	5569.48	5440.56	5550.58	6141.76	6265.31	5971.91	4244.37	3816.65	4301.02
sp|Q5M775|CYTSB_HUMAN	SPECC1	CYTSB_HUMAN Cytospin-B	1089	26	C	UR	5126.7	4286.6	5110.98	5469.19	5373.65	5973.55	4490.69	5356.15	5039.55
sp|Q9H2G2-2|SLK_HUMAN	SLK	SLK_HUMAN Isoform 2 of STE20-like serine/threonine-protein kinase	1089	29	C	UR	4047.77	4263.52	4446.66	4092.12	4010.97	3823.89	4278.96	4302.67	3897.74
sp|P11387|TOP1_HUMAN	TOP1	TOP1_HUMAN DNA topoisomerase 1	1089	23	C	UR	3864.73	3228.47	3319.68	3446.42	3607.95	3667.27	3873.53	4611.39	4642.6
sp|O75400|PR40A_HUMAN	PRPF40A	PR40A_HUMAN Pre-mRNA-processing factor 40 homolog A	1090	32	C	UR	10141.6	9072.88	8664.33	8727.03	9011.92	9487.21	10105	10709.5	11356.9
sp|Q02086|SP2_HUMAN	SP2	SP2_HUMAN Transcription factor Sp2	1091	3	C	UR	245.483	244.335	273.258	270.885	285.776	262.842	283.919	275.292	295.079
sp|Q92692|PVRL2_HUMAN	PVRL2	PVRL2_HUMAN Poliovirus receptor-related protein 2	1092	7	C	UR	978.65	877.865	859.576	1070.36	1097.9	1088.79	966.661	1117.02	1092.21
sp|O75410-2|TACC1_HUMAN	TACC1	TACC1_HUMAN Isoform 2 of Transforming acidic coiled-coil-containing protein 1	1093	12	C	UR	2273.28	2065.82	2082.87	2243.7	2264.18	2256.49	2252.63	2082.27	2354.91
sp|O95359|TACC2_HUMAN	TACC2	TACC2_HUMAN Transforming acidic coiled-coil-containing protein 2	1093	11	C	UR	1697.22	1747.65	1840.56	1981.3	1855.85	1835.66	2060.3	1885.68	1900.65
sp|P32456|GBP2_HUMAN	GBP2	GBP2_HUMAN Interferon-induced guanylate-binding protein 2	1094	11	C	UR	3351.86	3840.02	3992.51	4900.53	4793.34	4541.22	4159.68	3639.93	3527.54
sp|P32455|GBP1_HUMAN	GBP1	GBP1_HUMAN Interferon-induced guanylate-binding protein 1	1094	15	C	UR	1497.22	1656.8	1763.05	3027.71	2847.93	2668.82	2359.2	2105.73	2001.22
sp|Q9P2K1|C2D2A_HUMAN	CC2D2A	C2D2A_HUMAN Coiled-coil and C2 domain-containing protein 2A	1095	7	C	UR	391.071	383.293	380.756	304.494	324.999	306.918	402.62	368.209	408.896
sp|O95674|CDS2_HUMAN	CDS2	CDS2_HUMAN Phosphatidate cytidylyltransferase 2	1096	3	C	UR	1110.17	966.182	992.42	1054.39	1025.9	1051.32	932.858	862.146	1072.48
sp|Q9NQC3|RTN4_HUMAN	RTN4	RTN4_HUMAN Reticulon-4	1097	11	C	UR	2707.07	2844.47	2858.73	3628.27	3556.36	3507.83	3785.79	3423.82	4056.16
sp|Q9NQC3-2|RTN4_HUMAN	RTN4	RTN4_HUMAN Isoform 2 of Reticulon-4	1097	3	C	UR	127.049	139.713	166.095	179.939	161.262	163.89	191.978	157.186	181.509
sp|Q92581-2|SL9A6_HUMAN	SLC9A6	SL9A6_HUMAN Isoform 2 of Sodium/hydrogen exchanger 6	1098	7	C	UR	1330.05	1257.33	1274.15	1279.99	1261.74	1180.22	1118.45	1060.87	1225.56
sp|Q9H2U1|DHX36_HUMAN	DHX36	DHX36_HUMAN Probable ATP-dependent RNA helicase DHX36	1099	29	C	UR	5615.93	5858.21	6056.15	5519.33	5634.04	5568.23	6159.35	5876.28	6306.09
sp|Q6P158|DHX57_HUMAN	DHX57	DHX57_HUMAN Putative ATP-dependent RNA helicase DHX57	1099	15	C	UR	1825.39	1900.08	2032.77	2104.93	2012.39	1981.62	2347.89	2320.58	2197.64
tr|E7EUN9|E7EUN9_HUMAN	DUS2	E7EUN9_HUMAN tRNA-dihydrouridine(20) synthase [NAD(P)+]-like	1099	9	C	UR	1524.89	1516.5	1600.54	1484.64	1450.81	1382.48	1646.66	1533.48	1544.87
sp|Q14684|RRP1B_HUMAN	RRP1B	RRP1B_HUMAN Ribosomal RNA processing protein 1 homolog B	1100	15	C	UR	2634.7	2678.68	2539.92	2349	2591.5	2625.68	3272.45	3005.44	3476.31
sp|Q6IN85|P4R3A_HUMAN	SMEK1	P4R3A_HUMAN Serine/threonine-protein phosphatase 4 regulatory subunit 3A	1101	15	C	UR	3362.87	3087.91	3123.44	3197.53	3190.01	3319.22	3220.88	3810.1	3235.31
sp|Q5MIZ7-2|P4R3B_HUMAN	SMEK2	P4R3B_HUMAN Isoform 2 of Serine/threonine-protein phosphatase 4 regulatory subunit 3B	1101	6	C	UR	937.895	1036.02	1026.06	1000.79	1061.83	1024.6	1235.38	1080.91	1129.91
sp|Q8WVK7|SKA2_HUMAN	SKA2	SKA2_HUMAN Spindle and kinetochore-associated protein 2	1102	2	C	UR	62.4193	59.5502	67.6045	92.3218	93.116	69.2174	112.602	82.2044	83.0376
sp|P34932|HSP74_HUMAN	HSPA4	HSP74_HUMAN Heat shock 70 kDa protein 4	1103	48	C	UR	11834.1	12728	13809.7	12524.9	12274.7	12074.7	13304.9	12196.8	12295.1
sp|O95757|HS74L_HUMAN	HSPA4L	HS74L_HUMAN Heat shock 70 kDa protein 4L	1103	37	C	UR	7154.54	7509.11	7554.62	7164.74	6923.22	6932.32	7499.56	7320.66	6900.53
sp|Q92598|HS105_HUMAN	HSPH1	HS105_HUMAN Heat shock protein 105 kDa	1103	30	C	UR	5886.04	6140.4	6072.33	6134.96	5708.25	5856.73	6165.79	7945.7	5449.98
sp|Q9NR28|DBLOH_HUMAN	DIABLO	DBLOH_HUMAN Diablo homolog, mitochondrial	1104	6	C	UR	921.593	868.689	786.684	773.827	799.672	810.675	857.534	795.748	921.265
sp|P13798|ACPH_HUMAN	APEH	ACPH_HUMAN Acylamino-acid-releasing enzyme	1105	22	C	UR	8302.74	9002.02	9063.54	6762.61	6820.32	6661.33	6624.2	6051.92	5838.33
sp|Q13126|MTAP_HUMAN	MTAP	MTAP_HUMAN S-methyl-5'-thioadenosine phosphorylase	1106	23	C	UR	3795.44	4319.62	4578.49	4003.24	3928.93	3670.72	4439.46	4111.77	3625.35
sp|Q9H9A5-6|CNO10_HUMAN	CNOT10	CNO10_HUMAN Isoform 6 of CCR4-NOT transcription complex subunit 10	1108	5	C	UR	1868.63	1982.31	1969.94	1847.3	1863.52	1765.69	2052.58	1778.32	1943.28
sp|Q9NWS0|PIHD1_HUMAN	PIH1D1	PIHD1_HUMAN PIH1 domain-containing protein 1	1109	6	C	UR	1617.44	1684.32	1651.46	1742.54	1753.84	1692.42	2035.27	1826.03	1821.63
sp|O43719|HTSF1_HUMAN	HTATSF1	HTSF1_HUMAN HIV Tat-specific factor 1	1110	35	C	UR	7256.07	6979.85	6716.14	6856.17	6955.33	7004.63	7037.52	6892.18	7234.8
sp|Q03169|TNAP2_HUMAN	TNFAIP2	TNAP2_HUMAN Tumor necrosis factor alpha-induced protein 2	1111	11	C	UR	1850.82	1923.84	1900.39	1622.76	1630.62	1591.21	1199.76	1092.35	1182.55
sp|P22830-2|HEMH_HUMAN	FECH	HEMH_HUMAN Isoform 2 of Ferrochelatase, mitochondrial	1113	14	C	UR	3184.81	2903.92	2839.62	2695.49	2846.9	2933.47	2609.63	2629.97	2883.91
sp|O95427|PIGN_HUMAN	PIGN	PIGN_HUMAN GPI ethanolamine phosphate transferase 1	1114	6	C	UR	3044.32	2769.58	2750.19	2500.06	2625.22	2535.87	2331.49	2254.23	2545.99
sp|P13797|PLST_HUMAN	PLS3	PLST_HUMAN Plastin-3	1115	53	C	UR	13399.7	14634.5	14787.6	19958.8	19168.1	19165.5	14511.8	14990.8	12990.1
sp|P13796|PLSL_HUMAN	LCP1	PLSL_HUMAN Plastin-2	1115	4	C	UR	218.56	225.316	199.429	242.602	225.075	230.076	202.217	212.564	258.12
tr|U3KQI3|U3KQI3_HUMAN	PLS3	U3KQI3_HUMAN Plastin-3 (Fragment)	1115	1	C	UR	59.4098	84.8426	125.151	121.542	78.8044	55.1177	101.547	78.0953	90.8257
sp|Q14651|PLSI_HUMAN	PLS1	PLSI_HUMAN Plastin-1	1115	10	C	UR	1329.34	1369	1431.28	1802.67	1753.99	1651.6	1732.04	1589.99	1642.31
sp|P12270|TPR_HUMAN	TPR	TPR_HUMAN Nucleoprotein TPR	1116	56	C	UR	10877.3	9642.59	9545.19	9896.17	10347.6	10468.6	9890.43	9159.78	10607.9
sp|Q15154-2|PCM1_HUMAN	PCM1	PCM1_HUMAN Isoform 2 of Pericentriolar material 1 protein	1116	37	C	UR	7634.33	7106.76	6883.26	6106.42	6213.08	6387.32	5635.68	5347.51	5891.42
sp|Q9Y6G5|COMDA_HUMAN	COMMD10	COMDA_HUMAN COMM domain-containing protein 10	1117	5	C	UR	613.009	613.181	625.513	584.606	578.363	571.188	507.095	510.501	515.011
sp|P54278|PMS2_HUMAN	PMS2	PMS2_HUMAN Mismatch repair endonuclease PMS2	1118	13	C	UR	2968.85	3166.61	3382.62	2642.5	2691.08	2529.22	2626.08	2488.81	2502.39
sp|Q9H967|WDR76_HUMAN	WDR76	WDR76_HUMAN WD repeat-containing protein 76	1119	14	C	UR	3476.15	3196.41	3203.48	2663.3	2880.68	2868.22	2344.66	2341.01	2533.37
sp|Q13098-7|CSN1_HUMAN	GPS1	CSN1_HUMAN Isoform 2 of COP9 signalosome complex subunit 1	1120	13	C	UR	1146.24	1238.48	1316.79	1374.22	1301.16	1301.7	1459.55	1433.42	1362.07
sp|Q9BWS9-2|CHID1_HUMAN	CHID1	CHID1_HUMAN Isoform 2 of Chitinase domain-containing protein 1	1121	6	C	UR	931.9	887.172	862.639	738.882	761.827	786.44	783.906	723.404	815.306
sp|Q15436|SC23A_HUMAN	SEC23A	SC23A_HUMAN Protein transport protein Sec23A	1122	17	C	UR	4766.32	4781.2	4656.9	4860.3	4585.68	4687.2	3978.41	3938.86	3680.13
sp|Q15437|SC23B_HUMAN	SEC23B	SC23B_HUMAN Protein transport protein Sec23B	1122	14	C	UR	3018.92	3239.54	3237.66	2740.38	2572.65	2699.34	2985.27	3591.69	2625.98
sp|P29590|PML_HUMAN	PML	PML_HUMAN Protein PML	1123	9	C	UR	2077.49	1918.26	1923.91	2092.65	2155.18	2155.03	2415	2189.44	2540.39
sp|Q12802-2|AKP13_HUMAN	AKAP13	AKP13_HUMAN Isoform 2 of A-kinase anchor protein 13	1124	30	C	UR	5472.06	5862.78	6120.3	6334.32	6028.08	5985.43	5937.57	5424.84	5592.82
sp|Q9Y613|FHOD1_HUMAN	FHOD1	FHOD1_HUMAN FH1/FH2 domain-containing protein 1	1125	10	C	UR	2572.52	2765.53	2778.33	2700.17	2689.31	2506.88	3159.61	3048.86	2950.32
sp|Q6XZF7|DNMBP_HUMAN	DNMBP	DNMBP_HUMAN Dynamin-binding protein	1126	16	C	UR	3331.97	3448.83	3582.92	2346.69	2357.36	2249.66	2254.56	2045.88	2142.75
sp|Q96EE3-1|SEH1_HUMAN	SEH1L	SEH1_HUMAN Isoform B of Nucleoporin SEH1	1127	16	C	UR	2411.9	2340.13	2391.13	2384.06	2406.43	2313.08	2518.28	2633.36	2603.57
sp|Q13136|LIPA1_HUMAN	PPFIA1	LIPA1_HUMAN Liprin-alpha-1	1128	23	C	UR	3756.9	3834.91	3727.31	3893.35	4115.78	3949.11	4272.57	3681.37	4308.93
sp|Q6V1X1|DPP8_HUMAN	DPP8	DPP8_HUMAN Dipeptidyl peptidase 8	1129	2	C	UR	50.6707	84.3266	83.1305	58.6652	55.8269	53.1259	45.164	40.8051	48.3464
sp|Q86TI2-2|DPP9_HUMAN	DPP9	DPP9_HUMAN Isoform 2 of Dipeptidyl peptidase 9	1129	21	C	UR	3213.85	3608.44	3755.11	3807.48	3670.87	3545.4	3844.83	3501.5	3378.68
sp|Q92917|GPKOW_HUMAN	GPKOW	GPKOW_HUMAN G patch domain and KOW motifs-containing protein	1130	21	C	UR	5111.48	4746.14	5035.93	4906.08	4719.97	4711.78	5127.8	4954.65	4993.57
sp|Q9H9A7|RMI1_HUMAN	RMI1	RMI1_HUMAN RecQ-mediated genome instability protein 1	1131	6	C	UR	829.926	805.568	816.078	741.242	727.903	721.563	724.984	682.149	748.948
sp|Q8TBC4|UBA3_HUMAN	UBA3	UBA3_HUMAN NEDD8-activating enzyme E1 catalytic subunit	1132	8	C	UR	781.179	894.226	905.583	888.941	861.833	830.928	837.213	755.429	786.168
sp|Q8TAT6-2|NPL4_HUMAN	NPLOC4	NPL4_HUMAN Isoform 2 of Nuclear protein localization protein 4 homolog	1133	16	C	UR	2548.97	2511.97	2504.06	2621.85	2508.1	2476.05	2381.07	2361.59	2425.26
sp|O15085-2|ARHGB_HUMAN	ARHGEF11	ARHGB_HUMAN Isoform 2 of Rho guanine nucleotide exchange factor 11	1134	10	C	UR	956.202	1010.84	1012.33	1130.81	1191.04	1113.25	1190.15	1066.41	1119.54
sp|Q7Z3C6|ATG9A_HUMAN	ATG9A	ATG9A_HUMAN Autophagy-related protein 9A	1135	13	C	UR	2018.12	1973.54	2020.44	1753.05	1821.24	1697.26	2484.31	2521.99	2527.56
sp|Q96I15|SCLY_HUMAN	SCLY	SCLY_HUMAN Selenocysteine lyase	1136	1	C	UR	44.3932	45.4185	50.6835	66.7054	56.2687	47.0286	71.1563	60.5771	61.7157
sp|Q9H672|ASB7_HUMAN	ASB7	ASB7_HUMAN Ankyrin repeat and SOCS box protein 7	1137	4	C	UR	699.157	690.466	713.469	653.235	674.312	632.395	697.812	653.39	709.719
sp|O15078|CE290_HUMAN	CEP290	CE290_HUMAN Centrosomal protein of 290 kDa	1138	7	C	UR	673.069	749.868	765.246	768.857	728.377	676.409	736.278	683.846	658.436
sp|Q9P209|CEP72_HUMAN	CEP72	CEP72_HUMAN Centrosomal protein of 72 kDa	1139	5	C	UR	733.155	741.742	746.141	520.903	582.32	539.711	468.825	408.298	465.058
sp|Q7L5D6|GET4_HUMAN	GET4	GET4_HUMAN Golgi to ER traffic protein 4 homolog	1140	3	C	UR	924.406	1125.4	1092.76	1075.15	1112.29	1022.54	1132.7	963.603	972.803
sp|Q15067-2|ACOX1_HUMAN	ACOX1	ACOX1_HUMAN Isoform 2 of Peroxisomal acyl-coenzyme A oxidase 1	1142	27	C	UR	3275.05	3129.95	3046.04	3429.26	3439.7	3379.41	3270.96	3110.85	3430.62
sp|Q14789-2|GOGB1_HUMAN	GOLGB1	GOGB1_HUMAN Isoform 2 of Golgin subfamily B member 1	1143	53	C	UR	15014.5	13972.7	13463.9	13589.3	13883.2	14390.1	11442.6	11013.5	12469.7
tr|E7EU81|E7EU81_HUMAN	GOLGB1	E7EU81_HUMAN Golgin subfamily B member 1 (Fragment)	1143	3	C	UR	834.398	727.695	707.942	547.59	582.241	535.448	424.973	371.653	427.296
sp|Q15393|SF3B3_HUMAN	SF3B3	SF3B3_HUMAN Splicing factor 3B subunit 3	1144	49	C	UR	12705.5	11880.5	11462.1	11460.1	11993.5	12136.1	12948.8	12989	13702.1
sp|Q9NV88|INT9_HUMAN	INTS9	INT9_HUMAN Integrator complex subunit 9	1145	10	C	UR	1746.42	1775.08	1831.04	1730.98	1696.27	1698.16	1775.53	1619.85	1809.52
sp|Q8IY37|DHX37_HUMAN	DHX37	DHX37_HUMAN Probable ATP-dependent RNA helicase DHX37	1146	15	C	UR	1749.65	1709.79	1683.06	1677	1729.58	1777.3	1993.71	2047.07	2243.13
sp|Q86X27|RGPS2_HUMAN	RALGPS2	RGPS2_HUMAN Ras-specific guanine nucleotide-releasing factor RalGPS2	1148	1	C	UR	131.913	111.535	132.824	159.309	161.201	151.572	171.379	150.987	155.669
sp|Q8TDX6|CGAT1_HUMAN	CSGALNACT1	CGAT1_HUMAN Chondroitin sulfate N-acetylgalactosaminyltransferase 1	1149	1	C	UR	175.838	153.249	146.864	92.49	90.669	96.7235	58.0611	52.4633	64.6289
sp|Q9Y385|UB2J1_HUMAN	UBE2J1	UB2J1_HUMAN Ubiquitin-conjugating enzyme E2 J1	1150	3	C	UR	203.299	178.436	207.203	201.55	190.563	184.549	186.23	191.887	223.025
sp|Q96AB6|NTAN1_HUMAN	NTAN1	NTAN1_HUMAN Protein N-terminal asparagine amidohydrolase	1151	4	C	UR	620.499	684.975	728.494	736.256	711.432	694.519	777.746	711.498	624.039
sp|P60842|IF4A1_HUMAN	EIF4A1	IF4A1_HUMAN Eukaryotic initiation factor 4A-I	1152	24	C	UR	4682.36	5356.9	5093.79	5100.15	5079.75	4791.36	5837.45	4606.6	5262.13
sp|Q14240-2|IF4A2_HUMAN	EIF4A2	IF4A2_HUMAN Isoform 2 of Eukaryotic initiation factor 4A-II	1152	22	C	UR	3885.26	4199.98	4197.88	4640.17	4480.52	4191.06	5192.2	4737.98	4587.47
sp|P38919|IF4A3_HUMAN	EIF4A3	IF4A3_HUMAN Eukaryotic initiation factor 4A-III	1152	36	C	UR	6638.04	6340.52	6355.87	6552.78	6777.5	6648.45	7571.69	7074.29	7737.7
sp|Q9H3K2|GHITM_HUMAN	GHITM	GHITM_HUMAN Growth hormone-inducible transmembrane protein	1153	15	C	UR	1485.56	1358.01	1373.52	1144.45	1198.74	1172.73	1086.47	1068.55	1127.49
sp|P52948|NUP98_HUMAN	NUP98	NUP98_HUMAN Nuclear pore complex protein Nup98-Nup96	1154	40	C	UR	7729.33	7027.2	7075.59	7104.02	6876.27	7360.06	7489.24	8916.64	7824.81
sp|Q13303-2|KCAB2_HUMAN	KCNAB2	KCAB2_HUMAN Isoform 2 of Voltage-gated potassium channel subunit beta-2	1155	13	C	UR	938.737	1050.62	1051	1140.55	1162.7	1105.46	961.096	850.927	937.487
sp|Q5JVS0|HABP4_HUMAN	HABP4	HABP4_HUMAN Intracellular hyaluronan-binding protein 4	1156	1	C	UR	26.9871	19.5085	28.7185	15.6492	16.0729	18.4046	12.6724	13.5333	15.5097
sp|Q9H6F5|CCD86_HUMAN	CCDC86	CCD86_HUMAN Coiled-coil domain-containing protein 86	1157	21	C	UR	3169.29	2816.65	3053.8	2574.71	2549.46	2577.03	2838.79	2796.14	3152.87
sp|Q9NYT0|PLEK2_HUMAN	PLEK2	PLEK2_HUMAN Pleckstrin-2	1158	5	C	UR	719.436	790.169	804.979	824.9	900.466	799.355	920.753	723.458	822.503
sp|Q00059|TFAM_HUMAN	TFAM	TFAM_HUMAN Transcription factor A, mitochondrial	1159	9	C	UR	3513.89	2711.19	2815.84	2810.71	2761.58	3019.85	3390.91	4660.64	3783.02
sp|Q8IU85|KCC1D_HUMAN	CAMK1D	KCC1D_HUMAN Calcium/calmodulin-dependent protein kinase type 1D	1160	9	C	UR	462.488	527.968	558.979	582.909	596.159	561.219	547.418	446.653	449.043
sp|Q14012|KCC1A_HUMAN	CAMK1	KCC1A_HUMAN Calcium/calmodulin-dependent protein kinase type 1	1160	5	C	UR	852.093	986.28	1017.95	1383.68	1409.54	1303.36	1555.78	1353.33	1330.43
sp|P22234-2|PUR6_HUMAN	PAICS	PUR6_HUMAN Isoform 2 of Multifunctional protein ADE2	1161	23	C	UR	4690.79	5546.4	5783.98	5204.11	5170.18	5062.06	5507.5	6117.34	4801.18
sp|P22413|ENPP1_HUMAN	ENPP1	ENPP1_HUMAN Ectonucleotide pyrophosphatase/phosphodiesterase family member 1	1162	2	C	UR	69.3266	61.8579	62.0148	84.2193	89.3182	98.0075	64.7479	58.7017	71.7948
sp|P98194-7|AT2C1_HUMAN	ATP2C1	AT2C1_HUMAN Isoform 7 of Calcium-transporting ATPase type 2C member 1	1163	6	C	UR	399.928	387.577	387.113	409.967	427.016	428.444	410.813	379.467	420.549
sp|Q9BZG1|RAB34_HUMAN	RAB34	RAB34_HUMAN Ras-related protein Rab-34	1164	11	C	UR	2282.62	2353.2	2301.32	2504.39	2702.47	2508.08	2978.26	2680.67	3176.5
sp|P30084|ECHM_HUMAN	ECHS1	ECHM_HUMAN Enoyl-CoA hydratase, mitochondrial	1165	15	C	UR	2730.87	2419.86	2292.9	2365.08	2282.28	2383.75	2150.11	2829.37	2464.94
sp|Q14160-3|SCRIB_HUMAN	SCRIB	SCRIB_HUMAN Isoform 3 of Protein scribble homolog	1166	33	C	UR	4741.27	4354.65	4454.63	4293.15	4156.13	4158.81	4359.81	4103.71	4660.91
sp|Q9BTT6|LRRC1_HUMAN	LRRC1	LRRC1_HUMAN Leucine-rich repeat-containing protein 1	1166	1	C	UR	38.7386	34.3109	29.0396	36.5478	54.0873	40.9074	37.5234	42.22	43.9797
sp|P48643|TCPE_HUMAN	CCT5	TCPE_HUMAN T-complex protein 1 subunit epsilon	1167	36	C	UR	6311.81	7193.69	7086.99	7717.06	7113.97	7344.61	9097.43	11237.7	8756.81
sp|P50991|TCPD_HUMAN	CCT4	TCPD_HUMAN T-complex protein 1 subunit delta	1167	32	C	UR	7856.6	8539.54	8680.43	9269.38	8910.12	9139.79	11625.9	13634.7	10822.9
sp|Q9H000|MKRN2_HUMAN	MKRN2	MKRN2_HUMAN Probable E3 ubiquitin-protein ligase makorin-2	1168	5	C	UR	656.106	711.588	668.66	731.794	671.711	696.033	671.453	549.445	651.849
sp|Q96SN8|CK5P2_HUMAN	CDK5RAP2	CK5P2_HUMAN CDK5 regulatory subunit-associated protein 2	1169	27	C	UR	5475	5587.44	5573.85	5324.35	5341.44	5191.76	4885.42	4460.45	4827.6
tr|E9PL24|E9PL24_HUMAN	PDE4DIP	E9PL24_HUMAN Myomegalin	1169	5	C	UR	242.444	260.985	268.062	290.947	282.872	280.841	237.838	222.485	225.859
sp|Q6R327-3|RICTR_HUMAN	RICTOR	RICTR_HUMAN Isoform 3 of Rapamycin-insensitive companion of mTOR	1170	17	C	UR	3147.93	3327.85	3462.63	3178.81	3152.76	3098.58	3573.12	3451.18	3464.12
sp|Q5VZE5|NAA35_HUMAN	NAA35	NAA35_HUMAN N-alpha-acetyltransferase 35, NatC auxiliary subunit	1171	13	C	UR	3318.75	3663.84	3737.73	3204.09	3213.21	3187.65	3490.29	3126.43	3188.43
sp|Q14166|TTL12_HUMAN	TTLL12	TTL12_HUMAN Tubulin--tyrosine ligase-like protein 12	1172	19	C	UR	3640.14	3847.75	3961.77	3843.67	3619.02	3787.56	4118.03	4424.93	3596.78
sp|Q15366-2|PCBP2_HUMAN	PCBP2	PCBP2_HUMAN Isoform 2 of Poly(rC)-binding protein 2	1173	29	C	UR	8705.62	8883.31	8701.87	8756.15	8616.64	8698.17	9491.6	10981.6	8502.85
sp|Q15365|PCBP1_HUMAN	PCBP1	PCBP1_HUMAN Poly(rC)-binding protein 1	1173	18	C	UR	2028.28	2035.13	2046.08	2037.45	1881.9	1937.14	2294.72	2785.24	2118.9
sp|Q15366-4|PCBP2_HUMAN	PCBP2	PCBP2_HUMAN Isoform 4 of Poly(rC)-binding protein 2	1173	2	C	UR	709.331	631.116	497.803	734.396	516.127	634.292	547.767	1987.68	459.119
sp|O14684|PTGES_HUMAN	PTGES	PTGES_HUMAN Prostaglandin E synthase	1174	2	C	UR	170.694	176.247	166.9	247.463	247.071	247.725	183.287	187.264	222.612
sp|Q8N3E9|PLCD3_HUMAN	PLCD3	PLCD3_HUMAN 1-phosphatidylinositol 4,5-bisphosphate phosphodiesterase delta-3	1175	13	C	UR	1676.63	1638.98	1647.58	1862.25	1924.72	1914.52	1766.9	1677.47	1943.22
sp|Q5NDL2|EOGT_HUMAN	EOGT	EOGT_HUMAN EGF domain-specific O-linked N-acetylglucosamine transferase	1176	9	C	UR	1285.76	1178.21	1187.33	981.567	1037.09	1015.6	949.738	884.346	1011.04
sp|Q5TGY3|AHDC1_HUMAN	AHDC1	AHDC1_HUMAN AT-hook DNA-binding motif-containing protein 1	1177	7	C	UR	785.368	716.612	705.135	852.921	874.867	852.855	814.597	763.609	900.704
sp|Q6UX07|DHR13_HUMAN	DHRS13	DHR13_HUMAN Dehydrogenase/reductase SDR family member 13	1178	3	C	UR	112.279	118.852	120.08	101.21	105.242	96.6335	94.3897	108.974	111.896
sp|P58317|ZN121_HUMAN	ZNF121	ZN121_HUMAN Zinc finger protein 121	1179	2	C	UR	209.443	184.226	191.406	196.224	191.254	190.303	227.754	261.135	230.149
sp|O95373|IPO7_HUMAN	IPO7	IPO7_HUMAN Importin-7	1180	18	C	UR	5006.99	5722.24	5949.12	6050.69	5418.15	5583.06	5734.24	7709	5088.85
sp|Q14692|BMS1_HUMAN	BMS1	BMS1_HUMAN Ribosome biogenesis protein BMS1 homolog	1181	26	C	UR	2432.67	2502.01	2553.54	2527.69	2519.42	2532.74	3212.33	3008.66	3393.85
sp|P54577|SYYC_HUMAN	YARS	SYYC_HUMAN Tyrosine--tRNA ligase, cytoplasmic	1182	42	C	UR	11641.5	13321.6	13107	13647.3	13371.1	12924	13038.4	12477.8	11396.4
sp|O15344|TRI18_HUMAN	MID1	TRI18_HUMAN E3 ubiquitin-protein ligase Midline-1	1183	6	C	UR	499.266	540.644	570.596	692.385	629.743	605.755	735.324	653.09	641.318
sp|O60271-4|JIP4_HUMAN	SPAG9	JIP4_HUMAN Isoform 4 of C-Jun-amino-terminal kinase-interacting protein 4	1184	36	C	UR	6322.97	6944.09	7055.95	7496.45	7393.7	7125.78	7771.25	7195.58	7045.95
sp|Q8N1F7|NUP93_HUMAN	NUP93	NUP93_HUMAN Nuclear pore complex protein Nup93	1185	39	C	UR	7648.94	7648.78	7665.29	8064.63	8038.94	7941.81	8527.7	8019.77	8826.81
sp|Q9Y3D9|RT23_HUMAN	MRPS23	RT23_HUMAN 28S ribosomal protein S23, mitochondrial	1186	10	C	UR	2395.61	2247.09	2142.52	1962.3	2096.59	2094.34	2115.62	1972.63	2352.5
sp|Q8N9F7|GDPD1_HUMAN	GDPD1	GDPD1_HUMAN Glycerophosphodiester phosphodiesterase domain-containing protein 1	1187	2	C	UR	223.812	198.228	209.319	224.233	229.1	218.607	310.543	294.429	342.492
sp|O96000|NDUBA_HUMAN	NDUFB10	NDUBA_HUMAN NADH dehydrogenase [ubiquinone] 1 beta subcomplex subunit 10	1188	10	C	UR	2787.71	2365.2	2305.46	1781.9	1891.31	1892.11	1817.19	1763.06	1915.87
sp|Q9NTM9|CUTC_HUMAN	CUTC	CUTC_HUMAN Copper homeostasis protein cutC homolog	1189	6	C	UR	1146.42	1256.52	1384.63	1211.29	1205.27	1203.69	1701.09	1631.04	1457.07
sp|P98173|FAM3A_HUMAN	FAM3A	FAM3A_HUMAN Protein FAM3A	1190	6	C	UR	1058.62	1009.73	952.838	846.123	861.211	845.988	927.103	859.557	1007.74
sp|Q9UDW1|QCR9_HUMAN	UQCR10	QCR9_HUMAN Cytochrome b-c1 complex subunit 9	1192	1	C	UR	45.138	48.7774	54.5365	35.9414	41.3843	44.2179	39.4343	36.8401	41.0466
sp|O75071|EFC14_HUMAN	EFCAB14	EFC14_HUMAN EF-hand calcium-binding domain-containing protein 14	1193	3	C	UR	325.383	326.891	327.852	437.506	382.096	409.034	321.314	315.009	371.411
sp|Q9BQC3|DPH2_HUMAN	DPH2	DPH2_HUMAN Diphthamide biosynthesis protein 2	1194	6	C	UR	838.804	948.184	1005.42	1003.8	961.018	913.608	1079.87	964.668	913.82
sp|O75937|DNJC8_HUMAN	DNAJC8	DNJC8_HUMAN DnaJ homolog subfamily C member 8	1195	13	C	UR	4212.54	4151.29	3920.51	4368.16	4271.15	4259.24	4390.78	4300.95	4028.06
sp|Q13415|ORC1_HUMAN	ORC1	ORC1_HUMAN Origin recognition complex subunit 1	1196	13	C	UR	1855.88	1747.05	1771.12	1346.94	1462.55	1499.38	1466.6	1574.09	1631.91
sp|O95163|ELP1_HUMAN	IKBKAP	ELP1_HUMAN Elongator complex protein 1	1197	32	C	UR	8206.44	9209.43	9661.33	8260.64	8137.12	7776.53	7889.7	7190.8	7075.84
sp|O43818|U3IP2_HUMAN	RRP9	U3IP2_HUMAN U3 small nucleolar RNA-interacting protein 2	1198	11	C	UR	1445.79	1309.26	1236.88	1254.46	1210.05	1195	1554.45	1506.04	1583.26
sp|Q5SXM2|SNPC4_HUMAN	SNAPC4	SNPC4_HUMAN snRNA-activating protein complex subunit 4	1199	9	C	UR	763.526	808.525	797.874	731.293	719.838	698.416	733.136	665.686	725.974
sp|O43929|ORC4_HUMAN	ORC4	ORC4_HUMAN Origin recognition complex subunit 4	1200	12	C	UR	1742.7	1764.6	1786.28	1672.66	1646	1623.51	1893.13	1853.35	1845.11
sp|Q9H4A4|AMPB_HUMAN	RNPEP	AMPB_HUMAN Aminopeptidase B	1201	33	C	UR	4882.2	5602.32	5993.38	7006.11	6569.42	6429.72	7257.03	7274.59	5854.82
sp|O75828|CBR3_HUMAN	CBR3	CBR3_HUMAN Carbonyl reductase [NADPH] 3	1202	4	C	UR	818.975	943.356	1044.84	917.469	856.364	830.153	718.598	677.51	580.988
sp|P16152|CBR1_HUMAN	CBR1	CBR1_HUMAN Carbonyl reductase [NADPH] 1	1202	19	C	UR	4835.78	5424.65	5917.81	5244.38	5181.24	5006.34	5509.72	5238.81	4379.48
sp|P05166-2|PCCB_HUMAN	PCCB	PCCB_HUMAN Isoform 2 of Propionyl-CoA carboxylase beta chain, mitochondrial	1203	13	C	UR	2276.8	2113.3	2056.12	1764.57	1843.36	1837.76	1717.78	1601.79	1894.34
sp|Q8WWI1-3|LMO7_HUMAN	LMO7	LMO7_HUMAN Isoform 3 of LIM domain only protein 7	1204	44	C	UR	9190.92	8708.17	9067.38	7652.76	7747.78	8009.3	7102.57	6698.97	7595.42
tr|E9PMP7|E9PMP7_HUMAN	LMO7	E9PMP7_HUMAN LIM domain only protein 7 (Fragment)	1204	1	C	UR	209.767	186.924	163.712	199.689	189.063	222.001	198.077	190.349	197.878
tr|H0YDG6|H0YDG6_HUMAN	LMO7	H0YDG6_HUMAN LIM domain only protein 7 (Fragment)	1204	3	C	UR	775.833	725.644	765.168	575.186	562.01	563.674	479.499	447.068	529.719
sp|Q6UUV7|CRTC3_HUMAN	CRTC3	CRTC3_HUMAN CREB-regulated transcription coactivator 3	1205	6	C	UR	1500.98	1621.8	1633.75	1140.47	1098.3	1104.09	835.788	741.716	775.117
sp|Q9P0N9|TBCD7_HUMAN	TBC1D7	TBCD7_HUMAN TBC1 domain family member 7	1206	5	C	UR	267.043	315.971	349.273	306.098	312.752	273.513	285.287	264.01	259.136
sp|Q14517|FAT1_HUMAN	FAT1	FAT1_HUMAN Protocadherin Fat 1	1207	24	C	UR	3591.68	3242.48	3352.09	3237.84	3130.75	3199.88	3183.37	2973.61	3373.96
sp|O60566-3|BUB1B_HUMAN	BUB1B	BUB1B_HUMAN Isoform 3 of Mitotic checkpoint serine/threonine-protein kinase BUB1 beta	1208	16	C	UR	2411.32	2574.11	2640.6	2828.99	2753.49	2595.74	3282.9	2927.8	2888.17
sp|Q14697-2|GANAB_HUMAN	GANAB	GANAB_HUMAN Isoform 2 of Neutral alpha-glucosidase AB	1209	31	C	UR	8381.81	7623.55	7656.23	7040.14	7029.19	7126.44	5842.96	5430.67	6336.63
sp|Q14697|GANAB_HUMAN	GANAB	GANAB_HUMAN Neutral alpha-glucosidase AB	1209	2	C	UR	918.155	384.577	445.831	469.464	396.558	519.514	419.536	870.223	611.19
sp|O15091|MRRP3_HUMAN	KIAA0391	MRRP3_HUMAN Mitochondrial ribonuclease P protein 3	1210	16	C	UR	2734.17	2702.08	2618.06	2071.3	2345.46	2232.66	2185	1947.99	2307.06
sp|O75072|FKTN_HUMAN	FKTN	FKTN_HUMAN Fukutin	1211	1	C	UR	44.8256	48.3916	48.3107	53.3039	41.9252	44.9359	48.7146	41.8991	51.2095
sp|Q6ZRP7|QSOX2_HUMAN	QSOX2	QSOX2_HUMAN Sulfhydryl oxidase 2	1212	13	C	UR	3253.03	2938.74	2980.37	2707.43	3024.02	2772.79	2941.12	2922.73	3244.2
sp|P32004-2|L1CAM_HUMAN	L1CAM	L1CAM_HUMAN Isoform 2 of Neural cell adhesion molecule L1	1213	29	C	UR	9183.31	8309.43	8093.01	9993.82	10006.4	10015.7	6688.54	6430.36	7422.93
sp|Q9H5H4|ZN768_HUMAN	ZNF768	ZN768_HUMAN Zinc finger protein 768	1214	1	C	UR	292.088	287.311	316.615	266.189	276.875	260.92	298.102	272.181	301.183
sp|Q9NRD5|PICK1_HUMAN	PICK1	PICK1_HUMAN PRKCA-binding protein	1215	2	C	UR	128.615	139.662	151.447	187.397	177.851	160.667	186.787	166.436	167.156
sp|Q96FW1|OTUB1_HUMAN	OTUB1	OTUB1_HUMAN Ubiquitin thioesterase OTUB1	1216	14	C	UR	3355.16	3903.79	4247.85	4320.7	4093.13	3963.48	4758.38	4188.5	4008.08
sp|Q5VUA4|ZN318_HUMAN	ZNF318	ZN318_HUMAN Zinc finger protein 318	1217	8	C	UR	2074.35	1967.03	1836.9	1738.22	1763.76	1786.92	1779.41	1609.96	1972.94
sp|P31040|DHSA_HUMAN	SDHA	DHSA_HUMAN Succinate dehydrogenase [ubiquinone] flavoprotein subunit, mitochondrial	1218	37	C	UR	4626.79	4144.37	4247.81	4812.08	4678.68	4865.43	3963.54	5052.37	4263.2
sp|P06493|CDK1_HUMAN	CDK1	CDK1_HUMAN Cyclin-dependent kinase 1	1219	14	C	UR	3847.4	4205.95	4221.27	4331.57	4447.01	4337.6	4485.22	4360.4	3970.24
sp|Q96QD8|S38A2_HUMAN	SLC38A2	S38A2_HUMAN Sodium-coupled neutral amino acid transporter 2	1220	10	C	UR	3554.81	3092.36	3022.28	2171.68	2385.28	2241.51	2260.56	2077.66	2343.07
sp|Q15813|TBCE_HUMAN	TBCE	TBCE_HUMAN Tubulin-specific chaperone E	1221	12	C	UR	2068.51	2363.56	2473.06	3086.32	3028.69	2857.92	3109.44	2711.99	2738.04
sp|P81274|GPSM2_HUMAN	GPSM2	GPSM2_HUMAN G-protein-signaling modulator 2	1222	5	C	UR	311.517	317.501	340.36	434.551	409.155	371.679	415.239	371.929	376.279
sp|Q86YR5|GPSM1_HUMAN	GPSM1	GPSM1_HUMAN G-protein-signaling modulator 1	1222	5	C	UR	245.63	249.05	254.264	317.645	312.097	279.206	306.227	262.811	238.61
sp|Q9Y5T5|UBP16_HUMAN	USP16	UBP16_HUMAN Ubiquitin carboxyl-terminal hydrolase 16	1223	9	C	UR	990.728	978.296	1046.87	954.132	977.551	965.87	1006.4	899.029	924.013
sp|Q9UKG1|DP13A_HUMAN	APPL1	DP13A_HUMAN DCC-interacting protein 13-alpha	1224	12	C	UR	3027.76	3217.95	3464.96	3347.07	3252.93	3122.22	3151.67	2831.8	2833.73
sp|Q9BQ24-2|ZFY21_HUMAN	ZFYVE21	ZFY21_HUMAN Isoform 2 of Zinc finger FYVE domain-containing protein 21	1225	6	C	UR	528.481	549.166	514.413	553.454	588.964	548.016	539.882	515.313	541.906
sp|Q13620|CUL4B_HUMAN	CUL4B	CUL4B_HUMAN Cullin-4B	1226	39	C	UR	11352.9	12192.2	12108.9	13204.4	13010	12861.6	11906.8	13276.5	11136
sp|Q13619|CUL4A_HUMAN	CUL4A	CUL4A_HUMAN Cullin-4A	1226	22	C	UR	4430.92	4743.64	4770.56	4399.74	4439.24	4497.34	4226.23	4125.21	3976.81
sp|Q9BTV5|FSD1_HUMAN	FSD1	FSD1_HUMAN Fibronectin type III and SPRY domain-containing protein 1	1227	7	C	UR	372.687	456.619	465.736	665.128	667.129	617.11	860.364	808.312	815.324
sp|P84103|SRSF3_HUMAN	SRSF3	SRSF3_HUMAN Serine/arginine-rich splicing factor 3	1228	9	C	UR	2169.32	1802.38	1660.07	1911.48	1658.39	1884.99	1818.27	5774.31	1916.23
sp|Q16629|SRSF7_HUMAN	SRSF7	SRSF7_HUMAN Serine/arginine-rich splicing factor 7	1228	8	C	UR	1251.25	1124.44	1080.57	1094.87	1182.43	1188.62	1323.76	1161.12	1447.79
sp|Q9BPX5|ARP5L_HUMAN	ARPC5L	ARP5L_HUMAN Actin-related protein 2/3 complex subunit 5-like protein	1229	9	C	UR	1156.64	1148.39	1171.36	1192.33	1183.36	1145.34	1304.49	1164.75	1230.17
sp|P17987|TCPA_HUMAN	TCP1	TCPA_HUMAN T-complex protein 1 subunit alpha	1230	36	C	UR	7443.12	7900.02	8163.7	8785.73	8359.2	8524.03	10550.9	12889.9	10193.3
sp|O95864|FADS2_HUMAN	FADS2	FADS2_HUMAN Fatty acid desaturase 2	1231	3	C	UR	1662.57	1606.17	1582.99	643.099	694.185	687.885	551.617	537.756	623.682
sp|Q9Y5Q0|FADS3_HUMAN	FADS3	FADS3_HUMAN Fatty acid desaturase 3	1231	7	C	UR	809.583	740.281	829.244	1423.59	1276.25	1286.28	1216.26	1207.52	1427.06
sp|Q9H3P7|GCP60_HUMAN	ACBD3	GCP60_HUMAN Golgi resident protein GCP60	1232	14	C	UR	3063.22	2559.03	2570.59	2690.51	2721.14	2675.74	2506.23	2681.98	2609.2
sp|Q92966|SNPC3_HUMAN	SNAPC3	SNPC3_HUMAN snRNA-activating protein complex subunit 3	1233	5	C	UR	634.555	644.155	647.202	643.686	634.567	583.726	626.633	573.914	591.423
sp|P21675-4|TAF1_HUMAN	TAF1	TAF1_HUMAN Isoform 4 of Transcription initiation factor TFIID subunit 1	1234	18	C	UR	4137.83	3732.19	3898.62	3730.71	3901.25	3868.58	3884.32	3661.3	4199.06
sp|Q9UIJ7|KAD3_HUMAN	AK3	KAD3_HUMAN GTP:AMP phosphotransferase AK3, mitochondrial	1235	16	C	UR	5803.79	5173.23	5226.51	4742.1	4921.4	4999.06	4072.97	4278.3	4443.02
sp|Q9UK11|ZN223_HUMAN	ZNF223	ZN223_HUMAN Zinc finger protein 223	1236	1	C	UR	84.2087	81.7652	82.129	79.8629	66.894	71.0228	78.2486	76.8098	73.9523
sp|P50570|DYN2_HUMAN	DNM2	DYN2_HUMAN Dynamin-2	1237	20	C	UR	4517.39	4655.26	4799.22	4600.86	4542.99	4365.31	4558.03	4291.57	4115.23
sp|Q05193|DYN1_HUMAN	DNM1	DYN1_HUMAN Dynamin-1	1237	13	C	UR	1970.29	2185.11	2248.79	2245.35	2099.81	2017.67	1842.41	1748.61	1628.37
sp|Q9UQ16-4|DYN3_HUMAN	DNM3	DYN3_HUMAN Isoform 4 of Dynamin-3	1237	14	C	UR	2185.15	2189.42	2268.75	2139.84	2180.94	2147.95	2005.95	2004.37	1873.4
sp|P20592|MX2_HUMAN	MX2	MX2_HUMAN Interferon-induced GTP-binding protein Mx2	1237	1	C	UR	11.806	11.5151	7.6201	42.9166	44.1965	45.0156	9.55542	12.9092	14.2331
sp|Q9Y4I1|MYO5A_HUMAN	MYO5A	MYO5A_HUMAN Unconventional myosin-Va	1238	20	C	UR	2584.81	2677.01	2671.79	3423.88	3373.46	3367.56	3417	3166	3537.39
tr|G3V0I6|G3V0I6_HUMAN	OTUD4	G3V0I6_HUMAN OTU domain containing 4, isoform CRA_f	1238	10	C	UR	1379.73	1419.66	1471	1572.92	1618.79	1547.35	1867.86	1647.6	1838.53
sp|Q9HAB8|PPCS_HUMAN	PPCS	PPCS_HUMAN Phosphopantothenate--cysteine ligase	1239	7	C	UR	1068.81	1247.74	1330.21	1112.71	1132.43	1096.67	992.412	852.605	804.34
sp|P30566|PUR8_HUMAN	ADSL	PUR8_HUMAN Adenylosuccinate lyase	1240	15	C	UR	3001.26	3283.36	3577	3744.77	3614.08	3552	3647.13	3467.05	3201.85
sp|Q9H015|S22A4_HUMAN	SLC22A4	S22A4_HUMAN Solute carrier family 22 member 4	1241	2	C	UR	285.147	271.165	276.922	182.958	191.859	182.313	121.737	127.876	144.372
sp|Q7Z2K6|ERMP1_HUMAN	ERMP1	ERMP1_HUMAN Endoplasmic reticulum metallopeptidase 1	1242	11	C	UR	3320.1	2949.23	2913.93	3225.01	3299.1	3324.48	2018.75	2057.97	2166.66
sp|Q15029|U5S1_HUMAN	EFTUD2	U5S1_HUMAN 116 kDa U5 small nuclear ribonucleoprotein component	1243	45	C	UR	11027.6	10168.3	10436.9	10575.8	10630.3	11015.6	11646.5	12340.5	12355
sp|P13639|EF2_HUMAN	EEF2	EF2_HUMAN Elongation factor 2	1243	49	C	UR	10315.1	12080.6	12509.2	12337.7	11421.2	11142	12834.3	13880.7	11431.1
sp|Q16656|NRF1_HUMAN	NRF1	NRF1_HUMAN Nuclear respiratory factor 1	1244	3	C	UR	341.155	335.921	313.168	281.839	293.647	269.393	307.44	283.978	292.548
sp|Q9NRG7|D39U1_HUMAN	SDR39U1	D39U1_HUMAN Epimerase family protein SDR39U1	1245	5	C	UR	713.375	647.354	662.388	531.463	546.579	546.425	429.576	411.508	449.472
sp|Q14008|CKAP5_HUMAN	CKAP5	CKAP5_HUMAN Cytoskeleton-associated protein 5	1248	38	C	UR	8417.53	8566.46	8642.6	8323.13	8387.34	8179.15	8350.29	7967.07	8239.23
sp|Q9UBB5|MBD2_HUMAN	MBD2	MBD2_HUMAN Methyl-CpG-binding domain protein 2	1249	11	C	UR	2073.39	1866.87	1911.94	1799.47	1825.33	1871.65	2070.37	1887.43	2231.15
sp|O95983|MBD3_HUMAN	MBD3	MBD3_HUMAN Methyl-CpG-binding domain protein 3	1249	11	C	UR	1303.34	1178.14	1211.21	1260.65	1265.25	1284.27	1336.68	1252.42	1407.29
sp|P05388|RLA0_HUMAN	RPLP0	RLA0_HUMAN 60S acidic ribosomal protein P0	1250	25	C	UR	6081.11	6467.11	6323.5	6156.93	6286.9	6124.7	6765.62	7844.65	6257.91
sp|P09211|GSTP1_HUMAN	GSTP1	GSTP1_HUMAN Glutathione S-transferase P	1251	25	C	UR	5291.62	6277.38	6541.35	5960.48	5436.27	5524.07	4974.47	5530.15	4200.25
sp|Q86XL3|ANKL2_HUMAN	ANKLE2	ANKL2_HUMAN Ankyrin repeat and LEM domain-containing protein 2	1252	16	C	UR	1740.72	1681.22	1708.8	1679.95	1707.72	1667.25	1525.33	1406.52	1562.59
sp|Q9H7Z7|PGES2_HUMAN	PTGES2	PGES2_HUMAN Prostaglandin E synthase 2	1253	21	C	UR	6531.07	6147.09	6008.49	5059.32	5440.62	5436.12	5841.08	5731.3	6306.37
sp|O00308|WWP2_HUMAN	WWP2	WWP2_HUMAN NEDD4-like E3 ubiquitin-protein ligase WWP2	1254	4	C	UR	577.411	535.519	545.367	469.478	488.926	493.117	522.61	491.472	531.705
sp|Q96J02|ITCH_HUMAN	ITCH	ITCH_HUMAN E3 ubiquitin-protein ligase Itchy homolog	1254	17	C	UR	2526.64	2331.85	2392.92	2419.03	2393.36	2425.96	2285.78	2296.94	2320.44
sp|Q9H0M0|WWP1_HUMAN	WWP1	WWP1_HUMAN NEDD4-like E3 ubiquitin-protein ligase WWP1	1254	4	C	UR	572.049	638.804	575.351	594.104	627.978	577.912	527.069	519.832	532.879
sp|Q9H3M7|TXNIP_HUMAN	TXNIP	TXNIP_HUMAN Thioredoxin-interacting protein	1255	2	C	UR	95.4115	102.567	106.841	89.2402	89.0988	76.9409	200.884	184.393	212.99
sp|Q9NXG2|THUM1_HUMAN	THUMPD1	THUM1_HUMAN THUMP domain-containing protein 1	1256	12	C	UR	3679.57	4504.48	4450.12	4741.42	4705.62	4513.03	4997.05	4634.8	4119.32
sp|Q96BY6|DOC10_HUMAN	DOCK10	DOC10_HUMAN Dedicator of cytokinesis protein 10	1257	14	C	UR	1583.96	1584.15	1517.24	2084.1	2091.61	2005.71	2210.7	2143.46	2214.29
sp|Q9H270|VPS11_HUMAN	VPS11	VPS11_HUMAN Vacuolar protein sorting-associated protein 11 homolog	1258	14	C	UR	2022.24	2270.24	2337.14	2119.22	2062.79	2042.23	2151.65	1965.4	1929.47
sp|Q9HB90|RRAGC_HUMAN	RRAGC	RRAGC_HUMAN Ras-related GTP-binding protein C	1259	9	C	UR	2112.12	2057.88	2265.33	2259.27	2228.7	2390.26	2036.05	2091.09	1955.55
sp|Q8N0X7|SPG20_HUMAN	SPG20	SPG20_HUMAN Spartin	1260	15	C	UR	4592.02	5118.75	5252.62	4985.37	4688.74	4530.44	5046.86	4626.44	4543.12
sp|P29372|3MG_HUMAN	MPG	3MG_HUMAN DNA-3-methyladenine glycosylase	1261	4	C	UR	428.714	433.326	464.378	382.197	383.088	365.775	381.691	347.241	366.027
sp|Q92729|PTPRU_HUMAN	PTPRU	PTPRU_HUMAN Receptor-type tyrosine-protein phosphatase U	1262	3	C	UR	368.829	328.635	324.819	255.957	240.045	228.217	133.229	118.161	135.818
sp|P49207|RL34_HUMAN	RPL34	RL34_HUMAN 60S ribosomal protein L34	1263	9	C	UR	3299.14	3445.75	3397.71	3567.01	3468.86	3467.65	4079.1	4938.76	3902.97
sp|Q9H6V9-2|CB043_HUMAN	C2orf43	CB043_HUMAN Isoform 2 of UPF0554 protein C2orf43	1264	1	C	UR	8.59423	12.6537	14.9154	15.4856	12.4657	15.2296	17.802	16.112	17.1562
sp|Q96L50|LLR1_HUMAN	LRR1	LLR1_HUMAN Leucine-rich repeat protein 1	1265	2	C	UR	92.5952	80.0367	80.2658	94.8326	92.4998	90.6296	102.267	102.759	84.5314
sp|Q8IV08|PLD3_HUMAN	PLD3	PLD3_HUMAN Phospholipase D3	1266	19	C	UR	2381.4	2057.93	2094.99	1814.53	1777.31	1910.54	1496.26	1834.54	1568.1
sp|P30414|NKTR_HUMAN	NKTR	NKTR_HUMAN NK-tumor recognition protein	1267	15	C	UR	2555.44	2332.53	2277.73	2255.63	2341.5	2334.27	2395.73	2150.58	2575.48
sp|Q9H2G4|TSYL2_HUMAN	TSPYL2	TSYL2_HUMAN Testis-specific Y-encoded-like protein 2	1268	9	C	UR	1165.35	1148.87	1156.72	1473.92	1352.24	1387.66	997.14	968.051	1115.24
sp|Q13627|DYR1A_HUMAN	DYRK1A	DYR1A_HUMAN Dual specificity tyrosine-phosphorylation-regulated kinase 1A	1269	13	C	UR	5168.81	5382.89	5402.62	4827.16	4927.57	4862.66	5299.98	4816.04	5122.48
sp|Q9Y2F5|K0947_HUMAN	KIAA0947	K0947_HUMAN Uncharacterized protein KIAA0947	1270	21	C	UR	4709.87	4394.79	4462.02	4163.98	4153.26	4240.46	3870.45	3820.03	4193.1
sp|Q8NBQ5|DHB11_HUMAN	HSD17B11	DHB11_HUMAN Estradiol 17-beta-dehydrogenase 11	1271	13	C	UR	4359.03	4210.09	4083.94	4052.82	4406.87	4320.88	3758.85	3473.1	3996.31
sp|Q14690|RRP5_HUMAN	PDCD11	RRP5_HUMAN Protein RRP5 homolog	1273	36	C	UR	7901.43	7602.96	7289.4	7280.86	7999.28	7819.01	9277.54	8792.55	10728.4
sp|Q9UH17|ABC3B_HUMAN	APOBEC3B	ABC3B_HUMAN DNA dC->dU-editing enzyme APOBEC-3B	1274	5	C	UR	877.116	940.262	956.073	1506.27	1493.1	1472.13	1272.82	1298.84	1462.66
sp|O15320-5|CTGE5_HUMAN	CTAGE5	CTGE5_HUMAN Isoform 6 of cTAGE family member 5	1275	15	C	UR	3022.95	2800.52	3003.55	2411.46	2464.43	2475.36	2632.61	2601.26	2881.75
sp|Q96S44|PRPK_HUMAN	TP53RK	PRPK_HUMAN TP53-regulating kinase	1276	7	C	UR	1505.12	1616.98	1658.39	1559.03	1510.73	1503.52	1693.62	1617.48	1474.98
sp|Q6P9B9|INT5_HUMAN	INTS5	INT5_HUMAN Integrator complex subunit 5	1277	10	C	UR	1478.03	1444.47	1495.23	1200.25	1252.85	1309.9	1248.73	1247.26	1372.87
sp|Q9C029|TRIM7_HUMAN	TRIM7	TRIM7_HUMAN Tripartite motif-containing protein 7	1278	3	C	UR	321.475	352.604	354.2	326.184	301.395	279.945	281.436	243.343	268.038
sp|Q92766-2|RREB1_HUMAN	RREB1	RREB1_HUMAN Isoform 2 of Ras-responsive element-binding protein 1	1279	8	C	UR	640.211	585.655	552.409	527.92	561.499	527.208	532.217	527.093	599.467
sp|P26440|IVD_HUMAN	IVD	IVD_HUMAN Isovaleryl-CoA dehydrogenase, mitochondrial	1280	19	C	UR	4655.34	3922.19	3983.74	3684.02	3712.13	3855.66	3446.09	3633.53	3717.36
sp|P51809|VAMP7_HUMAN	VAMP7	VAMP7_HUMAN Vesicle-associated membrane protein 7	1281	7	C	UR	2186.83	2097.51	2002.79	1980.41	2100.55	2066.72	1950.67	1781.94	2047.33
tr|G3V325|G3V325_HUMAN	ATP5J2-PTCD1	G3V325_HUMAN Pentatricopeptide repeat-containing protein 1, mitochondrial	1282	11	C	UR	1105.57	994.622	1029.55	1000.41	973.042	988.774	958.465	932.429	1060.5
sp|P17098|ZNF8_HUMAN	ZNF8	ZNF8_HUMAN Zinc finger protein 8	1283	1	C	UR	61.0274	58.0676	54.2684	58.2594	52.6961	56.9889	69.1287	59.013	61.4168
sp|P35789|ZNF93_HUMAN	ZNF93	ZNF93_HUMAN Zinc finger protein 93	1284	1	C	UR	162.54	155.488	143.07	140.481	156.67	155.553	177.205	168.436	174.34
sp|Q9Y6D6|BIG1_HUMAN	ARFGEF1	BIG1_HUMAN Brefeldin A-inhibited guanine nucleotide-exchange protein 1	1285	24	C	UR	3209.71	3521.53	3716.69	3622.67	3601.35	3422.3	3385.28	3484.72	2930.39
sp|Q9Y6D5|BIG2_HUMAN	ARFGEF2	BIG2_HUMAN Brefeldin A-inhibited guanine nucleotide-exchange protein 2	1285	11	C	UR	1156.77	1255.37	1286.15	1202.38	1195.26	1199.97	1250.34	1163.59	1137.58
sp|O43739|CYH3_HUMAN	CYTH3	CYH3_HUMAN Cytohesin-3	1285	4	C	UR	284.351	327.485	372.651	567.079	551.981	499.172	481.729	424.06	427.03
sp|P46060|RAGP1_HUMAN	RANGAP1	RAGP1_HUMAN Ran GTPase-activating protein 1	1286	19	C	UR	7552.83	7193.12	7094.55	7326.17	7036.96	7471.75	7337.02	8509.27	7703.66
sp|Q9ULM2|ZN490_HUMAN	ZNF490	ZN490_HUMAN Zinc finger protein 490	1287	1	C	UR	34.5218	68.5275	30.4276	19.2657	32.136	36.7214	25.1883	28.8362	30.1742
sp|Q687X5|STEA4_HUMAN	STEAP4	STEA4_HUMAN Metalloreductase STEAP4	1289	8	C	UR	2418.2	2163.71	2110.09	1301.34	1359.77	1356.76	795.971	756.083	875.077
sp|Q330K2|NDUF6_HUMAN	NDUFAF6	NDUF6_HUMAN NADH dehydrogenase (ubiquinone) complex I, assembly factor 6	1290	3	C	UR	558.42	546.034	569.663	429.958	478.942	434.909	417.76	421.662	520.371
sp|Q96J42|TXD15_HUMAN	TXNDC15	TXD15_HUMAN Thioredoxin domain-containing protein 15	1291	5	C	UR	1048.27	901.55	965.823	848.616	829.091	826.131	732.572	734.423	842.171
sp|Q9UQB8-4|BAIP2_HUMAN	BAIAP2	BAIP2_HUMAN Isoform 4 of Brain-specific angiogenesis inhibitor 1-associated protein 2	1292	12	C	UR	1725.36	1582.03	1703.31	3137.25	2998.18	2913.63	2666.69	2559.62	2715.56
sp|Q02252|MMSA_HUMAN	ALDH6A1	MMSA_HUMAN Methylmalonate-semialdehyde dehydrogenase [acylating], mitochondrial	1293	13	C	UR	3983.1	3745.44	3639.51	3168.5	3215.07	3211.1	2809.39	2643.19	2934.8
sp|P55786|PSA_HUMAN	NPEPPS	PSA_HUMAN Puromycin-sensitive aminopeptidase	1294	28	C	UR	6960.15	7978.41	8017.94	9470.24	9186.47	8973.92	8870.46	8804.2	7533.01
sp|P35270|SPRE_HUMAN	SPR	SPRE_HUMAN Sepiapterin reductase	1295	8	C	UR	2367.31	2594.11	2721.19	2859.85	2647.65	2715.63	2818.72	3217.19	2525.83
sp|P13807|GYS1_HUMAN	GYS1	GYS1_HUMAN Glycogen [starch] synthase, muscle	1296	13	C	UR	2297.12	2467.92	2592.56	2286.37	2300.25	2323.71	2428.51	2434.79	2298.68
sp|Q8NDH3|PEPL1_HUMAN	NPEPL1	PEPL1_HUMAN Probable aminopeptidase NPEPL1	1297	6	C	UR	758.097	880.675	908.435	903.686	823.622	798.334	764.017	717.834	651.952
sp|Q7Z4S6-4|KI21A_HUMAN	KIF21A	KI21A_HUMAN Isoform 4 of Kinesin-like protein KIF21A	1298	17	C	UR	2656.02	2750.9	2889.66	2853.19	2763.33	2651.62	2327.63	2206.67	2244.83
sp|Q2M1P5|KIF7_HUMAN	KIF7	KIF7_HUMAN Kinesin-like protein KIF7	1298	6	C	UR	460.454	455.069	514.096	462.122	411.224	398.829	432.792	378.516	409.865
sp|Q13618|CUL3_HUMAN	CUL3	CUL3_HUMAN Cullin-3	1299	29	C	UR	4931.2	5314.41	5367.19	5119.37	5214.14	4873.26	6181.84	5354.99	5724.21
sp|O43813|LANC1_HUMAN	LANCL1	LANC1_HUMAN LanC-like protein 1	1300	9	C	UR	1055.09	1149.38	1148.91	844.471	874.417	816.117	903.16	889.738	831.893
sp|Q8IWD4|CC117_HUMAN	CCDC117	CC117_HUMAN Coiled-coil domain-containing protein 117	1301	3	C	UR	201.888	209.609	231.699	232.57	214.283	233.632	214.823	179.091	203.849
sp|O95372|LYPA2_HUMAN	LYPLA2	LYPA2_HUMAN Acyl-protein thioesterase 2	1302	8	C	UR	3321.31	3744.11	3761.33	3657.56	3463.83	3527.59	3712.67	3941.4	3042.64
sp|Q16719|KYNU_HUMAN	KYNU	KYNU_HUMAN Kynureninase	1303	20	C	UR	8552.31	9880.68	10099.3	4417.46	4540.82	4401.88	3746.02	3291.87	3174.64
sp|P19634|SL9A1_HUMAN	SLC9A1	SL9A1_HUMAN Sodium/hydrogen exchanger 1	1304	6	C	UR	561.882	515.111	513.4	753.396	771.403	746.399	719.48	696.124	809.182
sp|Q969N2|PIGT_HUMAN	PIGT	PIGT_HUMAN GPI transamidase component PIG-T	1305	17	C	UR	5042.72	4711.07	4784.45	4753.11	4809.37	4894.84	4430.35	4803.11	4913.68
sp|Q8WTS6|SETD7_HUMAN	SETD7	SETD7_HUMAN Histone-lysine N-methyltransferase SETD7	1306	12	C	UR	3002.02	3373.32	3639.3	3101.8	2880.11	2842.77	3680.57	3222.38	3116.43
sp|Q6ZNJ1|NBEL2_HUMAN	NBEAL2	NBEL2_HUMAN Neurobeachin-like protein 2	1307	7	C	UR	410.714	416.16	454.787	404.277	399.611	391.398	483.405	427.218	403.54
sp|Q96SB8-2|SMC6_HUMAN	SMC6	SMC6_HUMAN Isoform 2 of Structural maintenance of chromosomes protein 6	1308	15	C	UR	2189.28	2099.54	2162.42	2121.9	2165.46	2126.74	2816.59	2577.78	2981.92
sp|Q9H814|PHAX_HUMAN	PHAX	PHAX_HUMAN Phosphorylated adapter RNA export protein	1309	16	C	UR	2055.69	2050.62	2078.56	2079.3	1993.38	1997.68	2012.12	1961.3	1964.25
sp|P15586|GNS_HUMAN	GNS	GNS_HUMAN N-acetylglucosamine-6-sulfatase	1310	14	C	UR	4774.92	4302.9	4304.08	5118.07	5351.47	5545.58	5065.32	4833.23	5140.98
sp|O00115|DNS2A_HUMAN	DNASE2	DNS2A_HUMAN Deoxyribonuclease-2-alpha	1311	5	C	UR	1123.83	1020.83	992.097	869.405	849.446	864.148	680.769	638.654	733.178
sp|O43426|SYNJ1_HUMAN	SYNJ1	SYNJ1_HUMAN Synaptojanin-1	1312	17	C	UR	1945.88	1896.52	2031.51	1816.36	1735.74	1704.47	1671.96	1598.4	1629.97
sp|Q9BU89|DOHH_HUMAN	DOHH	DOHH_HUMAN Deoxyhypusine hydroxylase	1313	6	C	UR	427.72	509.846	550.335	504.839	499.422	475.013	559.505	496.855	466.147
sp|P00747|PLMN_HUMAN	PLG	PLMN_HUMAN Plasminogen	1314	2	C	UR	79.7727	75.6539	73.2335	53.4665	37.8865	45.8663	157.069	357.212	210.711
sp|P30048|PRDX3_HUMAN	PRDX3	PRDX3_HUMAN Thioredoxin-dependent peroxide reductase, mitochondrial	1315	15	C	UR	4000.15	3637.86	3617.69	3384.62	3597.42	3716.66	3124.66	2906.4	3244.18
sp|Q8TER5|ARH40_HUMAN	ARHGEF40	ARH40_HUMAN Rho guanine nucleotide exchange factor 40	1316	4	C	UR	160.622	182.277	174.789	150.089	179.658	163.54	179.654	121.156	171.819
sp|A5YKK6|CNOT1_HUMAN	CNOT1	CNOT1_HUMAN CCR4-NOT transcription complex subunit 1	1317	41	C	UR	6646.82	6938.12	7087.81	6630.5	6638.62	6511.65	6988.95	6712.32	6793.16
sp|Q96GN5|CDA7L_HUMAN	CDCA7L	CDA7L_HUMAN Cell division cycle-associated 7-like protein	1318	3	C	UR	652.206	617.162	613.72	575.517	605.875	624.743	710.856	640.722	765.734
sp|Q8WVM0|TFB1M_HUMAN	TFB1M	TFB1M_HUMAN Dimethyladenosine transferase 1, mitochondrial	1319	11	C	UR	3647.53	3564.32	3455.13	3536.67	3756.76	3832.6	3998.98	4059.36	4405.88
sp|Q92890-1|UFD1_HUMAN	UFD1L	UFD1_HUMAN Isoform Long of Ubiquitin fusion degradation protein 1 homolog	1320	10	C	UR	3328.8	3258.53	3374.31	3106.95	3174.32	3144.9	2939.65	2888.95	2905.7
sp|P10768|ESTD_HUMAN	ESD	ESTD_HUMAN S-formylglutathione hydrolase	1321	10	C	UR	2386.89	3026.43	3142.94	2756.9	2763.53	2622.17	2980.59	2641.47	2448.32
sp|P17029|ZKSC1_HUMAN	ZKSCAN1	ZKSC1_HUMAN Zinc finger protein with KRAB and SCAN domains 1	1322	3	C	UR	328.886	318.807	333.355	281.327	275.699	269.662	317.435	293.594	303.029
sp|O15067|PUR4_HUMAN	PFAS	PUR4_HUMAN Phosphoribosylformylglycinamidine synthase	1323	31	C	UR	8028.78	9220.15	9461.85	9843.15	9115.55	9017	11177.3	10871.6	9426.22
sp|Q9H0E2|TOLIP_HUMAN	TOLLIP	TOLIP_HUMAN Toll-interacting protein	1324	4	C	UR	558.194	552.468	577.173	586.548	534.737	573.177	514.468	506.029	547.956
sp|P61619|S61A1_HUMAN	SEC61A1	S61A1_HUMAN Protein transport protein Sec61 subunit alpha isoform 1	1325	16	C	UR	3424.27	3286.52	3200.92	3107.13	3341.45	3068.07	2610.63	2591.36	3101.55
sp|P17028|ZNF24_HUMAN	ZNF24	ZNF24_HUMAN Zinc finger protein 24	1326	8	C	UR	734.619	667.333	705.016	564.454	564.631	558.657	586.725	499.431	637.997
sp|Q15776|ZKSC8_HUMAN	ZKSCAN8	ZKSC8_HUMAN Zinc finger protein with KRAB and SCAN domains 8	1327	2	C	UR	289.239	259.36	287.376	225.385	202.047	203.33	268.734	269.635	291.892
sp|O14709|ZN197_HUMAN	ZNF197	ZN197_HUMAN Zinc finger protein 197	1328	1	C	UR	24.5862	24.2713	24.4254	16.3995	16.3022	24.0337	24.8908	23.3278	18.8156
sp|Q8IZ26|ZNF34_HUMAN	ZNF34	ZNF34_HUMAN Zinc finger protein 34	1329	1	C	UR	20.6295	21.1972	23.9024	23.1198	20.1065	17.9273	19.4308	17.4228	16.2071
sp|Q14241|ELOA1_HUMAN	TCEB3	ELOA1_HUMAN Transcription elongation factor B polypeptide 3	1330	9	C	UR	2220.94	2047.27	1982.07	2148.81	2197.41	2198.46	2028.56	2065.7	2294.57
sp|Q6ZNG0|ZN620_HUMAN	ZNF620	ZN620_HUMAN Zinc finger protein 620	1331	1	C	UR	92.8298	83.8652	94.0315	79.4688	76.7884	86.973	84.5252	86.5362	78.3544
sp|Q9ULV3|CIZ1_HUMAN	CIZ1	CIZ1_HUMAN Cip1-interacting zinc finger protein	1332	8	C	UR	1259.16	1150.06	1186.54	1121.58	1140.53	1142.8	1134.52	1010.4	1186.04
sp|P11279|LAMP1_HUMAN	LAMP1	LAMP1_HUMAN Lysosome-associated membrane glycoprotein 1	1333	11	C	UR	2185.48	2151.37	2057.79	1867.73	2086.23	1949.46	1866.83	1709.08	1957.69
sp|Q9UN86|G3BP2_HUMAN	G3BP2	G3BP2_HUMAN Ras GTPase-activating protein-binding protein 2	1334	23	C	UR	3584.21	3460.6	3484.84	3557.93	3462.26	3506.89	3959.12	3899.72	3929.23
sp|Q13283|G3BP1_HUMAN	G3BP1	G3BP1_HUMAN Ras GTPase-activating protein-binding protein 1	1334	26	C	UR	3970.33	3621.45	3749.57	3648.58	3659.73	3594.58	3617	3678.39	3682.23
sp|Q7L775|EPMIP_HUMAN	EPM2AIP1	EPMIP_HUMAN EPM2A-interacting protein 1	1335	7	C	UR	358.404	398.688	422.998	332.569	330.816	309.404	297.315	279.605	247.216
sp|O60925|PFD1_HUMAN	PFDN1	PFD1_HUMAN Prefoldin subunit 1	1336	7	C	UR	3193.93	3632.27	3554.2	3536.3	3682.35	3460.62	3562.83	3040.45	3123.85
sp|Q9UNZ2-5|NSF1C_HUMAN	NSFL1C	NSF1C_HUMAN Isoform 3 of NSFL1 cofactor p47	1337	17	C	UR	3401.27	3610.84	3703.73	3368.68	3348.42	3222.08	3188.34	2778.68	2841.29
sp|P31939|PUR9_HUMAN	ATIC	PUR9_HUMAN Bifunctional purine biosynthesis protein PURH	1339	38	C	UR	7065.17	7565.93	7856.05	8154.46	7666.37	7795.85	9493.08	12424.8	7988.41
sp|Q14592|ZN460_HUMAN	ZNF460	ZN460_HUMAN Zinc finger protein 460	1340	4	C	UR	326.787	289.87	291.791	263.669	286.196	277.389	309.373	331.334	332.993
sp|Q8WUH2|TGFA1_HUMAN	TGFBRAP1	TGFA1_HUMAN Transforming growth factor-beta receptor-associated protein 1	1341	6	C	UR	385.908	376.775	385.697	409.365	408.998	389.474	487.516	455.488	471.673
sp|Q5K651|SAMD9_HUMAN	SAMD9	SAMD9_HUMAN Sterile alpha motif domain-containing protein 9	1342	25	C	UR	3339.78	3669.56	3780.48	5052	4965.74	4762.6	4715.79	4346.04	4359.41
sp|Q8TF68|ZN384_HUMAN	ZNF384	ZN384_HUMAN Zinc finger protein 384	1343	9	C	UR	1364.29	1242.23	1271.7	1219.35	1201.74	1192.08	1308.19	1355.47	1475.5
sp|Q5T0B9|ZN362_HUMAN	ZNF362	ZN362_HUMAN Zinc finger protein 362	1343	1	C	UR	124.13	104.271	113.916	128.786	131.226	127.817	127.995	126.057	130.843
sp|Q8IYS2-2|K2013_HUMAN	KIAA2013	K2013_HUMAN Isoform 2 of Uncharacterized protein KIAA2013	1344	5	C	UR	447.788	385.515	387.242	410.649	361.079	390.804	392.319	521.487	399.267
sp|Q8N653|LZTR1_HUMAN	LZTR1	LZTR1_HUMAN Leucine-zipper-like transcriptional regulator 1	1345	2	C	UR	413.804	467.935	457.371	458.749	424.042	428.428	407.18	369.753	390.05
sp|O43847-2|NRDC_HUMAN	NRD1	NRDC_HUMAN Isoform 2 of Nardilysin	1346	23	C	UR	3481.15	3963.05	4120.12	3687.86	3677.63	3600.45	3580.57	3392.62	3199.42
sp|O00442-2|RTCA_HUMAN	RTCA	RTCA_HUMAN Isoform 2 of RNA 3'-terminal phosphate cyclase	1348	12	C	UR	1751.48	2026.45	1989.58	2279.38	2143.4	2100.48	2192.95	2125.36	1931.06
sp|P15880|RS2_HUMAN	RPS2	RS2_HUMAN 40S ribosomal protein S2	1349	28	C	UR	12356.2	12693	12755.1	12407	12694.6	12494.2	14083.3	14565.7	13583.9
sp|Q07021|C1QBP_HUMAN	C1QBP	C1QBP_HUMAN Complement component 1 Q subcomponent-binding protein, mitochondrial	1350	20	C	UR	3403.42	2892.62	2887	2969.57	3048.96	3039.08	3480.6	3423.42	3782.84
sp|Q01968|OCRL_HUMAN	OCRL	OCRL_HUMAN Inositol polyphosphate 5-phosphatase OCRL-1	1351	8	C	UR	708.606	740.903	763.613	741.087	766.721	746.373	671.942	595.473	607.311
sp|P32019|I5P2_HUMAN	INPP5B	I5P2_HUMAN Type II inositol 1,4,5-trisphosphate 5-phosphatase	1351	4	C	UR	497.153	545.976	568.161	584.251	545.671	534.677	557.105	523.91	505.793
sp|Q9BXP2|S12A9_HUMAN	SLC12A9	S12A9_HUMAN Solute carrier family 12 member 9	1352	5	C	UR	314.39	279.958	302.416	275.264	297.337	256.039	292.556	300.892	313.843
sp|Q9HD26|GOPC_HUMAN	GOPC	GOPC_HUMAN Golgi-associated PDZ and coiled-coil motif-containing protein	1353	20	C	UR	4334.84	4031.69	4153.74	4051.89	4051.91	4009.91	4069.36	3858.42	4099.93
sp|P48147|PPCE_HUMAN	PREP	PPCE_HUMAN Prolyl endopeptidase	1354	24	C	UR	3864.98	4531.41	4817.75	4907.54	4672.47	4481.96	4870.71	4589.96	4099.38
sp|Q9NVU0|RPC5_HUMAN	POLR3E	RPC5_HUMAN DNA-directed RNA polymerase III subunit RPC5	1355	14	C	UR	1694.43	1739.29	1773	1481.78	1503.22	1470.59	1608.33	1519.73	1536.41
sp|Q9NRW7|VPS45_HUMAN	VPS45	VPS45_HUMAN Vacuolar protein sorting-associated protein 45	1357	22	C	UR	4006.28	4029.37	3928.45	4086.83	4131.1	4055.26	4541.48	4305.43	4673.27
sp|Q9BPU9|B9D2_HUMAN	B9D2	B9D2_HUMAN B9 domain-containing protein 2	1358	1	C	UR	131.678	120.692	133.916	109.789	106.889	109.803	102.506	108.464	109.77
sp|Q9BQE3|TBA1C_HUMAN	TUBA1C	TBA1C_HUMAN Tubulin alpha-1C chain	1359	68	C	UR	10333.9	11535.4	11797.2	12587.6	12074.1	11762.6	12278.3	12287.8	10768.5
sp|P68366|TBA4A_HUMAN	TUBA4A	TBA4A_HUMAN Tubulin alpha-4A chain	1359	15	C	UR	3422.93	3750.95	3728.96	4530.46	4086.91	4174.75	4051.95	5094.74	3445.1
sp|A6NHL2|TBAL3_HUMAN	TUBAL3	TBAL3_HUMAN Tubulin alpha chain-like 3	1359	1	C	UR	8.46171	13.4657	12.2148	10.1828	14.3427	12.4279	16.7361	13.3288	11.6836
sp|Q8N0T1|CH059_HUMAN	C8orf59	CH059_HUMAN Uncharacterized protein C8orf59	1360	5	C	UR	1282.2	1251.67	1284.51	1016.54	1069.53	1054.65	918.742	765.354	915.412
sp|Q9HAU5|RENT2_HUMAN	UPF2	RENT2_HUMAN Regulator of nonsense transcripts 2	1361	12	C	UR	2640.89	2806.03	2832.39	2685.21	2766.79	2638.93	3354.13	3045.01	3167.75
sp|O95394-4|AGM1_HUMAN	PGM3	AGM1_HUMAN Isoform 3 of Phosphoacetylglucosamine mutase	1362	5	C	UR	963.806	1213	1354.4	1384.39	1188.58	1140.84	1257.37	1158.71	1010.85
sp|Q9NQW7-3|XPP1_HUMAN	XPNPEP1	XPP1_HUMAN Isoform 3 of Xaa-Pro aminopeptidase 1	1363	22	C	UR	4797.73	5447.78	5593.65	5446.01	5402.18	5167.08	5445.47	4875.2	4696.15
sp|Q8NHQ9|DDX55_HUMAN	DDX55	DDX55_HUMAN ATP-dependent RNA helicase DDX55	1364	7	C	UR	2251.08	2467.72	2561.86	2302.51	2319.53	2320.95	2673.47	2502.82	2644.79
sp|Q9NVI7-2|ATD3A_HUMAN	ATAD3A	ATD3A_HUMAN Isoform 2 of ATPase family AAA domain-containing protein 3A	1365	19	C	UR	2783.99	2621.39	2592.63	2445.12	2537.28	2457.92	2677.92	2574.04	2929.15
sp|Q5T9A4|ATD3B_HUMAN	ATAD3B	ATD3B_HUMAN ATPase family AAA domain-containing protein 3B	1365	21	C	UR	3719.39	3472.25	3479.45	3336.77	3426.51	3522.05	3762.82	3559.4	4058.76
sp|O43463|SUV91_HUMAN	SUV39H1	SUV91_HUMAN Histone-lysine N-methyltransferase SUV39H1	1366	6	C	UR	228.204	215.87	215.856	211.574	221.247	223.816	223.097	215.886	234.955
sp|P26572|MGAT1_HUMAN	MGAT1	MGAT1_HUMAN Alpha-1,3-mannosyl-glycoprotein 2-beta-N-acetylglucosaminyltransferase	1367	5	C	UR	434.469	423.796	436.257	397.811	401.206	382.009	413.707	354.768	431.192
sp|Q9NR12|PDLI7_HUMAN	PDLIM7	PDLI7_HUMAN PDZ and LIM domain protein 7	1368	21	C	UR	6990.39	6660.28	6702.13	8258.37	8169.61	7975.68	6866.14	6365.68	6753.85
sp|Q9P1Z0|ZBTB4_HUMAN	ZBTB4	ZBTB4_HUMAN Zinc finger and BTB domain-containing protein 4	1369	3	C	UR	65.3529	59.786	63.1507	67.5874	70.3329	64.2223	59.1826	48.8066	60.4469
sp|Q8NAP3|ZBT38_HUMAN	ZBTB38	ZBT38_HUMAN Zinc finger and BTB domain-containing protein 38	1369	10	C	UR	728.588	663.517	646.904	652.796	720.562	733.317	783.457	775.679	885.31
sp|Q8WW12|PCNP_HUMAN	PCNP	PCNP_HUMAN PEST proteolytic signal-containing nuclear protein	1370	9	C	UR	2230.99	2463.18	2548.06	2481.26	2302.48	2261.88	2404.43	2177.04	2036.82
sp|P50895|BCAM_HUMAN	BCAM	BCAM_HUMAN Basal cell adhesion molecule	1371	7	C	UR	259.018	230.015	257.347	736.1	702.431	671.957	513.085	518.783	569.84
sp|Q96C57|CL043_HUMAN	C12orf43	CL043_HUMAN Uncharacterized protein C12orf43	1372	8	C	UR	1219.74	1128.16	1083.49	1170.46	1184.98	1158.61	1071.82	990.415	1114.61
sp|Q92974|ARHG2_HUMAN	ARHGEF2	ARHG2_HUMAN Rho guanine nucleotide exchange factor 2	1373	11	C	UR	1698.62	1767.27	1763.39	1764.87	1720.63	1669.23	1615.53	1518.32	1521.89
sp|P06576|ATPB_HUMAN	ATP5B	ATPB_HUMAN ATP synthase subunit beta, mitochondrial	1374	41	C	UR	8363.38	7524.4	7487.56	6505.64	6822.47	6801.25	6423.19	6108.12	7023.99
tr|F8W0P7|F8W0P7_HUMAN	ATP5B	F8W0P7_HUMAN ATP synthase subunit beta, mitochondrial (Fragment)	1374	1	C	UR	118.447	113.798	122.536	102.226	90.1267	91.3017	92.2703	86.1929	90.0638
tr|F8W079|F8W079_HUMAN	ATP5B	F8W079_HUMAN ATP synthase subunit beta, mitochondrial (Fragment)	1374	1	C	UR	99.3735	85.0359	82.1862	79.7795	78.9464	79.2947	86.5072	65.3599	77.7241
sp|P84157|MXRA7_HUMAN	MXRA7	MXRA7_HUMAN Matrix-remodeling-associated protein 7	1374	2	C	UR	71.9481	65.3563	71.1656	66.4626	65.613	68.1549	77.6739	84.1792	79.1259
sp|P19838-2|NFKB1_HUMAN	NFKB1	NFKB1_HUMAN Isoform 2 of Nuclear factor NF-kappa-B p105 subunit	1375	16	C	UR	3513.66	3673.76	3785.2	4160.53	4023.73	3961.82	4018.53	4101.77	3619.5
sp|Q9BUP3-3|HTAI2_HUMAN	HTATIP2	HTAI2_HUMAN Isoform 3 of Oxidoreductase HTATIP2	1378	16	C	UR	6307.57	6119.32	6030.44	4615.94	4530.87	4630.75	4113.89	3932.47	4033.43
sp|P61011|SRP54_HUMAN	SRP54	SRP54_HUMAN Signal recognition particle 54 kDa protein	1379	21	C	UR	8868.47	8423.74	8577.32	7184.89	7312.62	7342.05	8125.03	8351.23	8000.05
sp|Q13641|TPBG_HUMAN	TPBG	TPBG_HUMAN Trophoblast glycoprotein	1380	5	C	UR	1750.29	1663.31	1524.53	1870.13	1882.77	1877.26	1801.86	1731.45	1929.76
sp|Q9Y6R0|NUMBL_HUMAN	NUMBL	NUMBL_HUMAN Numb-like protein	1381	5	C	UR	717.645	785.211	824.596	912.251	853.236	846.353	809.25	734.826	784.532
sp|P49757|NUMB_HUMAN	NUMB	NUMB_HUMAN Protein numb homolog	1381	9	C	UR	1414.38	1360.63	1370.57	1645.64	1545.71	1527.33	1549.02	1422.25	1620.42
sp|Q96AY3|FKB10_HUMAN	FKBP10	FKB10_HUMAN Peptidyl-prolyl cis-trans isomerase FKBP10	1382	38	C	UR	13471	12297.8	11974	11673.9	12012.3	12270.2	10410.4	10248.8	11414.4
sp|O95302|FKBP9_HUMAN	FKBP9	FKBP9_HUMAN Peptidyl-prolyl cis-trans isomerase FKBP9	1382	16	C	UR	4445.95	3932.37	3860.45	4197.49	4094.18	4435.69	3274.57	4085.03	3477.57
sp|Q9NWH9|SLTM_HUMAN	SLTM	SLTM_HUMAN SAFB-like transcription modulator	1383	25	C	UR	7217.66	6612.46	6747.84	6422.62	6578.74	6629.88	6993.84	6722.09	7677.66
sp|Q9Y5J1|UTP18_HUMAN	UTP18	UTP18_HUMAN U3 small nucleolar RNA-associated protein 18 homolog	1384	18	C	UR	3228.8	3114.86	3003.38	3076.42	3185.01	3208.92	4343.53	4302.66	4877.68
sp|Q9P2S5|WRP73_HUMAN	WRAP73	WRP73_HUMAN WD repeat-containing protein WRAP73	1385	4	C	UR	236.457	251.601	283.274	237.946	234.271	224.7	247.592	211.754	241.426
sp|P40926|MDHM_HUMAN	MDH2	MDHM_HUMAN Malate dehydrogenase, mitochondrial	1386	39	C	UR	7127.08	6446.6	5935.28	5673.08	5958.5	6068.01	5812.23	6431.43	6165.06
sp|Q6ZRI6|CO039_HUMAN	C15orf39	CO039_HUMAN Uncharacterized protein C15orf39	1387	3	C	UR	555.593	584.212	610.649	636.834	638.434	613.619	471.907	446.991	436.119
sp|O15230|LAMA5_HUMAN	LAMA5	LAMA5_HUMAN Laminin subunit alpha-5	1388	28	C	UR	4150.94	3897.27	4014.95	4578.67	4525.81	4551.69	3660.96	3607.97	4061.33
sp|Q64LD2|WDR25_HUMAN	WDR25	WDR25_HUMAN WD repeat-containing protein 25	1389	3	C	UR	259.706	264.034	262.802	227.652	220.885	200.941	232.376	200.874	258.609
sp|Q9P270|SLAI2_HUMAN	SLAIN2	SLAI2_HUMAN SLAIN motif-containing protein 2	1390	11	C	UR	857.804	855.793	862.564	950.698	924.252	931.129	1009.68	910.416	955.669
sp|Q9UJW0|DCTN4_HUMAN	DCTN4	DCTN4_HUMAN Dynactin subunit 4	1391	17	C	UR	3691.73	3771.76	3890.1	3729.4	3875.65	3688.4	3723.67	3273.04	3631.34
sp|P08648|ITA5_HUMAN	ITGA5	ITA5_HUMAN Integrin alpha-5	1392	8	C	UR	2067.16	1974.34	1909.86	2256.52	2226.29	2246.95	2252.05	2140.27	2295.12
sp|P15923|TFE2_HUMAN	TCF3	TFE2_HUMAN Transcription factor E2-alpha	1393	7	C	UR	733.81	731.629	744.603	848.693	747.327	767.692	922.077	854.839	812.751
sp|P16278|BGAL_HUMAN	GLB1	BGAL_HUMAN Beta-galactosidase	1394	16	C	UR	2457.92	2223.11	2270.27	2577.28	2674.71	2699.55	2508.11	2387.7	2643.57
sp|Q96LJ7|DHRS1_HUMAN	DHRS1	DHRS1_HUMAN Dehydrogenase/reductase SDR family member 1	1396	6	C	UR	1019	931.044	873.977	905.322	1060.28	1010.96	861.977	852.58	976.906
sp|P08183|MDR1_HUMAN	ABCB1	MDR1_HUMAN Multidrug resistance protein 1	1397	19	C	UR	2785.29	2622.25	2617.91	4118.07	4177.67	3968.5	2471.66	2385.13	2730.26
sp|P06865|HEXA_HUMAN	HEXA	HEXA_HUMAN Beta-hexosaminidase subunit alpha	1398	23	C	UR	4663.75	4296.87	4189.61	4577.4	4699.44	4590.38	4937.24	4546.99	5167.39
sp|P07686|HEXB_HUMAN	HEXB	HEXB_HUMAN Beta-hexosaminidase subunit beta	1398	16	C	UR	5103.55	4561.78	4445.16	4202.05	4272.63	4334.15	4052.04	3714.32	4252.64
sp|P08240|SRPR_HUMAN	SRPR	SRPR_HUMAN Signal recognition particle receptor subunit alpha	1399	21	C	UR	3410.78	3292.91	3169.92	3094.84	3255.74	3185.92	2906.84	2792.36	3162.2
sp|Q9NRS6|SNX15_HUMAN	SNX15	SNX15_HUMAN Sorting nexin-15	1400	7	C	UR	950.926	961.193	1058.42	959.085	903.377	872.301	948.743	900.008	883.803
sp|Q8IWV7|UBR1_HUMAN	UBR1	UBR1_HUMAN E3 ubiquitin-protein ligase UBR1	1401	7	C	UR	893.182	995	1062.1	979.302	959.809	938.529	918.965	882.615	819.459
sp|Q13555-6|KCC2G_HUMAN	CAMK2G	KCC2G_HUMAN Isoform 6 of Calcium/calmodulin-dependent protein kinase type II subunit gamma	1402	8	C	UR	1083.85	1209.04	1183.02	1198.9	1205.6	1214.82	1215.85	1183.09	1095.86
sp|Q13557-11|KCC2D_HUMAN	CAMK2D	KCC2D_HUMAN Isoform Delta 11 of Calcium/calmodulin-dependent protein kinase type II subunit delta	1402	12	C	UR	1308.09	1343.29	1379.54	1431.34	1401.3	1354.08	1470.66	1319.41	1363.7
sp|Q8NCH0|CHSTE_HUMAN	CHST14	CHSTE_HUMAN Carbohydrate sulfotransferase 14	1403	3	C	UR	159.231	198.921	171.186	172.76	179.695	186.066	157.482	144.419	155.227
sp|P01024|CO3_HUMAN	C3	CO3_HUMAN Complement C3	1404	7	C	UR	315.821	327.668	328.141	383.969	390.36	357.491	384.473	357.965	396.699
sp|Q96D15|RCN3_HUMAN	RCN3	RCN3_HUMAN Reticulocalbin-3	1405	5	C	UR	350.123	324.92	321.79	287.559	296.176	296.152	192.478	172.215	186.451
sp|P17301|ITA2_HUMAN	ITGA2	ITA2_HUMAN Integrin alpha-2	1406	21	C	UR	3788.84	3412.06	3178.96	3012.38	3151.48	3176.08	2868.45	2932.99	3041.8
tr|E7ESP4|E7ESP4_HUMAN	ITGA2	E7ESP4_HUMAN Integrin alpha-2	1406	1	C	UR	223.282	202.488	198.344	173.841	189.737	189.526	164.208	155.14	184.471
sp|Q96F86|EDC3_HUMAN	EDC3	EDC3_HUMAN Enhancer of mRNA-decapping protein 3	1407	10	C	UR	2488.27	2518.72	2548.52	2324.82	2327.74	2202.62	2688.02	2704.75	2327.72
sp|P21912|DHSB_HUMAN	SDHB	DHSB_HUMAN Succinate dehydrogenase [ubiquinone] iron-sulfur subunit, mitochondrial	1408	12	C	UR	2265.56	1736.56	1823.26	1618.2	1578.86	1680.76	1671.64	1915.84	1814.16
sp|P51858|HDGF_HUMAN	HDGF	HDGF_HUMAN Hepatoma-derived growth factor	1409	12	C	UR	2989.65	3033.81	3155.7	3404.97	3432.38	3307.39	4298.56	4091.65	3733.39
sp|Q9Y3E1|HDGR3_HUMAN	HDGFRP3	HDGR3_HUMAN Hepatoma-derived growth factor-related protein 3	1409	5	C	UR	1204.75	1136.76	979.272	1069.05	1115.5	1097.5	1389.4	1244.63	1404.03
sp|O75475|PSIP1_HUMAN	PSIP1	PSIP1_HUMAN PC4 and SFRS1-interacting protein	1409	42	C	UR	16963.7	15430.9	14820.3	15256.8	15958.4	16335.2	15588.4	16766	17266.3
sp|Q7Z4V5|HDGR2_HUMAN	HDGFRP2	HDGR2_HUMAN Hepatoma-derived growth factor-related protein 2	1409	12	C	UR	2419.85	2457.11	2577.7	2585.51	2562.06	2579.82	2826.64	2582.17	2700.27
sp|Q9Y320|TMX2_HUMAN	TMX2	TMX2_HUMAN Thioredoxin-related transmembrane protein 2	1410	5	C	UR	777.312	612.003	635.76	463.697	498.986	565.136	508.513	587.181	613.137
sp|Q15042|RB3GP_HUMAN	RAB3GAP1	RB3GP_HUMAN Rab3 GTPase-activating protein catalytic subunit	1411	20	C	UR	5708.68	5881.22	5922.14	6621.51	6522.33	6472.04	7203.56	7063.02	6751.05
sp|O00291|HIP1_HUMAN	HIP1	HIP1_HUMAN Huntingtin-interacting protein 1	1412	8	C	UR	661.984	641.321	642.702	680.695	697.672	684.849	597.691	555.305	652.306
sp|O75146|HIP1R_HUMAN	HIP1R	HIP1R_HUMAN Huntingtin-interacting protein 1-related protein	1412	14	C	UR	1982.59	1898.16	1973.12	1923.56	1954.32	1847.1	1687.78	1614.41	1684.31
sp|O15514|RPB4_HUMAN	POLR2D	RPB4_HUMAN DNA-directed RNA polymerase II subunit RPB4	1413	8	C	UR	1319.09	1157.25	1210.7	1211.74	1196.03	1179.6	1388.46	1229.51	1488.16
sp|Q9H8Y5|ANKZ1_HUMAN	ANKZF1	ANKZ1_HUMAN Ankyrin repeat and zinc finger domain-containing protein 1	1414	18	C	UR	2363.26	2495.17	2475.56	2120.97	1960.15	1929.39	2629.9	2460.19	2429.56
sp|Q01844-5|EWS_HUMAN	EWSR1	EWS_HUMAN Isoform 5 of RNA-binding protein EWS	1415	19	C	UR	2609.54	2407.17	2684.44	2228.4	2186.62	2290.87	2382.93	2971.28	2508.39
sp|P22087|FBRL_HUMAN	FBL	FBRL_HUMAN rRNA 2'-O-methyltransferase fibrillarin	1415	19	C	UR	8571.77	8447.88	8243.83	7337.07	8144.33	8114.53	9983.8	9265.3	10790.2
sp|A6NHQ2|FBLL1_HUMAN	FBLL1	FBLL1_HUMAN rRNA/tRNA 2'-O-methyltransferase fibrillarin-like protein 1	1415	6	C	UR	1577.9	1389.5	1431.56	1207.56	1287.84	1360.96	1527.31	1831.31	1642.08
sp|Q96Q05-2|TPPC9_HUMAN	TRAPPC9	TPPC9_HUMAN Isoform 2 of Trafficking protein particle complex subunit 9	1416	8	C	UR	863.628	888.385	913.726	813.1	833.969	819.073	748.062	729.779	731.325
sp|Q9UGR2|Z3H7B_HUMAN	ZC3H7B	Z3H7B_HUMAN Zinc finger CCCH domain-containing protein 7B	1417	17	C	UR	2816.89	2841.7	2848.71	2729.46	2841.94	2804.12	2898.61	2692.61	2865.29
sp|Q9BYD2|RM09_HUMAN	MRPL9	RM09_HUMAN 39S ribosomal protein L9, mitochondrial	1418	9	C	UR	3844.07	3734.44	3564.3	3423.27	3523.44	3576.79	3548.48	3473.89	3873.67
sp|Q86X53|ERIC1_HUMAN	ERICH1	ERIC1_HUMAN Glutamate-rich protein 1	1419	4	C	UR	417.799	391.027	432.685	374.408	381.828	389.293	387.829	366.288	392.889
sp|Q96RP9-2|EFGM_HUMAN	GFM1	EFGM_HUMAN Isoform 2 of Elongation factor G, mitochondrial	1420	33	C	UR	9808.5	8844.75	8842.6	8301.99	8774.36	8785.48	8489.5	8552.77	9244.91
sp|Q8TBP5|F174A_HUMAN	FAM174A	F174A_HUMAN Membrane protein FAM174A	1421	1	C	UR	24.7985	24.4542	27.0842	23.3722	17.5711	21.1899	21.0177	22.4601	18.485
sp|Q9Y5B8|NDK7_HUMAN	NME7	NDK7_HUMAN Nucleoside diphosphate kinase 7	1422	6	C	UR	1740.59	2048.19	2014.57	2230.95	2099.78	2016.99	2144.37	1813.13	1891.23
sp|Q9BY50|SC11C_HUMAN	SEC11C	SC11C_HUMAN Signal peptidase complex catalytic subunit SEC11C	1423	1	C	UR	111.227	100.335	90.8391	62.1577	75.1465	73.0774	75.919	77.2382	80.4668
sp|Q9Y4X0|AMMR1_HUMAN	AMMECR1	AMMR1_HUMAN AMME syndrome candidate gene 1 protein	1424	5	C	UR	1323.5	1450.53	1458.31	1344.5	1336.39	1297.38	1668	1577.12	1543.74
sp|Q6DCA0|AMERL_HUMAN	AMMECR1L	AMERL_HUMAN AMMECR1-like protein	1424	1	C	UR	31.1477	32.0448	37.5539	28.9543	31.2533	26.2995	38.659	36.1554	33.424
sp|Q9NZW5|MPP6_HUMAN	MPP6	MPP6_HUMAN MAGUK p55 subfamily member 6	1425	21	C	UR	5817.57	5531.56	5522.34	5403.46	5421.23	5427.39	4304.85	4145.72	4473.36
sp|Q6PJG6|BRAT1_HUMAN	BRAT1	BRAT1_HUMAN BRCA1-associated ATM activator 1	1426	10	C	UR	1394.2	1598.18	1692.14	1525.67	1454.21	1377.47	1528.66	1500.86	1310.81
sp|Q5VYK3|ECM29_HUMAN	ECM29	ECM29_HUMAN Proteasome-associated protein ECM29 homolog	1427	27	C	UR	6469.46	7361.48	7670.5	6221.79	6229.47	6114.96	5984.08	5604.42	5599.38
sp|Q15528|MED22_HUMAN	MED22	MED22_HUMAN Mediator of RNA polymerase II transcription subunit 22	1428	3	C	UR	407.486	370.271	390.239	412.558	418.045	383.321	436.397	396.919	454.212
sp|Q9NWZ5|UCKL1_HUMAN	UCKL1	UCKL1_HUMAN Uridine-cytidine kinase-like 1	1429	9	C	UR	915.687	901.477	982.908	940.294	841.558	887.402	1008.66	1094.08	970.028
sp|Q9P2J9|PDP2_HUMAN	PDP2	PDP2_HUMAN [Pyruvate dehydrogenase [acetyl-transferring]]-phosphatase 2, mitochondrial	1430	2	C	UR	30.3663	27.3368	28.8373	42.2602	30.3424	31.4869	32.9939	27.4987	33.5122
sp|O95067|CCNB2_HUMAN	CCNB2	CCNB2_HUMAN G2/mitotic-specific cyclin-B2	1431	6	C	UR	485.168	557.108	560.158	554.659	514.203	483.618	559.226	509.92	509.221
sp|Q969V6|MKL1_HUMAN	MKL1	MKL1_HUMAN MKL/myocardin-like protein 1	1433	7	C	UR	717.278	800.768	824.111	828.124	778.98	769.726	862.867	787.574	771.7
sp|Q9ULH7|MKL2_HUMAN	MKL2	MKL2_HUMAN MKL/myocardin-like protein 2	1433	10	C	UR	976.283	1054.55	1086.52	1006.58	975.502	959.137	1166.23	1030.5	1023.73
sp|P0CG38|POTEI_HUMAN	POTEI	POTEI_HUMAN POTE ankyrin domain family member I	1434	36	C	UR	6488.08	6367.25	6827.92	8678.02	8431.34	8772.34	7506.22	7762.79	7612.15
sp|P62736|ACTA_HUMAN	ACTA2	ACTA_HUMAN Actin, aortic smooth muscle	1434	70	C	UR	13018.8	13370	13723	18038.8	17887.4	17828.8	16326.5	15137	15961.8
sp|P60709|ACTB_HUMAN	ACTB	ACTB_HUMAN Actin, cytoplasmic 1	1434	60	C	UR	4974.1	4812.26	4792.78	6933.32	5735.56	6437.93	5423.92	10332.6	5169.13
tr|K7EM38|K7EM38_HUMAN	ACTG1	K7EM38_HUMAN Actin, cytoplasmic 2, N-terminally processed (Fragment)	1434	2	C	UR	28.8207	29.5265	35.377	41.7516	38.9211	73.7638	39.2319	48.0188	36.8782
sp|P13497|BMP1_HUMAN	BMP1	BMP1_HUMAN Bone morphogenetic protein 1	1435	10	C	UR	1268.65	1148.22	1213.9	1105.04	1094.47	1093.15	935.713	879.987	988.206
sp|O43897|TLL1_HUMAN	TLL1	TLL1_HUMAN Tolloid-like protein 1	1435	2	C	UR	78.6003	71.218	73.4759	66.5971	71.7212	67.8206	60.5138	56.8688	72.7897
sp|P52701|MSH6_HUMAN	MSH6	MSH6_HUMAN DNA mismatch repair protein Msh6	1436	34	C	UR	7161.66	7827.14	7897.5	7861.01	8033.13	7587.32	8440.8	7626.67	7532.4
sp|Q9NVH1|DJC11_HUMAN	DNAJC11	DJC11_HUMAN DnaJ homolog subfamily C member 11	1437	15	C	UR	2928.31	2797.91	2818.11	2697.37	2775.31	2765.07	2753.35	3094.37	3039.38
sp|Q93009|UBP7_HUMAN	USP7	UBP7_HUMAN Ubiquitin carboxyl-terminal hydrolase 7	1438	36	C	UR	11454	12010.9	11542.9	10615.6	11152.9	10858	11004.7	9590.06	10855.4
sp|O15234|CASC3_HUMAN	CASC3	CASC3_HUMAN Protein CASC3	1439	8	C	UR	1569.74	1520.38	1543.41	1563.06	1581.8	1571.55	1911	1774.93	1977.58
sp|O43709|WBS22_HUMAN	WBSCR22	WBS22_HUMAN Ribosome biogenesis methyltransferase WBSCR22	1440	5	C	UR	1136.29	1281.94	1299.63	1123.51	1139.66	1079.4	1312.18	1276.89	1269.38
sp|P11717|MPRI_HUMAN	IGF2R	MPRI_HUMAN Cation-independent mannose-6-phosphate receptor	1441	30	C	UR	8146.04	7827.15	7171.15	7901.79	8027.37	7815.09	6894.62	6809.38	7395.64
sp|Q9NPG3|UBN1_HUMAN	UBN1	UBN1_HUMAN Ubinuclein-1	1442	9	C	UR	998.556	907.227	921.764	903.029	905.784	870.397	911.971	819.975	1024.73
sp|Q7L311|ARMX2_HUMAN	ARMCX2	ARMX2_HUMAN Armadillo repeat-containing X-linked protein 2	1443	13	C	UR	2401.32	2278.14	2341.33	1883.62	1945.32	1943.69	1670.32	1548.87	1780.55
sp|Q9H1A3|METL9_HUMAN	METTL9	METL9_HUMAN Methyltransferase-like protein 9	1444	5	C	UR	323.99	325.896	323.383	289.689	323.405	320.974	325.05	293.411	327.472
sp|Q9H0A0|NAT10_HUMAN	NAT10	NAT10_HUMAN N-acetyltransferase 10	1445	36	C	UR	5143.21	5097.2	5295.27	4747.3	4856.07	4881.27	5397.06	5599.89	5897.81
sp|P98170|XIAP_HUMAN	XIAP	XIAP_HUMAN E3 ubiquitin-protein ligase XIAP	1446	14	C	UR	3630.02	3983.38	4079.42	4320.28	4162.99	3965.51	4297.44	3805.05	3597.86
sp|Q13490|BIRC2_HUMAN	BIRC2	BIRC2_HUMAN Baculoviral IAP repeat-containing protein 2	1447	9	C	UR	786.905	816.875	825.95	810.849	817.466	747.251	739.279	697.553	694.215
sp|Q96EB6|SIR1_HUMAN	SIRT1	SIR1_HUMAN NAD-dependent protein deacetylase sirtuin-1	1448	10	C	UR	1601.47	1740.97	1759.13	1527.7	1495.79	1496.6	1617.63	1482.68	1508.79
sp|P55809|SCOT1_HUMAN	OXCT1	SCOT1_HUMAN Succinyl-CoA:3-ketoacid coenzyme A transferase 1, mitochondrial	1450	35	C	UR	13060	11961	11113.4	11158.9	11284.7	11728.3	10056.4	11973.2	10825.7
sp|Q8N5Z0-2|AADAT_HUMAN	AADAT	AADAT_HUMAN Isoform 2 of Kynurenine/alpha-aminoadipate aminotransferase, mitochondrial	1450	2	C	UR	289.698	288.949	300.915	315.99	326.995	355.462	336.666	266.96	335.799
sp|Q8IU81|I2BP1_HUMAN	IRF2BP1	I2BP1_HUMAN Interferon regulatory factor 2-binding protein 1	1451	12	C	UR	1386.29	1464.75	1402.54	1294.97	1317.1	1252.29	1374.63	1297.43	1311.28
sp|Q9BUH8|BEGIN_HUMAN	BEGAIN	BEGIN_HUMAN Brain-enriched guanylate kinase-associated protein	1452	10	C	UR	675.26	629.8	641.173	479.187	480.187	480.846	499.76	429.004	478.56
sp|Q13541|4EBP1_HUMAN	EIF4EBP1	4EBP1_HUMAN Eukaryotic translation initiation factor 4E-binding protein 1	1454	3	C	UR	312.823	430.292	430.583	402.175	337.73	322.183	335.802	278.008	315.994
sp|Q8IXQ6|PARP9_HUMAN	PARP9	PARP9_HUMAN Poly [ADP-ribose] polymerase 9	1455	6	C	UR	1568.07	1535.82	1474.12	1364.58	1333.54	1257.33	1032.74	872.265	1020.07
sp|Q9HAV4|XPO5_HUMAN	XPO5	XPO5_HUMAN Exportin-5	1456	24	C	UR	6085.34	7083.02	7199.32	7019.48	7019.56	6754.85	7983.03	7485.48	6935.91
sp|Q8TD19|NEK9_HUMAN	NEK9	NEK9_HUMAN Serine/threonine-protein kinase Nek9	1457	14	C	UR	2776.84	3143.64	3203.61	2810.52	2841.67	2702.59	2954.54	2655.64	2587.05
sp|P55317|FOXA1_HUMAN	FOXA1	FOXA1_HUMAN Hepatocyte nuclear factor 3-alpha	1458	1	C	UR	37.1422	34.321	30.3899	46.0678	39.6651	35.7391	41.0503	36.9574	43.7554
sp|A6NIH7|U119B_HUMAN	UNC119B	U119B_HUMAN Protein unc-119 homolog B	1459	4	C	UR	233.341	302.512	291.486	276.069	289.514	266.1	287.677	204.404	252.516
sp|Q13432|U119A_HUMAN	UNC119	U119A_HUMAN Protein unc-119 homolog A	1459	4	C	UR	123.42	141.216	132.278	136.204	145.39	127.275	139.615	142.039	127.703
sp|Q9Y296|TPPC4_HUMAN	TRAPPC4	TPPC4_HUMAN Trafficking protein particle complex subunit 4	1460	6	C	UR	814.977	918.647	920.467	871.973	854.23	809.729	820.691	735.538	764.778
sp|P0CG12|CTF8A_HUMAN	CHTF8	CTF8A_HUMAN Chromosome transmission fidelity protein 8 homolog isoform 2	1461	3	C	UR	300.509	306.668	324.343	292.029	277.277	269.593	287.867	261.191	242.313
sp|Q86XN8-3|MEX3D_HUMAN	MEX3D	MEX3D_HUMAN Isoform 3 of RNA-binding protein MEX3D	1462	3	C	UR	215.269	228.116	220.654	256.044	248.768	235.853	314.685	285.336	285.032
sp|Q5U5Q3|MEX3C_HUMAN	MEX3C	MEX3C_HUMAN RNA-binding E3 ubiquitin-protein ligase MEX3C	1462	4	C	UR	234.677	209.181	263.809	219.413	199.636	215.364	256.296	263.499	228.319
sp|Q587I9|SFT2C_HUMAN	SFT2D3	SFT2C_HUMAN Vesicle transport protein SFT2C	1463	1	C	UR	24.9664	17.0874	15.8702	14.6421	21.8126	18.4276	18.4613	21.2267	19.0413
sp|Q9BZ71|PITM3_HUMAN	PITPNM3	PITM3_HUMAN Membrane-associated phosphatidylinositol transfer protein 3	1464	3	C	UR	238.69	247.112	232.006	312.616	311.699	299.452	291.32	273.89	303.859
sp|Q92522|H1X_HUMAN	H1FX	H1X_HUMAN Histone H1x	1465	9	C	UR	2485.36	2398.78	2364.21	2022.56	2117.37	2118.59	2487.85	2340.16	2475.82
sp|O95429|BAG4_HUMAN	BAG4	BAG4_HUMAN BAG family molecular chaperone regulator 4	1468	9	C	UR	497.109	457.01	466.359	435.852	411.906	425.068	461.717	424.73	432.905
sp|O95208-2|EPN2_HUMAN	EPN2	EPN2_HUMAN Isoform 2 of Epsin-2	1469	6	C	UR	1000.9	935.396	913.061	1043.96	1048.65	1053.66	1091.39	1033.02	1134.86
sp|Q9NXW2|DJB12_HUMAN	DNAJB12	DJB12_HUMAN DnaJ homolog subfamily B member 12	1470	10	C	UR	2356.62	2108.86	2165.28	1941.81	1951.87	2043.95	1940.55	2019.56	2251.34
sp|P25685|DNJB1_HUMAN	DNAJB1	DNJB1_HUMAN DnaJ homolog subfamily B member 1	1470	17	C	UR	2264.97	2685.05	2419.47	2843.38	2814.83	2487.27	2690.66	1875.37	2366.46
sp|Q9UDY4|DNJB4_HUMAN	DNAJB4	DNJB4_HUMAN DnaJ homolog subfamily B member 4	1470	19	C	UR	3873.73	3188.3	3503.11	3953.57	3437.45	3883.68	3402.13	4882.96	3386.39
sp|Q96C24|SYTL4_HUMAN	SYTL4	SYTL4_HUMAN Synaptotagmin-like protein 4	1471	19	C	UR	3639.75	3268.64	3304.96	3312.42	3418.05	3436.48	2814.17	2832.58	3076.78
sp|Q8NBX0|SCPDL_HUMAN	SCCPDH	SCPDL_HUMAN Saccharopine dehydrogenase-like oxidoreductase	1472	9	C	UR	1658.87	1504.49	1464.51	1614.76	1736.46	1724.7	1374.85	1489.17	1518.28
sp|Q6P1X6|CH082_HUMAN	C8orf82	CH082_HUMAN UPF0598 protein C8orf82	1473	3	C	UR	511.292	480.849	468.293	377.362	424.374	416.842	461.368	464.369	520.864
sp|Q6ZVC0-2|NYAP1_HUMAN	NYAP1	NYAP1_HUMAN Isoform 2 of Neuronal tyrosine-phosphorylated phosphoinositide-3-kinase adapter 1	1474	1	C	UR	267.663	243.671	234.433	223.241	251.35	240.405	229.908	217.171	276.251
sp|Q03111|ENL_HUMAN	MLLT1	ENL_HUMAN Protein ENL	1475	5	C	UR	999.656	1023.97	990.719	761.198	806.002	787.448	745.861	694.779	767.247
sp|P51610-4|HCFC1_HUMAN	HCFC1	HCFC1_HUMAN Isoform 4 of Host cell factor 1	1476	42	C	UR	7919.4	7216.84	7098.22	6897.35	7090.67	7287.28	7239.83	7849.17	7527.94
sp|P51610|HCFC1_HUMAN	HCFC1	HCFC1_HUMAN Host cell factor 1	1476	2	C	UR	90.3592	88.7318	85.9049	101.81	90.1668	70.4016	74.3571	75.5443	90.5782
sp|O14544|SOCS6_HUMAN	SOCS6	SOCS6_HUMAN Suppressor of cytokine signaling 6	1477	1	C	UR	32.1389	33.7009	30.1333	36.727	28.6125	36.0405	30.8969	29.4698	32.8845
sp|Q9BQA9|CQ062_HUMAN	C17orf62	CQ062_HUMAN Uncharacterized protein C17orf62	1478	3	C	UR	187.358	169.492	186.667	211.719	200.266	195.967	172.411	204.572	204.251
sp|Q7Z6B0|CCD91_HUMAN	CCDC91	CCD91_HUMAN Coiled-coil domain-containing protein 91	1479	5	C	UR	543.103	568.292	594.821	629.095	569.493	567.224	570.17	507.035	521.056
sp|Q9Y2Z4|SYYM_HUMAN	YARS2	SYYM_HUMAN Tyrosine--tRNA ligase, mitochondrial	1480	14	C	UR	2712.85	2565.83	2607.03	2353.82	2447.89	2415.12	2507.41	2473.29	2732.34
sp|P51397|DAP1_HUMAN	DAP	DAP1_HUMAN Death-associated protein 1	1481	1	C	UR	954.51	1078.99	1146.97	990.991	883.454	846.554	683.925	567.419	481.821
sp|Q96EY7|PTCD3_HUMAN	PTCD3	PTCD3_HUMAN Pentatricopeptide repeat domain-containing protein 3, mitochondrial	1482	15	C	UR	2866.65	2614.05	2589.94	2285.06	2316.68	2344.76	2748.41	2875.6	3037
sp|P55263|ADK_HUMAN	ADK	ADK_HUMAN Adenosine kinase	1483	19	C	UR	3017.59	3250.89	3564.15	3349.6	3043.74	3040.14	2926.43	3184.04	2520.74
sp|Q6NVY1|HIBCH_HUMAN	HIBCH	HIBCH_HUMAN 3-hydroxyisobutyryl-CoA hydrolase, mitochondrial	1484	19	C	UR	7098.89	6709.56	6404.22	6591.64	7017.08	6968.42	7070.03	6740.09	7555.47
sp|Q9ULT0|TTC7A_HUMAN	TTC7A	TTC7A_HUMAN Tetratricopeptide repeat protein 7A	1485	5	C	UR	1005.76	1072.52	1097.39	948.627	1009.56	995.714	935.122	943.673	929.218
sp|O43172|PRP4_HUMAN	PRPF4	PRP4_HUMAN U4/U6 small nuclear ribonucleoprotein Prp4	1486	23	C	UR	3465.42	3327.61	3269	3248.83	3218.12	3268.24	3541.95	3595.35	3670.27
sp|Q6ZNW5|GDPP1_HUMAN	GDPGP1	GDPP1_HUMAN GDP-D-glucose phosphorylase 1	1487	2	C	UR	642.241	748.067	840.167	751.219	705.184	666.67	712.347	682.66	603.962
sp|P19021-5|AMD_HUMAN	PAM	AMD_HUMAN Isoform 5 of Peptidyl-glycine alpha-amidating monooxygenase	1488	15	C	UR	2025.11	1859.95	1856	1784.67	1824.36	1809.44	1864.35	1756.05	1964.55
sp|P09669|COX6C_HUMAN	COX6C	COX6C_HUMAN Cytochrome c oxidase subunit 6C	1489	3	C	UR	2309.8	2241.62	2068.8	1852.84	1992.87	1996	1872.81	1795.59	2060.94
sp|O60930|RNH1_HUMAN	RNASEH1	RNH1_HUMAN Ribonuclease H1	1490	7	C	UR	404.124	368.225	411.346	388.294	378.561	384.147	414.53	420.611	438.462
sp|Q96CP6|GRM1A_HUMAN	GRAMD1A	GRM1A_HUMAN GRAM domain-containing protein 1A	1491	4	C	UR	185.746	115.797	181.537	108.316	116.528	114.895	101.733	98.8232	105.234
sp|P33993|MCM7_HUMAN	MCM7	MCM7_HUMAN DNA replication licensing factor MCM7	1492	36	C	UR	7855.16	7744.92	8034.35	7448.87	7652.97	7494.59	6656.79	6386.43	6238.62
sp|P23526|SAHH_HUMAN	AHCY	SAHH_HUMAN Adenosylhomocysteinase	1493	26	C	UR	6265.53	7427.78	7683.93	7309.09	7160.03	7049.13	7466.91	7079.18	6373.82
sp|Q96HN2|SAHH3_HUMAN	AHCYL2	SAHH3_HUMAN Putative adenosylhomocysteinase 3	1493	10	C	UR	2395.71	2886.98	2889.11	3038.2	3062.33	2929.08	3039.46	2724.04	2591.67
sp|O43865|SAHH2_HUMAN	AHCYL1	SAHH2_HUMAN Putative adenosylhomocysteinase 2	1493	4	C	UR	883.434	950.818	1030.24	1106.37	1071.28	1066.64	1146.1	1000.23	1008.98
sp|P78347|GTF2I_HUMAN	GTF2I	GTF2I_HUMAN General transcription factor II-I	1494	30	C	UR	8709.53	8048.45	7624.25	7242.03	7410.64	7495.56	7597.22	8643.55	8037.63
sp|P33992|MCM5_HUMAN	MCM5	MCM5_HUMAN DNA replication licensing factor MCM5	1495	35	C	UR	7844.96	7842.22	8029.84	7455.27	7412.49	7488.47	6459.42	7354.51	6406.43
sp|Q8N5G0|SMI20_HUMAN	SMIM20	SMI20_HUMAN Small integral membrane protein 20	1496	4	C	UR	2496.77	2334.9	2269.2	2120.94	2293.8	2287.13	2625.89	2632.31	3066.98
sp|P49736|MCM2_HUMAN	MCM2	MCM2_HUMAN DNA replication licensing factor MCM2	1497	46	C	UR	6353.14	6294.51	6482.15	6000.79	6208.85	6104.62	5464.77	5282.25	5167.13
sp|Q96IZ7|RSRC1_HUMAN	RSRC1	RSRC1_HUMAN Serine/Arginine-related protein 53	1499	11	C	UR	1768.82	1634.13	1545.34	1618.49	1677.74	1640.3	1685.71	1582	1800.56
sp|Q96LA8|ANM6_HUMAN	PRMT6	ANM6_HUMAN Protein arginine N-methyltransferase 6	1500	2	C	UR	266.23	280.571	309.627	307.162	302.241	278.48	350.682	299.444	336.561
sp|Q9H4B0|OSGP2_HUMAN	OSGEPL1	OSGP2_HUMAN Probable tRNA N6-adenosine threonylcarbamoyltransferase, mitochondrial	1501	3	C	UR	1337.9	1303.69	1271.41	993.872	979.168	1023.26	1211.85	1143.87	1342.04
sp|Q6ZSJ8|CA122_HUMAN	C1orf122	CA122_HUMAN Uncharacterized protein C1orf122	1502	2	C	UR	109.495	108.943	113.798	134.636	102.423	96.6115	102.011	145.606	93.8408
sp|P49748-3|ACADV_HUMAN	ACADVL	ACADV_HUMAN Isoform 3 of Very long-chain specific acyl-CoA dehydrogenase, mitochondrial	1503	34	C	UR	11328.6	10199.1	9796.78	9122.24	9560.67	9637.67	8656.19	8403.48	8989.76
sp|Q9Y4C1|KDM3A_HUMAN	KDM3A	KDM3A_HUMAN Lysine-specific demethylase 3A	1504	5	C	UR	199.671	207.329	221.514	251.645	244.004	209.212	292.287	241.448	255.079
sp|Q15652|JHD2C_HUMAN	JMJD1C	JHD2C_HUMAN Probable JmjC domain-containing histone demethylation protein 2C	1504	19	C	UR	3696.35	3779.7	3657.56	3789.97	3825.61	3794.35	3679.16	3388.58	3586.4
sp|Q7LBC6|KDM3B_HUMAN	KDM3B	KDM3B_HUMAN Lysine-specific demethylase 3B	1504	30	C	UR	5253.04	5338.48	5348.18	5281.64	5366.79	5302.49	5141.07	5117.29	4941.13
sp|P23786|CPT2_HUMAN	CPT2	CPT2_HUMAN Carnitine O-palmitoyltransferase 2, mitochondrial	1506	20	C	UR	4076.1	3772.41	3633.65	2877.23	3131.29	3091.07	2515.92	2466.74	2772.54
sp|Q9Y5J7|TIM9_HUMAN	TIMM9	TIM9_HUMAN Mitochondrial import inner membrane translocase subunit Tim9	1507	3	C	UR	1319.24	1139.73	1011	893.485	950.972	954.187	1186.5	843.383	1271.42
sp|Q08AM6|VAC14_HUMAN	VAC14	VAC14_HUMAN Protein VAC14 homolog	1508	8	C	UR	522.968	550.944	517.267	495.394	512.627	497.614	528.719	515.901	482.988
sp|Q8IX12|CCAR1_HUMAN	CCAR1	CCAR1_HUMAN Cell division cycle and apoptosis regulator protein 1	1509	24	C	UR	5066.83	4516.11	4326.85	4098.06	4208.31	4229.51	4198.49	4391.77	4429.73
sp|Q5RKV6|EXOS6_HUMAN	EXOSC6	EXOS6_HUMAN Exosome complex component MTR3	1510	8	C	UR	1347.43	1288.79	1269.61	1123.73	1118.32	1173.3	1422.53	1582.26	1503.79
sp|Q9H267|VP33B_HUMAN	VPS33B	VP33B_HUMAN Vacuolar protein sorting-associated protein 33B	1511	12	C	UR	1473.18	1705.68	1801.92	1648.09	1625.46	1573.34	1818.57	1692.63	1676.63
sp|P05198|IF2A_HUMAN	EIF2S1	IF2A_HUMAN Eukaryotic translation initiation factor 2 subunit 1	1512	24	C	UR	4128.08	4127.24	4316.69	3949.48	3869.79	3863.25	4297.8	4093.87	4071.43
sp|Q96S55|WRIP1_HUMAN	WRNIP1	WRIP1_HUMAN ATPase WRNIP1	1513	9	C	UR	742.896	705.685	729.12	726.121	699.553	710.64	808.049	770.207	776.526
sp|Q5EBL8-2|PDZ11_HUMAN	PDZD11	PDZ11_HUMAN Isoform 2 of PDZ domain-containing protein 11	1514	6	C	UR	1671.51	1688.77	1665.8	1751.31	1731.53	1751.9	1613.66	1507.43	1557.01
sp|P16104|H2AX_HUMAN	H2AFX	H2AX_HUMAN Histone H2AX	1515	31	C	UR	5280.33	4856.73	4753.29	4338.51	4759.34	4658.82	5169.13	4703.95	5700.74
sp|P20671|H2A1D_HUMAN	HIST1H2AD	H2A1D_HUMAN Histone H2A type 1-D	1515	6	C	UR	1999.15	1708.98	1747.76	1560.36	1612.51	1739.53	1733.54	1707.65	1919.21
sp|Q8IUE6|H2A2B_HUMAN	HIST2H2AB	H2A2B_HUMAN Histone H2A type 2-B	1515	5	C	UR	1843.77	1170.39	1509.46	1177.89	1245.85	1530.59	1449.35	2387.46	1756.21
sp|Q71UI9|H2AV_HUMAN	H2AFV	H2AV_HUMAN Histone H2A.V	1515	12	C	UR	4632.52	3829.65	3963.28	3604.07	3653.92	3913.81	3643.46	4159.86	3931.43
sp|O60784|TOM1_HUMAN	TOM1	TOM1_HUMAN Target of Myb protein 1	1516	6	C	UR	299.764	326.844	318.98	289.559	273.45	251.475	245.957	225.738	249.339
sp|P13987|CD59_HUMAN	CD59	CD59_HUMAN CD59 glycoprotein	1517	6	C	UR	611.174	531.374	489.203	456.199	431.662	497.73	307.301	451.891	318.312
sp|Q8TDD1-2|DDX54_HUMAN	DDX54	DDX54_HUMAN Isoform 2 of ATP-dependent RNA helicase DDX54	1518	22	C	UR	1732.58	1718.12	1941.57	1479.97	1525.97	1547.14	1934.93	1967.17	2155.12
sp|Q14558-2|KPRA_HUMAN	PRPSAP1	KPRA_HUMAN Isoform 2 of Phosphoribosyl pyrophosphate synthase-associated protein 1	1519	13	C	UR	1408.64	1550.01	1698.93	1779.32	1727.73	1632.37	1871.46	1866.11	1704.43
sp|O60256|KPRB_HUMAN	PRPSAP2	KPRB_HUMAN Phosphoribosyl pyrophosphate synthase-associated protein 2	1519	8	C	UR	965.617	1132.65	1173.85	1385.11	1313.76	1283.58	1564.08	1505.91	1371.34
sp|P42356|PI4KA_HUMAN	PI4KA	PI4KA_HUMAN Phosphatidylinositol 4-kinase alpha	1520	26	C	UR	1956.1	2008.58	1988.22	1808.91	1933.15	1847.21	1769.04	1713.59	1875.69
sp|O75947|ATP5H_HUMAN	ATP5H	ATP5H_HUMAN ATP synthase subunit d, mitochondrial	1521	17	C	UR	7095.3	6182.48	5673.79	5358.85	5219.47	5523.07	5144.62	6110.01	5504.33
sp|Q9BRJ2|RM45_HUMAN	MRPL45	RM45_HUMAN 39S ribosomal protein L45, mitochondrial	1522	9	C	UR	2030.94	1745.3	1987.97	1585.82	1628.69	1764.23	1750.48	1933.04	1914.58
sp|Q9NR48|ASH1L_HUMAN	ASH1L	ASH1L_HUMAN Histone-lysine N-methyltransferase ASH1L	1523	10	C	UR	806.024	796.644	812.545	723.741	699.195	704.223	692.144	608.784	703.744
sp|Q5T280|CI114_HUMAN	C9orf114	CI114_HUMAN Uncharacterized protein C9orf114	1524	6	C	UR	608.967	586.31	609.029	571.111	543.094	554.207	709.475	699.666	794.047
sp|Q6P1M0|S27A4_HUMAN	SLC27A4	S27A4_HUMAN Long-chain fatty acid transport protein 4	1525	21	C	UR	3139.56	3029.34	3105.73	2984.76	2805.5	2788.39	2653.14	3030.34	3136.43
sp|Q9Y2Q3-2|GSTK1_HUMAN	GSTK1	GSTK1_HUMAN Isoform 2 of Glutathione S-transferase kappa 1	1526	17	C	UR	5722.75	5381.43	5338.41	5053.94	5339.2	5289.47	4357.16	4265.39	4633.42
sp|P40227|TCPZ_HUMAN	CCT6A	TCPZ_HUMAN T-complex protein 1 subunit zeta	1527	26	C	UR	11104	12177.9	12286	13352.3	12331.6	12843.4	16334.1	17803.5	14804.4
sp|P39023|RL3_HUMAN	RPL3	RL3_HUMAN 60S ribosomal protein L3	1528	31	C	UR	9757.2	10009.3	9774.97	10055.9	9338.19	9759.14	10940.5	13648.6	10225
sp|O43474|KLF4_HUMAN	KLF4	KLF4_HUMAN Krueppel-like factor 4	1529	3	C	UR	1203.11	1130.38	1139.77	1009.58	1038.04	1079.84	944.349	924.336	953.662
sp|Q13887|KLF5_HUMAN	KLF5	KLF5_HUMAN Krueppel-like factor 5	1529	4	C	UR	451.523	431.022	417.659	443.821	430.655	433.09	445.312	390.379	445.085
sp|O15530|PDPK1_HUMAN	PDPK1	PDPK1_HUMAN 3-phosphoinositide-dependent protein kinase 1	1530	10	C	UR	1226.64	1293.98	1395.34	1228.73	1196.88	1143.31	1150.34	1058.17	1027.57
sp|P18124|RL7_HUMAN	RPL7	RL7_HUMAN 60S ribosomal protein L7	1531	19	C	UR	6153.11	6396.72	6511.78	6130.67	6140.61	6474.13	6665.62	10068.1	6624
sp|O94916-5|NFAT5_HUMAN	NFAT5	NFAT5_HUMAN Isoform E of Nuclear factor of activated T-cells 5	1532	7	C	UR	891.246	816.782	824.655	948.555	891.408	951.95	1046.83	1244.75	1083.62
sp|Q13188|STK3_HUMAN	STK3	STK3_HUMAN Serine/threonine-protein kinase 3	1533	11	C	UR	2950.13	2733.41	2939.63	3076.22	3053.39	2962.31	2504.18	2318.8	2498.7
sp|Q13043|STK4_HUMAN	STK4	STK4_HUMAN Serine/threonine-protein kinase 4	1533	9	C	UR	1054.64	1039.2	1106	1269.95	1144.38	1125.87	1129.08	1055.18	1067.77
sp|P24941|CDK2_HUMAN	CDK2	CDK2_HUMAN Cyclin-dependent kinase 2	1533	9	C	UR	1049.08	1231.04	1234.43	1163.46	1246.31	1170.65	1261.38	1034.09	1075.12
sp|Q7L7X3|TAOK1_HUMAN	TAOK1	TAOK1_HUMAN Serine/threonine-protein kinase TAO1	1534	16	C	UR	2101.27	2029.51	1933.17	2198.63	2189.01	2088.86	2682.5	2286.8	2641.43
sp|Q9H2K8|TAOK3_HUMAN	TAOK3	TAOK3_HUMAN Serine/threonine-protein kinase TAO3	1534	11	C	UR	614.875	627.645	595.041	623.31	625.039	586.918	549.284	461.673	516.391
sp|P35268|RL22_HUMAN	RPL22	RL22_HUMAN 60S ribosomal protein L22	1535	5	C	UR	399.134	408.982	403.217	409.661	425.739	391.414	446.771	429.898	427.465
sp|P21359|NF1_HUMAN	NF1	NF1_HUMAN Neurofibromin	1536	15	C	UR	1775.73	1910.7	1996.99	2378.17	2388.62	2209.47	2465.8	2425.96	2240.22
sp|O94804|STK10_HUMAN	STK10	STK10_HUMAN Serine/threonine-protein kinase 10	1537	10	C	UR	1094.48	1156.89	1213.44	1323.9	1279.3	1230.45	1243.69	1173.76	1158.54
sp|Q5XUX1-3|FBXW9_HUMAN	FBXW9	FBXW9_HUMAN Isoform 3 of F-box/WD repeat-containing protein 9	1539	3	C	UR	560.035	662.897	670.034	541.195	516.535	501.231	652.645	590.531	568.48
sp|Q9H3Q1|BORG4_HUMAN	CDC42EP4	BORG4_HUMAN Cdc42 effector protein 4	1540	6	C	UR	946.443	1011.56	1002.95	994.633	991.826	922.355	1041.36	921.29	941.327
sp|Q9UL03|INT6_HUMAN	INTS6	INT6_HUMAN Integrator complex subunit 6	1541	15	C	UR	3169.5	2966.27	2975.1	2482.57	2734.05	2823.26	2558.49	2607.8	2822.05
sp|Q86TB3|ALPK2_HUMAN	ALPK2	ALPK2_HUMAN Alpha-protein kinase 2	1542	2	C	UR	84.8645	106.252	103.681	338.392	338.508	296.91	152.92	112.793	159.042
sp|Q9BW19|KIFC1_HUMAN	KIFC1	KIFC1_HUMAN Kinesin-like protein KIFC1	1544	12	C	UR	1751.34	1667.17	1698.46	1755.51	1703.1	1700.07	1794.22	1760.12	1805.87
sp|Q9H0W8|SMG9_HUMAN	SMG9	SMG9_HUMAN Protein SMG9	1545	5	C	UR	280.192	260.538	325.592	303.338	279.592	294.885	269.385	334.228	268.732
sp|Q9UNI6|DUS12_HUMAN	DUSP12	DUS12_HUMAN Dual specificity protein phosphatase 12	1546	10	C	UR	1192.8	1316.42	1393.23	1520.14	1447.65	1347.37	1620.05	1483.68	1305.94
sp|Q6NYC8|PPR18_HUMAN	PPP1R18	PPR18_HUMAN Phostensin	1547	18	C	UR	3702.91	3199.9	3326.73	3074.54	3173.39	3135.06	3086.84	3028.4	3242.94
sp|Q15691|MARE1_HUMAN	MAPRE1	MARE1_HUMAN Microtubule-associated protein RP/EB family member 1	1548	16	C	UR	5763.58	6573.41	6481.18	7321.85	7046.07	6846.96	6461.72	6235.09	5715.26
sp|Q15555|MARE2_HUMAN	MAPRE2	MARE2_HUMAN Microtubule-associated protein RP/EB family member 2	1548	16	C	UR	5029.25	5598.7	5852.31	5760.86	5399.57	5452.82	5100.24	4910.97	4399.38
sp|Q9UPY8|MARE3_HUMAN	MAPRE3	MARE3_HUMAN Microtubule-associated protein RP/EB family member 3	1548	8	C	UR	1950.16	1865.68	1978.63	2153.06	2064.18	2093.07	2048.23	2206.85	1989.11
sp|P17844|DDX5_HUMAN	DDX5	DDX5_HUMAN Probable ATP-dependent RNA helicase DDX5	1549	35	C	UR	6527.03	5896.41	5828.09	5743.92	5929.87	6226.69	6872.82	8333.46	7306.87
sp|Q92841|DDX17_HUMAN	DDX17	DDX17_HUMAN Probable ATP-dependent RNA helicase DDX17	1549	39	C	UR	9599.01	8729.86	8242.61	8387.96	7857.13	8555.72	8450.39	11785.3	8873.21
sp|O00571|DDX3X_HUMAN	DDX3X	DDX3X_HUMAN ATP-dependent RNA helicase DDX3X	1549	38	C	UR	12307.1	12038.1	11779.7	11937.8	11436.5	11789.3	11763.2	11779.8	11724.7
sp|O96013|PAK4_HUMAN	PAK4	PAK4_HUMAN Serine/threonine-protein kinase PAK 4	1550	5	C	UR	316.512	302.772	316.349	329.864	327.388	329.274	332.35	334.071	322.186
sp|Q9P286|PAK7_HUMAN	PAK7	PAK7_HUMAN Serine/threonine-protein kinase PAK 7	1550	1	C	UR	18.0147	21.3463	22.6238	16.0423	19.2445	13.3843	22.2244	19.8505	24.9337
sp|Q9ULL5-3|PRR12_HUMAN	PRR12	PRR12_HUMAN Isoform 3 of Proline-rich protein 12	1551	8	C	UR	933.5	925.051	855.461	803.075	801.753	797.497	780.221	753.402	901.697
sp|Q16630-2|CPSF6_HUMAN	CPSF6	CPSF6_HUMAN Isoform 2 of Cleavage and polyadenylation specificity factor subunit 6	1552	11	C	UR	2028.21	2609.41	2393.04	2073.46	1843.11	1719.23	1985.61	2303.38	2707.9
sp|Q8N9I9-2|DTX3_HUMAN	DTX3	DTX3_HUMAN Isoform 2 of Probable E3 ubiquitin-protein ligase DTX3	1553	1	C	UR	118.736	129.112	134.338	149.031	146.956	127.086	141.311	123.849	128.216
sp|Q13163|MP2K5_HUMAN	MAP2K5	MP2K5_HUMAN Dual specificity mitogen-activated protein kinase kinase 5	1554	2	C	UR	443.082	487.413	590.615	487.592	475.16	461.664	564.053	567.874	468.426
sp|O43156|TTI1_HUMAN	TTI1	TTI1_HUMAN TELO2-interacting protein 1 homolog	1555	9	C	UR	1657.41	1816.33	1883.9	1577.95	1628.61	1564.82	1569.09	1610.52	1406.97
sp|P53804|TTC3_HUMAN	TTC3	TTC3_HUMAN E3 ubiquitin-protein ligase TTC3	1556	6	C	UR	624.854	594.737	644.063	595.479	617.252	577.249	571.363	544.982	537.218
sp|P52209|6PGD_HUMAN	PGD	6PGD_HUMAN 6-phosphogluconate dehydrogenase, decarboxylating	1557	16	C	UR	3266.34	3952.25	3930.68	4294.29	4273.35	4092.97	3439.99	3187.46	2964.72
sp|Q99439|CNN2_HUMAN	CNN2	CNN2_HUMAN Calponin-2	1558	20	C	UR	3435.42	3755.42	3794.66	6102.96	5154.34	5574.02	4243.16	6120.92	3756.32
sp|Q15417|CNN3_HUMAN	CNN3	CNN3_HUMAN Calponin-3	1558	14	C	UR	2964.79	3280.57	3256.27	5203.08	4928.97	4850.75	4641.76	4637.08	4052.19
sp|P54725|RD23A_HUMAN	RAD23A	RD23A_HUMAN UV excision repair protein RAD23 homolog A	1559	7	C	UR	2225.74	2562.84	2572.16	2535.12	2176.51	2244.72	2475.26	2322.74	2158.93
sp|P54727|RD23B_HUMAN	RAD23B	RD23B_HUMAN UV excision repair protein RAD23 homolog B	1559	24	C	UR	5858.8	6405.6	6279.43	5776.73	5693.83	5584.54	5896.99	5300.75	5329.38
sp|Q14161|GIT2_HUMAN	GIT2	GIT2_HUMAN ARF GTPase-activating protein GIT2	1560	13	C	UR	1063.75	1046.64	1102.22	1045.05	1054.71	1054.85	987.875	983.308	870.177
sp|Q9Y2X7|GIT1_HUMAN	GIT1	GIT1_HUMAN ARF GTPase-activating protein GIT1	1560	12	C	UR	2225.18	2278.8	2311.39	2455.78	2548.01	2466.29	2758.67	2901.67	2479.74
sp|P05187|PPB1_HUMAN	ALPP	PPB1_HUMAN Alkaline phosphatase, placental type	1561	13	C	UR	529.976	494.96	593.085	3107.49	3174.38	2916.02	1806.63	1728.96	2130.01
sp|Q9ULP9|TBC24_HUMAN	TBC1D24	TBC24_HUMAN TBC1 domain family member 24	1562	6	C	UR	777.904	756.997	747.005	747.356	755.911	742.01	866.886	794.194	885.816
sp|P09543|CN37_HUMAN	CNP	CN37_HUMAN 2',3'-cyclic-nucleotide 3'-phosphodiesterase	1563	23	C	UR	4102.65	3858.62	3683.06	4347.47	4625.55	4530.69	4368.5	4313.77	4575.75
sp|P49750-4|YLPM1_HUMAN	YLPM1	YLPM1_HUMAN Isoform 4 of YLP motif-containing protein 1	1563	30	C	UR	8765.5	9047.12	8377.9	8734.74	8236.83	8384.97	8388.89	8891.87	9989.79
sp|Q5TBK1|N42L1_HUMAN	N4BP2L1	N42L1_HUMAN NEDD4-binding protein 2-like 1	1563	1	C	UR	182.305	267.251	243.996	276.487	263.223	235.242	342.838	215.955	279.783
sp|Q14653-4|IRF3_HUMAN	IRF3	IRF3_HUMAN Isoform 4 of Interferon regulatory factor 3	1564	6	C	UR	668.449	746.279	777.068	774.405	708.746	724.662	776.231	713.495	648.541
sp|Q9Y696|CLIC4_HUMAN	CLIC4	CLIC4_HUMAN Chloride intracellular channel protein 4	1565	15	C	UR	1799.34	1848.45	1964.43	2423.81	2447.57	2299.62	1896.18	1945.01	1656.97
sp|Q8WZA9|IRGQ_HUMAN	IRGQ	IRGQ_HUMAN Immunity-related GTPase family Q protein	1566	4	C	UR	696.338	770.115	816.644	769.196	708.519	721.142	959.752	885.851	825.914
sp|P31431|SDC4_HUMAN	SDC4	SDC4_HUMAN Syndecan-4	1567	7	C	UR	779.408	736.458	702.379	872.048	896.622	915.35	624.861	567.034	751.602
sp|O15511|ARPC5_HUMAN	ARPC5	ARPC5_HUMAN Actin-related protein 2/3 complex subunit 5	1568	14	C	UR	2534.28	2501.62	2668.89	3592.98	3476.25	3331.51	3778.07	3440.29	3300.99
[truncated: 5,782 more rows]

## Sheet: HeLa_Control_GRN KO_GRN KO+GRN
CONTROL_1	CONTROL_2	CONTROL_3	GRN KO_1	GRN KO_2	GRN KO_3	GRN KO+GRN_1	GRN KO+GRN_2	GRN KO+GRN_3	Protein Id	Gene Symbol (7726)	Description	ER (260)	ERGIC (32)	Golgi apparatus (172)	Lysosome (114)	Mitochondria (552)	Plasma Membrane (183)	Endosome (120)	Peroxisome (38)	Nucleus (1369)	Cytoplasm (406)	AUTOPHAGY (59)	mTOR/AMPK (50)	ESCRT (29)	Sphingolipid enzymes (25)	Welch's T-test Significant GRN KO_CONTROL	Welch's T-test Significant GRN KO+GRN_CONTROL	Welch's T-test significant	Number of peptides	Welch's T-test q-value GRN KO_CONTROL	Welch's T-test Difference GRN KO_CONTROL	-Log Welch's T-test p-value GRN KO_CONTROL	Welch's T-test Test statistic GRN KO_CONTROL	Welch's T-test q-value GRN KO+GRN_CONTROL	Welch's T-test Difference GRN KO+GRN_CONTROL	-Log Welch's T-test p-value GRN KO+GRN_CONTROL	Welch's T-test Test statistic GRN KO+GRN_CONTROL											Lysosome (114)	Welch's T-test Difference GRN KO_CONTROL
0.0451277	0.0953746	-0.152191	-0.331959	-0.189704	-0.319758	-0.320495	-0.494906	-0.575681	sp|Q9NPC4|A4GAT_HUMAN	A4GALT	A4GAT_HUMAN Lactosylceramide 4-alpha-galactosyltransferase	#N/A	#N/A	A4GALT	#N/A	#N/A	#N/A	#N/A	#N/A	#N/A	#N/A	#N/A	#N/A	#N/A	A4GALT		+	GRN KO+GRN_CONTROL	1	0.0660431	-0.276577	1.33852	-0.470205	0.0127935	-0.459797	1.90165	-0.757904											EPDR1	0.74657
0.214969	-0.163784	-0.0791115	-0.188162	0.115371	-0.460125	-0.220505	-0.339673	-0.0220971	sp|P15289|ARSA_HUMAN	ARSA	ARSA_HUMAN Arylsulfatase A	#N/A	#N/A	#N/A	ARSA	#N/A	#N/A	#N/A	#N/A	#N/A	#N/A	#N/A	#N/A	#N/A	ARSA				1	0.302989	-0.16833	0.340114	-0.239789	0.300726	-0.184783	0.550836	-0.285386											PPT1	0.64771
0.100659	-0.0322528	-0.074237	0.417698	0.429809	0.477854	0.0666711	-0.0754306	0.102469	sp|Q13510-2|ASAH1_HUMAN	ASAH1	ASAH1_HUMAN Isoform 2 of Acid ceramidase	#N/A	#N/A	#N/A	ASAH1	#N/A	#N/A	#N/A	#N/A	#N/A	#N/A	#N/A	#N/A	#N/A	ASAH1	+		GRN KO_CONTROL	9	0.0139179	0.443731	2.09706	0.798332	0.860717	0.03318	0.16507	0.0576345											FUCA1	0.61963
0.0577146	-0.0534235	-0.00645267	-0.291804	-0.221208	-0.278031	-0.63298	-0.742781	-0.487411	sp|Q00973|B4GN1_HUMAN	B4GALNT1	B4GN1_HUMAN Beta-1,4 N-acetylgalactosaminyltransferase 1	#N/A	#N/A	B4GALNT1	#N/A	#N/A	#N/A	#N/A	#N/A	#N/A	#N/A	#N/A	#N/A	#N/A	B4GALNT1		+	GRN KO+GRN_CONTROL	2	0.05857	-0.26296	2.40219	-0.488061	0.00469231	-0.620337	2.2007	-1.06831											NEU1	0.568264
0.0570711	-0.0872041	0.0261671	0.0776046	0.0830042	0.0507416	-0.0239144	0.0275568	0.215019	sp|Q96G23|CERS2_HUMAN	CERS2	CERS2_HUMAN Ceramide synthase 2	CERS2	#N/A	#N/A	#N/A	#N/A	#N/A	#N/A	#N/A	#N/A	#N/A	#N/A	#N/A	#N/A	CERS2				5	0.60894	0.0717721	0.61971	0.131697	0.678593	0.0742091	0.355704	0.126892											PLBD1	0.506782
0.0722348	0.00467859	-0.0809914	0.155589	0.262677	0.291853	0.0863708	0.08284	0.148291	sp|P10619|PPGB_HUMAN	CTSA	PPGB_HUMAN Lysosomal protective protein	#N/A	#N/A	#N/A	CTSA	#N/A	#N/A	#N/A	#N/A	#N/A	#N/A	#N/A	#N/A	#N/A	CTSA				13	0.0831387	0.238066	1.76075	0.424605	0.505461	0.107193	0.916201	0.195192											CTSZ	0.503692
0.131407	-0.128182	-0.0150026	0.1188	0.23131	0.236609	-0.149764	0.0558242	0.195301	sp|O15121|DEGS1_HUMAN	DEGS1	DEGS1_HUMAN Sphingolipid delta(4)-desaturase DES1	#N/A	#N/A	#N/A	#N/A	#N/A	#N/A	#N/A	#N/A	#N/A	#N/A	#N/A	#N/A	#N/A	DEGS1				3	0.158121	0.199499	1.00145	0.341378	0.856506	0.0377128	0.108199	0.0603154											PLA2G15	0.496042
-0.0713411	0.0287032	0.0400542	-0.161329	-0.196564	-0.2007	0.0347043	-0.60067	-0.185185	sp|P54803|GALC_HUMAN	GALC	GALC_HUMAN Galactocerebrosidase	#N/A	#N/A	#N/A	GALC	#N/A	#N/A	#N/A	#N/A	#N/A	#N/A	#N/A	#N/A	#N/A	GALC				1	0.160258	-0.185336	1.61371	-0.344792	0.208634	-0.249522	0.506878	-0.361824											ASAH1	0.443731
0.100185	-0.0432701	-0.0624499	-0.068916	-0.103703	-0.0469925	-0.206597	-0.0367232	-0.148408	sp|P04062|GLCM_HUMAN	GBA	GLCM_HUMAN Glucosylceramidase	#N/A	#N/A	#N/A	GBA	#N/A	#N/A	#N/A	#N/A	#N/A	#N/A	#N/A	#N/A	#N/A	GBA				17	0.613048	-0.0713587	0.527022	-0.128828	0.423331	-0.128731	0.834518	-0.225237											SCPEP1	0.404218
0.0523118	-0.0176543	-0.0361749	0.215058	0.231145	0.215971	-0.0716108	-0.18165	-0.017465	sp|P06280|AGAL_HUMAN	GLA	AGAL_HUMAN Alpha-galactosidase A	#N/A	#N/A	#N/A	GLA	#N/A	#N/A	#N/A	#N/A	#N/A	#N/A	#N/A	#N/A	#N/A	GLA				5	0.101748	0.22123	1.91601	0.419438	0.589195	-0.0897361	0.700569	-0.161597											IFI30	0.382703
0.0851176	-0.059741	-0.0294564	0.153529	0.207062	0.220399	0.11428	0.0433014	0.190167	sp|P16278|BGAL_HUMAN	GLB1	BGAL_HUMAN Beta-galactosidase	#N/A	#N/A	#N/A	GLB1	#N/A	#N/A	#N/A	#N/A	#N/A	#N/A	#N/A	#N/A	#N/A	GLB1				16	0.146032	0.195023	1.50631	0.355482	0.459747	0.117276	0.893195	0.208978											MAN2B2	0.34777
0.162171	-0.0197581	-0.160633	0.0388562	-0.00323733	0.0871078	-0.196342	-0.302185	-0.154783	sp|P17900|SAP3_HUMAN	GM2A	SAP3_HUMAN Ganglioside GM2 activator	#N/A	#N/A	#N/A	GM2A	#N/A	#N/A	#N/A	#N/A	#N/A	#N/A	#N/A	#N/A	#N/A	GM2A				3	0.768603	0.0469824	0.173754	0.0786958	0.208679	-0.211696	0.860941	-0.35094											CTSL	0.30871
0.0894369	-0.0287675	-0.0652377	0.0624747	0.100435	0.0665599	0.171651	0.0528582	0.237382	sp|P06865|HEXA_HUMAN	HEXA	HEXA_HUMAN Beta-hexosaminidase subunit alpha	#N/A	#N/A	#N/A	HEXA	#N/A	#N/A	#N/A	#N/A	#N/A	#N/A	#N/A	#N/A	#N/A	HEXA				23	0.57327	0.0780127	0.633674	0.142305	0.324925	0.155487	1.01617	0.272125											LIPA	0.307924
0.117767	-0.0441368	-0.0814983	-0.16264	-0.138609	-0.117985	-0.215085	-0.340636	-0.145375	sp|P07686|HEXB_HUMAN	HEXB	HEXB_HUMAN Beta-hexosaminidase subunit beta	#N/A	#N/A	#N/A	HEXB	#N/A	#N/A	#N/A	#N/A	#N/A	#N/A	#N/A	#N/A	#N/A	HEXB				16	0.315946	-0.137122	0.826715	-0.243773	0.140326	-0.231076	1.29202	-0.39589											DRAM1	0.294909
0.083336	0.00637231	-0.0952528	-0.402274	-0.320063	-0.301973	-0.317857	-0.407087	-0.124399	sp|Q06136|KDSR_HUMAN	KDSR	KDSR_HUMAN 3-ketodihydrosphingosine reductase	KDSR	#N/A	#N/A	#N/A	#N/A	#N/A	#N/A	#N/A	#N/A	#N/A	#N/A	#N/A	#N/A	KDSR				5	0.0293466	-0.339588	2.0574	-0.606162	0.0860977	-0.281266	1.24714	-0.470217											GALNS	0.280975
0.103463	-0.0367133	-0.0728205	0.527108	0.560303	0.61131	0.479514	0.312823	0.681509	sp|Q99519|NEUR1_HUMAN	NEU1	NEUR1_HUMAN Sialidase-1	#N/A	#N/A	#N/A	NEU1	#N/A	#N/A	#N/A	#N/A	#N/A	#N/A	#N/A	#N/A	#N/A	NEU1	+	+	GRN KO_CONTROL;GRN KO+GRN_CONTROL	2	0.00614925	0.568264	2.49806	1.01643	0.012474	0.493306	1.57733	0.796446											GNS	0.260128
0.0166543	0.0514723	-0.0708645	-0.0596749	-0.00491779	-0.0108854	-0.0980457	-0.115725	-0.0645054	sp|Q9UQ49|NEUR3_HUMAN	NEU3	NEUR3_HUMAN Sialidase-3	#N/A	#N/A	#N/A	#N/A	#N/A	NEU3	#N/A	#N/A	#N/A	#N/A	#N/A	#N/A	#N/A	NEU3				3	0.867744	-0.0242467	0.22783	-0.0448754	0.574029	-0.0918459	0.947162	-0.170284											CTSA	0.238066
0.140313	-0.0648344	-0.0865062	-0.24616	-0.148642	-0.107352	-0.290458	-0.176266	-0.151799	sp|P07602-3|SAP_HUMAN	PSAP	SAP_HUMAN Isoform Sap-mu-9 of Prosaposin	#N/A	#N/A	#N/A	PSAP	#N/A	#N/A	#N/A	#N/A	#N/A	#N/A	#N/A	#N/A	#N/A	PSAP				17	0.234616	-0.163709	0.858206	-0.280726	0.208585	-0.202499	1.05394	-0.346772											C1orf85	0.231099
-0.0442517	0.0777151	-0.0367302	-0.0476071	-0.0628371	-0.112814	-0.165548	-0.534455	-0.105589	sp|Q86VZ5|SMS1_HUMAN	SGMS1	SMS1_HUMAN Phosphatidylcholine:ceramide cholinephosphotransferase 1	#N/A	#N/A	SGMS1	#N/A	#N/A	#N/A	#N/A	#N/A	#N/A	#N/A	#N/A	#N/A	#N/A	SGMS1				2	0.587351	-0.0733304	0.705818	-0.134773	0.138722	-0.267442	0.752506	-0.418028											CTSD	0.22334
0.0591335	-0.0264718	-0.0345418	-0.115973	-0.0343696	0.0865589	-0.337794	-0.355876	-0.327771	sp|P17405|ASM_HUMAN	SMPD1	ASM_HUMAN Sphingomyelin phosphodiesterase	#N/A	#N/A	#N/A	SMPD1	#N/A	#N/A	#N/A	#N/A	#N/A	#N/A	#N/A	#N/A	#N/A	SMPD1				4	0.892544	-0.0206346	0.110539	-0.0364552	0.0331349	-0.339854	2.30512	-0.639931											GLA	0.22123
0.146389	-0.22574	0.053873	-0.230221	-0.119226	-0.291341	-0.74741	-0.530695	-0.511593	sp|Q9NYA1-2|SPHK1_HUMAN	SPHK1	SPHK1_HUMAN Isoform 2 of Sphingosine kinase 1	#N/A	#N/A	#N/A	#N/A	#N/A	#N/A	#N/A	#N/A	#N/A	#N/A	#N/A	#N/A	#N/A	SPHK1		+	GRN KO+GRN_CONTROL	1	0.171913	-0.205103	0.698279	-0.329388	0.00649624	-0.588073	1.79418	-0.926066											GAA	0.213824
0.0179841	-0.0314355	0.0129406	0.072183	-0.0182639	0.041925	-0.10517	0.139858	0.0482023	sp|O15269|SPTC1_HUMAN	SPTLC1	SPTC1_HUMAN Serine palmitoyltransferase 1	SPTLC1	#N/A	#N/A	#N/A	#N/A	#N/A	#N/A	#N/A	#N/A	#N/A	#N/A	#N/A	#N/A	SPTLC1				19	0.818944	0.0321183	0.432488	0.0605009	0.889341	0.0278005	0.132115	0.0485021											GLB1	0.195023
-0.0323904	0.0157735	0.0160795	0.0170607	0.159321	0.121407	0.0595272	-0.154778	0.209261	sp|O15270|SPTC2_HUMAN	SPTLC2	SPTC2_HUMAN Serine palmitoyltransferase 2	SPTLC2	#N/A	#N/A	#N/A	#N/A	#N/A	#N/A	#N/A	#N/A	#N/A	#N/A	#N/A	#N/A	SPTLC2				12	0.447763	0.0994419	0.879911	0.182301	0.857105	0.0381828	0.122809	0.0629187											NAAA	0.172176
0.171995	-0.0160337	-0.177169	-0.189796	0.120769	0.0300685	0.111564	0.26018	0.323676	sp|Q16842|SIA4B_HUMAN	ST3GAL2	SIA4B_HUMAN CMP-N-acetylneuraminate-beta-galactosamide-alpha-2,3-sialyltransferase 2	#N/A	#N/A	ST3GAL2	#N/A	#N/A	#N/A	#N/A	#N/A	#N/A	#N/A	#N/A	#N/A	#N/A	ST3GAL2				2	0.975211	-0.00591717	0.0143226	-0.00929384	0.156307	0.238876	0.891265	0.385987											CLN5	0.160652
0.174677	-0.129762	-0.0629483	-0.142623	-0.195698	-0.237655	-0.346903	-0.313594	-0.0936791	sp|Q16880|CGT_HUMAN	UGT8	CGT_HUMAN 2-hydroxyacylsphingosine 1-beta-galactosyltransferase	#N/A	#N/A	#N/A	#N/A	#N/A	#N/A	#N/A	#N/A	#N/A	#N/A	#N/A	#N/A	#N/A	UGT8				1	0.201405	-0.185981	0.759325	-0.311847	0.141711	-0.245381	0.936077	-0.394605											CTSB	0.15887
0.0953156	0.00273142	-0.104999	-0.0591912	0.148759	0.00702419	-0.0571918	-0.0533277	0.0289279	sp|Q99758|ABCA3_HUMAN	ABCA3	ABCA3_HUMAN ATP-binding cassette sub-family A member 3	#N/A	#N/A	#N/A	ABCA3	#N/A	#N/A	#N/A	#N/A	#N/A	#N/A	#N/A	#N/A	#N/A	#N/A				4	0.819723	0.0345146	0.152809	0.0590666	0.897029	-0.02488	0.139275	-0.0440874											KPTN	0.15869
0.090587	-0.00526616	-0.0910485	-0.255063	-0.214082	-0.210393	-0.392794	-0.462859	-0.297629	sp|P11117|PPAL_HUMAN	ACP2	PPAL_HUMAN Lysosomal acid phosphatase	#N/A	#N/A	#N/A	ACP2	#N/A	#N/A	#N/A	#N/A	#N/A	#N/A	#N/A	#N/A	#N/A	#N/A				11	0.10946	-0.224603	1.37308	-0.405144	0.0227134	-0.382518	2.23034	-0.669879											ARSB	0.158095
0.12482	-0.0898323	-0.0439492	-0.0816617	0.0160241	-0.0367436	-0.171669	-0.324703	-0.088399	sp|P20933|ASPG_HUMAN	AGA	ASPG_HUMAN N(4)-(beta-N-acetylglucosaminyl)-L-asparaginase	#N/A	#N/A	#N/A	AGA	#N/A	#N/A	#N/A	#N/A	#N/A	#N/A	#N/A	#N/A	#N/A	#N/A				4	0.841494	-0.03114	0.158758	-0.0545258	0.236616	-0.191937	0.943034	-0.322518											PLBD2	0.145643
0.0312009	0.0454264	-0.07986	-0.194512	-0.113919	-0.0793087	-0.0210292	-0.12065	0.00822805	sp|Q9NVJ2|ARL8B_HUMAN	ARL8B	ARL8B_HUMAN ADP-ribosylation factor-like protein 8B	#N/A	#N/A	#N/A	ARL8B	#N/A	#N/A	#N/A	#N/A	#N/A	#N/A	#N/A	#N/A	#N/A	#N/A				5	0.314711	-0.128169	1.14445	-0.232073	0.810655	-0.0434062	0.320085	-0.0781264											SLC38A9	0.131249
0.123615	-0.0669413	-0.0651004	0.0971384	0.237666	0.131056	0.124762	0.0657659	0.156247	sp|P15848|ARSB_HUMAN	ARSB	ARSB_HUMAN Arylsulfatase B	#N/A	#N/A	#N/A	ARSB	#N/A	#N/A	#N/A	#N/A	#N/A	#N/A	#N/A	#N/A	#N/A	#N/A				1	0.240828	0.158095	0.934346	0.274432	0.477158	0.1184	0.713783	0.208249											PCYOX1	0.131011
0.0731089	-0.0013655	-0.0755735	-0.277489	-0.236649	-0.211586	-0.421633	-0.44936	-0.323084	sp|Q93050-3|VPP1_HUMAN	ATP6V0A1	VPP1_HUMAN Isoform 3 of V-type proton ATPase 116 kDa subunit a isoform 1	#N/A	#N/A	#N/A	ATP6V0A1	#N/A	#N/A	#N/A	#N/A	#N/A	#N/A	#N/A	ATP6V0A1	#N/A	#N/A		+	GRN KO+GRN_CONTROL	16	0.0829081	-0.240631	1.75694	-0.439893	0.0166626	-0.396749	2.61455	-0.711612											SGSH	0.108347
0.090988	-0.038976	-0.0565586	-0.243491	-0.133786	-0.241474	-0.293853	-0.278072	-0.241975	sp|Q9Y487|VPP2_HUMAN	ATP6V0A2	VPP2_HUMAN V-type proton ATPase 116 kDa subunit a isoform 2	#N/A	#N/A	#N/A	ATP6V0A2	#N/A	#N/A	#N/A	#N/A	#N/A	#N/A	#N/A	ATP6V0A2	#N/A	#N/A				9	0.126827	-0.204735	1.55208	-0.366268	0.0835781	-0.269785	1.69798	-0.491413											LGMN	0.102081
0.115743	-0.0814462	-0.0419257	-0.194843	-0.123825	-0.150157	-0.297664	-0.108918	-0.116432	sp|P27449|VATL_HUMAN	ATP6V0C	VATL_HUMAN V-type proton ATPase 16 kDa proteolipid subunit	#N/A	#N/A	#N/A	ATP6V0C	#N/A	#N/A	#N/A	#N/A	#N/A	#N/A	#N/A	ATP6V0C	#N/A	#N/A				2	0.256751	-0.153732	0.945974	-0.272719	0.285571	-0.171795	0.931162	-0.293052											RRAGC	0.0965516
0.0333874	0.0254233	-0.060684	-0.283057	-0.230244	-0.176653	-0.384952	-0.435647	-0.302007	sp|P61421|VA0D1_HUMAN	ATP6V0D1	VA0D1_HUMAN V-type proton ATPase subunit d 1	#N/A	#N/A	#N/A	ATP6V0D1	#N/A	#N/A	#N/A	#N/A	#N/A	#N/A	#N/A	ATP6V0D1	#N/A	#N/A				12	0.0845688	-0.22936	2.22439	-0.422381	0.0215758	-0.373578	2.68553	-0.680176											CTSF	0.0934534
-0.12049	0.00654421	0.105113	-0.0183859	-0.0521602	-0.0807609	-0.232913	-0.33151	-0.298463	sp|P38606|VATA_HUMAN	ATP6V1A	VATA_HUMAN V-type proton ATPase catalytic subunit A	#N/A	#N/A	#N/A	ATP6V1A	#N/A	#N/A	#N/A	#N/A	#N/A	#N/A	#N/A	ATP6V1A	#N/A	#N/A				37	0.754192	-0.0474913	0.261716	-0.0836495	0.0750255	-0.284684	1.48154	-0.498189											RRAGA	0.0863391
-0.0237464	-0.0370243	0.058887	-0.0911861	-0.0511387	-0.0443904	-0.020696	-0.0830717	-0.0610266	sp|P21281|VATB2_HUMAN	ATP6V1B2	VATB2_HUMAN V-type proton ATPase subunit B, brain isoform	#N/A	#N/A	#N/A	ATP6V1B2	#N/A	#N/A	#N/A	#N/A	#N/A	#N/A	#N/A	ATP6V1B2	#N/A	#N/A				17	0.646597	-0.0616105	0.781825	-0.115512	0.748555	-0.0543035	0.674544	-0.101478											HEXA	0.0780127
-0.141269	0.0653704	0.066158	-0.0386296	0.00294048	-0.0525235	-0.00401734	-0.124534	-0.0949161	sp|P21283|VATC1_HUMAN	ATP6V1C1	VATC1_HUMAN V-type proton ATPase subunit C 1	#N/A	#N/A	#N/A	ATP6V1C1	#N/A	#N/A	#N/A	#N/A	#N/A	#N/A	#N/A	ATP6V1C1	#N/A	#N/A				17	0.868183	-0.0261574	0.128083	-0.0458103	0.690576	-0.0712423	0.368917	-0.123266											ITFG2	0.0733107
-0.15412	0.0309979	0.110498	-0.0969459	-0.0308388	-0.119905	-0.198999	-0.360524	-0.227692	sp|Q9Y5K8|VATD_HUMAN	ATP6V1D	VATD_HUMAN V-type proton ATPase subunit D	#N/A	#N/A	#N/A	ATP6V1D	#N/A	#N/A	#N/A	#N/A	#N/A	#N/A	#N/A	ATP6V1D	#N/A	#N/A				8	0.595872	-0.0783555	0.369054	-0.134444	0.109177	-0.258197	1.22128	-0.435521											CCZ1	0.0559663
-0.121865	0.0405931	0.073772	0.0491878	0.0393232	-0.0647447	0.00547807	-0.140914	0.0141961	sp|P36543|VATE1_HUMAN	ATP6V1E1	VATE1_HUMAN V-type proton ATPase subunit E 1	#N/A	#N/A	#N/A	ATP6V1E1	#N/A	#N/A	#N/A	#N/A	#N/A	#N/A	#N/A	ATP6V1E1	#N/A	#N/A				12	0.946946	0.0104222	0.050016	0.0182659	0.84184	-0.0379132	0.183276	-0.0655206											SLC15A4	0.0545902
-0.0319947	-0.0793463	0.104936	-0.0896469	-0.145785	-0.231784	0.0130163	-0.161104	0.00430655	sp|O75348|VATG1_HUMAN	ATP6V1G1	VATG1_HUMAN V-type proton ATPase subunit G 1	#N/A	#N/A	#N/A	ATP6V1G1	#N/A	#N/A	#N/A	#N/A	#N/A	#N/A	#N/A	ATP6V1G1	#N/A	#N/A				3	0.24602	-0.153604	1.02056	-0.269953	0.8085	-0.0457921	0.226336	-0.0790706											LAMTOR4	0.0519959
-0.104189	-0.0356008	0.129675	-0.0766107	-0.0860526	-0.114558	-0.136432	-0.158327	-0.240777	sp|Q9UI12|VATH_HUMAN	ATP6V1H	VATH_HUMAN V-type proton ATPase subunit H	#N/A	#N/A	#N/A	ATP6V1H	#N/A	#N/A	#N/A	#N/A	#N/A	#N/A	#N/A	ATP6V1H	#N/A	#N/A				9	0.534164	-0.0890352	0.484817	-0.15611	0.281122	-0.17514	0.951906	-0.303888											GM2A	0.0469824
0.0493304	-0.0571033	0.00579277	-0.0797758	-0.109443	-0.0140844	-0.0337065	-0.16832	-0.0319314	sp|Q96B45|CJ032_HUMAN	C10orf32	CJ032_HUMAN UPF0693 protein C10orf32	#N/A	#N/A	#N/A	C10orf32	#N/A	#N/A	#N/A	#N/A	#N/A	#N/A	#N/A	#N/A	#N/A	#N/A				3	0.613079	-0.0671075	0.734323	-0.123858	0.645536	-0.0773258	0.620977	-0.139395											NAGLU	0.0403891
-0.0334334	-0.0263197	0.0579504	0.12011	-0.19833	-0.217512	0.121075	-0.120953	0.17091	sp|Q96GS4|CQ059_HUMAN	C17orf59	CQ059_HUMAN Uncharacterized protein C17orf59	#N/A	#N/A	#N/A	C17orf59	#N/A	#N/A	#N/A	#N/A	#N/A	#N/A	#N/A	#N/A	#N/A	#N/A				2	0.520375	-0.0979765	0.329307	-0.15974	0.770633	0.0576118	0.225076	0.09686											ABCA3	0.0345146
-0.0208637	0.030583	-0.010232	-0.127741	-0.0917695	-0.158851	-0.010264	-0.145532	-0.0913032	sp|Q96DM3|MIC1_HUMAN	C18orf8	MIC1_HUMAN Uncharacterized protein C18orf8	#N/A	#N/A	#N/A	C18orf8	#N/A	#N/A	#N/A	#N/A	#N/A	#N/A	#N/A	#N/A	#N/A	#N/A				3	0.300243	-0.12595	2.09265	-0.239936	0.622501	-0.0821954	0.794507	-0.151564											RPTOR	0.0305808
0.0850547	0.136317	-0.251236	0.0379536	0.382475	0.243006	-0.0151149	-0.448902	-0.086718	sp|Q8WWB7|NCUG1_HUMAN	C1orf85	NCUG1_HUMAN Lysosomal protein NCU-G1	#N/A	#N/A	#N/A	C1orf85	#N/A	#N/A	#N/A	#N/A	#N/A	#N/A	#N/A	#N/A	#N/A	#N/A				1	0.139321	0.231099	0.660422	0.35152	0.359698	-0.173624	0.406155	-0.254914											MANBA	0.0289189
-0.0562799	-0.0148806	0.0683552	0.0808746	0.0426007	0.0416184	0.120848	0.0222291	0.0068075	sp|P86791|CCZ1_HUMAN	CCZ1	CCZ1_HUMAN Vacuolar fusion protein CCZ1 homolog	#N/A	#N/A	#N/A	CCZ1	#N/A	#N/A	#N/A	#N/A	#N/A	#N/A	#N/A	#N/A	#N/A	#N/A				9	0.685961	0.0559663	0.580385	0.10386	0.772087	0.0508967	0.424467	0.0923417											CTSC	0.0192241
0.17165	0.00648446	-0.202324	-0.326318	-0.324677	-0.391418	-0.505442	-0.622096	-0.365822	sp|P08962|CD63_HUMAN	CD63	CD63_HUMAN CD63 antigen	#N/A	#N/A	#N/A	CD63	#N/A	#N/A	#N/A	#N/A	#N/A	#N/A	#N/A	#N/A	#N/A	#N/A		+	GRN KO+GRN_CONTROL	6	0.0452089	-0.339407	1.08144	-0.55603	0.0127635	-0.489723	1.59953	-0.775946											TPCN1	0.0144023
0.127487	-0.092665	-0.0442088	-0.32196	-0.160806	-0.196395	-0.375373	-0.317882	-0.24472	sp|P51790-2|CLCN3_HUMAN	CLCN3	CLCN3_HUMAN Isoform 2 of H(+)/Cl(-) exchange transporter 3	#N/A	#N/A	#N/A	CLCN3	#N/A	#N/A	#N/A	#N/A	#N/A	#N/A	#N/A	#N/A	#N/A	#N/A				4	0.112655	-0.223259	1.22504	-0.383103	0.0560461	-0.309529	1.60536	-0.536681											ATP6V1E1	0.0104222
0.0554337	-0.0691625	0.0109765	-0.324202	-0.21527	-0.303619	-0.361849	-0.493002	-0.305238	sp|P51798|CLCN7_HUMAN	CLCN7	CLCN7_HUMAN H(+)/Cl(-) exchange transporter 7	#N/A	#N/A	#N/A	CLCN7	#N/A	#N/A	#N/A	#N/A	#N/A	#N/A	#N/A	#N/A	#N/A	#N/A				7	0.0483223	-0.280113	2.30987	-0.509804	0.0222919	-0.385779	2.16483	-0.680995											LAMTOR2	-0.00902381
0.447946	-0.260695	-0.319735	-0.891178	-0.235653	-0.694616	-0.833103	-0.437391	-0.737041	sp|Q13286|CLN3_HUMAN	CLN3	CLN3_HUMAN Battenin	#N/A	#N/A	#N/A	CLN3	#N/A	#N/A	#N/A	#N/A	#N/A	#N/A	#N/A	#N/A	#N/A	#N/A	+	+	GRN KO_CONTROL;GRN KO+GRN_CONTROL	1	0.0181604	-0.562988	0.820139	-0.691687	0.01221	-0.625017	0.957567	-0.807598											NPRL3	-0.00908787
0.0637937	-0.0255826	-0.0404291	0.165567	0.122367	0.191803	0.328223	0.196915	0.387343	sp|O75503|CLN5_HUMAN	CLN5	CLN5_HUMAN Ceroid-lipofuscinosis neuronal protein 5	#N/A	#N/A	#N/A	CLN5	#N/A	#N/A	#N/A	#N/A	#N/A	#N/A	#N/A	#N/A	#N/A	#N/A				4	0.206431	0.160652	1.70051	0.298425	0.0547811	0.3049	1.80123	0.539637											LAMP2	-0.0141587
0.0926362	-0.0462101	-0.0510912	-0.076635	-0.00755543	-0.327737	0.0418618	0.0491581	-0.105651	sp|O60931-2|CTNS_HUMAN	CTNS	CTNS_HUMAN Isoform 2 of Cystinosin	#N/A	#N/A	#N/A	CTNS	#N/A	#N/A	#N/A	#N/A	#N/A	#N/A	#N/A	#N/A	#N/A	#N/A				1	0.345818	-0.135754	0.521292	-0.223247	0.988301	-0.00332209	0.0159561	-0.00583831											MON1B	-0.0196905
0.0820525	0.0235314	-0.112424	0.213689	0.062807	0.193275	-0.15005	0.477626	-0.0282976	sp|P07858|CATB_HUMAN	CTSB	CATB_HUMAN Cathepsin B	#N/A	#N/A	#N/A	CTSB	#N/A	#N/A	#N/A	#N/A	#N/A	#N/A	#N/A	#N/A	#N/A	#N/A				6	0.234608	0.15887	0.988892	0.276532	0.641909	0.10204	0.183953	0.145642											SMPD1	-0.0206346
0.071536	-0.0271715	-0.0471854	0.0213008	-0.0116173	0.0451681	0.332866	0.507305	0.399225	sp|P53634|CATC_HUMAN	CTSC	CATC_HUMAN Dipeptidyl peptidase 1	#N/A	#N/A	#N/A	CTSC	#N/A	#N/A	#N/A	#N/A	#N/A	#N/A	#N/A	#N/A	#N/A	#N/A		+	GRN KO+GRN_CONTROL	10	0.89433	0.0192241	0.175366	0.0355858	0.0152043	0.414072	2.42303	0.735874											ATP6V1C1	-0.0261574
0.165308	-0.047179	-0.134845	0.245275	0.0968184	0.31121	-0.188246	0.411995	-0.0611057	sp|P07339|CATD_HUMAN_contaminant	CTSD	CATD_HUMAN_contaminant Cathepsin D	#N/A	#N/A	#N/A	CTSD	#N/A	#N/A	#N/A	#N/A	#N/A	#N/A	#N/A	#N/A	#N/A	#N/A				15	0.127283	0.22334	0.927496	0.366515	0.797729	0.0597862	0.103269	0.0850205											LAMTOR3	-0.026713
0.0945215	-0.00602603	-0.0947155	0.0217542	0.136406	0.11598	0.530554	0.490356	0.568835	sp|Q9UBX1|CATF_HUMAN	CTSF	CATF_HUMAN Cathepsin F	#N/A	#N/A	#N/A	CTSF	#N/A	#N/A	#N/A	#N/A	#N/A	#N/A	#N/A	#N/A	#N/A	#N/A		+	GRN KO+GRN_CONTROL	5	0.48542	0.0934534	0.627606	0.165382	0.00696	0.531988	2.34164	0.951384											AGA	-0.03114
0.0568143	0.0689626	-0.134681	0.283266	0.276293	0.357668	-0.0843918	-0.160397	0.0966006	sp|P07711|CATL1_HUMAN	CTSL	CATL1_HUMAN Cathepsin L1	#N/A	#N/A	#N/A	CTSL	#N/A	#N/A	#N/A	#N/A	#N/A	#N/A	#N/A	#N/A	#N/A	#N/A				5	0.0459905	0.30871	1.52796	0.540738	0.813567	-0.0464281	0.17427	-0.0772778											NPRL2	-0.0461839
0.157122	-0.004885	-0.170848	0.402215	0.558347	0.531901	0.600138	0.522007	0.653662	sp|Q9UBR2|CATZ_HUMAN	CTSZ	CATZ_HUMAN Cathepsin Z	#N/A	#N/A	#N/A	CTSZ	#N/A	#N/A	#N/A	#N/A	#N/A	#N/A	#N/A	#N/A	#N/A	#N/A	+	+	GRN KO_CONTROL;GRN KO+GRN_CONTROL	4	0.011397	0.503692	1.74059	0.830815	0.00509163	0.598139	1.8508	0.993414											ATP6V1A	-0.0474913
0.0120038	-0.0152598	0.00312206	-0.188437	-0.320028	-0.248014	-0.263225	-0.265202	-0.105787	sp|Q8NBI2-2|CYAC3_HUMAN	CYB561A3	CYAC3_HUMAN Isoform 2 of Cytochrome b ascorbate-dependent protein 3	#N/A	#N/A	#N/A	CYB561A3	#N/A	#N/A	#N/A	#N/A	#N/A	#N/A	#N/A	#N/A	#N/A	#N/A				1	0.0743866	-0.252115	1.73365	-0.467849	0.183136	-0.21136	1.26632	-0.381917											WDR24	-0.0488545
-0.0202807	0.0605812	-0.0423478	-0.12792	0.00342664	-0.173181	-0.275881	-0.812823	-0.215701	sp|Q9H3Z4|DNJC5_HUMAN	DNAJC5	DNJC5_HUMAN DnaJ homolog subfamily C member 5	#N/A	#N/A	#N/A	DNAJC5	#N/A	DNAJC5	#N/A	#N/A	#N/A	#N/A	#N/A	#N/A	#N/A	#N/A				9	0.456721	-0.0985425	0.697554	-0.175494	0.0383628	-0.434119	0.835387	-0.627005											LAMTOR1	-0.0526766
0.104113	-0.0345686	-0.0757582	-0.266211	-0.299717	-0.274961	-0.619074	-0.711205	-0.512076	sp|O00115|DNS2A_HUMAN	DNASE2	DNS2A_HUMAN Deoxyribonuclease-2-alpha	#N/A	#N/A	#N/A	DNASE2	#N/A	#N/A	#N/A	#N/A	#N/A	#N/A	#N/A	#N/A	#N/A	#N/A		+	GRN KO+GRN_CONTROL	5	0.0635711	-0.278225	1.48705	-0.501013	0.00396748	-0.612047	2.81583	-1.05673											GGH	-0.0582721
0.0861054	-0.0336883	-0.0565218	-0.207617	-0.129493	-0.11892	-0.0681508	-0.123701	-0.0481025	sp|Q9UHL4|DPP2_HUMAN	DPP7	DPP2_HUMAN Dipeptidyl peptidase 2	#N/A	#N/A	#N/A	DPP7	#N/A	#N/A	#N/A	#N/A	#N/A	#N/A	#N/A	#N/A	#N/A	#N/A				8	0.244902	-0.150642	1.2584	-0.272737	0.640409	-0.0786165	0.673028	-0.143024											PPT2	-0.058973
0.104437	-0.0281402	-0.0827718	0.28994	0.314476	0.273837	-0.295056	-0.295517	-0.24841	sp|Q8N682|DRAM1_HUMAN	DRAM1	DRAM1_HUMAN DNA damage-regulated autophagy modulator protein 1	#N/A	#N/A	#N/A	DRAM1	#N/A	#N/A	#N/A	#N/A	#N/A	#N/A	#N/A	#N/A	#N/A	#N/A				1	0.052551	0.294909	1.53405	0.529628	0.0820136	-0.277503	1.51913	-0.497552											ATP6V1B2	-0.0616105
0.223681	-0.126275	-0.126428	0.777068	0.759206	0.674415	0.0356709	-0.156651	0.353811	sp|Q9UM22|EPDR1_HUMAN	EPDR1	EPDR1_HUMAN Mammalian ependymin-related protein 1	#N/A	#N/A	#N/A	EPDR1	#N/A	#N/A	#N/A	#N/A	#N/A	#N/A	#N/A	#N/A	#N/A	#N/A	+		GRN KO_CONTROL	2	0.00347273	0.74657	1.74646	1.20241	0.676523	0.0872844	0.174121	0.12666											OSTM1	-0.0642617
0.0111668	0.0566382	-0.0706782	0.570762	0.627027	0.658229	0.178242	0.107592	0.39717	sp|P04066|FUCO_HUMAN	FUCA1	FUCO_HUMAN Tissue alpha-L-fucosidase	#N/A	#N/A	#N/A	FUCA1	#N/A	#N/A	#N/A	#N/A	#N/A	#N/A	#N/A	#N/A	#N/A	#N/A	+		GRN KO_CONTROL	2	0.00376355	0.61963	3.47094	1.13653	0.167312	0.228625	0.982247	0.384376											NPC2	-0.065683
0.0738526	-0.0532787	-0.0236616	0.190379	0.213148	0.234857	0.218479	0.137921	0.261121	sp|P10253|LYAG_HUMAN	GAA	LYAG_HUMAN Lysosomal alpha-glucosidase	#N/A	#N/A	#N/A	GAA	#N/A	#N/A	#N/A	#N/A	#N/A	#N/A	#N/A	#N/A	#N/A	#N/A				16	0.114101	0.213824	1.66108	0.395608	0.164423	0.20687	1.76151	0.374274											C10orf32	-0.0671075
0.108595	-0.0458872	-0.0692573	0.310999	0.240628	0.28475	0.0326323	-0.0140316	0.112726	sp|P34059|GALNS_HUMAN	GALNS	GALNS_HUMAN N-acetylgalactosamine-6-sulfatase	#N/A	#N/A	#N/A	GALNS	#N/A	#N/A	#N/A	#N/A	#N/A	#N/A	#N/A	#N/A	#N/A	#N/A				10	0.0595714	0.280975	1.58481	0.50223	0.805078	0.0459588	0.271233	0.081062											TMEM106B	-0.069121
0.0999404	-0.0210504	-0.0850439	-0.125659	-0.0433832	-0.0119275	0.00742325	-0.157843	0.0571139	sp|Q92820|GGH_HUMAN	GGH	GGH_HUMAN Gamma-glutamyl hydrolase	#N/A	#N/A	#N/A	GGH	#N/A	#N/A	#N/A	#N/A	#N/A	#N/A	#N/A	#N/A	#N/A	#N/A				15	0.679915	-0.0582721	0.37374	-0.103326	0.880331	-0.0290506	0.125389	-0.04969											GBA	-0.0713587
0.0982279	-0.0519392	-0.0515436	0.198351	0.262687	0.31409	0.183405	0.115739	0.204795	sp|P15586|GNS_HUMAN	GNS	GNS_HUMAN N-acetylglucosamine-6-sulfatase	#N/A	#N/A	#N/A	GNS	#N/A	#N/A	#N/A	#N/A	#N/A	#N/A	#N/A	#N/A	#N/A	#N/A				14	0.0667169	0.260128	1.77954	0.464376	0.275421	0.169731	1.2478	0.304866											ATP6V1D	-0.0783555
0.106845	-0.00532822	-0.109645	-1.60984	-1.57155	-1.58322	1.11375	1.15729	0.552399	sp|P28799|GRN_HUMAN	GRN	GRN_HUMAN Granulins	#N/A	#N/A	#N/A	GRN	#N/A	#N/A	#N/A	#N/A	#N/A	#N/A	#N/A	#N/A	#N/A	#N/A	+	+	GRN KO_CONTROL;GRN KO+GRN_CONTROL	5	0	-1.58549	2.94057	-2.81351	0.0027377	0.943858	1.5158	1.33963											KXD1	-0.0805647
0.106238	-0.0192447	-0.0941356	-0.386688	-0.264644	-0.250414	-0.571816	-0.720697	-0.524846	sp|P08236|BGLR_HUMAN	GUSB	BGLR_HUMAN Beta-glucuronidase	#N/A	#N/A	#N/A	GUSB	#N/A	#N/A	#N/A	#N/A	#N/A	#N/A	#N/A	#N/A	#N/A	#N/A		+	GRN KO+GRN_CONTROL	6	0.0460529	-0.298201	1.75644	-0.520681	0.0044456	-0.603406	2.71918	-1.03486											TMEM63A	-0.0857923
0.0704892	0.0352955	-0.112224	-0.412222	-0.387289	-0.31291	-0.500979	-0.721868	-0.58308	sp|P35475|IDUA_HUMAN	IDUA	IDUA_HUMAN Alpha-L-iduronidase	#N/A	#N/A	#N/A	IDUA	#N/A	#N/A	#N/A	#N/A	#N/A	#N/A	#N/A	#N/A	#N/A	#N/A		+	GRN KO+GRN_CONTROL	4	0.0232547	-0.36866	2.01464	-0.654324	0.0042793	-0.599829	2.63373	-1.0247											ATP6V1H	-0.0890352
0.134484	-0.0959244	-0.0489683	0.361025	0.358235	0.418439	-0.0376031	0.0907781	0.124431	sp|P13284|GILT_HUMAN	IFI30	GILT_HUMAN Gamma-interferon-inducible lysosomal thiol reductase	#N/A	#N/A	#N/A	IFI30	#N/A	#N/A	#N/A	#N/A	#N/A	#N/A	#N/A	#N/A	#N/A	#N/A				2	0.0239496	0.382703	1.59907	0.667913	0.733225	0.0626716	0.292082	0.106966											C17orf59	-0.0979765
-0.102454	-0.00815166	0.103246	0.130682	0.0386955	0.0431942	0.274727	0.11993	0.0727033	sp|Q969R8|ITFG2_HUMAN	ITFG2	ITFG2_HUMAN Integrin-alpha FG-GAP repeat-containing protein 2	#N/A	#N/A	#N/A	ITFG2	#N/A	#N/A	#N/A	#N/A	#N/A	#N/A	#N/A	ITFG2	#N/A	#N/A				1	0.604849	0.0733107	0.453069	0.129396	0.327797	0.15824	0.863812	0.27041											DNAJC5	-0.0985425
0.189914	-0.683018	0.306196	0.249432	-0.105109	0.144838	0.0251507	0.285885	-0.160058	sp|Q9Y664|KPTN_HUMAN	KPTN	KPTN_HUMAN Kaptin	#N/A	#N/A	#N/A	KPTN	#N/A	#N/A	#N/A	#N/A	#N/A	#N/A	#N/A	KPTN	#N/A	#N/A				1	0.425773	0.15869	0.174126	0.191329	0.665998	0.112628	0.117276	0.134417											TPP1	-0.106485
0.0528702	-0.0467467	-0.00787487	-0.0398322	-0.100069	-0.103545	0.0511437	0.0726451	0.0662763	sp|Q9BQD3|KXDL1_HUMAN	KXD1	KXDL1_HUMAN KxDL motif-containing protein 1	#N/A	#N/A	#N/A	KXD1	#N/A	#N/A	#N/A	#N/A	#N/A	#N/A	#N/A	#N/A	#N/A	#N/A				2	0.529604	-0.0805647	1.02913	-0.150417	0.708825	0.0639388	0.816078	0.120712											SLC44A2	-0.107696
0.0360495	0.013355	-0.0508049	-0.190615	-0.0310024	-0.128826	-0.19131	-0.318681	-0.122748	sp|P11279|LAMP1_HUMAN	LAMP1	LAMP1_HUMAN Lysosome-associated membrane glycoprotein 1	#N/A	#N/A	#N/A	LAMP1	#N/A	#N/A	#N/A	#N/A	#N/A	#N/A	#N/A	#N/A	#N/A	#N/A				11	0.371442	-0.116348	0.947812	-0.210299	0.178695	-0.210446	1.30573	-0.373781											WDR59	-0.108025
0.0700933	0.0423786	-0.119659	-0.0300814	-0.0134034	-0.00617862	-0.363156	-0.426999	-0.236482	sp|P13473-2|LAMP2_HUMAN	LAMP2	LAMP2_HUMAN Isoform LAMP-2B of Lysosome-associated membrane glycoprotein 2	#N/A	#N/A	#N/A	LAMP2	#N/A	#N/A	#N/A	#N/A	#N/A	#N/A	LAMP2	#N/A	#N/A	#N/A				5	0.927552	-0.0141587	0.0789467	-0.0253017	0.0381346	-0.339816	1.85065	-0.584417											PRCP	-0.113603
0.106456	-0.0417252	-0.0710764	-0.110125	-0.0416177	-0.0126332	-0.043548	-0.0541906	0.0466799	sp|Q6IAA8|LTOR1_HUMAN	LAMTOR1	LTOR1_HUMAN Ragulator complex protein LAMTOR1	#N/A	#N/A	#N/A	LAMTOR1	#N/A	#N/A	#N/A	#N/A	#N/A	#N/A	#N/A	LAMTOR1	#N/A	#N/A				14	0.71431	-0.0526766	0.339168	-0.093717	0.939122	-0.0149042	0.0815493	-0.0264456											LAMTOR5	-0.116053
0.0300429	0.0219507	-0.0534546	-0.0643465	0.0257301	0.010084	0.0805929	0.0280828	0.14161	sp|Q9Y2Q5|LTOR2_HUMAN	LAMTOR2	LTOR2_HUMAN Ragulator complex protein LAMTOR2	#N/A	#N/A	#N/A	LAMTOR2	#N/A	#N/A	#N/A	#N/A	#N/A	#N/A	#N/A	LAMTOR2	#N/A	#N/A				7	0.951005	-0.00902381	0.0830048	-0.0167586	0.600742	0.0839155	0.917834	0.154762											LAMP1	-0.116348
0.108684	-0.063974	-0.0512046	-0.073048	-0.037496	0.0239108	0.0677687	0.0254801	0.11717	sp|Q9UHA4|LTOR3_HUMAN	LAMTOR3	LTOR3_HUMAN Ragulator complex protein LAMTOR3	#N/A	#N/A	#N/A	LAMTOR3	#N/A	#N/A	#N/A	#N/A	#N/A	#N/A	#N/A	LAMTOR3	#N/A	#N/A				8	0.858024	-0.026713	0.156477	-0.0475024	0.677428	0.0723042	0.48362	0.12876											SCARB2	-0.117757
-0.157797	0.0333381	0.111339	0.111848	0.0295334	0.00148568	-0.0130462	-0.110912	-0.0238035	sp|Q0VGL1|LTOR4_HUMAN	LAMTOR4	LTOR4_HUMAN Ragulator complex protein LAMTOR4	#N/A	#N/A	#N/A	LAMTOR4	#N/A	#N/A	#N/A	#N/A	#N/A	#N/A	#N/A	LAMTOR4	#N/A	#N/A				2	0.733867	0.0519959	0.225393	0.0886491	0.821857	-0.0448805	0.192372	-0.0766215											MAN2B1	-0.125551
0.0714971	-0.0474774	-0.0268417	-0.0495812	-0.240711	-0.0606895	-0.245783	0.0809257	-0.0629166	sp|O43504|LTOR5_HUMAN	LAMTOR5	LTOR5_HUMAN Ragulator complex protein LAMTOR5	#N/A	#N/A	#N/A	LAMTOR5	#N/A	#N/A	#N/A	#N/A	#N/A	#N/A	#N/A	LAMTOR5	#N/A	#N/A				4	0.388398	-0.116053	0.70249	-0.20289	0.691234	-0.0749838	0.28322	-0.124679											C18orf8	-0.12595
0.0944361	-0.0214006	-0.0784475	0.079223	0.0802146	0.141392	-0.324055	-0.238948	-0.151737	sp|Q99538|LGMN_HUMAN	LGMN	LGMN_HUMAN Legumain	#N/A	#N/A	#N/A	LGMN	#N/A	#N/A	#N/A	#N/A	#N/A	#N/A	#N/A	#N/A	#N/A	#N/A				6	0.441708	0.102081	0.763856	0.183976	0.122732	-0.236443	1.53306	-0.413982											ARL8B	-0.128169
-0.0338542	0.0037586	0.0293951	0.242418	0.365085	0.315569	0.222005	0.289837	0.253936	sp|P38571|LICH_HUMAN	LIPA	LICH_HUMAN Lysosomal acid lipase/cholesteryl ester hydrolase	#N/A	#N/A	#N/A	LIPA	#N/A	#N/A	#N/A	#N/A	#N/A	#N/A	#N/A	#N/A	#N/A	#N/A				2	0.0356674	0.307924	2.33516	0.57014	0.0733159	0.255493	3.15787	0.484939											CTNS	-0.135754
0.123933	-0.017324	-0.116794	-0.271302	-0.18245	-0.24093	-0.412945	-0.443843	-0.272836	sp|Q9NUN5|LMBD1_HUMAN	LMBRD1	LMBD1_HUMAN Probable lysosomal cobalamin transporter	#N/A	#N/A	#N/A	LMBRD1	#N/A	#N/A	#N/A	#N/A	#N/A	#N/A	#N/A	#N/A	#N/A	#N/A				3	0.111486	-0.228165	1.16762	-0.397121	0.028498	-0.373146	1.8189	-0.635207											HEXB	-0.137122
0.0655424	-0.0155626	-0.0525195	-0.183309	-0.108291	-0.0875931	-0.188889	-0.269403	-0.133667	sp|O00754|MA2B1_HUMAN	MAN2B1	MA2B1_HUMAN Lysosomal alpha-mannosidase	#N/A	#N/A	#N/A	MAN2B1	#N/A	#N/A	#N/A	#N/A	#N/A	#N/A	#N/A	#N/A	#N/A	#N/A				17	0.318832	-0.125551	1.28078	-0.230201	0.18771	-0.196473	1.68258	-0.35553											MIOS	-0.139499
0.156374	0.0106164	-0.187491	0.369115	0.363072	0.290623	0.0697997	0.216756	0.165501	sp|Q9Y2E5|MA2B2_HUMAN	MAN2B2	MA2B2_HUMAN Epididymis-specific alpha-mannosidase	#N/A	#N/A	#N/A	MAN2B2	#N/A	#N/A	#N/A	#N/A	#N/A	#N/A	#N/A	#N/A	#N/A	#N/A				5	0.0389389	0.34777	1.1848	0.576935	0.36652	0.157519	0.599555	0.258841											DPP7	-0.150642
0.0807061	-0.0222559	-0.0622448	-0.0490523	0.0890193	0.0429951	0.024953	-0.064607	0.039958	sp|O00462|MANBA_HUMAN	MANBA	MANBA_HUMAN Beta-mannosidase	#N/A	#N/A	#N/A	MANBA	#N/A	#N/A	#N/A	#N/A	#N/A	#N/A	#N/A	#N/A	#N/A	#N/A				3	0.844392	0.0289189	0.187879	0.0517493	0.994782	0.00136619	0.00833859	0.0024676											ATP6V1G1	-0.153604
-0.0366586	0.00850419	0.0274056	-0.362291	-0.365576	-0.438336	-0.64063	-0.592961	-0.67948	sp|Q9GZU1|MCLN1_HUMAN	MCOLN1	MCLN1_HUMAN Mucolipin-1	#N/A	#N/A	#N/A	MCOLN1	#N/A	#N/A	#N/A	#N/A	#N/A	#N/A	#N/A	#N/A	#N/A	#N/A	+	+	GRN KO_CONTROL;GRN KO+GRN_CONTROL	4	0.014112	-0.388485	3.4545	-0.731253	0.00287879	-0.637441	4.22984	-1.19951											ATP6V0C	-0.153732
-0.0749046	0.0290658	0.0429859	-0.101632	-0.166428	-0.15329	0.0358757	-0.0729018	0.00866934	sp|Q9NXC5|MIO_HUMAN	MIOS	MIO_HUMAN WD repeat-containing protein mio	#N/A	#N/A	#N/A	MIOS	#N/A	#N/A	#N/A	#N/A	#N/A	#N/A	#N/A	MIOS	#N/A	#N/A				11	0.274968	-0.139499	1.35341	-0.257319	0.965301	-0.00850126	0.059412	-0.0154705											TMEM192	-0.155994
-0.0508035	0.00964532	0.0396909	-0.0174932	0.0164807	-0.0595264	0.0114875	-0.0723284	-0.0521821	sp|Q7L1V2|MON1B_HUMAN	MON1B	MON1B_HUMAN Vacuolar fusion protein MON1 homolog B	#N/A	#N/A	#N/A	MON1B	#N/A	#N/A	#N/A	#N/A	#N/A	#N/A	#N/A	#N/A	#N/A	#N/A				8	0.889703	-0.0196905	0.221924	-0.0368381	0.833181	-0.0371852	0.433811	-0.0692862											PSAP	-0.163709
0.104373	-0.0364848	-0.0740838	0.134128	0.2621	0.114103	0.144664	0.14776	0.105892	sp|Q02083|NAAA_HUMAN	NAAA	NAAA_HUMAN N-acylethanolamine-hydrolyzing acid amidase	#N/A	#N/A	#N/A	NAAA	#N/A	#N/A	#N/A	#N/A	#N/A	#N/A	#N/A	#N/A	#N/A	#N/A				2	0.197998	0.172176	1.1247	0.301319	0.410537	0.134837	0.90723	0.24253											ARSA	-0.16833
0.0877412	0.0377546	-0.134825	0.101583	0.0801713	-0.0699169	-0.0389374	-0.210803	0.014241	sp|P54802|ANAG_HUMAN	NAGLU	ANAG_HUMAN Alpha-N-acetylglucosaminidase	#N/A	#N/A	#N/A	NAGLU	#N/A	#N/A	#N/A	#N/A	#N/A	#N/A	#N/A	#N/A	#N/A	#N/A				2	0.790841	0.0403891	0.1769	0.0688822	0.676141	-0.0753899	0.323434	-0.126558											SLC2A6	-0.184899
0.142242	-0.0554773	-0.0983427	-0.267999	-0.189301	-0.212812	-0.424502	-0.316251	-0.310589	sp|O15118|NPC1_HUMAN	NPC1	NPC1_HUMAN Niemann-Pick C1 protein	#N/A	#N/A	#N/A	NPC1	#N/A	#N/A	#N/A	#N/A	#N/A	#N/A	#N/A	#N/A	#N/A	#N/A				9	0.127948	-0.219511	1.0641	-0.379991	0.0402936	-0.346588	1.5874	-0.594649											GALC	-0.185336
0.223481	0.0160511	-0.284081	-0.0725156	-0.195153	0.026071	-0.0240262	0.523507	-0.049677	sp|P61916|NPC2_HUMAN	NPC2	NPC2_HUMAN Epididymal secretory protein E1	#N/A	#N/A	#N/A	NPC2	#N/A	#N/A	#N/A	#N/A	#N/A	#N/A	#N/A	#N/A	#N/A	#N/A				4	0.696437	-0.065683	0.147183	-0.0994252	0.429136	0.164784	0.276731	0.22328											ATP6V0A2	-0.204735
-0.106238	-0.0074804	0.105898	-0.0974055	0.0292914	-0.0782578	-0.0473683	-0.207918	-0.100047	sp|Q8WTW4|NPRL2_HUMAN	NPRL2	NPRL2_HUMAN Nitrogen permease regulator 2-like protein	#N/A	#N/A	#N/A	NPRL2	#N/A	#N/A	#N/A	#N/A	#N/A	#N/A	#N/A	NPRL2	#N/A	#N/A				4	0.755008	-0.0461839	0.247033	-0.0806177	0.482569	-0.115838	0.671128	-0.200624											NPC1	-0.219511
-0.166916	0.0774719	0.075995	0.0109808	-0.0194393	-0.0322541	0.0189177	0.227954	0.00139204	sp|Q12980|NPRL3_HUMAN	NPRL3	NPRL3_HUMAN Nitrogen permease regulator 3-like protein	#N/A	#N/A	#N/A	NPRL3	#N/A	#N/A	#N/A	#N/A	#N/A	#N/A	#N/A	NPRL3	#N/A	#N/A				1	0.957535	-0.00908787	0.0354308	-0.0156089	0.631683	0.0872376	0.328779	0.143235											CLCN3	-0.223259
0.113952	-0.0211058	-0.101081	-0.172113	0.00851394	-0.0374201	-0.26464	-0.267936	0.0256872	sp|Q86WC4|OSTM1_HUMAN	OSTM1	OSTM1_HUMAN Osteopetrosis-associated transmembrane protein 1	#N/A	#N/A	#N/A	OSTM1	#N/A	#N/A	#N/A	#N/A	#N/A	#N/A	#N/A	#N/A	#N/A	#N/A				3	0.654291	-0.0642617	0.316544	-0.110242	0.334655	-0.166218	0.627094	-0.26992											ACP2	-0.224603
0.116568	-0.072901	-0.0512151	0.0704078	0.185075	0.130002	-0.178674	-0.210148	-0.0705907	sp|Q9UHG3|PCYOX_HUMAN	PCYOX1	PCYOX_HUMAN Prenylcysteine oxidase 1	#N/A	#N/A	#N/A	PCYOX1	#N/A	#N/A	#N/A	#N/A	#N/A	#N/A	#N/A	#N/A	#N/A	#N/A				21	0.324542	0.131011	0.830087	0.230485	0.346947	-0.150622	0.932399	-0.262735											LMBRD1	-0.228165
0.0944002	0.00873601	-0.110441	0.609646	0.511722	0.359453	0.323976	0.174656	0.298873	sp|Q8NCC3|PAG15_HUMAN	PLA2G15	PAG15_HUMAN Group XV phospholipase A2	#N/A	#N/A	#N/A	PLA2G15	#N/A	#N/A	#N/A	#N/A	#N/A	#N/A	#N/A	#N/A	#N/A	#N/A	+		GRN KO_CONTROL	3	0.00971429	0.496042	2.16225	0.83516	0.0854875	0.26827	1.58692	0.466374											ATP6V0D1	-0.22936
0.0732023	6.89634e-05	-0.0771888	0.44943	0.514007	0.55299	0.235681	0.0691609	0.27468	sp|Q6P4A8|PLBL1_HUMAN	PLBD1	PLBL1_HUMAN Phospholipase B-like 1	#N/A	#N/A	#N/A	PLBD1	#N/A	#N/A	#N/A	#N/A	#N/A	#N/A	#N/A	#N/A	#N/A	#N/A	+		GRN KO_CONTROL	6	0.00867105	0.506782	2.9449	0.916607	0.21965	0.19448	1.14437	0.337328											ATP6V0A1	-0.240631
0.0123209	0.0383678	-0.052189	0.145704	0.186333	0.103391	0.277277	0.00547567	0.293829	sp|Q8NHP8|PLBL2_HUMAN	PLBD2	PLBL2_HUMAN Putative phospholipase B-like 2	#N/A	#N/A	#N/A	PLBD2	#N/A	#N/A	#N/A	#N/A	#N/A	#N/A	#N/A	#N/A	#N/A	#N/A				6	0.24168	0.145643	1.79608	0.271709	0.259554	0.192694	0.775194	0.32262											CYB561A3	-0.252115
0.0676861	-0.0389276	-0.0312275	0.612097	0.624031	0.704533	0.630469	0.601128	0.695038	sp|P50897|PPT1_HUMAN	PPT1	PPT1_HUMAN Palmitoyl-protein thioesterase 1	#N/A	#N/A	#N/A	PPT1	#N/A	#N/A	#N/A	#N/A	#N/A	#N/A	#N/A	#N/A	#N/A	#N/A	+	+	GRN KO_CONTROL;GRN KO+GRN_CONTROL	14	0.00426816	0.64771	3.79503	1.18856	0.00282528	0.643035	3.77011	1.18176											TCIRG1	-0.252147
0.0650399	-0.0185642	-0.0489025	-0.125262	0.0195425	-0.0736259	-0.132868	-0.121802	-0.0392818	sp|Q9UMR5|PPT2_HUMAN	PPT2	PPT2_HUMAN Lysosomal thioesterase PPT2	#N/A	#N/A	#N/A	PPT2	#N/A	#N/A	#N/A	#N/A	#N/A	#N/A	#N/A	#N/A	#N/A	#N/A				2	0.66764	-0.058973	0.466398	-0.106378	0.53855	-0.0971752	1.0054	-0.178276											DNASE2	-0.278225
0.112704	-0.0278792	-0.092516	-0.171416	-0.0542015	-0.122883	-0.133428	0.00598854	-0.0728494	sp|P42785|PCP_HUMAN	PRCP	PCP_HUMAN Lysosomal Pro-X carboxypeptidase	#N/A	#N/A	#N/A	PRCP	#N/A	#N/A	#N/A	#N/A	#N/A	#N/A	#N/A	#N/A	#N/A	#N/A				2	0.396419	-0.113603	0.707144	-0.199489	0.720081	-0.0641993	0.362065	-0.112081											CLCN7	-0.280113
-0.00697154	0.00547601	0.00146747	0.0615199	0.0390673	-0.00887281	0.156569	0.0221261	0.141181	sp|Q8N122|RPTOR_HUMAN	RPTOR	RPTOR_HUMAN Regulatory-associated protein of mTOR	#N/A	#N/A	#N/A	RPTOR	#N/A	#N/A	#N/A	#N/A	#N/A	#N/A	#N/A	RPTOR	#N/A	#N/A				18	0.831882	0.0305808	0.557474	0.0586872	0.517678	0.106635	0.893725	0.196511											GUSB	-0.298201
-0.205602	0.032598	0.150522	0.130414	0.0999081	0.0062134	-0.0550891	-0.167644	-0.137549	sp|Q7L523|RRAGA_HUMAN	RRAGA	RRAGA_HUMAN Ras-related GTP-binding protein A	#N/A	#N/A	#N/A	RRAGA	#N/A	#N/A	#N/A	#N/A	#N/A	#N/A	#N/A	RRAGA	#N/A	#N/A				6	0.571424	0.0863391	0.297365	0.14126	0.540245	-0.1126	0.400459	-0.184587											CD63	-0.339407
-0.0223599	-0.0598927	0.0786696	0.0748051	0.0551508	0.156116	-0.0752786	-0.0367965	-0.133477	sp|Q9HB90|RRAGC_HUMAN	RRAGC	RRAGC_HUMAN Ras-related GTP-binding protein C	#N/A	#N/A	#N/A	RRAGC	#N/A	#N/A	#N/A	#N/A	#N/A	#N/A	#N/A	RRAGC	#N/A	#N/A				9	0.453356	0.0965516	0.851923	0.175025	0.625614	-0.0806564	0.717425	-0.146644											IDUA	-0.36866
0.13903	-0.0076136	-0.145447	-0.221693	-0.0657044	-0.0799046	-0.187879	-0.173329	-0.0602321	sp|Q14108|SCRB2_HUMAN	SCARB2	SCRB2_HUMAN Lysosome membrane protein 2	#N/A	#N/A	#N/A	SCARB2	#N/A	#N/A	#N/A	#N/A	#N/A	#N/A	#N/A	#N/A	#N/A	#N/A				11	0.39854	-0.117757	0.522094	-0.197562	0.425622	-0.135803	0.625091	-0.229588											MCOLN1	-0.388485
0.0323683	0.00913665	-0.0425203	0.363751	0.446113	0.401776	0.189145	0.0606705	0.243389	sp|Q9HB40|RISC_HUMAN	SCPEP1	RISC_HUMAN Retinoid-inducible serine carboxypeptidase	#N/A	#N/A	#N/A	SCPEP1	#N/A	#N/A	#N/A	#N/A	#N/A	#N/A	#N/A	#N/A	#N/A	#N/A	+		GRN KO_CONTROL	9	0.0134714	0.404218	3.60602	0.759096	0.299531	0.16474	1.11151	0.294956											SIAE	-0.396301
0.204199	-0.0604306	-0.169784	0.105941	0.0260592	0.167024	0.166854	-0.0119099	0.251576	sp|P51688|SPHM_HUMAN	SGSH	SPHM_HUMAN N-sulphoglucosamine sulphohydrolase	#N/A	#N/A	#N/A	SGSH	#N/A	#N/A	#N/A	#N/A	#N/A	#N/A	#N/A	#N/A	#N/A	#N/A				5	0.468218	0.108347	0.358161	0.175238	0.423431	0.144178	0.451349	0.226879											CLN3	-0.562988
0.0909565	-0.0432601	-0.0522002	-0.305874	-0.457721	-0.429813	-0.83873	-1.17104	-0.317998	sp|Q9HAT2|SIAE_HUMAN	SIAE	SIAE_HUMAN Sialate O-acetylesterase	#N/A	#N/A	#N/A	SIAE	#N/A	#N/A	#N/A	#N/A	#N/A	#N/A	#N/A	#N/A	#N/A	#N/A	+	+	GRN KO_CONTROL;GRN KO+GRN_CONTROL	1	0.0173606	-0.396301	2.41836	-0.700504	0.00545597	-0.774421	1.07299	-1.02909											TSPAN3	-0.729762
0.0420391	0.0211969	-0.0654744	0.0948522	0.10166	-0.03498	-0.0295834	-0.282935	0.0669091	sp|Q8N697|S15A4_HUMAN	SLC15A4	S15A4_HUMAN Solute carrier family 15 member 4	#N/A	#N/A	#N/A	SLC15A4	#N/A	#N/A	#N/A	#N/A	#N/A	#N/A	#N/A	#N/A	#N/A	#N/A				3	0.693551	0.0545902	0.415702	0.0983046	0.673082	-0.0811236	0.280443	-0.133122											GRN	-1.58549
-0.0149914	-0.0817825	0.0914601	-0.0680713	-0.146233	-0.345707	-0.791067	-0.796024	-0.928731	sp|Q9UGQ3|GTR6_HUMAN	SLC2A6	GTR6_HUMAN Solute carrier family 2, facilitated glucose transporter member 6	#N/A	#N/A	#N/A	SLC2A6	#N/A	#N/A	#N/A	#N/A	#N/A	#N/A	#N/A	#N/A	#N/A	#N/A		+	GRN KO+GRN_CONTROL	2	0.191027	-0.184899	0.842888	-0.309799	0.00234483	-0.836836	3.57854	-1.47419
0.115266	-0.0107211	-0.113677	0.141455	0.11475	0.128408	0.281163	0.167138	0.437216	sp|Q8NBW4|S38A9_HUMAN	SLC38A9	S38A9_HUMAN Putative sodium-coupled neutral amino acid transporter 9	#N/A	#N/A	#N/A	SLC38A9	#N/A	#N/A	#N/A	#N/A	#N/A	#N/A	#N/A	SLC38A9	#N/A	#N/A				1	0.344464	0.131249	0.734289	0.231622	0.0687648	0.298216	1.34492	0.494949
0.0813893	-0.0484344	-0.0365577	-0.098277	-0.0998975	-0.128517	-1.01997	-1.0755	-0.814526	sp|Q8IWA5|CTL2_HUMAN	SLC44A2	CTL2_HUMAN Choline transporter-like protein 2	#N/A	#N/A	#N/A	SLC44A2	#N/A	#N/A	#N/A	#N/A	#N/A	#N/A	#N/A	#N/A	#N/A	#N/A		+	GRN KO+GRN_CONTROL	7	0.412892	-0.107696	0.940451	-0.198487	0.00179845	-0.968798	2.78202	-1.64332
0.0857073	-0.0364102	-0.0533231	-0.281682	-0.249593	-0.229192	-0.563642	-0.642709	-0.500573	sp|Q13488|VPP3_HUMAN	TCIRG1	VPP3_HUMAN V-type proton ATPase 116 kDa subunit a isoform 3	#N/A	#N/A	#N/A	TCIRG1	#N/A	#N/A	#N/A	#N/A	#N/A	#N/A	#N/A	TCIRG1	#N/A	#N/A		+	GRN KO+GRN_CONTROL	15	0.0739508	-0.252147	1.70602	-0.461482	0.00451961	-0.567633	3.14685	-1.0135
-0.0109414	0.0682996	-0.0602842	-0.00414437	0.00823266	-0.214377	-0.151771	-0.129757	0.0737011	sp|Q9NUM4|T106B_HUMAN	TMEM106B	T106B_HUMAN Transmembrane protein 106B	#N/A	#N/A	#N/A	TMEM106B	#N/A	#N/A	#N/A	#N/A	#N/A	#N/A	#N/A	#N/A	#N/A	#N/A				3	0.634918	-0.069121	0.339195	-0.118895	0.707735	-0.0683003	0.336733	-0.117566
0.0787556	0.0328016	-0.118889	-0.205107	-0.216846	-0.0533624	-0.141477	-0.417358	-0.137512	sp|Q8IY95|TM192_HUMAN	TMEM192	TM192_HUMAN Transmembrane protein 192	#N/A	#N/A	#N/A	TMEM192	#N/A	#N/A	#N/A	#N/A	#N/A	#N/A	#N/A	#N/A	#N/A	#N/A				3	0.245661	-0.155994	0.911032	-0.269138	0.167065	-0.229672	0.930525	-0.376383
0.148938	-0.103759	-0.0579287	0.0248449	-0.0883631	-0.206609	-0.116318	-0.278033	-0.137928	sp|O94886|TM63A_HUMAN	TMEM63A	TM63A_HUMAN Transmembrane protein 63A	#N/A	#N/A	#N/A	TMEM63A	#N/A	#N/A	#N/A	#N/A	#N/A	#N/A	#N/A	#N/A	#N/A	#N/A				1	0.552212	-0.0857923	0.346128	-0.142393	0.292779	-0.173176	0.832822	-0.292135
0.0745582	-0.040424	-0.0371291	-0.00418041	0.0472927	-0.00290022	-0.264249	-0.333651	-0.104575	sp|Q9ULQ1-3|TPC1_HUMAN	TPCN1	TPC1_HUMAN Isoform 3 of Two pore calcium channel protein 1	#N/A	#N/A	#N/A	TPCN1	#N/A	#N/A	#N/A	#N/A	#N/A	#N/A	#N/A	#N/A	#N/A	#N/A				6	0.9219	0.0144023	0.123359	0.0266012	0.14038	-0.23316	1.26415	-0.403645
0.0931101	-0.0577486	-0.0401252	-0.112241	-0.143933	-0.0680435	-0.0997754	-0.13197	-0.0401948	sp|O14773|TPP1_HUMAN	TPP1	TPP1_HUMAN Tripeptidyl-peptidase 1	#N/A	#N/A	#N/A	TPP1	#N/A	#N/A	#N/A	#N/A	#N/A	#N/A	#N/A	#N/A	#N/A	#N/A				8	0.416188	-0.106485	0.84992	-0.192746	0.59124	-0.089059	0.704727	-0.160558
0.0955916	-0.0196552	-0.081571	-0.789003	-0.716103	-0.689814	-0.316539	-0.426185	-0.180332	sp|O60637|TSN3_HUMAN	TSPAN3	TSN3_HUMAN Tetraspanin-3	#N/A	#N/A	#N/A	TSPAN3	#N/A	#N/A	#N/A	#N/A	#N/A	#N/A	#N/A	#N/A	#N/A	#N/A	+		GRN KO_CONTROL	2	0.00417834	-0.729762	3.05154	-1.30364	0.0598994	-0.305807	1.53161	-0.520044
0.0461955	0.106203	-0.166389	0.0315282	-0.0328531	-0.159229	-0.0502192	-0.157215	-0.182675	sp|Q96S15-2|WDR24_HUMAN	WDR24	WDR24_HUMAN Isoform 2 of WD repeat-containing protein 24	#N/A	#N/A	#N/A	WDR24	#N/A	#N/A	#N/A	#N/A	#N/A	#N/A	#N/A	WDR24	#N/A	#N/A				2	0.752226	-0.0488545	0.184625	-0.0814392	0.465049	-0.125373	0.569755	-0.211736
-0.113365	0.0158502	0.0902074	-0.123206	-0.0879348	-0.120242	0.201886	0.0673738	0.0653466	sp|Q6PJI9|WDR59_HUMAN	WDR59	WDR59_HUMAN WD repeat-containing protein 59	#N/A	#N/A	#N/A	WDR59	#N/A	#N/A	#N/A	#N/A	#N/A	#N/A	#N/A	WDR59	#N/A	#N/A				4	0.428817	-0.108025	0.682476	-0.192718	0.488508	0.113971	0.684631	0.198318
-0.061076	0.00371485	0.0550189	0.078004	-0.0109418	-0.171731	-0.032263	-0.0932312	-0.0630938	sp|Q9C0C7-5|AMRA1_HUMAN	AMBRA1	AMRA1_HUMAN Isoform 5 of Activating molecule in BECN1-regulated autophagy protein 1	#N/A	#N/A	#N/A	#N/A	#N/A	#N/A	#N/A	#N/A	#N/A	#N/A	AMBRA1	#N/A	#N/A	#N/A				6	0.826167	-0.0341087	0.153744	-0.0587646	0.714065	-0.0620819	0.70009	-0.115411
-0.57115	0.293917	0.138757	-0.577202	-0.381622	-0.0751933	-0.0955488	-0.516866	-0.745148	sp|Q9BSB4|ATGA1_HUMAN	ATG101	ATGA1_HUMAN Autophagy-related protein 101	#N/A	#N/A	#N/A	#N/A	#N/A	#N/A	#N/A	#N/A	#N/A	#N/A	ATG101	#N/A	#N/A	#N/A				1	0.127285	-0.298513	0.402345	-0.371409	0.0714141	-0.406362	0.539488	-0.491204
-0.104064	0.0353443	0.0632137	0.0224422	-0.0140979	-0.0409827	0.271918	-0.021435	-0.0636617	sp|O94817|ATG12_HUMAN	ATG12	ATG12_HUMAN Ubiquitin-like protein ATG12	#N/A	#N/A	#N/A	#N/A	#N/A	#N/A	#N/A	#N/A	#N/A	#N/A	ATG12	#N/A	#N/A	#N/A				1	0.954967	-0.00904403	0.0547382	-0.0162982	0.745537	0.0641092	0.20449	0.103815
-0.0724374	-0.0617428	0.125471	0.0933368	-0.12397	-0.28337	-0.171033	-0.444232	-0.293419	sp|O75143-5|ATG13_HUMAN	ATG13	ATG13_HUMAN Isoform 5 of Autophagy-related protein 13	#N/A	#N/A	#N/A	#N/A	#N/A	#N/A	#N/A	#N/A	#N/A	#N/A	ATG13	#N/A	#N/A	#N/A				4	0.494352	-0.101765	0.321855	-0.162386	0.0678347	-0.299992	1.3533	-0.498456
-0.0780711	-0.0148191	0.0880001	0.333379	0.311062	0.258652	0.620017	0.466609	0.446139	sp|Q676U5|A16L1_HUMAN	ATG16L1	A16L1_HUMAN Autophagy-related protein 16-1	#N/A	#N/A	#N/A	#N/A	#N/A	#N/A	#N/A	#N/A	#N/A	#N/A	ATG16L1	#N/A	#N/A	#N/A		+	GRN KO+GRN_CONTROL	10	0.0438693	0.302661	1.88848	0.547091	0.00732743	0.512552	2.63556	0.894259
-0.258779	0.0590039	0.166662	-0.0672168	-0.142408	-0.211545	-0.152957	-0.386046	-0.515269	sp|Q2TAZ0-3|ATG2A_HUMAN	ATG2A	ATG2A_HUMAN Isoform 2 of Autophagy-related protein 2 homolog A	#N/A	#N/A	#N/A	#N/A	#N/A	#N/A	#N/A	#N/A	#N/A	#N/A	ATG2A	#N/A	#N/A	#N/A				4	0.396779	-0.129352	0.375053	-0.203917	0.0618279	-0.340387	0.95094	-0.511108
-0.0964325	0.0331176	0.0585743	-0.0431569	-0.128705	-0.177313	-0.276294	-0.362236	-0.405542	sp|Q96BY7|ATG2B_HUMAN	ATG2B	ATG2B_HUMAN Autophagy-related protein 2 homolog B	#N/A	#N/A	#N/A	#N/A	#N/A	#N/A	#N/A	#N/A	#N/A	#N/A	ATG2B	#N/A	#N/A	#N/A				9	0.378895	-0.114812	0.852566	-0.2043	0.0302844	-0.346444	2.25202	-0.617324
-0.136417	-0.00272601	0.12712	-0.114358	-0.137161	-0.24842	-0.089057	-0.189535	-0.329127	sp|Q9NT62|ATG3_HUMAN	ATG3	ATG3_HUMAN Ubiquitin-like-conjugating enzyme ATG3	#N/A	#N/A	#N/A	#N/A	#N/A	#N/A	#N/A	#N/A	#N/A	ATG3	ATG3	#N/A	#N/A	#N/A				6	0.240663	-0.162639	0.811369	-0.277247	0.226386	-0.198565	0.896158	-0.329231
-0.115057	-0.0386503	0.141549	0.119216	0.0177248	0.0332484	0.368071	0.293524	0.0983444	sp|Q9Y4P1-2|ATG4B_HUMAN	ATG4B	ATG4B_HUMAN Isoform 2 of Cysteine protease ATG4B	#N/A	#N/A	#N/A	#N/A	#N/A	#N/A	#N/A	#N/A	#N/A	ATG4B	ATG4B	#N/A	#N/A	#N/A				2	0.682353	0.0607827	0.284005	0.104374	0.116525	0.257366	1.09207	0.421431
-0.0579748	0.00814032	0.0478595	-0.211624	-0.115352	-0.280994	-0.110171	-0.458334	-0.309164	sp|Q96DT6|ATG4C_HUMAN	ATG4C	ATG4C_HUMAN Cysteine protease ATG4C	#N/A	#N/A	#N/A	#N/A	#N/A	#N/A	#N/A	#N/A	#N/A	ATG4C	ATG4C	#N/A	#N/A	#N/A				6	0.13215	-0.201998	1.50545	-0.362595	0.0895538	-0.291898	1.04215	-0.482105
-0.0575462	-0.0337319	0.0870729	0.173733	0.136084	0.12515	0.420484	0.337891	0.243104	sp|Q9H1Y0|ATG5_HUMAN	ATG5	ATG5_HUMAN Autophagy protein 5	#N/A	#N/A	#N/A	#N/A	#N/A	#N/A	#N/A	#N/A	#N/A	#N/A	ATG5	#N/A	#N/A	#N/A				6	0.267138	0.146391	1.15398	0.267564	0.0364773	0.335228	2.08286	0.590142
-0.177104	-0.0228308	0.177884	-0.0632896	-0.123508	-0.151515	-0.0601204	-0.122742	-0.308676	sp|O95352|ATG7_HUMAN	ATG7	ATG7_HUMAN Ubiquitin-like modifier-activating enzyme ATG7	#N/A	#N/A	#N/A	#N/A	#N/A	#N/A	#N/A	#N/A	#N/A	#N/A	ATG7	#N/A	#N/A	#N/A				7	0.478632	-0.105421	0.382505	-0.173958	0.372691	-0.156496	0.535646	-0.24959
0.0101055	-0.0221208	0.011763	-0.193039	-0.137985	-0.239699	0.309939	0.331656	0.334839	sp|Q7Z3C6|ATG9A_HUMAN	ATG9A	ATG9A_HUMAN Autophagy-related protein 9A	#N/A	#N/A	#N/A	#N/A	#N/A	#N/A	#N/A	#N/A	#N/A	#N/A	ATG9A	#N/A	#N/A	#N/A				13	0.147292	-0.190157	1.84939	-0.357844	0.0285251	0.325562	4.38821	0.633979
0.0384793	-0.0107288	-0.0285896	-0.107891	-0.017199	-0.0423982	-0.17848	-0.165477	-0.0817057	sp|Q6DD88|ATLA3_HUMAN	ATL3	ATLA3_HUMAN Atlastin-3	ATL3	#N/A	#N/A	#N/A	#N/A	#N/A	#N/A	#N/A	#N/A	#N/A	ATL3	#N/A	#N/A	#N/A				25	0.675696	-0.0555498	0.744417	-0.104093	0.345623	-0.141608	1.63786	-0.264019
-0.0972812	0.0468859	0.0456867	0.0428431	0.0593735	0.0344197	0.119578	0.109264	0.0509422	sp|Q14457|BECN1_HUMAN	BECN1	BECN1_HUMAN Beclin-1	#N/A	#N/A	#N/A	#N/A	#N/A	#N/A	#N/A	#N/A	#N/A	#N/A	BECN1	#N/A	#N/A	#N/A				5	0.749786	0.047115	0.367378	0.0859112	0.569029	0.094831	0.75502	0.171668
0.245348	-0.165403	-0.115688	-0.0841236	-0.128819	0.0856856	0.196427	0.0806526	0.273513	sp|O60238|BNI3L_HUMAN	BNIP3L	BNI3L_HUMAN BCL2/adenovirus E1B 19 kDa protein-interacting protein 3-like	#N/A	#N/A	#N/A	#N/A	#N/A	#N/A	#N/A	#N/A	#N/A	#N/A	BNIP3L	#N/A	#N/A	#N/A				1	0.858996	-0.0305046	0.0721067	-0.0472949	0.281158	0.195445	0.571266	0.304886
0.0944634	-0.0837488	-0.0163525	-0.210414	-0.366446	-0.271228	-0.517105	-0.792272	-0.592881	sp|Q9P1Z2|CACO1_HUMAN	CALCOCO1	CACO1_HUMAN Calcium-binding and coiled-coil domain-containing protein 1	#N/A	#N/A	#N/A	#N/A	#N/A	#N/A	#N/A	#N/A	#N/A	#N/A	CALCOCO1	#N/A	#N/A	#N/A		+	GRN KO+GRN_CONTROL	8	0.0554212	-0.280816	1.80194	-0.493528	0.00443411	-0.632207	2.29655	-1.05875
0.0516532	-0.00846129	-0.0448422	-0.436783	-0.374161	-0.394157	-0.64833	-0.853092	-0.647622	sp|Q13137-4|CACO2_HUMAN	CALCOCO2	CACO2_HUMAN Isoform 4 of Calcium-binding and coiled-coil domain-containing protein 2	#N/A	#N/A	#N/A	#N/A	#N/A	#N/A	#N/A	#N/A	#N/A	#N/A	CALCOCO2	#N/A	#N/A	#N/A	+	+	GRN KO_CONTROL;GRN KO+GRN_CONTROL	7	0.0138455	-0.40115	3.20036	-0.751705	0.00270463	-0.715798	2.41971	-1.24718
0.158185	-0.058048	-0.11473	-0.54905	-0.496157	-0.490383	-1.02991	-0.805569	-0.866871	sp|Q9ULG6-5|CCPG1_HUMAN	CCPG1	CCPG1_HUMAN Isoform 5 of Cell cycle progression protein 1	#N/A	#N/A	#N/A	#N/A	#N/A	#N/A	#N/A	#N/A	#N/A	#N/A	CCPG1	#N/A	#N/A	#N/A	+	+	GRN KO_CONTROL;GRN KO+GRN_CONTROL	16	0.0112	-0.506999	1.6669	-0.866338	0.00228188	-0.895919	2.87386	-1.47659
0.0369376	-0.0422096	0.0041776	0.210726	0.199734	0.144573	0.175083	-0.0259445	0.131229	sp|Q86VR2|F134C_HUMAN	FAM134C	F134C_HUMAN Protein FAM134C	#N/A	#N/A	#N/A	#N/A	#N/A	#N/A	#N/A	#N/A	#N/A	#N/A	FAM134C	#N/A	#N/A	#N/A				3	0.1415	0.185376	2.39987	0.349266	0.585963	0.0938207	0.584081	0.165994
0.0830879	-0.0393261	-0.0475058	-0.0757403	-0.00439189	-0.055343	-0.0995495	-0.0728779	0.0535665	sp|Q14318-2|FKBP8_HUMAN	FKBP8	FKBP8_HUMAN Isoform 2 of Peptidyl-prolyl cis-trans isomerase FKBP8	#N/A	#N/A	#N/A	#N/A	#N/A	#N/A	#N/A	#N/A	#N/A	#N/A	FKBP8	#N/A	#N/A	#N/A				14	0.758836	-0.0439104	0.374209	-0.0802363	0.835601	-0.0383723	0.238219	-0.0681138
0.0195352	0.0131086	-0.0332159	-0.28533	-0.195311	-0.126796	-0.439831	-0.486453	-0.306385	sp|Q8IVP5|FUND1_HUMAN	FUNDC1	FUND1_HUMAN FUN14 domain-containing protein 1	#N/A	#N/A	#N/A	#N/A	FUNDC1	#N/A	#N/A	#N/A	#N/A	#N/A	FUNDC1	#N/A	#N/A	#N/A		+	GRN KO+GRN_CONTROL	1	0.13629	-0.202288	1.44801	-0.368588	0.0200155	-0.410699	1.94914	-0.738059
0.00526149	0.00270104	-0.00799679	-0.0214702	0.00906282	-0.060645	-0.0786859	-0.184414	-0.0374302	sp|Q9BQS8|FYCO1_HUMAN	FYCO1	FYCO1_HUMAN FYVE and coiled-coil domain-containing protein 1	#N/A	#N/A	#N/A	#N/A	#N/A	#N/A	FYCO1	#N/A	#N/A	#N/A	FYCO1	#N/A	#N/A	#N/A				24	0.865688	-0.0243394	0.455133	-0.0467544	0.549936	-0.100165	0.829163	-0.184141
-0.0026122	-0.0145315	0.0169682	-0.266067	-0.262721	-0.301865	-0.300718	-0.534977	-0.386809	sp|P60520|GBRL2_HUMAN	GABARAPL2	GBRL2_HUMAN Gamma-aminobutyric acid receptor-associated protein-like 2	#N/A	#N/A	#N/A	#N/A	#N/A	#N/A	#N/A	#N/A	#N/A	#N/A	GABARAPL2	#N/A	#N/A	#N/A				4	0.0420481	-0.276826	3.97013	-0.53697	0.0244545	-0.407443	1.59652	-0.716037
-0.145757	0.059661	0.0757027	8.01417e-05	0.0114858	-0.0775863	0.138615	0.0276263	-0.0819419	sp|Q9UBN7|HDAC6_HUMAN	HDAC6	HDAC6_HUMAN Histone deacetylase 6	#N/A	#N/A	#N/A	#N/A	#N/A	#N/A	#N/A	#N/A	#N/A	#N/A	HDAC6	#N/A	#N/A	#N/A				9	0.905083	-0.0185423	0.0827539	-0.0321585	0.870926	0.0315641	0.120324	0.0529965
0.117816	-0.0167008	-0.110265	0.0378288	0.0485571	0.0766	-0.175505	-0.0799049	-0.139184	sp|P09382|LEG1_HUMAN	LGALS1	LEG1_HUMAN Galectin-1	#N/A	#N/A	#N/A	#N/A	#N/A	#N/A	#N/A	#N/A	#N/A	#N/A	LGALS1	#N/A	#N/A	#N/A				18	0.698794	0.0573783	0.320006	0.101161	0.440288	-0.128481	0.73955	-0.224689
0.113212	-0.0236108	-0.0975815	-0.236626	-0.355491	-0.318923	-0.517452	0.000322088	-0.691497	sp|P17931|LEG3_HUMAN	LGALS3	LEG3_HUMAN Galectin-3	#N/A	#N/A	#N/A	#N/A	#N/A	#N/A	#N/A	#N/A	#N/A	#N/A	LGALS3	#N/A	#N/A	#N/A				9	0.046	-0.30102	1.66737	-0.527134	0.055049	-0.400216	0.728527	-0.558378
0.0685111	0.00233003	-0.0743807	-0.0786195	0.0360263	-0.0110401	-0.317765	-0.389816	-0.209701	sp|O00214-2|LEG8_HUMAN	LGALS8	LEG8_HUMAN Isoform 2 of Galectin-8	#N/A	#N/A	#N/A	#N/A	#N/A	#N/A	#N/A	#N/A	#N/A	#N/A	LGALS8	#N/A	#N/A	#N/A				9	0.909096	-0.0166979	0.113934	-0.0301938	0.0535182	-0.304581	1.93502	-0.537498
0.13661	-0.041428	-0.106268	-0.147908	-0.0730065	-0.0244643	-0.119085	-0.0109891	0.005826	sp|P20700|LMNB1_HUMAN	LMNB1	LMNB1_HUMAN Lamin-B1	#N/A	#N/A	#N/A	#N/A	#N/A	#N/A	#N/A	#N/A	LMNB1	#N/A	LMNB1	#N/A	#N/A	#N/A				48	0.588349	-0.0780979	0.389579	-0.13442	0.847999	-0.0377209	0.168863	-0.0647588
0.0162496	0.0142487	-0.0309914	-0.0874557	-0.135281	-0.123125	-0.49644	-0.570438	-0.597653	sp|Q9H492-2|MLP3A_HUMAN	MAP1LC3A	MLP3A_HUMAN Isoform 2 of Microtubule-associated proteins 1A/1B light chain 3A	#N/A	#N/A	#N/A	#N/A	#N/A	#N/A	#N/A	#N/A	#N/A	#N/A	MAP1LC3A	#N/A	#N/A	#N/A		+	GRN KO+GRN_CONTROL	3	0.338218	-0.115123	2.25673	-0.220937	0.00487119	-0.554679	3.28123	-1.03883
0.113784	-0.0476658	-0.0733373	-0.235613	-0.222642	-0.228716	-0.241423	-0.282008	-0.13366	sp|Q14596|NBR1_HUMAN	NBR1	NBR1_HUMAN Next to BRCA1 gene 1 protein	#N/A	#N/A	#N/A	#N/A	#N/A	#N/A	#N/A	#N/A	#N/A	#N/A	NBR1	#N/A	#N/A	#N/A				5	0.113871	-0.226584	1.22027	-0.405566	0.162278	-0.216624	1.33862	-0.377781
0.127066	-0.0548211	-0.0812848	-0.00593605	-0.0218329	0.094377	-0.0193338	0.249829	0.00714826	sp|Q9BPW8|NIPS1_HUMAN	NIPSNAP1	NIPS1_HUMAN Protein NipSnap homolog 1	#N/A	#N/A	#N/A	#N/A	#N/A	#N/A	#N/A	#N/A	#N/A	#N/A	NIPSNAP1	#N/A	#N/A	#N/A				10	0.870019	0.0252159	0.120476	0.0438604	0.654281	0.0822275	0.30902	0.135284
-0.080111	-0.00365185	0.0793518	0.215679	0.132874	0.0828272	-0.620146	-0.806122	-0.802457	sp|Q96CV9|OPTN_HUMAN	OPTN	OPTN_HUMAN Optineurin	#N/A	#N/A	#N/A	#N/A	#N/A	#N/A	#N/A	#N/A	#N/A	#N/A	OPTN	#N/A	#N/A	#N/A		+	GRN KO+GRN_CONTROL	18	0.262432	0.145264	1.12434	0.259319	0.00210329	-0.741438	3.0356	-1.28557
0.0696243	-0.0113278	-0.0613337	-0.0579274	0.0249016	0.0255911	0.0127565	-0.0944395	0.11317	sp|O75381|PEX14_HUMAN	PEX14	PEX14_HUMAN Peroxisomal membrane protein PEX14	#N/A	#N/A	#N/A	#N/A	#N/A	#N/A	#N/A	PEX14	#N/A	#N/A	PEX14	#N/A	#N/A	#N/A				10	0.994055	-0.00146586	0.0101814	-0.00267901	0.954538	0.011508	0.0552634	0.0201522
0.0977933	-0.0528834	-0.0501187	-0.236314	-0.195094	-0.165596	-0.00188014	0.000807061	0.118747	sp|Q99623|PHB2_HUMAN	PHB2	PHB2_HUMAN Prohibitin-2	#N/A	#N/A	#N/A	#N/A	#N/A	#N/A	#N/A	#N/A	#N/A	#N/A	PHB2	#N/A	#N/A	#N/A				28	0.147284	-0.197265	1.36817	-0.356183	0.825066	0.040961	0.254252	0.0726634
0.0315171	-0.17493	0.127109	0.0884533	0.0230558	-0.118498	-0.0640828	-0.169209	0.0575664	sp|Q9Y4G2|PKHM1_HUMAN	PLEKHM1	PKHM1_HUMAN Pleckstrin homology domain-containing family M member 1	#N/A	#N/A	#N/A	#N/A	#N/A	#N/A	#N/A	#N/A	#N/A	#N/A	PLEKHM1	#N/A	#N/A	#N/A				2	0.987251	0.00310508	0.00938631	0.00510665	0.787137	-0.0531405	0.181677	-0.0870271
0.031173	-0.011044	-0.0206577	-0.263793	-0.248068	-0.2941	-0.290475	-0.489652	-0.334617	sp|Q8TDY2|RBCC1_HUMAN	RB1CC1	RBCC1_HUMAN RB1-inducible coiled-coil protein 1	#N/A	#N/A	#N/A	#N/A	#N/A	#N/A	#N/A	#N/A	#N/A	#N/A	RB1CC1	#N/A	#N/A	#N/A				15	0.0468198	-0.268477	3.6089	-0.515432	0.029661	-0.371405	1.70275	-0.660326
0.0748127	-0.0417021	-0.0361301	-0.0133268	0.136584	0.0502145	-0.174794	-0.202094	-0.0424787	sp|O95197|RTN3_HUMAN	RTN3	RTN3_HUMAN Reticulon-3	RTN3	#N/A	#N/A	#N/A	#N/A	#N/A	#N/A	#N/A	#N/A	#N/A	RTN3	#N/A	#N/A	#N/A				8	0.669923	0.0588302	0.436055	0.105491	0.377419	-0.138783	1.02732	-0.246855
0.149941	-0.055487	-0.107482	0.185631	0.0966354	0.184767	-0.0293553	0.401767	0.146223	sp|Q99442|SEC62_HUMAN	SEC62	SEC62_HUMAN Translocation protein SEC62	SEC62	#N/A	#N/A	#N/A	#N/A	#N/A	#N/A	#N/A	#N/A	#N/A	SEC62	#N/A	#N/A	#N/A				8	0.252982	0.160021	0.773203	0.274031	0.328115	0.177221	0.511368	0.273577
0.00804267	-0.0302567	0.0217123	-0.134518	-0.168711	-0.221876	-0.241745	-0.441825	-0.346321	sp|O95721|SNP29_HUMAN	SNAP29	SNP29_HUMAN Synaptosomal-associated protein 29	#N/A	#N/A	#N/A	#N/A	#N/A	#N/A	#N/A	#N/A	#N/A	#N/A	SNAP29	#N/A	#N/A	#N/A				11	0.16529	-0.174868	2.12897	-0.330066	0.040541	-0.34313	1.67406	-0.612912
0.13655	-0.0709132	-0.0759886	-0.586998	-0.60335	-0.588392	-0.616549	-0.674831	-0.687993	sp|Q13501|SQSTM_HUMAN	SQSTM1	SQSTM_HUMAN Sequestosome-1	#N/A	#N/A	#N/A	#N/A	#N/A	#N/A	#N/A	#N/A	#N/A	#N/A	SQSTM1	#N/A	#N/A	#N/A	+	+	GRN KO_CONTROL;GRN KO+GRN_CONTROL	11	0.00831293	-0.589462	1.87172	-1.03376	0.003904	-0.65634	2.16509	-1.14469
0.0176029	-0.0457321	0.027049	0.229806	0.293661	0.290502	0.0679811	0.0321658	0.202761	sp|O95210|STBD1_HUMAN	STBD1	STBD1_HUMAN Starch-binding domain-containing protein 1	#N/A	#N/A	#N/A	#N/A	#N/A	#N/A	#N/A	#N/A	#N/A	#N/A	STBD1	#N/A	#N/A	#N/A				14	0.04793	0.271683	3.01809	0.511756	0.540336	0.101329	0.743475	0.182005
0.118055	-0.110979	-0.0162931	-0.509046	-0.441539	-0.207903	-0.528374	-0.367424	-0.718719	sp|P56962|STX17_HUMAN	STX17	STX17_HUMAN Syntaxin-17	#N/A	#N/A	#N/A	#N/A	#N/A	#N/A	#N/A	#N/A	#N/A	#N/A	STX17	#N/A	#N/A	#N/A		+	GRN KO+GRN_CONTROL	4	0.0242388	-0.38309	1.50136	-0.625079	0.00851411	-0.5351	1.79327	-0.861205
0.04948	-0.00479838	-0.0462824	-0.436327	-0.408538	-0.409101	-0.723843	-0.921551	-0.706787	sp|Q86VP1|TAXB1_HUMAN	TAX1BP1	TAXB1_HUMAN Tax1-binding protein 1	#N/A	#N/A	#N/A	#N/A	#N/A	#N/A	#N/A	#N/A	#N/A	#N/A	TAX1BP1	#N/A	#N/A	#N/A	+	+	GRN KO_CONTROL;GRN KO+GRN_CONTROL	16	0.0139036	-0.417455	2.67985	-0.788837	0.00203636	-0.783527	2.49806	-1.36434
-0.111626	0.026816	0.0781927	-0.124082	-0.0929954	-0.145297	-0.195414	-0.34668	-0.331068	sp|Q9UHD2|TBK1_HUMAN	TBK1	TBK1_HUMAN Serine/threonine-protein kinase TBK1	#N/A	#N/A	#N/A	#N/A	#N/A	#N/A	#N/A	#N/A	#N/A	TBK1	TBK1	#N/A	#N/A	#N/A				19	0.381908	-0.118586	0.783737	-0.212259	0.0654939	-0.288848	1.72958	-0.502958
0.0539431	-0.058401	0.00226856	-0.326883	-0.474695	-0.366005	-0.57347	-0.660892	-0.303958	sp|Q9Y6I9|TX264_HUMAN	TEX264	TX264_HUMAN Testis-expressed sequence 264 protein	TEX264	#N/A	#N/A	#N/A	#N/A	#N/A	#N/A	#N/A	#N/A	#N/A	TEX264	#N/A	#N/A	#N/A	+	+	GRN KO_CONTROL;GRN KO+GRN_CONTROL	3	0.0179927	-0.388464	2.54023	-0.700118	0.0119042	-0.512043	1.48861	-0.83638
-0.0113729	-0.0262486	0.0368643	0.0601098	-0.0733099	0.0268412	-0.129058	-0.152919	-0.0380795	sp|Q9H0E2|TOLIP_HUMAN	TOLLIP	TOLIP_HUMAN Toll-interacting protein	#N/A	#N/A	#N/A	#N/A	#N/A	#N/A	#N/A	#N/A	#N/A	TOLLIP	TOLLIP	#N/A	#N/A	#N/A				4	0.976254	0.00479939	0.0357217	0.00881608	0.497691	-0.106433	1.13528	-0.197158
-0.237997	-0.00465732	0.208269	0.971377	0.91539	0.837151	0.355356	0.29225	0.236514	sp|O95361|TRI16_HUMAN	TRIM16	TRI16_HUMAN Tripartite motif-containing protein 16	#N/A	#N/A	#N/A	#N/A	#N/A	#N/A	#N/A	#N/A	#N/A	TRIM16	TRIM16	#N/A	#N/A	#N/A	+		GRN KO_CONTROL	9	0.00374648	0.919434	1.87905	1.44879	0.0902368	0.306168	0.87683	0.4834
-0.0904454	-0.0291767	0.112083	0.116666	0.0900329	-0.0303635	-0.0579052	0.00240592	-0.176307	sp|Q9C035|TRIM5_HUMAN	TRIM5	TRIM5_HUMAN Tripartite motif-containing protein 5	#N/A	#N/A	#N/A	#N/A	#N/A	#N/A	#N/A	#N/A	#N/A	#N/A	TRIM5	#N/A	#N/A	#N/A				3	0.667762	0.0612914	0.333935	0.106573	0.670546	-0.0747559	0.395557	-0.128957
-0.0347109	-0.142825	0.160957	-0.482951	-0.6353	-0.401529	-0.735363	-0.699833	-0.745334	sp|O75385|ULK1_HUMAN	ULK1	ULK1_HUMAN Serine/threonine-protein kinase ULK1	#N/A	#N/A	#N/A	#N/A	#N/A	#N/A	#N/A	#N/A	#N/A	#N/A	ULK1	#N/A	#N/A	#N/A	+	+	GRN KO_CONTROL;GRN KO+GRN_CONTROL	2	0.0106015	-0.501067	1.89203	-0.818421	0.00355942	-0.721317	1.87834	-1.22264
-0.0919704	0.0603026	0.0272605	-0.00750054	-0.0910767	-0.11546	0.0218014	-0.0631336	-0.111529	sp|Q9P2Y5|UVRAG_HUMAN	UVRAG	UVRAG_HUMAN UV radiation resistance-associated gene protein	#N/A	#N/A	#N/A	#N/A	#N/A	#N/A	#N/A	#N/A	#N/A	#N/A	UVRAG	#N/A	#N/A	#N/A				9	0.611349	-0.0698767	0.535071	-0.125535	0.782903	-0.0494845	0.336886	-0.0882904
0.259234	-0.181903	-0.11776	-0.0856863	-0.029221	0.091737	0.112963	0.395878	0.29672	sp|Q9BV40|VAMP8_HUMAN	VAMP8	VAMP8_HUMAN Vesicle-associated membrane protein 8	#N/A	#N/A	#N/A	#N/A	#N/A	#N/A	#N/A	#N/A	#N/A	#N/A	VAMP8	#N/A	#N/A	#N/A				4	0.976187	0.00575291	0.0124836	0.00888862	0.117492	0.281997	0.77084	0.426855
0.111672	-0.0988561	-0.0207103	-0.18433	-0.0592693	-0.0241342	-0.0257667	-0.157392	0.207962	sp|Q9P0L0|VAPA_HUMAN	VAPA	VAPA_HUMAN Vesicle-associated membrane protein-associated protein A	#N/A	#N/A	#N/A	#N/A	#N/A	#N/A	#N/A	#N/A	#N/A	#N/A	VAPA	#N/A	#N/A	#N/A				3	0.530239	-0.0866129	0.476262	-0.149759	0.961867	0.0108994	0.0292877	0.0174882
0.12068	-0.0135572	-0.116995	-0.146302	-0.0975687	-0.00124156	-0.0894994	0.222397	0.0933107	sp|Q9P0L0-2|VAPA_HUMAN	VAPA	VAPA_HUMAN Isoform 2 of Vesicle-associated membrane protein-associated protein A	#N/A	#N/A	#N/A	#N/A	#N/A	#N/A	#N/A	#N/A	#N/A	#N/A	VAPA	#N/A	#N/A	#N/A				10	0.580919	-0.078413	0.400705	-0.134978	0.673659	0.0786938	0.276231	0.128235
0.127213	-0.0765401	-0.0596625	0.0239433	0.106141	0.0474689	0.0316477	0.0698372	0.235074	sp|O95292|VAPB_HUMAN	VAPB	VAPB_HUMAN Vesicle-associated membrane protein-associated protein B/C	VAPB	#N/A	#N/A	#N/A	#N/A	#N/A	#N/A	#N/A	#N/A	#N/A	VAPB	#N/A	#N/A	#N/A				13	0.669815	0.0621807	0.34825	0.109144	0.494105	0.115183	0.56637	0.195116
0.113137	-0.110168	-0.0116723	-0.00081018	0.0298931	0.0276281	-0.0404134	-0.0402032	0.112224	sp|Q96GC9|VMP1_HUMAN	VMP1	VMP1_HUMAN Vacuole membrane protein 1	#N/A	VMP1	#N/A	#N/A	#N/A	#N/A	#N/A	#N/A	#N/A	#N/A	VMP1	#N/A	#N/A	#N/A				5	0.890354	0.0218047	0.113987	0.0385676	0.947897	0.0134366	0.0562472	0.0230784
-0.1009	-0.00809139	0.101841	0.112137	0.0908819	0.0431867	0.144848	0.0610221	0.0691287	sp|Q9Y4P8|WIPI2_HUMAN	WIPI2	WIPI2_HUMAN WD repeat domain phosphoinositide-interacting protein 2	#N/A	#N/A	#N/A	#N/A	#N/A	#N/A	#N/A	#N/A	#N/A	#N/A	WIPI2	#N/A	#N/A	#N/A				6	0.544748	0.0844521	0.546663	0.15026	0.580323	0.0940497	0.608081	0.16664
-0.0217515	-0.0194671	0.0403551	0.312819	0.23928	-0.026238	-0.0637143	-0.263322	-0.340617	sp|Q9HBF4|ZFYV1_HUMAN	ZFYVE1	ZFYV1_HUMAN Zinc finger FYVE domain-containing protein 1	#N/A	#N/A	#N/A	#N/A	#N/A	#N/A	#N/A	#N/A	#N/A	#N/A	ZFYVE1	#N/A	#N/A	#N/A				2	0.236491	0.175575	0.643384	0.290224	0.18162	-0.222263	0.970337	-0.379962
-0.0393314	-0.0114964	0.0493956	0.142855	0.132742	0.0879312	0.274336	0.117492	0.109185	sp|Q96B36-3|AKTS1_HUMAN	AKT1S1	AKTS1_HUMAN Isoform 3 of Proline-rich AKT1 substrate 1	#N/A	#N/A	#N/A	#N/A	#N/A	#N/A	#N/A	#N/A	#N/A	AKT1S1	#N/A	AKT1S1	#N/A	#N/A				6	0.324026	0.121654	1.62834	0.229032	0.287781	0.167482	1.1524	0.299198
-0.114599	0.0128165	0.0941516	-0.490036	-0.466917	-0.54942	0.0508814	-0.0348249	-0.0267496	sp|Q8TB45|DPTOR_HUMAN	DEPTOR	DPTOR_HUMAN DEP domain-containing mTOR-interacting protein	#N/A	#N/A	#N/A	#N/A	#N/A	#N/A	#N/A	#N/A	#N/A	#N/A	#N/A	DEPTOR	#N/A	#N/A	+		GRN KO_CONTROL	3	0.0093079	-0.499581	2.14012	-0.883386	0.99597	-0.00102087	0.00488906	-0.00180171
0.00791456	-0.0312311	0.0227784	0.0611365	-0.0593502	-0.0818169	0.153955	0.0953614	0.10048	sp|Q9BVC4|LST8_HUMAN	MLST8	LST8_HUMAN Target of rapamycin complex subunit LST8	#N/A	#N/A	#N/A	#N/A	#N/A	#N/A	#N/A	#N/A	#N/A	MLST8	#N/A	MLST8	#N/A	#N/A				5	0.857995	-0.0264975	0.207145	-0.0484224	0.429797	0.116778	2.01598	0.222558
-0.0320364	0.00939058	0.0220921	0.0171278	0.0467337	-0.0258703	0.128902	0.143655	0.146886	sp|P42345|MTOR_HUMAN	MTOR	MTOR_HUMAN Serine/threonine-protein kinase mTOR	#N/A	#N/A	#N/A	#N/A	#N/A	#N/A	#N/A	#N/A	#N/A	#N/A	#N/A	MTOR	#N/A	#N/A				38	0.926334	0.0128483	0.182674	0.0243954	0.348942	0.139999	2.10355	0.270657
-0.105315	0.0169681	0.0821131	0.0461012	0.0763157	-0.0052237	-0.0659984	-0.178819	-0.190966	sp|Q13131-2|AAPK1_HUMAN	PRKAA1	AAPK1_HUMAN Isoform 2 of 5'-AMP-activated protein kinase catalytic subunit alpha-1	#N/A	#N/A	#N/A	#N/A	#N/A	#N/A	#N/A	#N/A	#N/A	#N/A	#N/A	PRKAA1	#N/A	#N/A				11	0.781391	0.0411424	0.262924	0.0734855	0.367477	-0.143183	0.962144	-0.252158
-0.0603551	0.0660836	-0.0085355	-0.284329	-0.207935	-0.414351	-0.138188	-0.107082	-0.156102	sp|P54646|AAPK2_HUMAN	PRKAA2	AAPK2_HUMAN 5'-AMP-activated protein kinase catalytic subunit alpha-2	#N/A	#N/A	#N/A	#N/A	#N/A	#N/A	#N/A	#N/A	#N/A	#N/A	#N/A	PRKAA2	#N/A	#N/A				2	0.0455296	-0.301269	1.71301	-0.528034	0.393941	-0.132855	1.2701	-0.246305
-0.068173	0.018179	0.0475029	-0.0220465	-0.0326233	-0.0213169	-0.0992223	-0.295317	-0.279775	sp|Q9Y478|AAKB1_HUMAN	PRKAB1	AAKB1_HUMAN 5'-AMP-activated protein kinase subunit beta-1	#N/A	#N/A	#N/A	#N/A	#N/A	#N/A	#N/A	#N/A	#N/A	#N/A	#N/A	PRKAB1	#N/A	#N/A				3	0.869568	-0.0244985	0.256388	-0.0457992	0.152951	-0.223941	1.3004	-0.39159
-0.143949	0.0162241	0.115902	0.562128	0.399765	0.256359	0.461403	0.1803	0.22185	sp|O43741|AAKB2_HUMAN	PRKAB2	AAKB2_HUMAN 5'-AMP-activated protein kinase subunit beta-2	#N/A	#N/A	#N/A	#N/A	#N/A	#N/A	#N/A	#N/A	#N/A	#N/A	#N/A	PRKAB2	#N/A	#N/A	+		GRN KO_CONTROL	1	0.0197952	0.410025	1.59715	0.665282	0.0804308	0.291792	1.17636	0.473866
-0.15519	0.005007	0.135547	-0.00955321	0.00732674	-0.105534	-0.165406	-0.222267	-0.342606	sp|P54619-3|AAKG1_HUMAN	PRKAG1	AAKG1_HUMAN Isoform 3 of 5'-AMP-activated protein kinase subunit gamma-1	#N/A	#N/A	#N/A	#N/A	#N/A	#N/A	#N/A	#N/A	#N/A	#N/A	#N/A	PRKAG1	#N/A	#N/A				11	0.846639	-0.0310414	0.120154	-0.0525125	0.143427	-0.238548	1.06467	-0.398257
0.0191066	-0.00462669	-0.014689	-0.142985	-0.197585	-0.317061	-0.0556402	-0.141927	-0.211833	sp|Q6MZQ0|PRR5L_HUMAN	PRR5L	PRR5L_HUMAN Proline-rich protein 5-like	#N/A	#N/A	#N/A	#N/A	#N/A	#N/A	#N/A	#N/A	#N/A	#N/A	#N/A	PRR5L	#N/A	#N/A				1	0.119175	-0.219141	1.3343	-0.396729	0.396852	-0.136397	1.05544	-0.249689
-0.0825829	0.0108806	0.067727	0.0713072	0.0871881	0.00180366	-0.0451774	-0.153656	-0.113071	sp|Q15382|RHEB_HUMAN	RHEB	RHEB_HUMAN GTP-binding protein Rheb	#N/A	#N/A	#N/A	#N/A	#N/A	#N/A	#N/A	#N/A	#N/A	#N/A	#N/A	RHEB	#N/A	#N/A				11	0.692603	0.0547581	0.448242	0.0993682	0.520633	-0.102643	0.86201	-0.185259
-0.0736491	0.00653787	0.0638157	-0.0595658	-0.0714372	-0.0964453	0.109132	0.0590371	0.0644364	sp|Q6R327-3|RICTR_HUMAN	RICTOR	RICTR_HUMAN Isoform 3 of Rapamycin-insensitive companion of mTOR	#N/A	#N/A	#N/A	#N/A	#N/A	#N/A	#N/A	#N/A	#N/A	#N/A	#N/A	RICTOR	#N/A	#N/A				17	0.586929	-0.0747176	0.708267	-0.138028	0.639686	0.0786336	0.750818	0.144837
-0.0486969	0.0431773	0.00404863	0.0717874	-0.0394483	-0.00778469	-0.0891968	0.0886849	-0.181822	sp|P55735|SEC13_HUMAN	SEC13	SEC13_HUMAN Protein SEC13 homolog	#N/A	#N/A	#N/A	#N/A	#N/A	#N/A	#N/A	#N/A	#N/A	#N/A	#N/A	SEC13	#N/A	#N/A				16	0.954057	0.0086751	0.0713268	0.015992	0.750904	-0.0602876	0.272388	-0.103283
0.0185702	-0.0250112	0.00609267	0.00182066	0.0152946	-0.0417848	0.0808388	0.145305	0.128891	sp|Q96EE3-1|SEH1_HUMAN	SEH1L	SEH1_HUMAN Isoform B of Nucleoporin SEH1	#N/A	#N/A	#N/A	#N/A	#N/A	#N/A	#N/A	#N/A	#N/A	#N/A	#N/A	SEH1L	#N/A	#N/A				16	0.955668	-0.00810705	0.138271	-0.015544	0.425382	0.118461	1.99883	0.226381
-0.113585	-0.0767408	0.173146	0.106846	0.182477	0.122355	0.0851523	-0.123297	-0.0358889	sp|Q9Y6P5-2|SESN1_HUMAN	SESN1	SESN1_HUMAN Isoform T1 of Sestrin-1	#N/A	#N/A	#N/A	#N/A	#N/A	#N/A	#N/A	#N/A	#N/A	#N/A	#N/A	SESN1	#N/A	#N/A				1	0.318688	0.142953	0.602327	0.241078	0.928982	-0.0189511	0.0600143	-0.0311458
0.0930316	-0.212483	0.09807	0.12978	0.294239	0.158547	-0.16045	-0.135572	-0.17655	sp|P58004|SESN2_HUMAN	SESN2	SESN2_HUMAN Sestrin-2	#N/A	#N/A	#N/A	#N/A	#N/A	#N/A	#N/A	#N/A	#N/A	SESN2	#N/A	SESN2	#N/A	#N/A				1	0.172171	0.201316	0.745909	0.327595	0.401568	-0.150397	0.553048	-0.249258
-0.235762	0.100071	0.109611	-0.195054	0.0235356	-0.0878533	0.434137	0.151539	-0.226676	sp|P58005|SESN3_HUMAN	SESN3	SESN3_HUMAN Sestrin-3	#N/A	#N/A	#N/A	#N/A	#N/A	#N/A	#N/A	#N/A	#N/A	SESN3	#N/A	SESN3	#N/A	#N/A				1	0.621371	-0.0777641	0.2291	-0.12345	0.545071	0.12836	0.220653	0.177642
0.113763	-0.039076	-0.0821105	-0.0270225	-0.0143885	0.0154647	-0.229941	-0.255554	-0.0975322	sp|P08195-4|4F2_HUMAN	SLC3A2	4F2_HUMAN Isoform 4 of 4F2 cell-surface antigen heavy chain	#N/A	#N/A	#N/A	#N/A	#N/A	#N/A	#N/A	#N/A	#N/A	#N/A	#N/A	SLC3A2	#N/A	#N/A				39	0.970549	-0.00617439	0.0326221	-0.0110109	0.222924	-0.191868	1.15707	-0.332524
0.0727046	-0.0731379	-0.00325647	-0.158233	0.103119	-0.152249	-0.279758	-0.297506	-0.197284	sp|Q01650|LAT1_HUMAN	SLC7A5	LAT1_HUMAN Large neutral amino acids transporter small subunit 1	#N/A	#N/A	#N/A	#N/A	#N/A	#N/A	#N/A	#N/A	#N/A	#N/A	#N/A	SLC7A5	#N/A	#N/A				12	0.65043	-0.067891	0.274505	-0.113934	0.0864	-0.256953	2.00558	-0.465308
-0.21874	0.0239805	0.168543	-0.0218181	0.0092074	-0.184202	-0.123398	-0.235219	-0.262102	sp|Q9P0N9|TBCD7_HUMAN	TBC1D7	TBCD7_HUMAN TBC1 domain family member 7	#N/A	#N/A	#N/A	#N/A	#N/A	#N/A	#N/A	#N/A	#N/A	#N/A	#N/A	TBC1D7	#N/A	#N/A				5	0.724134	-0.0568658	0.163449	-0.0905623	0.259679	-0.198168	0.66807	-0.319261
-0.118628	0.0157569	0.0948507	0.0482271	0.0515613	0.0198776	0.022276	-0.0818749	-0.108104	sp|Q92574|TSC1_HUMAN	TSC1	TSC1_HUMAN Hamartin	#N/A	#N/A	#N/A	#N/A	#N/A	#N/A	#N/A	#N/A	#N/A	#N/A	#N/A	TSC1	#N/A	#N/A				12	0.781014	0.042562	0.24674	0.0755829	0.772807	-0.0532276	0.285689	-0.0927398
-0.11424	-0.0330201	0.135875	0.0185878	-0.0368047	-0.108995	0.0330351	-0.10456	-0.191462	sp|P49815|TSC2_HUMAN	TSC2	TSC2_HUMAN Tuberin	#N/A	#N/A	#N/A	#N/A	#N/A	#N/A	#N/A	#N/A	#N/A	#N/A	#N/A	TSC2	#N/A	#N/A				16	0.803912	-0.0386088	0.172694	-0.0662918	0.64041	-0.083867	0.353559	-0.140134
-0.102447	0.00772264	0.0883874	0.173207	0.0579904	-0.0412689	0.133967	-0.0533847	-0.0223664	sp|Q9HD42|CHM1A_HUMAN	CHMP1A	CHM1A_HUMAN Charged multivesicular body protein 1a	#N/A	#N/A	#N/A	#N/A	#N/A	#N/A	CHMP1A	#N/A	#N/A	#N/A	#N/A	#N/A	CHMP1A	#N/A				7	0.648271	0.0654219	0.322853	0.112204	0.912181	0.0215179	0.0960493	0.0370917
-0.1195	0.154252	-0.0489358	-0.417711	-0.426509	-0.475313	-0.179614	-0.33463	-0.423284	sp|Q7LBR1|CHM1B_HUMAN	CHMP1B	CHM1B_HUMAN Charged multivesicular body protein 1b	#N/A	#N/A	#N/A	#N/A	#N/A	#N/A	CHMP1B	#N/A	#N/A	#N/A	#N/A	#N/A	CHMP1B	#N/A	+		GRN KO_CONTROL	6	0.0179928	-0.435116	1.5367	-0.745073	0.0642066	-0.307781	1.31609	-0.505682
-0.169366	0.0760588	0.0794734	-0.150779	-0.182578	-0.241627	-0.137495	-0.42266	-0.327278	sp|O43633|CHM2A_HUMAN	CHMP2A	CHM2A_HUMAN Charged multivesicular body protein 2a	#N/A	#N/A	#N/A	#N/A	#N/A	#N/A	CHMP2A	#N/A	#N/A	#N/A	#N/A	#N/A	CHMP2A	#N/A				15	0.190975	-0.18705	0.850325	-0.318885	0.0816128	-0.291199	1.16503	-0.471562
-0.0606223	0.0226421	0.0360903	0.174903	0.163445	0.0868097	0.0427199	-0.155376	-0.162999	sp|Q9UQN3|CHM2B_HUMAN	CHMP2B	CHM2B_HUMAN Charged multivesicular body protein 2b	#N/A	#N/A	#N/A	#N/A	#N/A	#N/A	CHMP2B	#N/A	#N/A	#N/A	#N/A	#N/A	CHMP2B	#N/A				7	0.255125	0.142349	1.58784	0.263131	0.599399	-0.091255	0.507656	-0.159031
-0.110233	-0.0134028	0.114778	0.183949	0.176147	-0.00829583	0.318565	0.249436	0.122417	sp|Q9Y3E7-3|CHMP3_HUMAN	CHMP3	CHMP3_HUMAN Isoform 3 of Charged multivesicular body protein 3	#N/A	#N/A	#N/A	#N/A	#N/A	#N/A	#N/A	#N/A	#N/A	#N/A	#N/A	#N/A	CHMP3	#N/A				2	0.379275	0.120219	0.593585	0.203584	0.139188	0.233092	1.25217	0.39718
-0.116299	0.0710854	0.0383551	0.00981205	-0.0510166	-0.138496	-0.074048	-0.359474	-0.35752	sp|Q9BY43|CHM4A_HUMAN	CHMP4A	CHM4A_HUMAN Charged multivesicular body protein 4a	#N/A	#N/A	#N/A	#N/A	#N/A	#N/A	CHMP4A	#N/A	#N/A	#N/A	#N/A	#N/A	CHMP4A	#N/A				8	0.685622	-0.0576139	0.325916	-0.100714	0.116478	-0.261394	1.03677	-0.427787
-0.0898313	0.0535597	0.0321643	0.142234	0.0667844	0.0523674	0.113059	-0.0513814	-0.0609576	sp|Q9H444|CHM4B_HUMAN	CHMP4B	CHM4B_HUMAN Charged multivesicular body protein 4b	#N/A	#N/A	#N/A	#N/A	#N/A	#N/A	#N/A	#N/A	#N/A	#N/A	#N/A	#N/A	CHMP4B	#N/A				13	0.500042	0.0884977	0.740754	0.160136	0.993897	0.00160896	0.0073157	0.00281285
-0.0627037	-0.0312313	0.0894266	-0.00172232	-0.0738579	-0.0858184	-0.0612134	-0.275368	-0.182462	sp|Q96CF2|CHM4C_HUMAN	CHMP4C	CHM4C_HUMAN Charged multivesicular body protein 4c	#N/A	#N/A	#N/A	#N/A	#N/A	#N/A	#N/A	#N/A	#N/A	#N/A	#N/A	#N/A	CHMP4C	#N/A				3	0.710267	-0.0522967	0.403023	-0.09452	0.281095	-0.171512	1.01555	-0.297032
-0.0330182	-0.0136942	0.0455462	0.128949	0.0941669	0.0148907	0.0754548	-0.0845552	-0.11355	sp|Q9NZZ3|CHMP5_HUMAN	CHMP5	CHMP5_HUMAN Charged multivesicular body protein 5	#N/A	#N/A	#N/A	#N/A	#N/A	#N/A	#N/A	#N/A	#N/A	#N/A	#N/A	#N/A	CHMP5	#N/A				11	0.539586	0.0797242	0.874917	0.147309	0.831994	-0.0404947	0.241162	-0.0718828
0.028284	0.00749562	-0.036537	0.102148	0.271449	0.222409	-0.10193	-0.197782	0.130833	sp|Q96FZ7|CHMP6_HUMAN	CHMP6	CHMP6_HUMAN Charged multivesicular body protein 6	#N/A	#N/A	#N/A	#N/A	#N/A	#N/A	CHMP6	#N/A	#N/A	#N/A	#N/A	#N/A	CHMP6	#N/A				3	0.145796	0.198921	1.35139	0.359192	0.781074	-0.0560402	0.203302	-0.0934902
-0.114514	0.0369109	0.0709272	0.08152	-0.00103562	-0.00899369	0.172571	0.0496006	-0.0140809	sp|Q8WUX9|CHMP7_HUMAN	CHMP7	CHMP7_HUMAN Charged multivesicular body protein 7	#N/A	#N/A	#N/A	#N/A	#N/A	#N/A	#N/A	#N/A	#N/A	#N/A	#N/A	#N/A	CHMP7	#N/A				9	0.863195	0.0260554	0.148019	0.0462039	0.682824	0.0715886	0.380434	0.12363
-0.0104822	3.86956e-05	0.0103681	0.084333	0.00335869	0.0178105	0.247365	0.297991	0.163018	sp|O14964|HGS_HUMAN	HGS	HGS_HUMAN Hepatocyte growth factor-regulated tyrosine kinase substrate	#N/A	#N/A	#N/A	#N/A	#N/A	#N/A	HGS	#N/A	#N/A	#N/A	#N/A	#N/A	HGS	#N/A				19	0.807164	0.0351926	0.535137	0.0669505	0.126932	0.23615	1.61112	0.437457
-0.0565341	0.0508079	0.00372292	0.0278432	-0.0413417	-0.0953013	-0.0246791	0.410941	-0.136967	sp|P53990-5|IST1_HUMAN	IST1	IST1_HUMAN Isoform 5 of IST1 homolog	#N/A	#N/A	#N/A	#N/A	#N/A	#N/A	#N/A	#N/A	#N/A	#N/A	#N/A	#N/A	IST1	#N/A				15	0.803771	-0.0355988	0.306196	-0.0650471	0.696941	0.0837659	0.175153	0.125032
-0.0752973	-0.00104251	0.0725528	0.0251991	0.0415088	-0.0907602	0.294659	0.200151	0.163702	sp|Q96EY5|MB12A_HUMAN	MVB12A	MB12A_HUMAN Multivesicular body subunit 12A	#N/A	#N/A	#N/A	#N/A	#N/A	#N/A	#N/A	#N/A	#N/A	#N/A	#N/A	#N/A	MVB12A	#N/A				4	0.966476	-0.00675515	0.0384544	-0.0120708	0.140408	0.220767	1.71902	0.395759
-0.15394	-0.041221	0.175525	-0.0404777	-0.120339	-0.100574	-0.130377	0.0538879	-0.33785	sp|Q8WUM4|PDC6I_HUMAN	PDCD6IP	PDC6I_HUMAN Programmed cell death 6-interacting protein	#N/A	#N/A	#N/A	#N/A	#N/A	#N/A	#N/A	#N/A	#N/A	#N/A	#N/A	#N/A	PDCD6IP	#N/A				37	0.600144	-0.0805849	0.305137	-0.134395	0.475937	-0.131568	0.368813	-0.202778
-0.0787604	-0.015762	0.0894915	0.253991	0.0872032	0.0385073	0.128534	0.0236902	-0.0436052	sp|Q96H20|SNF8_HUMAN	SNF8	SNF8_HUMAN Vacuolar-sorting protein SNF8	#N/A	#N/A	#N/A	#N/A	#N/A	#N/A	#N/A	#N/A	#N/A	#N/A	#N/A	#N/A	SNF8	#N/A				6	0.34121	0.128244	0.706174	0.220486	0.83975	0.0378832	0.209212	0.0664475
-0.00852564	-0.00605737	0.0144723	0.0286067	0.0110196	-0.0222426	0.141364	0.0112056	0.0467703	sp|Q92783|STAM1_HUMAN	STAM	STAM1_HUMAN Signal transducing adapter molecule 1	#N/A	#N/A	#N/A	#N/A	#N/A	#N/A	STAM	#N/A	#N/A	#N/A	#N/A	#N/A	STAM	#N/A				13	0.96921	0.00583149	0.125377	0.0112883	0.702616	0.0664835	0.645323	0.123227
0.045034	0.0829572	-0.13748	0.218755	0.188749	0.125305	0.408153	-0.00150701	0.311421	sp|O75886|STAM2_HUMAN	STAM2	STAM2_HUMAN Signal transducing adapter molecule 2	#N/A	#N/A	#N/A	#N/A	#N/A	#N/A	STAM2	#N/A	#N/A	#N/A	#N/A	#N/A	STAM2	#N/A				8	0.192284	0.180766	0.990024	0.315248	0.16854	0.242519	0.742461	0.378276
-0.0821797	0.0404115	0.038385	-0.143715	-0.162375	-0.180082	-0.054401	-0.196509	-0.126942	sp|Q99816|TS101_HUMAN	TSG101	TS101_HUMAN Tumor susceptibility gene 101 protein	#N/A	#N/A	#N/A	#N/A	#N/A	#N/A	#N/A	#N/A	#N/A	#N/A	#N/A	#N/A	TSG101	#N/A				15	0.224713	-0.16093	1.29927	-0.29699	0.426404	-0.124823	1.01584	-0.223829
-0.0462209	-0.00413264	0.048781	-0.079479	-0.199515	-0.284947	-0.152405	-0.341337	-0.310106	sp|Q9NZ09-4|UBAP1_HUMAN	UBAP1	UBAP1_HUMAN Isoform 4 of Ubiquitin-associated protein 1	#N/A	#N/A	#N/A	#N/A	#N/A	#N/A	#N/A	#N/A	#N/A	#N/A	#N/A	#N/A	UBAP1	#N/A				8	0.16994	-0.187456	1.15583	-0.331414	0.0887485	-0.267425	1.54673	-0.473647
-0.162788	0.0273131	0.121135	0.153299	0.0989668	0.0283626	0.0758054	-0.0371077	-0.0430618	sp|Q9BRG1|VPS25_HUMAN	VPS25	VPS25_HUMAN Vacuolar protein-sorting-associated protein 25	#N/A	#N/A	#N/A	#N/A	#N/A	#N/A	#N/A	#N/A	#N/A	#N/A	#N/A	#N/A	VPS25	#N/A				8	0.490608	0.0983225	0.436234	0.166363	0.988925	0.0033251	0.0116268	0.0056164
-0.0496698	-0.00560608	0.0534185	-0.106014	-0.244614	-0.234576	-0.0550124	0.077661	-0.24261	sp|Q9UK41-2|VPS28_HUMAN	VPS28	VPS28_HUMAN Isoform 2 of Vacuolar protein sorting-associated protein 28 homolog	#N/A	#N/A	#N/A	#N/A	#N/A	#N/A	#N/A	#N/A	#N/A	#N/A	#N/A	#N/A	VPS28	#N/A				9	0.142918	-0.194449	1.55105	-0.351186	0.702675	-0.0727012	0.282164	-0.121658
[truncated: 7,498 more rows]
[truncated: 8 more columns]
