# Supplementary material for: Deficiency of the frontotemporal dementia gene GRN results in gangliosidosis
Source: Nat Commun. 2022 Oct 7;13:5924. doi: 10.1038/s41467-022-33500-9 (PMC9546883; doi:10.1038/s41467-022-33500-9)
Supplement: Supplementary file 8 — Supplementary Data 5 [file 41467_2022_33500_MOESM8_ESM.xlsx]

## Sheet: HeLa-Control_GRN KO
Protein Id	Gene Symbol	Description	Group ID	Number of peptides	Collapsed?	Control	Control	Control	GRN KO	GRN KO	GRN KO
sp|P55011|S12A2_HUMAN	SLC12A2	S12A2_HUMAN Solute carrier family 12 member 2	0	8	C	498.35	498.638	467.383	415.586	415.867	410.5
sp|P37108|SRP14_HUMAN	SRP14	SRP14_HUMAN Signal recognition particle 14 kDa protein	1	3	C	275.777	299.711	338.023	342.303	379.564	311.784
sp|Q8N697|S15A4_HUMAN	SLC15A4	S15A4_HUMAN Solute carrier family 15 member 4	2	9	C	3527.51	3750.79	1838.19	3093.16	878.385	2822.28
sp|P36578|RL4_HUMAN	RPL4	RL4_HUMAN 60S ribosomal protein L4	3	13	C	2672.65	3562.05	3478.81	3769.63	3946.05	4846.65
sp|P55036|PSMD4_HUMAN	PSMD4	PSMD4_HUMAN 26S proteasome non-ATPase regulatory subunit 4	5	7	C	702.756	783.039	748.595	969.103	934.231	971.558
sp|A1X283|SPD2B_HUMAN	SH3PXD2B	SPD2B_HUMAN SH3 and PX domain-containing protein 2B	6	6	C	462.037	516.385	480.124	636.704	591.755	653.203
sp|Q9BQE4|SELS_HUMAN	VIMP	SELS_HUMAN Selenoprotein S	7	1	C	36.3608	29.6654	37.9265	43.3104	41.1523	36.704
sp|O95159|ZFPL1_HUMAN	ZFPL1	ZFPL1_HUMAN Zinc finger protein-like 1	8	2	C	134.416	99.8515	135.128	137.47	112.194	112.787
sp|Q6P2E9|EDC4_HUMAN	EDC4	EDC4_HUMAN Enhancer of mRNA-decapping protein 4	9	2	C	147.11	151.372	152.201	206.967	192.611	204.808
sp|Q9NQP4|PFD4_HUMAN	PFDN4	PFD4_HUMAN Prefoldin subunit 4	10	4	C	160.378	183.662	229.257	199.167	229.991	211.213
sp|O15357|SHIP2_HUMAN	INPPL1	SHIP2_HUMAN Phosphatidylinositol 3,4,5-trisphosphate 5-phosphatase 2	11	22	C	1639.05	1753.57	1566.04	1973.28	1721.81	1987.25
sp|P02786|TFR1_HUMAN	TFRC	TFR1_HUMAN Transferrin receptor protein 1	12	54	C	14728.9	13452.3	11978	9075.77	8537.81	8656.74
sp|P07954|FUMH_HUMAN	FH	FUMH_HUMAN Fumarate hydratase, mitochondrial	13	20	C	3712.54	3834.31	4030.32	4052.41	4143.3	3579.66
sp|Q9Y490|TLN1_HUMAN	TLN1	TLN1_HUMAN Talin-1	14	97	C	11589.4	11608.4	12465.4	13044.2	14045.6	13546.7
sp|Q9Y4G6|TLN2_HUMAN	TLN2	TLN2_HUMAN Talin-2	14	14	C	1379.48	1296.83	1485.31	1586.85	1787.97	1689.9
sp|P18621-3|RL17_HUMAN	RPL17	RL17_HUMAN Isoform 3 of 60S ribosomal protein L17	14	6	C	259.992	339.722	353.841	479.945	507.411	603.239
sp|O94826|TOM70_HUMAN	TOMM70A	TOM70_HUMAN Mitochondrial import receptor subunit TOM70	15	16	C	1342.48	1149.59	1545.93	2057.75	2138.48	1723.27
sp|P23381|SYWC_HUMAN	WARS	SYWC_HUMAN Tryptophan--tRNA ligase, cytoplasmic	16	13	C	1226.37	1258.39	1267.17	1659.84	1365.12	1672.29
sp|Q9Y3B7|RM11_HUMAN	MRPL11	RM11_HUMAN 39S ribosomal protein L11, mitochondrial	17	4	C	301.394	293.829	427.956	416.567	661.558	409.138
sp|Q9BQS8|FYCO1_HUMAN	FYCO1	FYCO1_HUMAN FYVE and coiled-coil domain-containing protein 1	18	5	C	143.691	128.289	119.463	130.597	140.457	144.712
sp|Q8TAE8|G45IP_HUMAN	GADD45GIP1	G45IP_HUMAN Growth arrest and DNA damage-inducible proteins-interacting protein 1	19	1	C	101.263	97.3399	133.735	187.664	185.673	150.751
sp|O15269|SPTC1_HUMAN	SPTLC1	SPTC1_HUMAN Serine palmitoyltransferase 1	20	10	C	2045.19	1831.21	1492.82	1120.22	1089.9	1076.62
sp|P31948|STIP1_HUMAN	STIP1	STIP1_HUMAN Stress-induced-phosphoprotein 1	21	33	C	6446.09	6414.42	7426.43	6060.48	5862.79	6348.76
sp|Q13423|NNTM_HUMAN	NNT	NNTM_HUMAN NAD(P) transhydrogenase, mitochondrial	22	61	C	5776.21	6256.88	5909.88	8351.85	7784.35	7433.46
sp|O60716-3|CTND1_HUMAN	CTNND1	CTND1_HUMAN Isoform 1AC of Catenin delta-1	23	21	C	1971.08	1891.51	1807.74	1952.05	2236.59	1869.79
sp|Q9NV92|NFIP2_HUMAN	NDFIP2	NFIP2_HUMAN NEDD4 family-interacting protein 2	24	4	C	335.64	304.077	281.911	181.792	221.863	179.493
sp|Q14498|RBM39_HUMAN	RBM39	RBM39_HUMAN RNA-binding protein 39	25	5	C	784.312	1110.34	886.461	1105.53	904.108	1039.63
sp|Q9NX63|CHCH3_HUMAN	CHCHD3	CHCH3_HUMAN Coiled-coil-helix-coiled-coil-helix domain-containing protein 3, mitochondrial	26	12	C	1089.02	1072.96	1242.99	1663.12	1591	1434.69
sp|P31350-2|RIR2_HUMAN	RRM2	RIR2_HUMAN Isoform 2 of Ribonucleoside-diphosphate reductase subunit M2	27	8	C	634.009	677.298	916.089	934.731	1078.09	1072.45
sp|Q16643-3|DREB_HUMAN	DBN1	DREB_HUMAN Isoform 3 of Drebrin	28	5	C	149.102	144.391	161.254	146.248	216.55	162.941
sp|Q9NVA2-2|SEP11_HUMAN	2019-09-11	SEP11_HUMAN Isoform 2 of Septin-11	29	13	C	891.341	1068.86	944.004	1283.66	901.443	1309.34
sp|Q16181|SEPT7_HUMAN	2019-09-07	SEPT7_HUMAN Septin-7	29	11	C	876.478	973.338	1079.42	1450.6	1271.74	1241.77
sp|Q14141|SEPT6_HUMAN	2019-09-06	SEPT6_HUMAN Septin-6	29	2	C	105.899	131.457	95.5357	149.286	79.5927	159.824
sp|Q92599|SEPT8_HUMAN	2019-09-08	SEPT8_HUMAN Septin-8	29	4	C	273.507	287.068	331.877	391.657	396.252	358.61
sp|Q7Z5L9|I2BP2_HUMAN	IRF2BP2	I2BP2_HUMAN Interferon regulatory factor 2-binding protein 2	30	8	C	794.384	974.182	785.684	968.988	892.203	966.588
sp|P08559-4|ODPA_HUMAN	PDHA1	ODPA_HUMAN Isoform 4 of Pyruvate dehydrogenase E1 component subunit alpha, somatic form, mitochondrial	31	14	C	2278.92	2546.4	2621.89	3664.43	3427.59	3483.12
sp|Q86XX4-2|FRAS1_HUMAN	FRAS1	FRAS1_HUMAN Isoform 2 of Extracellular matrix protein FRAS1	32	10	C	690.057	622.68	548.772	404.103	461.928	435.99
sp|P49006|MRP_HUMAN	MARCKSL1	MRP_HUMAN MARCKS-related protein	33	4	C	1013.31	819.601	839.855	587.092	622.182	533.314
sp|P18206|VINC_HUMAN	VCL	VINC_HUMAN Vinculin	34	59	C	10400.5	8053.37	8354.19	9846	6172.84	8751.26
sp|P19404|NDUV2_HUMAN	NDUFV2	NDUV2_HUMAN NADH dehydrogenase [ubiquinone] flavoprotein 2, mitochondrial	35	7	C	487.379	472.691	537.673	589.631	585.507	559.3
sp|O43837|IDH3B_HUMAN	IDH3B	IDH3B_HUMAN Isocitrate dehydrogenase [NAD] subunit beta, mitochondrial	36	5	C	526.369	526.726	568.05	738.345	595.352	636.775
sp|P54802|ANAG_HUMAN	NAGLU	ANAG_HUMAN Alpha-N-acetylglucosaminidase	37	4	C	510.522	505.177	899.668	593.03	607.725	598.347
sp|P51452|DUS3_HUMAN	DUSP3	DUS3_HUMAN Dual specificity protein phosphatase 3	38	3	C	371.798	440.38	501.246	516.825	662.649	601.502
sp|Q9Y277|VDAC3_HUMAN	VDAC3	VDAC3_HUMAN Voltage-dependent anion-selective channel protein 3	39	21	C	3147.17	3145.33	2899.53	2909.19	3218.21	2765.04
sp|P21796|VDAC1_HUMAN	VDAC1	VDAC1_HUMAN Voltage-dependent anion-selective channel protein 1	39	31	C	3364.74	3342.54	3297.23	3835.97	3950.35	3609.57
sp|Q86VP6|CAND1_HUMAN	CAND1	CAND1_HUMAN Cullin-associated NEDD8-dissociated protein 1	40	18	C	3000.27	2523.74	2245.43	2351.19	1799.67	2432.44
sp|Q15293|RCN1_HUMAN	RCN1	RCN1_HUMAN Reticulocalbin-1	42	16	C	2277.72	2179.85	2176.9	3274.52	2724.9	3059.3
sp|O15382|BCAT2_HUMAN	BCAT2	BCAT2_HUMAN Branched-chain-amino-acid aminotransferase, mitochondrial	43	4	C	279.134	317.47	343.708	421.586	304.738	444.783
sp|P12270|TPR_HUMAN	TPR	TPR_HUMAN Nucleoprotein TPR	44	26	C	1986.53	2538.03	2391	3119.96	2817.52	3125.92
sp|P31327-3|CPSM_HUMAN	CPS1	CPSM_HUMAN Isoform 3 of Carbamoyl-phosphate synthase [ammonia], mitochondrial	45	85	C	19509	20489.6	20878.6	19472.2	20357	18720.9
sp|P27708|PYR1_HUMAN	CAD	PYR1_HUMAN CAD protein	45	15	C	1582.47	1670.65	1689.99	1545.94	1461.46	1609.89
sp|P80723|BASP1_HUMAN	BASP1	BASP1_HUMAN Brain acid soluble protein 1	46	54	C	11027.4	8671.22	7923.8	9631.56	10358.5	9968.8
sp|Q12929|EPS8_HUMAN	EPS8	EPS8_HUMAN Epidermal growth factor receptor kinase substrate 8	47	1	C	31.052	28.2012	26.5327	35.7224	23.597	30.9516
sp|Q9Y2A7-2|NCKP1_HUMAN	NCKAP1	NCKP1_HUMAN Isoform 2 of Nck-associated protein 1	48	7	C	551.036	533.137	502.676	557.846	498.474	582.21
sp|Q9NW82|WDR70_HUMAN	WDR70	WDR70_HUMAN WD repeat-containing protein 70	49	11	C	2116.97	2929.1	2348.06	2982.73	2392.58	2878.37
sp|Q01995|TAGL_HUMAN	TAGLN	TAGL_HUMAN Transgelin	50	10	C	441.54	469.654	574.887	600.856	641.556	676.835
sp|P09496-2|CLCA_HUMAN	CLTA	CLCA_HUMAN Isoform Non-brain of Clathrin light chain A	51	9	C	1581.08	1627.42	1714.26	2133.83	2261.5	2022.6
sp|P11586|C1TC_HUMAN	MTHFD1	C1TC_HUMAN C-1-tetrahydrofolate synthase, cytoplasmic	53	51	C	6650.63	8035.87	8237.81	9961.6	9726.24	9381.42
sp|P29966|MARCS_HUMAN	MARCKS	MARCS_HUMAN Myristoylated alanine-rich C-kinase substrate	54	22	C	3012.61	2901.05	2128.02	2550.74	1931.71	2602.68
sp|Q9UHV9|PFD2_HUMAN	PFDN2	PFD2_HUMAN Prefoldin subunit 2	55	2	C	117.805	119.832	137.874	121.427	117.594	118.386
sp|P35232|PHB_HUMAN	PHB	PHB_HUMAN Prohibitin	56	19	C	2902.32	2518.4	3934.16	2703.82	6093.05	2711.49
sp|P05023|AT1A1_HUMAN	ATP1A1	AT1A1_HUMAN Sodium/potassium-transporting ATPase subunit alpha-1	57	87	C	21375.3	20034.7	17031.8	10904.2	10551.2	10761.2
sp|Q08379|GOGA2_HUMAN	GOLGA2	GOGA2_HUMAN Golgin subfamily A member 2	58	10	C	750.281	714.883	550.991	770.158	769.353	785.123
sp|P78318|IGBP1_HUMAN	IGBP1	IGBP1_HUMAN Immunoglobulin-binding protein 1	59	8	C	562.108	653.65	741.524	987.304	980.086	1009
sp|P49327|FAS_HUMAN	FASN	FAS_HUMAN Fatty acid synthase	60	52	C	6444.41	6477	5625.03	5338.91	4752.57	5665.04
sp|P35606|COPB2_HUMAN	COPB2	COPB2_HUMAN Coatomer subunit beta'	61	19	C	2488.59	2649.79	2099.62	2845.68	2220.37	2855.16
sp|P53985|MOT1_HUMAN	SLC16A1	MOT1_HUMAN Monocarboxylate transporter 1	62	8	C	2007.05	1790.84	1429.55	1323.04	1107.4	1332.2
sp|Q9Y487|VPP2_HUMAN	ATP6V0A2	VPP2_HUMAN V-type proton ATPase 116 kDa subunit a isoform 2	63	11	C	1359.78	1329.9	1171.65	939.716	789.26	874.593
sp|Q93050-3|VPP1_HUMAN	ATP6V0A1	VPP1_HUMAN Isoform 3 of V-type proton ATPase 116 kDa subunit a isoform 1	63	24	C	2620.82	2532.06	2674.24	2146.08	2372.39	2037.6
sp|Q10471|GALT2_HUMAN	GALNT2	GALT2_HUMAN Polypeptide N-acetylgalactosaminyltransferase 2	64	34	C	5638.25	6054.98	5682.85	5360.21	5869.34	4963.11
sp|Q9NVZ3-2|NECP2_HUMAN	NECAP2	NECP2_HUMAN Isoform 2 of Adaptin ear-binding coat-associated protein 2	65	4	C	299.753	350.68	243.982	338.078	231.182	382.517
sp|P62258|1433E_HUMAN	YWHAE	1433E_HUMAN 14-3-3 protein epsilon	66	17	C	2105.04	1710.22	2928.44	1833.73	2612.78	2023.32
sp|Q04917|1433F_HUMAN	YWHAH	1433F_HUMAN 14-3-3 protein eta	66	5	C	432.437	371.216	459.674	417.72	448.594	431.394
sp|P27348|1433T_HUMAN	YWHAQ	1433T_HUMAN 14-3-3 protein theta	66	7	C	479.91	411.655	438.658	440.164	374.424	501.534
sp|P31946|1433B_HUMAN	YWHAB	1433B_HUMAN 14-3-3 protein beta/alpha	66	11	C	1205.78	1008.68	1427.09	1200.19	1360.49	1220.46
sp|P31947|1433S_HUMAN	SFN	1433S_HUMAN 14-3-3 protein sigma	66	4	C	472.717	351.675	559.635	448.953	564.581	479.84
sp|P61981|1433G_HUMAN	YWHAG	1433G_HUMAN 14-3-3 protein gamma	66	3	C	219.235	174.604	239.326	208.297	205.414	190.581
sp|P63104|1433Z_HUMAN	YWHAZ	1433Z_HUMAN 14-3-3 protein zeta/delta	66	12	C	1594.69	1289.83	1933.37	1374.5	1696.25	1442.2
sp|P49257|LMAN1_HUMAN	LMAN1	LMAN1_HUMAN Protein ERGIC-53	67	33	C	3065.57	2702.54	2187.32	3214.75	2662.13	2901.87
sp|P50416|CPT1A_HUMAN	CPT1A	CPT1A_HUMAN Carnitine O-palmitoyltransferase 1, liver isoform	68	8	C	494.875	525.369	509.302	540.604	482.806	503.236
sp|O00273|DFFA_HUMAN	DFFA	DFFA_HUMAN DNA fragmentation factor subunit alpha	69	5	C	460.659	530.847	550.753	689.854	673.89	775.857
sp|O00273-2|DFFA_HUMAN	DFFA	DFFA_HUMAN Isoform DFF35 of DNA fragmentation factor subunit alpha	69	1	C	12.3173	15.4968	15.7556	13.4542	21.9631	22.3715
sp|P31040|DHSA_HUMAN	SDHA	DHSA_HUMAN Succinate dehydrogenase [ubiquinone] flavoprotein subunit, mitochondrial	70	25	C	3210.18	3321.85	3126.25	4380.68	3814.38	4095.02
sp|Q5JTZ9|SYAM_HUMAN	AARS2	SYAM_HUMAN Alanine--tRNA ligase, mitochondrial	71	3	C	69.2076	63.7834	86.494	96.2121	111.129	83.1071
sp|P04406|G3P_HUMAN	GAPDH	G3P_HUMAN Glyceraldehyde-3-phosphate dehydrogenase	72	209	C	48134.6	47460.9	45774.8	44902.2	56556.7	41169.7
sp|Q8WX93|PALLD_HUMAN	PALLD	PALLD_HUMAN Palladin	73	22	C	3312.76	3942.59	3662.91	4677.99	3955.21	4347.92
sp|Q9UBI1|COMD3_HUMAN	COMMD3	COMD3_HUMAN COMM domain-containing protein 3	74	3	C	330.581	253.397	354.917	311.026	410.395	319.984
sp|Q86XP3|DDX42_HUMAN	DDX42	DDX42_HUMAN ATP-dependent RNA helicase DDX42	75	3	C	235.25	303.743	254.317	285.575	319.927	283.879
sp|P26006-1|ITA3_HUMAN	ITGA3	ITA3_HUMAN Isoform 2 of Integrin alpha-3	76	25	C	2671.82	2400.68	2326.09	2356.09	2298.53	2197.88
sp|P16401|H15_HUMAN	HIST1H1B	H15_HUMAN Histone H1.5	77	14	C	1580.79	2021.13	2951.91	2477.56	4537.03	3330.23
sp|P16403|H12_HUMAN	HIST1H1C	H12_HUMAN Histone H1.2	77	3	C	643.488	1030.68	970.644	1052.29	1154.25	1498.94
sp|P10412|H14_HUMAN	HIST1H1E	H14_HUMAN Histone H1.4	77	5	C	1633	2523.99	2478.26	3595.28	3998.89	5198.11
sp|P16402|H13_HUMAN	HIST1H1D	H13_HUMAN Histone H1.3	77	9	C	762.781	1103.91	1081.46	1572.21	1819.96	1973.52
sp|Q9NSD9|SYFB_HUMAN	FARSB	SYFB_HUMAN Phenylalanine--tRNA ligase beta subunit	78	5	C	266.153	338.111	252.462	429.398	343.631	462.402
sp|P30837|AL1B1_HUMAN	ALDH1B1	AL1B1_HUMAN Aldehyde dehydrogenase X, mitochondrial	79	22	C	1910.57	2250.73	2092.59	3576.66	2745.46	3539.85
sp|P05091|ALDH2_HUMAN	ALDH2	ALDH2_HUMAN Aldehyde dehydrogenase, mitochondrial	79	11	C	654.911	701.269	731.642	937.426	872.377	876.93
sp|O94788|AL1A2_HUMAN	ALDH1A2	AL1A2_HUMAN Retinal dehydrogenase 2	79	2	C	315.645	327.744	410.987	467.469	671.707	462.742
sp|Q86UP2|KTN1_HUMAN	KTN1	KTN1_HUMAN Kinectin	80	42	C	5578.69	5503.03	5874.89	7429.04	7873.84	6909.95
sp|P09758|TACD2_HUMAN	TACSTD2	TACD2_HUMAN Tumor-associated calcium signal transducer 2	81	4	C	251.74	235.682	201.431	191.301	189.909	181.492
sp|Q9Y5K8|VATD_HUMAN	ATP6V1D	VATD_HUMAN V-type proton ATPase subunit D	82	6	C	731.729	562.55	858.062	564.387	701.784	511.121
sp|P22102|PUR2_HUMAN	GART	PUR2_HUMAN Trifunctional purine biosynthetic protein adenosine-3	83	21	C	1915.02	1912.64	1781.32	1576.29	1551.33	1632.22
sp|Q8TCJ2|STT3B_HUMAN	STT3B	STT3B_HUMAN Dolichyl-diphosphooligosaccharide--protein glycosyltransferase subunit STT3B	84	12	C	3048	3052.38	2631.69	3410.45	2832.32	3047.03
sp|P46977|STT3A_HUMAN	STT3A	STT3A_HUMAN Dolichyl-diphosphooligosaccharide--protein glycosyltransferase subunit STT3A	84	10	C	1274.91	1379.93	1178.81	1824.4	1518.19	1547.93
sp|P27694|RFA1_HUMAN	RPA1	RFA1_HUMAN Replication protein A 70 kDa DNA-binding subunit	85	15	C	1420.08	1613.96	1511.62	1788.78	1801.87	2246.03
sp|O75369-8|FLNB_HUMAN	FLNB	FLNB_HUMAN Isoform 8 of Filamin-B	86	142	C	15454	16336.8	14264	17400.9	14920.3	17629.3
sp|P21333|FLNA_HUMAN	FLNA	FLNA_HUMAN Filamin-A	86	153	C	26915.3	28783.5	23708.1	27567.5	22716.4	27111.6
sp|Q14315|FLNC_HUMAN	FLNC	FLNC_HUMAN Filamin-C	86	23	C	4169.74	3938.29	3191.84	4019.45	3322.49	3963.91
sp|Q9Y3D6|FIS1_HUMAN	FIS1	FIS1_HUMAN Mitochondrial fission 1 protein	87	2	C	302.38	276.682	396.799	325.089	324.472	372.543
sp|P10586|PTPRF_HUMAN	PTPRF	PTPRF_HUMAN Receptor-type tyrosine-protein phosphatase F	89	27	C	3121.77	2860.32	2457.04	1630.65	1659.16	1565.39
sp|Q13332|PTPRS_HUMAN	PTPRS	PTPRS_HUMAN Receptor-type tyrosine-protein phosphatase S	89	12	C	908.092	807.206	634.216	522.196	492.198	562.255
sp|P05386|RLA1_HUMAN	RPLP1	RLA1_HUMAN 60S acidic ribosomal protein P1	90	5	C	727.874	735.468	1053.05	890.531	1394.2	876.657
sp|P33316|DUT_HUMAN	DUT	DUT_HUMAN Deoxyuridine 5'-triphosphate nucleotidohydrolase, mitochondrial	91	9	C	677.613	693.129	816.756	871.041	1028.34	891.441
sp|Q8WZA9|IRGQ_HUMAN	IRGQ	IRGQ_HUMAN Immunity-related GTPase family Q protein	92	2	C	353.736	323.883	404.736	222.224	292.929	229.664
sp|P78371|TCPB_HUMAN	CCT2	TCPB_HUMAN T-complex protein 1 subunit beta	93	32	C	3974.44	3890.33	5154.61	4621.35	5115.54	4651.74
sp|Q2TAY7|SMU1_HUMAN	SMU1	SMU1_HUMAN WD40 repeat-containing protein SMU1	94	3	C	228.619	280.624	246.99	311.66	248.555	325.911
sp|Q15075|EEA1_HUMAN	EEA1	EEA1_HUMAN Early endosome antigen 1	97	18	C	720.431	779.726	774.806	887.071	979.805	859.767
sp|O14744|ANM5_HUMAN	PRMT5	ANM5_HUMAN Protein arginine N-methyltransferase 5	98	2	C	251.78	228.912	216.02	163.308	150.393	161.581
sp|Q8IUD2|RB6I2_HUMAN	ERC1	RB6I2_HUMAN ELKS/Rab6-interacting/CAST family member 1	99	4	C	204.297	255.089	242.114	288.383	273.782	289.005
sp|O43567|RNF13_HUMAN	RNF13	RNF13_HUMAN E3 ubiquitin-protein ligase RNF13	100	4	C	903.826	860.648	629.267	713.177	455.8	632.851
sp|Q14195-2|DPYL3_HUMAN	DPYSL3	DPYL3_HUMAN Isoform LCRMP-4 of Dihydropyrimidinase-related protein 3	101	19	C	1638.75	2098.53	1888.69	2605.27	2523.97	2665.93
sp|Q16555|DPYL2_HUMAN	DPYSL2	DPYL2_HUMAN Dihydropyrimidinase-related protein 2	101	23	C	2914.23	3457.43	3048.85	3440.48	3207.84	3538.98
sp|Q14194-2|DPYL1_HUMAN	CRMP1	DPYL1_HUMAN Isoform LCRMP-1 of Dihydropyrimidinase-related protein 1	101	7	C	837.954	907.554	915.804	1026.47	1118.44	1050.21
sp|Q14117|DPYS_HUMAN	DPYS	DPYS_HUMAN Dihydropyrimidinase	101	1	C	352.033	332.123	278.528	314.211	337.58	278.086
sp|O75533|SF3B1_HUMAN	SF3B1	SF3B1_HUMAN Splicing factor 3B subunit 1	102	14	C	902.38	1287.54	1092.22	1443.67	943.668	1442.9
sp|Q9NRV9|HEBP1_HUMAN	HEBP1	HEBP1_HUMAN Heme-binding protein 1	103	5	C	479.204	547.053	611.873	744.628	719.926	735.542
sp|Q9BRX8|F213A_HUMAN	FAM213A	F213A_HUMAN Redox-regulatory protein FAM213A	105	5	C	193.369	173.709	248.879	223.892	297.882	213.556
sp|P22570-3|ADRO_HUMAN	FDXR	ADRO_HUMAN Isoform 3 of NADPH:adrenodoxin oxidoreductase, mitochondrial	106	1	C	82.8231	77.0547	86.7975	118.115	112.096	106.728
sp|P07814|SYEP_HUMAN	EPRS	SYEP_HUMAN Bifunctional glutamate/proline--tRNA ligase	107	29	C	2854.63	2938.21	2946.92	3123.43	3150.65	3275
sp|P47897|SYQ_HUMAN	QARS	SYQ_HUMAN Glutamine--tRNA ligase	107	8	C	539.402	520.471	544.121	497.801	528.339	544.74
sp|Q13217|DNJC3_HUMAN	DNAJC3	DNJC3_HUMAN DnaJ homolog subfamily C member 3	108	6	C	741.407	691.812	933.834	1160.77	982.136	877.298
sp|Q9H3S7|PTN23_HUMAN	PTPN23	PTN23_HUMAN Tyrosine-protein phosphatase non-receptor type 23	109	4	C	184.957	197.216	171.394	181.344	153.378	184.624
sp|Q9H444|CHM4B_HUMAN	CHMP4B	CHM4B_HUMAN Charged multivesicular body protein 4b	110	10	C	1767.67	1474.52	1909.49	1996.48	1701.66	1935.85
sp|P62851|RS25_HUMAN	RPS25	RS25_HUMAN 40S ribosomal protein S25	111	3	C	147.545	208.135	244.39	262.239	258.508	334.864
sp|P42765|THIM_HUMAN	ACAA2	THIM_HUMAN 3-ketoacyl-CoA thiolase, mitochondrial	112	16	C	1513.38	1560.78	1676.81	2333.85	2650.7	2182.67
sp|O95831|AIFM1_HUMAN	AIFM1	AIFM1_HUMAN Apoptosis-inducing factor 1, mitochondrial	113	28	C	1814.58	2036.46	2099.94	2756.43	2899.72	2459.43
sp|Q04637-9|IF4G1_HUMAN	EIF4G1	IF4G1_HUMAN Isoform 9 of Eukaryotic translation initiation factor 4 gamma 1	114	19	C	1766.09	2105.36	1891.98	2176.12	2065.3	2297.59
sp|O43432-3|IF4G3_HUMAN	EIF4G3	IF4G3_HUMAN Isoform 3 of Eukaryotic translation initiation factor 4 gamma 3	114	3	C	55.1134	79.3863	82.6488	76.8149	79.2969	88.5677
sp|Q07954|LRP1_HUMAN	LRP1	LRP1_HUMAN Prolow-density lipoprotein receptor-related protein 1	115	19	C	2016.36	1941.07	1638.39	1654.78	1639.28	1664.15
sp|O75197|LRP5_HUMAN	LRP5	LRP5_HUMAN Low-density lipoprotein receptor-related protein 5	115	1	C	50.0978	37.0124	40.1377	20.642	29.6119	22.3339
sp|O75581|LRP6_HUMAN	LRP6	LRP6_HUMAN Low-density lipoprotein receptor-related protein 6	115	1	C	25.7746	19.7482	20.576	7.78344	9.10946	6.47981
sp|P61201-2|CSN2_HUMAN	COPS2	CSN2_HUMAN Isoform 2 of COP9 signalosome complex subunit 2	116	8	C	482.249	532.754	531.325	680.138	585.014	738.424
sp|Q9BUF5|TBB6_HUMAN	TUBB6	TBB6_HUMAN Tubulin beta-6 chain	117	25	C	1960.31	2267.32	2129.87	2501.42	1932.85	2265.15
sp|Q13509|TBB3_HUMAN	TUBB3	TBB3_HUMAN Tubulin beta-3 chain	117	43	C	3579.52	3613.85	3612	3715.1	3944.44	3847.57
sp|P07437|TBB5_HUMAN	TUBB	TBB5_HUMAN Tubulin beta chain	117	10	C	869.858	995.74	909.417	1020.32	812.672	1056.1
sp|P68371|TBB4B_HUMAN	TUBB4B	TBB4B_HUMAN Tubulin beta-4B chain	117	17	C	2410.61	2234.87	2045.62	2444.81	2298.7	2388.55
tr|K7ES63|K7ES63_HUMAN	TUBB6	K7ES63_HUMAN Tubulin beta-6 chain (Fragment)	117	2	C	59.8532	92.5776	70.4422	106.8	59.0627	96.6522
sp|Q8TAA9|VANG1_HUMAN	VANGL1	VANG1_HUMAN Vang-like protein 1	118	3	C	305.983	372.896	267.049	226.301	202.774	215.982
sp|P02792|FRIL_HUMAN	FTL	FRIL_HUMAN Ferritin light chain	119	6	C	1766.1	1418.4	2017.32	901.542	1173.57	878.506
sp|P14923|PLAK_HUMAN_contaminant	JUP	PLAK_HUMAN_contaminant Junction plakoglobin	120	29	C	2847.5	2797.02	2340.23	1907.07	2053.06	2171.54
sp|P08727|K1C19_HUMAN_contaminant	KRT19	K1C19_HUMAN_contaminant Keratin, type I cytoskeletal 19	120	9	C	562.155	695.647	768.824	633.649	682.885	680.919
sp|P35222|CTNB1_HUMAN	CTNNB1	CTNB1_HUMAN Catenin beta-1	120	12	C	918.566	860.657	808.462	852.717	706.423	797.297
sp|Q04695|K1C17_HUMAN_contaminant	KRT17	K1C17_HUMAN_contaminant Keratin, type I cytoskeletal 17	120	38	C	4003.73	5200.84	5052.09	5827.1	5423.73	6976.16
sp|P13645|K1C10_HUMAN_contaminant	KRT10	K1C10_HUMAN_contaminant Keratin, type I cytoskeletal 10	120	46	C	2676.16	10602.7	6066.04	4595.21	4528.03	7825.7
sp|P08779|K1C16_HUMAN_contaminant	KRT16	K1C16_HUMAN_contaminant Keratin, type I cytoskeletal 16	120	22	C	581.735	1159.48	645.957	1400.72	774.635	16106.3
sp|P02533|K1C14_HUMAN_contaminant	KRT14	K1C14_HUMAN_contaminant Keratin, type I cytoskeletal 14	120	13	C	973.389	2159.77	1554.71	1869.02	1504.67	7289.02
sp|P05783|K1C18_HUMAN_contaminant	KRT18	K1C18_HUMAN_contaminant Keratin, type I cytoskeletal 18	120	49	C	7606.86	9881	10066.1	7192.5	7744.25	7075.83
sp|P35527|K1C9_HUMAN_contaminant	KRT9	K1C9_HUMAN_contaminant Keratin, type I cytoskeletal 9	120	38	C	779.575	5465.3	2179.62	4195.62	1417.13	10858
sp|Q9NYL9|TMOD3_HUMAN	TMOD3	TMOD3_HUMAN Tropomodulin-3	121	13	C	1415.8	1472.69	1835.06	2243.43	2338.19	2358.67
sp|Q9NZR1|TMOD2_HUMAN	TMOD2	TMOD2_HUMAN Tropomodulin-2	121	1	C	174.687	184.257	156.078	157.664	167.675	172.502
sp|Q9Y6N7-2|ROBO1_HUMAN	ROBO1	ROBO1_HUMAN Isoform 2 of Roundabout homolog 1	122	5	C	397.692	376.452	355.021	289.049	353.918	302.534
sp|P25787|PSA2_HUMAN	PSMA2	PSA2_HUMAN Proteasome subunit alpha type-2	123	7	C	1351.78	1256.28	1231.63	670.101	670.415	608.757
sp|P08574|CY1_HUMAN	CYC1	CY1_HUMAN Cytochrome c1, heme protein, mitochondrial	124	5	C	249.41	234.531	355.012	364.334	448.621	328.311
sp|Q9C0H2-4|TTYH3_HUMAN	TTYH3	TTYH3_HUMAN Isoform 4 of Protein tweety homolog 3	126	2	C	286.178	308.602	253.068	452.669	299.308	364.097
sp|Q9Y4L1|HYOU1_HUMAN	HYOU1	HYOU1_HUMAN Hypoxia up-regulated protein 1	127	36	C	4549.22	4318.76	5025.85	4699.05	6595.43	4492.06
##sp|O75363-2|BCAS1_HUMAN	##BCAS1	##BCAS1_HUMAN ##Isoform 2 of Breast carcinoma-amplified sequence 1	128	1	C	40.5719	61.7022	74.1005	136.336	165.805	183.904
sp|Q86Y37|CACL1_HUMAN	CACUL1	CACL1_HUMAN CDK2-associated and cullin domain-containing protein 1	129	1	C	15.9659	23.2119	22.7209	23.3012	26.5786	24.508
sp|Q8NF37|PCAT1_HUMAN	LPCAT1	PCAT1_HUMAN Lysophosphatidylcholine acyltransferase 1	130	6	C	517.667	499.707	462.764	485.87	539.517	457.235
sp|P55084|ECHB_HUMAN	HADHB	ECHB_HUMAN Trifunctional enzyme subunit beta, mitochondrial	131	15	C	1845.06	2110.92	2119.76	3125.77	3278.07	3145.12
sp|Q9Y639|NPTN_HUMAN	NPTN	NPTN_HUMAN Neuroplastin	132	6	C	1429.16	1406.51	1015.76	1392.67	915.184	1270.12
sp|Q96TA1|NIBL1_HUMAN	FAM129B	NIBL1_HUMAN Niban-like protein 1	133	16	C	1785.15	1753.08	1504.01	1830.13	1578.69	1702.43
sp|Q92947|GCDH_HUMAN	GCDH	GCDH_HUMAN Glutaryl-CoA dehydrogenase, mitochondrial	134	2	C	159.863	175.133	193.414	219.485	294.669	196.867
sp|Q15233|NONO_HUMAN	NONO	NONO_HUMAN Non-POU domain-containing octamer-binding protein	135	3	C	391.1	640.991	494.286	707.911	543.387	900.544
sp|P23246|SFPQ_HUMAN	SFPQ	SFPQ_HUMAN Splicing factor, proline- and glutamine-rich	135	1	C	163.585	249.598	256.403	250.584	303.758	413.147
sp|P35658-5|NU214_HUMAN	NUP214	NU214_HUMAN Isoform 5 of Nuclear pore complex protein Nup214	136	12	C	939.053	1187.18	1104.93	1359.05	1277.3	1310.66
sp|Q5T6F2|UBAP2_HUMAN	UBAP2	UBAP2_HUMAN Ubiquitin-associated protein 2	137	7	C	415.6	523.053	649.488	555.706	579.272	511.737
sp|O75694|NU155_HUMAN	NUP155	NU155_HUMAN Nuclear pore complex protein Nup155	138	7	C	333.563	340.08	288.659	329.108	299.597	324.166
sp|O95817|BAG3_HUMAN	BAG3	BAG3_HUMAN BAG family molecular chaperone regulator 3	139	12	C	857.419	971.12	980.674	983.161	858.817	1050.56
sp|Q9NR12|PDLI7_HUMAN	PDLIM7	PDLI7_HUMAN PDZ and LIM domain protein 7	140	8	C	627.529	726.383	751.48	795.031	875.514	693.245
sp|P41440|S19A1_HUMAN	SLC19A1	S19A1_HUMAN Folate transporter 1	141	8	C	1378.61	1286.71	1146.35	585.416	468.898	641.973
sp|P04075-2|ALDOA_HUMAN	ALDOA	ALDOA_HUMAN Isoform 2 of Fructose-bisphosphate aldolase A	142	39	C	9302.19	8525.86	8169.01	4664.31	4342.4	4232.95
sp|P09972|ALDOC_HUMAN	ALDOC	ALDOC_HUMAN Fructose-bisphosphate aldolase C	142	1	C	43.2008	31.5662	45.9297	22.4284	18.2284	22.5525
sp|P62910|RL32_HUMAN	RPL32	RL32_HUMAN 60S ribosomal protein L32	143	6	C	505.152	567.717	872.843	755.372	995.229	891.24
sp|Q13488|VPP3_HUMAN	TCIRG1	VPP3_HUMAN V-type proton ATPase 116 kDa subunit a isoform 3	144	19	C	2593.13	2651.35	2192.28	2601.49	1754.65	2407.3
sp|Q99623|PHB2_HUMAN	PHB2	PHB2_HUMAN Prohibitin-2	145	28	C	4000.55	4034.5	3870.74	4876.15	6082.9	4440.92
sp|P07942|LAMB1_HUMAN	LAMB1	LAMB1_HUMAN Laminin subunit beta-1	146	14	C	969.243	877.354	846.752	685.079	705.111	656.986
sp|P48729-2|KC1A_HUMAN	CSNK1A1	KC1A_HUMAN Isoform 2 of Casein kinase I isoform alpha	147	1	C	27.5492	22.5466	28.6799	18.7395	24.3717	22.3237
sp|Q9NUU7|DD19A_HUMAN	DDX19A	DD19A_HUMAN ATP-dependent RNA helicase DDX19A	148	8	C	565.975	585.299	614.182	591.199	598.311	652.882
sp|Q8IVM0-2|CCD50_HUMAN	CCDC50	CCD50_HUMAN Isoform 2 of Coiled-coil domain-containing protein 50	149	2	C	161.035	203.475	163.719	207.833	149.906	199.854
sp|Q9NR56-5|MBNL1_HUMAN	MBNL1	MBNL1_HUMAN Isoform 5 of Muscleblind-like protein 1	150	1	C	27.3119	37.0703	39.6696	41.3993	46.6694	38.7115
sp|Q9NR56|MBNL1_HUMAN	MBNL1	MBNL1_HUMAN Muscleblind-like protein 1	150	2	C	319.7	351.336	366.345	418.221	314.406	416.427
sp|O00116|ADAS_HUMAN	AGPS	ADAS_HUMAN Alkyldihydroxyacetonephosphate synthase, peroxisomal	151	22	C	1723.68	1762.58	1662.75	2317.68	2239.61	2013.24
sp|O75367|H2AY_HUMAN	H2AFY	H2AY_HUMAN Core histone macro-H2A.1	152	2	C	26.2778	29.8356	35.372	42.598	43.7366	39.4303
sp|Q96HY6|DDRGK_HUMAN	DDRGK1	DDRGK_HUMAN DDRGK domain-containing protein 1	153	2	C	150.158	132.206	174.139	235.845	252.042	190.08
sp|Q13428-4|TCOF_HUMAN	TCOF1	TCOF_HUMAN Isoform 4 of Treacle protein	154	21	C	2618.12	2838.24	2376.92	3755.53	3206.77	3888.28
sp|P13861|KAP2_HUMAN	PRKAR2A	KAP2_HUMAN cAMP-dependent protein kinase type II-alpha regulatory subunit	155	13	C	1342.56	1487.75	1546.22	1654.2	1755.94	1618.84
sp|O94985|CSTN1_HUMAN	CLSTN1	CSTN1_HUMAN Calsyntenin-1	156	2	C	114.475	102.811	96.4693	70.1406	83.2638	75.9175
sp|P26640|SYVC_HUMAN	VARS	SYVC_HUMAN Valine--tRNA ligase	157	9	C	639.879	630.998	622.812	767.403	648.185	859.325
sp|P23588|IF4B_HUMAN	EIF4B	IF4B_HUMAN Eukaryotic translation initiation factor 4B	158	15	C	2187.03	2672.21	2236.85	2472.03	2173.81	2907.82
sp|Q96N66|MBOA7_HUMAN	MBOAT7	MBOA7_HUMAN Lysophospholipid acyltransferase 7	159	6	C	417.01	393.889	396.969	418.873	488.555	369.294
sp|Q9UHL4|DPP2_HUMAN	DPP7	DPP2_HUMAN Dipeptidyl peptidase 2	160	12	C	1336.2	1268.02	1064.01	1214.42	1033.42	1014.09
sp|O15127|SCAM2_HUMAN	SCAMP2	SCAM2_HUMAN Secretory carrier-associated membrane protein 2	161	5	C	1120.61	1062.45	1150.64	1106.29	1325.14	1095.29
sp|Q9C0C2|TB182_HUMAN	TNKS1BP1	TB182_HUMAN 182 kDa tankyrase-1-binding protein	162	16	C	667.19	769.545	699.666	937.625	820.17	892.815
sp|Q14126|DSG2_HUMAN	DSG2	DSG2_HUMAN Desmoglein-2	163	31	C	3210.31	2974.91	2642.39	2087.52	2200.49	2104.91
sp|Q9Y3F4|STRAP_HUMAN	STRAP	STRAP_HUMAN Serine-threonine kinase receptor-associated protein	164	13	C	1130.86	1323.35	1233.02	1216.1	1266.36	1375.81
sp|P50454|SERPH_HUMAN	SERPINH1	SERPH_HUMAN Serpin H1	165	26	C	3278.07	3054.62	4118.89	4584.34	6315.11	4014.37
sp|Q14683|SMC1A_HUMAN	SMC1A	SMC1A_HUMAN Structural maintenance of chromosomes protein 1A	166	6	C	375.739	450.689	439.055	459.032	509.54	485.537
sp|Q99615|DNJC7_HUMAN	DNAJC7	DNJC7_HUMAN DnaJ homolog subfamily C member 7	167	18	C	2938.66	3039.2	4021.7	4331.01	3443.54	3390.35
sp|P80303-2|NUCB2_HUMAN	NUCB2	NUCB2_HUMAN Isoform 2 of Nucleobindin-2	168	21	C	4023.88	3050.41	3553.36	6017.64	4705	5296.92
sp|Q02818|NUCB1_HUMAN	NUCB1	NUCB1_HUMAN Nucleobindin-1	168	27	C	4069.71	2955.49	3953.91	4404.61	4406.15	3769.74
sp|Q9BXK5|B2L13_HUMAN	BCL2L13	B2L13_HUMAN Bcl-2-like protein 13	169	7	C	491.746	520.101	485.982	705.537	566.516	632.474
sp|P22314|UBA1_HUMAN	UBA1	UBA1_HUMAN Ubiquitin-like modifier-activating enzyme 1	170	40	C	4280.49	4515.3	5013.23	5423.82	5537.36	5747.4
sp|P13804|ETFA_HUMAN	ETFA	ETFA_HUMAN Electron transfer flavoprotein subunit alpha, mitochondrial	171	16	C	2850.76	3033.04	3319.74	4879.99	5171.4	4679.64
sp|P31153|METK2_HUMAN	MAT2A	METK2_HUMAN S-adenosylmethionine synthase isoform type-2	172	7	C	993.941	986.42	900.174	666.014	781.995	734.657
sp|Q5VTR2|BRE1A_HUMAN	RNF20	BRE1A_HUMAN E3 ubiquitin-protein ligase BRE1A	173	2	C	70.1032	80.9946	83.4874	90.5225	72.9177	85.4556
sp|O75150|BRE1B_HUMAN	RNF40	BRE1B_HUMAN E3 ubiquitin-protein ligase BRE1B	173	2	C	50.2789	49.5251	56.5574	51.2981	52.3636	49.4951
sp|P10809|CH60_HUMAN	HSPD1	CH60_HUMAN 60 kDa heat shock protein, mitochondrial	174	119	C	11532.7	12627.2	15185.2	16313.2	18978.2	15808.6
sp|Q14974|IMB1_HUMAN	KPNB1	IMB1_HUMAN Importin subunit beta-1	175	28	C	3235.28	2838.33	2704.2	3591.59	2929.79	3395.27
sp|P35475|IDUA_HUMAN	IDUA	IDUA_HUMAN Alpha-L-iduronidase	176	3	C	100.668	93.6827	98.9942	124.299	101.989	110.884
sp|Q13435|SF3B2_HUMAN	SF3B2	SF3B2_HUMAN Splicing factor 3B subunit 2	177	9	C	1158.9	1703.37	1526.78	1762.41	1607.27	1750.93
sp|P06733|ENOA_HUMAN	ENO1	ENOA_HUMAN Alpha-enolase	179	32	C	4557.32	4047.96	4312.57	2641.16	2809.43	2569.3
sp|P49768|PSN1_HUMAN	PSEN1	PSN1_HUMAN Presenilin-1	180	2	C	111.975	111.606	113.671	104.584	68.1357	77.1091
sp|P49810|PSN2_HUMAN	PSEN2	PSN2_HUMAN Presenilin-2	180	2	C	71.0189	87.5288	59.9699	64.0759	50.5015	54.9538
sp|P22033|MUTA_HUMAN	MUT	MUTA_HUMAN Methylmalonyl-CoA mutase, mitochondrial	181	4	C	255.82	278.728	339.555	414.574	495.109	401.926
sp|P19338|NUCL_HUMAN	NCL	NUCL_HUMAN Nucleolin	182	11	C	788.94	928.375	714.748	1153.07	827.33	1526.23
sp|P35611-3|ADDA_HUMAN	ADD1	ADDA_HUMAN Isoform 3 of Alpha-adducin	183	2	C	51.6614	65.8574	46.5456	55.4395	52.1002	77.9316
sp|P11310-2|ACADM_HUMAN	ACADM	ACADM_HUMAN Isoform 2 of Medium-chain specific acyl-CoA dehydrogenase, mitochondrial	184	9	C	669.724	702.167	772.652	933.177	1434.37	858.017
sp|P09884|DPOLA_HUMAN	POLA1	DPOLA_HUMAN DNA polymerase alpha catalytic subunit	185	6	C	304.974	349.66	353.528	343.904	393.293	393.877
sp|O75955|FLOT1_HUMAN	FLOT1	FLOT1_HUMAN Flotillin-1	186	46	C	6798.34	6033.47	5858.12	5494.95	4591	5042
sp|P02545|LMNA_HUMAN	LMNA	LMNA_HUMAN Prelamin-A/C	187	32	C	2920.37	4384.56	3997.96	5391.02	5139.27	5502
sp|P05141|ADT2_HUMAN	SLC25A5	ADT2_HUMAN ADP/ATP translocase 2	188	6	C	751.305	870.75	726.392	891.982	713.53	742.566
sp|P12236|ADT3_HUMAN	SLC25A6	ADT3_HUMAN ADP/ATP translocase 3	188	15	C	2751.7	2684.42	2330.45	3074.52	2684.05	2691.14
sp|P12235|ADT1_HUMAN	SLC25A4	ADT1_HUMAN ADP/ATP translocase 1	188	2	C	34.325	24.8087	26.4005	32.9578	42.2504	43.8431
sp|P04083|ANXA1_HUMAN	ANXA1	ANXA1_HUMAN Annexin A1	189	16	C	1812.88	1491.06	1976.51	1520.03	1788.21	1616.97
sp|P22695|QCR2_HUMAN	UQCRC2	QCR2_HUMAN Cytochrome b-c1 complex subunit 2, mitochondrial	190	18	C	2598.62	2685.11	2725.75	3417.8	3393.28	3088.24
sp|P54136|SYRC_HUMAN	RARS	SYRC_HUMAN Arginine--tRNA ligase, cytoplasmic	191	12	C	951.77	964.178	925.413	972.388	1004.82	1021.08
sp|Q9Y6Y8|S23IP_HUMAN	SEC23IP	S23IP_HUMAN SEC23-interacting protein	192	14	C	2289.2	2440.7	2353.88	2550.64	2301.37	2578.79
sp|P53801|PTTG_HUMAN	PTTG1IP	PTTG_HUMAN Pituitary tumor-transforming gene 1 protein-interacting protein	193	2	C	244.395	227.84	191.773	267.282	266.387	219.645
sp|Q9BYX2|TBD2A_HUMAN	TBC1D2	TBD2A_HUMAN TBC1 domain family member 2A	194	3	C	96.1277	101.506	92.7773	112.621	100.625	124.488
sp|Q8NFQ8|TOIP2_HUMAN	TOR1AIP2	TOIP2_HUMAN Torsin-1A-interacting protein 2	195	5	C	694.937	702.544	701.708	943.021	867.501	831.007
sp|P42892|ECE1_HUMAN	ECE1	ECE1_HUMAN Endothelin-converting enzyme 1	196	37	C	5860.27	5259.67	4770.13	4688.5	4466.61	4705.16
sp|P63027|VAMP2_HUMAN	VAMP2	VAMP2_HUMAN Vesicle-associated membrane protein 2	197	2	C	91.5919	59.254	98.6436	70.5824	109.134	66.7019
sp|Q15836|VAMP3_HUMAN	VAMP3	VAMP3_HUMAN Vesicle-associated membrane protein 3	197	4	C	231.892	185.622	253.495	135.544	236.232	147.683
sp|Q8NC60|NOA1_HUMAN	NOA1	NOA1_HUMAN Nitric oxide-associated protein 1	198	1	C	452.729	401.416	183.142	384.807	92.2657	446.561
sp|O95433|AHSA1_HUMAN	AHSA1	AHSA1_HUMAN Activator of 90 kDa heat shock protein ATPase homolog 1	199	8	C	996.193	1129.99	969.503	1004.05	955.296	1094.11
sp|P49411|EFTU_HUMAN	TUFM	EFTU_HUMAN Elongation factor Tu, mitochondrial	200	31	C	3779.42	3843.53	4309.47	5699.44	7146.1	5112.52
sp|P42704|LPPRC_HUMAN	LRPPRC	LPPRC_HUMAN Leucine-rich PPR motif-containing protein, mitochondrial	201	35	C	3891.47	4023.49	4685.49	6022.37	5935.67	6066.89
sp|Q9NZM1|MYOF_HUMAN	MYOF	MYOF_HUMAN Myoferlin	202	163	C	26808.1	25027.7	21215.8	26069	23565.9	27239.5
sp|Q96C86|DCPS_HUMAN	DCPS	DCPS_HUMAN m7GpppX diphosphatase	203	4	C	237.529	254.109	374.633	388.919	392.233	364.943
sp|Q00610|CLH1_HUMAN	CLTC	CLH1_HUMAN Clathrin heavy chain 1	204	56	C	5703.04	5281.16	5349.24	6091.24	5625.07	6254.67
sp|Q9Y2W2|WBP11_HUMAN	WBP11	WBP11_HUMAN WW domain-binding protein 11	205	12	C	1325.94	1590.77	1607.54	1575.51	1389.63	1472.44
sp|P61421|VA0D1_HUMAN	ATP6V0D1	VA0D1_HUMAN V-type proton ATPase subunit d 1	206	12	C	2039.91	1640.74	2336.13	1331.92	1924.53	1354.07
sp|Q9Y3Z3|SAMH1_HUMAN	SAMHD1	SAMH1_HUMAN Deoxynucleoside triphosphate triphosphohydrolase SAMHD1	207	4	C	124.663	145.821	148.985	256.558	219.665	270.503
sp|P52701|MSH6_HUMAN	MSH6	MSH6_HUMAN DNA mismatch repair protein Msh6	208	11	C	638.718	818.76	723.081	891.014	890.421	998.961
sp|P11498|PYC_HUMAN	PC	PYC_HUMAN Pyruvate carboxylase, mitochondrial	209	30	C	3111.98	3334.61	3380.71	4003.82	4397.83	3806.17
sp|P48739-2|PIPNB_HUMAN	PITPNB	PIPNB_HUMAN Isoform 2 of Phosphatidylinositol transfer protein beta isoform	210	9	C	640.305	611.728	628.084	643.496	595.051	677.204
sp|P61970|NTF2_HUMAN	NUTF2	NTF2_HUMAN Nuclear transport factor 2	211	6	C	823.05	671.628	1034.96	543.968	874.913	552.41
sp|Q06830|PRDX1_HUMAN	PRDX1	PRDX1_HUMAN Peroxiredoxin-1	212	27	C	7023.06	7118.9	6529.02	4716.03	4255.44	4403.43
sp|P32119|PRDX2_HUMAN	PRDX2	PRDX2_HUMAN Peroxiredoxin-2	212	14	C	6073.11	5113.06	6958.31	2638.42	3713.79	2761.34
sp|Q13162|PRDX4_HUMAN	PRDX4	PRDX4_HUMAN Peroxiredoxin-4	212	16	C	4791.5	4507.03	5664.42	3704.12	4801.5	3693.11
sp|Q96BI3|APH1A_HUMAN	APH1A	APH1A_HUMAN Gamma-secretase subunit APH-1A	213	3	C	327.972	344.071	225.202	232.59	105.203	239.272
sp|Q9H4A3-6|WNK1_HUMAN	WNK1	WNK1_HUMAN Isoform 5 of Serine/threonine-protein kinase WNK1	214	4	C	313.568	251.85	252.296	295.294	250.104	295.371
sp|P53396|ACLY_HUMAN	ACLY	ACLY_HUMAN ATP-citrate synthase	215	26	C	2492.4	2551.06	2285.25	2150.23	2006.03	2330.03
sp|P35580-4|MYH10_HUMAN	MYH10	MYH10_HUMAN Isoform 4 of Myosin-10	216	13	C	1396.27	1356.68	1172.02	1275.85	1067.42	1520.52
sp|P35579|MYH9_HUMAN	MYH9	MYH9_HUMAN Myosin-9	216	90	C	10688.2	10411.3	10219.8	10562.9	9497.47	11830.1
sp|P35749-2|MYH11_HUMAN	MYH11	MYH11_HUMAN Isoform 2 of Myosin-11	216	7	C	922.933	881.132	912.041	838.517	820.591	902.271
sp|Q6P1K1|HRG1_HUMAN	SLC48A1	HRG1_HUMAN Heme transporter HRG1	217	2	C	868.648	847.577	638.31	611.388	291.019	551.428
sp|P00390|GSHR_HUMAN	GSR	GSHR_HUMAN Glutathione reductase, mitochondrial	218	9	C	1097.18	1110.79	960.767	861.559	693.685	756.029
sp|O95573|ACSL3_HUMAN	ACSL3	ACSL3_HUMAN Long-chain-fatty-acid--CoA ligase 3	219	16	C	1458.18	1510.98	1317.67	1882.31	1785.42	1663.46
sp|O60488|ACSL4_HUMAN	ACSL4	ACSL4_HUMAN Long-chain-fatty-acid--CoA ligase 4	219	9	C	1957.03	1876.88	1723.26	1884.21	1815.51	1847.11
sp|P61803|DAD1_HUMAN	DAD1	DAD1_HUMAN Dolichyl-diphosphooligosaccharide--protein glycosyltransferase subunit DAD1	220	4	C	311.237	263.018	368.889	272.067	380.453	255.358
sp|P35237|SPB6_HUMAN	SERPINB6	SPB6_HUMAN Serpin B6	221	24	C	3751.63	3605.06	3523.28	3233.9	3357.02	3048.9
sp|P50452|SPB8_HUMAN	SERPINB8	SPB8_HUMAN Serpin B8	221	1	C	94.2257	91.0201	90.7619	74.0701	95.5512	71.5284
sp|Q9H2M9|RBGPR_HUMAN	RAB3GAP2	RBGPR_HUMAN Rab3 GTPase-activating protein non-catalytic subunit	222	7	C	520.031	530.008	432.504	493.401	382.322	515.152
sp|Q14318-2|FKBP8_HUMAN	FKBP8	FKBP8_HUMAN Isoform 2 of Peptidyl-prolyl cis-trans isomerase FKBP8	223	8	C	1011.42	1033.4	916.271	1118.84	1222.48	1038.77
sp|P15529-2|MCP_HUMAN	CD46	MCP_HUMAN Isoform B of Membrane cofactor protein	224	6	C	1101.67	967.591	1144.49	569.324	1039.59	595.779
sp|Q8TD16-2|BICD2_HUMAN	BICD2	BICD2_HUMAN Isoform 2 of Protein bicaudal D homolog 2	225	1	C	47.3737	36.492	47.4497	56.2596	50.8654	55.7922
sp|P09622|DLDH_HUMAN	DLD	DLDH_HUMAN Dihydrolipoyl dehydrogenase, mitochondrial	226	20	C	2123.91	2191.07	2136.41	2557	2689.45	2388.21
sp|Q6YHK3|CD109_HUMAN	CD109	CD109_HUMAN CD109 antigen	228	27	C	4260.54	4101.96	3418.3	3349.41	2915.87	3261.28
sp|Q13445|TMED1_HUMAN	TMED1	TMED1_HUMAN Transmembrane emp24 domain-containing protein 1	229	3	C	160.283	159.416	142.733	153.463	121.137	160.754
sp|O14548|COX7R_HUMAN	COX7A2L	COX7R_HUMAN Cytochrome c oxidase subunit 7A-related protein, mitochondrial	230	3	C	367.779	349.894	492.52	416.911	622.87	403.252
sp|O94888|UBXN7_HUMAN	UBXN7	UBXN7_HUMAN UBX domain-containing protein 7	231	1	C	42.2563	46.4766	45.6746	44.2644	48.4209	43.3487
sp|P61247|RS3A_HUMAN	RPS3A	RS3A_HUMAN 40S ribosomal protein S3a	232	12	C	1613	2093.69	2029.38	2317.63	2506.04	3013.48
sp|P62241|RS8_HUMAN	RPS8	RS8_HUMAN 40S ribosomal protein S8	233	4	C	289.103	406.422	434.938	511.87	486.605	584.746
sp|P62333|PRS10_HUMAN	PSMC6	PRS10_HUMAN 26S protease regulatory subunit 10B	234	7	C	480.56	418.152	506.559	552.338	527.707	530.689
sp|P08865|RSSA_HUMAN	RPSA	RSSA_HUMAN 40S ribosomal protein SA	235	7	C	869.087	1122.12	975.675	1212.81	1146.74	1277
sp|Q5VW32|BROX_HUMAN	BROX	BROX_HUMAN BRO1 domain-containing protein BROX	236	6	C	835.553	707.169	637.983	508.269	456.052	487.155
sp|Q9NW15|ANO10_HUMAN	ANO10	ANO10_HUMAN Anoctamin-10	237	5	C	220.358	225.556	189.999	231.13	146.635	203.404
sp|Q09666|AHNK_HUMAN	AHNAK	AHNK_HUMAN Neuroblast differentiation-associated protein AHNAK	238	433	C	57943.3	60359.4	66992.5	69626.1	71799.6	66190.1
sp|Q8IVF2|AHNK2_HUMAN	AHNAK2	AHNK2_HUMAN Protein AHNAK2	238	67	C	4500.52	4454.62	4253.87	4805.77	4384.09	4889.28
sp|P62269|RS18_HUMAN	RPS18	RS18_HUMAN 40S ribosomal protein S18	239	2	C	253.598	332.435	528.802	461.2	746.136	603.445
sp|Q06418|TYRO3_HUMAN	TYRO3	TYRO3_HUMAN Tyrosine-protein kinase receptor TYRO3	240	1	C	19.1504	17.466	15.0933	12.8228	8.6483	13.039
sp|P51688|SPHM_HUMAN	SGSH	SPHM_HUMAN N-sulphoglucosamine sulphohydrolase	241	7	C	356.174	374.967	281.128	366.099	295.479	317.51
sp|Q99523|SORT_HUMAN	SORT1	SORT_HUMAN Sortilin	242	3	C	123.815	117.817	101.309	85.0891	87.3078	67.7958
sp|P99999|CYC_HUMAN	CYCS	CYC_HUMAN Cytochrome c	243	10	C	1581.09	1434.09	1809.75	2620.07	2051.5	2232.29
sp|P07900-2|HS90A_HUMAN	HSP90AA1	HS90A_HUMAN Isoform 2 of Heat shock protein HSP 90-alpha	244	60	C	8525.07	8344.39	9506.97	8248.61	13605.1	8216.25
sp|P08238|HS90B_HUMAN	HSP90AB1	HS90B_HUMAN Heat shock protein HSP 90-beta	244	29	C	3079.12	3171.41	2911.23	3378.55	3041.13	3460.67
sp|Q12931|TRAP1_HUMAN	TRAP1	TRAP1_HUMAN Heat shock protein 75 kDa, mitochondrial	244	27	C	2761.27	2733.79	2834.79	3749.52	3314.39	3514.93
sp|P14625|ENPL_HUMAN	HSP90B1	ENPL_HUMAN Endoplasmin	244	52	C	7735.46	7821.31	7131.65	9133.65	7927.57	8882.09
sp|Q92888-3|ARHG1_HUMAN	ARHGEF1	ARHG1_HUMAN Isoform 3 of Rho guanine nucleotide exchange factor 1	245	6	C	443.579	459.259	549.349	676.475	616.016	648.981
sp|P08195|4F2_HUMAN	SLC3A2	4F2_HUMAN 4F2 cell-surface antigen heavy chain	246	79	C	10993.9	10224	8449.96	8534.1	5484.32	7933.6
sp|P30740|ILEU_HUMAN	SERPINB1	ILEU_HUMAN Leukocyte elastase inhibitor	247	12	C	1788.3	1708.12	1863.46	1291.09	1586.34	1289.54
sp|Q9H3Q1|BORG4_HUMAN	CDC42EP4	BORG4_HUMAN Cdc42 effector protein 4	248	4	C	431.248	535.135	573.218	581.906	544.496	555.457
sp|Q13045|FLII_HUMAN	FLII	FLII_HUMAN Protein flightless-1 homolog	249	2	C	46.9501	45.1731	48.1973	52.2895	64.3508	58.1526
sp|P31930|QCR1_HUMAN	UQCRC1	QCR1_HUMAN Cytochrome b-c1 complex subunit 1, mitochondrial	250	16	C	1441.38	1534.84	1894.43	2111.83	2639.23	1952.43
sp|O75439|MPPB_HUMAN	PMPCB	MPPB_HUMAN Mitochondrial-processing peptidase subunit beta	250	12	C	1572.61	1618.87	1803.63	2056.46	2546.23	1978.04
sp|Q9NSE4|SYIM_HUMAN	IARS2	SYIM_HUMAN Isoleucine--tRNA ligase, mitochondrial	251	18	C	1424.26	1505.5	1631.45	2094.59	2392.23	2011.53
sp|Q06481|APLP2_HUMAN	APLP2	APLP2_HUMAN Amyloid-like protein 2	252	23	C	4781.13	3905.92	3844.19	2127.56	2029.73	2115.34
sp|P05067|A4_HUMAN	APP	A4_HUMAN Amyloid beta A4 protein	252	40	C	7663.39	6750.55	6143.62	3990.95	4035.03	3933.59
sp|P26639-2|SYTC_HUMAN	TARS	SYTC_HUMAN Isoform 2 of Threonine--tRNA ligase, cytoplasmic	253	32	C	7355.33	6232.15	6548.14	4715.49	4039.28	4238.45
sp|O75027-2|ABCB7_HUMAN	ABCB7	ABCB7_HUMAN Isoform 2 of ATP-binding cassette sub-family B member 7, mitochondrial	254	10	C	763.721	807.834	803.162	1172.94	980.772	1108.48
sp|P36871-2|PGM1_HUMAN	PGM1	PGM1_HUMAN Isoform 2 of Phosphoglucomutase-1	255	1	C	39.8184	38.626	39.5271	43.0969	61.3055	49.6968
sp|Q9Y6E0|STK24_HUMAN	STK24	STK24_HUMAN Serine/threonine-protein kinase 24	256	4	C	607.148	703.156	510.946	790.829	474.028	862.493
sp|Q9P289|MST4_HUMAN	MST4	MST4_HUMAN Serine/threonine-protein kinase MST4	256	1	C	54.7509	52.4652	53.5582	52.2036	75.0984	61.983
sp|Q9HAV7|GRPE1_HUMAN	GRPEL1	GRPE1_HUMAN GrpE protein homolog 1, mitochondrial	257	9	C	951.582	905.796	1311.34	1470.11	1655.79	1377.23
sp|Q9UNF0|PACN2_HUMAN	PACSIN2	PACN2_HUMAN Protein kinase C and casein kinase substrate in neurons protein 2	258	10	C	1178.54	1190.29	1090.65	1270.7	1201.09	1221.68
sp|Q9H4M9|EHD1_HUMAN	EHD1	EHD1_HUMAN EH domain-containing protein 1	259	11	C	619.794	636.305	612.172	660.052	607.585	694.345
sp|Q9H223|EHD4_HUMAN	EHD4	EHD4_HUMAN EH domain-containing protein 4	259	3	C	215.553	197.839	214.682	229.804	201.723	224.335
sp|Q9NZN4|EHD2_HUMAN	EHD2	EHD2_HUMAN EH domain-containing protein 2	259	14	C	926.395	904.44	806.903	878.511	839.356	877.277
sp|P62263|RS14_HUMAN	RPS14	RS14_HUMAN 40S ribosomal protein S14	260	5	C	378.202	479.479	508.254	512.912	538.839	645.853
sp|Q9UKS6|PACN3_HUMAN	PACSIN3	PACN3_HUMAN Protein kinase C and casein kinase substrate in neurons protein 3	261	7	C	869.367	864.623	845.996	737.111	742.653	856.946
tr|J3KNL6|J3KNL6_HUMAN	SEC16A	J3KNL6_HUMAN Protein transport protein Sec16A	262	19	C	1517.51	1589.26	1541.15	1597.29	1510.49	1563.45
sp|Q9UKM7|MA1B1_HUMAN	MAN1B1	MA1B1_HUMAN Endoplasmic reticulum mannosyl-oligosaccharide 1,2-alpha-mannosidase	263	8	C	957.417	961.537	881.07	965.904	846.166	961.357
sp|Q8IW52|SLIK4_HUMAN	SLITRK4	SLIK4_HUMAN SLIT and NTRK-like protein 4	264	8	C	433.992	403.492	354.75	299.866	282.946	272.155
sp|P04259|K2C6B_HUMAN_contaminant	KRT6B	K2C6B_HUMAN_contaminant Keratin, type II cytoskeletal 6B	265	15	C	699.779	977.45	918.872	1034.73	856.503	12948.2
sp|P02538|K2C6A_HUMAN_contaminant	KRT6A	K2C6A_HUMAN_contaminant Keratin, type II cytoskeletal 6A	265	2	C	7.95682	29.9118	14.0204	60.2184	35.2889	1478.47
sp|P08729|K2C7_HUMAN_contaminant	KRT7	K2C7_HUMAN_contaminant Keratin, type II cytoskeletal 7	265	43	C	3706.43	4786.56	5651.52	4381.62	5424.66	3873.18
sp|P04264|K2C1_HUMAN_contaminant	KRT1	K2C1_HUMAN_contaminant Keratin, type II cytoskeletal 1	265	48	C	2077.52	9551.9	5060.16	5299.43	3333.3	12786.5
sp|P05787|K2C8_HUMAN_contaminant	KRT8	K2C8_HUMAN_contaminant Keratin, type II cytoskeletal 8	265	50	C	8958.31	11234.4	13227.6	8739.65	12343.7	8629.48
sp|P13647|K2C5_HUMAN_contaminant	KRT5	K2C5_HUMAN_contaminant Keratin, type II cytoskeletal 5	265	15	C	501.896	1501.82	768.046	895.051	686.846	5989.67
sp|P35908|K22E_HUMAN_contaminant	KRT2	K22E_HUMAN_contaminant Keratin, type II cytoskeletal 2 epidermal	265	38	C	1020.45	8170.85	3891.89	1544.1	2698.13	6277.92
sp|P08670|VIME_HUMAN	VIM	VIME_HUMAN Vimentin	265	44	C	3143.11	4222.54	4483.03	6668.36	6691.91	7043.28
sp|Q86Y46|K2C73_HUMAN_contaminant	KRT73	K2C73_HUMAN_contaminant Keratin, type II cytoskeletal 73	265	1	C	11.8306	68.8844	35.5947	42.4925	30.9158	83.0171
sp|Q6KB66|K2C80_HUMAN_contaminant	KRT80	K2C80_HUMAN_contaminant Keratin, type II cytoskeletal 80	265	2	C	279.416	328.418	339.217	348.06	295.754	392.443
sp|Q15019-2|SEPT2_HUMAN	2019-09-02	SEPT2_HUMAN Isoform 2 of Septin-2	266	12	C	1518.44	1531.66	2027.76	2520.41	2550.35	2305.67
sp|O00214-2|LEG8_HUMAN	LGALS8	LEG8_HUMAN Isoform 2 of Galectin-8	268	1	C	63.5478	55.633	50.243	26.9214	28.2499	37.2143
sp|P26374|RAE2_HUMAN	CHML	RAE2_HUMAN Rab proteins geranylgeranyltransferase component A 2	269	1	C	172.319	171.203	142.876	114.245	104.841	110.196
sp|P24386|RAE1_HUMAN	CHM	RAE1_HUMAN Rab proteins geranylgeranyltransferase component A 1	269	1	C	65.8547	34.1581	26.9708	30.4176	15.957	33.0766
sp|Q92542|NICA_HUMAN	NCSTN	NICA_HUMAN Nicastrin	270	27	C	5291.04	5387.31	3905.67	4100.65	2557.4	3927.13
sp|P04040|CATA_HUMAN	CAT	CATA_HUMAN Catalase	271	17	C	3821.84	3679.76	3251.44	3081.27	2518.22	3063.33
sp|Q13263|TIF1B_HUMAN	TRIM28	TIF1B_HUMAN Transcription intermediary factor 1-beta	272	15	C	1366.38	1822.23	1628.35	1942.78	1860.78	2097.81
sp|Q9NQX5|NPDC1_HUMAN	NPDC1	NPDC1_HUMAN Neural proliferation differentiation and control protein 1	273	3	C	785.774	762.731	661.892	294.312	260.593	264.766
sp|Q9Y383|LC7L2_HUMAN	LUC7L2	LC7L2_HUMAN Putative RNA-binding protein Luc7-like 2	274	8	C	1698.04	2286.56	2023.73	2202.2	2219.67	2427.59
sp|Q9NQ29|LUC7L_HUMAN	LUC7L	LUC7L_HUMAN Putative RNA-binding protein Luc7-like 1	274	1	C	70.5284	86.5675	89.7952	88.5861	100.344	91.7736
sp|O15439|MRP4_HUMAN	ABCC4	MRP4_HUMAN Multidrug resistance-associated protein 4	275	4	C	152.774	137.647	133.804	115.501	131.274	118.207
sp|O43633|CHM2A_HUMAN	CHMP2A	CHM2A_HUMAN Charged multivesicular body protein 2a	276	7	C	773.784	671.822	1279.19	660.76	1187.6	645.333
sp|Q15149|PLEC_HUMAN	PLEC	PLEC_HUMAN Plectin	277	10	C	547.373	690.708	643.447	811.837	849.126	888.348
sp|P46783|RS10_HUMAN	RPS10	RS10_HUMAN 40S ribosomal protein S10	277	5	C	998.065	1281.14	1416.89	1720.51	2024.52	1940.63
sp|P58107|EPIPL_HUMAN	EPPK1	EPIPL_HUMAN Epiplakin	277	14	C	1191.48	1157.37	1002	1247.2	1482.01	1580.44
sp|Q969T9|WBP2_HUMAN	WBP2	WBP2_HUMAN WW domain-binding protein 2	278	3	C	419.454	455.488	397.997	406.509	345.654	397.863
sp|P25686|DNJB2_HUMAN	DNAJB2	DNJB2_HUMAN DnaJ homolog subfamily B member 2	279	1	C	55.2921	57.4317	43.5117	60.4378	34.5535	63.2716
sp|O75190|DNJB6_HUMAN	DNAJB6	DNJB6_HUMAN DnaJ homolog subfamily B member 6	279	2	C	170.666	171.327	147.103	127.237	130.964	131.363
sp|P23229-6|ITA6_HUMAN	ITGA6	ITA6_HUMAN Isoform Alpha-6X1X2A of Integrin alpha-6	280	20	C	1710.19	1494.67	1465.36	1500.47	1917.15	1414.76
sp|Q9NX76|CKLF6_HUMAN	CMTM6	CKLF6_HUMAN CKLF-like MARVEL transmembrane domain-containing protein 6	281	2	C	558.812	430.578	658.542	268.072	560.645	292.965
sp|P00505|AATM_HUMAN	GOT2	AATM_HUMAN Aspartate aminotransferase, mitochondrial	282	16	C	1954.28	1992.87	1984.72	2614.76	2343.96	2391.02
sp|Q66PJ3|AR6P4_HUMAN	ARL6IP4	AR6P4_HUMAN ADP-ribosylation factor-like protein 6-interacting protein 4	283	1	C	16.3381	22.628	18.152	22.6356	12.7313	35.5753
sp|O60437|PEPL_HUMAN	PPL	PEPL_HUMAN Periplakin	284	6	C	144.626	144.236	144.71	156.751	170.452	169.716
sp|Q9BW92|SYTM_HUMAN	TARS2	SYTM_HUMAN Threonine--tRNA ligase, mitochondrial	285	3	C	237.492	235.504	260.202	368.823	338.115	321.566
sp|Q02790|FKBP4_HUMAN	FKBP4	FKBP4_HUMAN Peptidyl-prolyl cis-trans isomerase FKBP4	286	25	C	3574.18	3830.8	3498.8	3613	2530.51	3896.69
sp|Q9BT67|NFIP1_HUMAN	NDFIP1	NFIP1_HUMAN NEDD4 family-interacting protein 1	287	4	C	400.465	396.806	260.671	206.573	131.08	200.515
sp|O75347|TBCA_HUMAN	TBCA	TBCA_HUMAN Tubulin-specific chaperone A	288	4	C	359.404	322.829	310.217	268.227	263.835	294.576
sp|P07355-2|ANXA2_HUMAN	ANXA2	ANXA2_HUMAN Isoform 2 of Annexin A2	289	56	C	8020.71	5717.05	8051.25	6293.29	7225.06	5626.23
sp|P12004|PCNA_HUMAN	PCNA	PCNA_HUMAN Proliferating cell nuclear antigen	290	7	C	1453.78	1290.65	1225.97	908.996	962.687	850.129
sp|Q9Y6G9|DC1L1_HUMAN	DYNC1LI1	DC1L1_HUMAN Cytoplasmic dynein 1 light intermediate chain 1	291	8	C	717.865	695.602	759.08	897.966	872.349	907.869
sp|P11234|RALB_HUMAN	RALB	RALB_HUMAN Ras-related protein Ral-B	292	10	C	868.393	692.193	770.593	667.001	628.038	605.565
sp|P11233|RALA_HUMAN	RALA	RALA_HUMAN Ras-related protein Ral-A	292	7	C	2239.05	1987.65	1996.9	1635.87	1590.53	1579.77
sp|P36543|VATE1_HUMAN	ATP6V1E1	VATE1_HUMAN V-type proton ATPase subunit E 1	293	22	C	2925.24	2299.37	3365.3	1915.26	2386.08	1758.36
sp|O00499-2|BIN1_HUMAN	BIN1	BIN1_HUMAN Isoform IIB of Myc box-dependent-interacting protein 1	294	9	C	652.871	656.397	692.091	881.021	886.237	875.08
sp|P62913|RL11_HUMAN	RPL11	RL11_HUMAN 60S ribosomal protein L11	295	5	C	611.876	612.14	734.069	744.277	754.416	868.451
sp|P09110|THIK_HUMAN	ACAA1	THIK_HUMAN 3-ketoacyl-CoA thiolase, peroxisomal	296	10	C	344.778	347.623	426.608	456.1	922.013	415.94
sp|Q14980|NUMA1_HUMAN	NUMA1	NUMA1_HUMAN Nuclear mitotic apparatus protein 1	297	9	C	347.639	577.461	468.755	600.756	590.505	615.583
sp|Q14257|RCN2_HUMAN	RCN2	RCN2_HUMAN Reticulocalbin-2	298	8	C	694.907	703.192	759.14	998.381	863.628	986.487
sp|O00429-6|DNM1L_HUMAN	DNM1L	DNM1L_HUMAN Isoform 6 of Dynamin-1-like protein	299	12	C	969.63	943.386	938.412	891.412	896.766	943.104
sp|Q96TC7|RMD3_HUMAN	RMDN3	RMD3_HUMAN Regulator of microtubule dynamics protein 3	300	3	C	204.365	221.682	203.292	214.113	241.872	242.314
sp|Q9NP74|PALMD_HUMAN	PALMD	PALMD_HUMAN Palmdelphin	301	2	C	47.296	53.5651	43.4099	46.5443	33.5273	47.5707
sp|Q86XL3|ANKL2_HUMAN	ANKLE2	ANKL2_HUMAN Ankyrin repeat and LEM domain-containing protein 2	302	3	C	76.5892	65.6417	77.9987	92.8841	87.7225	87.8031
sp|Q8NBN3|TM87A_HUMAN	TMEM87A	TM87A_HUMAN Transmembrane protein 87A	303	11	C	931.09	845.983	860.52	558.826	572.568	510.901
sp|P16144|ITB4_HUMAN	ITGB4	ITB4_HUMAN Integrin beta-4	304	29	C	2895.61	2721.15	2454.82	2731.26	3001.12	2599.74
sp|P52565|GDIR1_HUMAN	ARHGDIA	GDIR1_HUMAN Rho GDP-dissociation inhibitor 1	305	1	C	300.934	298.58	264.715	212.634	245.137	226.655
sp|O95487|SC24B_HUMAN	SEC24B	SC24B_HUMAN Protein transport protein Sec24B	306	3	C	433.536	435.044	326.159	473.771	292.344	458.594
sp|P02769|ALBU_BOVIN_contaminant	ALB	ALBU_BOVIN_contaminant Serum albumin	307	32	C	9239.46	7269.31	7033.19	3763.77	3167.93	3643.1
sp|Q9P2E9|RRBP1_HUMAN	RRBP1	RRBP1_HUMAN Ribosome-binding protein 1	308	32	C	3827.04	4587.43	4230.76	6229.11	5964.54	6285.4
sp|Q9UBB4|ATX10_HUMAN	ATXN10	ATX10_HUMAN Ataxin-10	309	7	C	581.502	466.777	509.619	470.605	492.101	515.158
sp|P67936|TPM4_HUMAN	TPM4	TPM4_HUMAN Tropomyosin alpha-4 chain	310	5	C	427.765	326.092	481.952	605.245	589.539	575.869
sp|P09493-3|TPM1_HUMAN	TPM1	TPM1_HUMAN Isoform 3 of Tropomyosin alpha-1 chain	310	25	C	3172	2678.95	3495.73	4985.12	4448.53	4631.19
sp|P67936-2|TPM4_HUMAN	TPM4	TPM4_HUMAN Isoform 2 of Tropomyosin alpha-4 chain	310	11	C	1126.23	969.308	1329.07	1932.44	1650.54	1821.82
sp|P07951|TPM2_HUMAN	TPM2	TPM2_HUMAN Tropomyosin beta chain	310	14	C	1883.55	1574.48	2585.41	2624.48	3249.3	2526.84
sp|P07951-2|TPM2_HUMAN	TPM2	TPM2_HUMAN Isoform 2 of Tropomyosin beta chain	310	1	C	321.466	390.197	303.4	398.488	232.881	370.098
sp|P06753-2|TPM3_HUMAN	TPM3	TPM3_HUMAN Isoform 2 of Tropomyosin alpha-3 chain	310	12	C	690.086	499.694	932.856	804.336	1709.82	846.117
sp|P09493-5|TPM1_HUMAN	TPM1	TPM1_HUMAN Isoform 5 of Tropomyosin alpha-1 chain	310	1	C	127.785	95.0965	137.625	155.119	167.086	171.735
sp|Q00839|HNRPU_HUMAN	HNRNPU	HNRPU_HUMAN Heterogeneous nuclear ribonucleoprotein U	311	10	C	1709	2618.41	2342.99	2478.75	3247.31	3318.61
sp|Q9BX68|HINT2_HUMAN	HINT2	HINT2_HUMAN Histidine triad nucleotide-binding protein 2, mitochondrial	312	4	C	737.159	732.246	1043.16	989.988	1679.55	912.173
sp|P56181-2|NDUV3_HUMAN	NDUFV3	NDUV3_HUMAN Isoform 2 of NADH dehydrogenase [ubiquinone] flavoprotein 3, mitochondrial	313	8	C	688.307	701.522	667.292	870.652	845.46	786.961
sp|P14618-2|KPYM_HUMAN	PKM	KPYM_HUMAN Isoform M1 of Pyruvate kinase PKM	314	89	C	13857	12747.1	12389.9	9626.95	8927.89	9705.62
sp|P14618|KPYM_HUMAN	PKM	KPYM_HUMAN Pyruvate kinase PKM	314	7	C	663.233	561.962	701.496	405.68	515.437	384.132
sp|P14854|CX6B1_HUMAN	COX6B1	CX6B1_HUMAN Cytochrome c oxidase subunit 6B1	315	5	C	799.82	716.227	807.921	1079.64	1091.41	1006.92
sp|P20700|LMNB1_HUMAN	LMNB1	LMNB1_HUMAN Lamin-B1	316	25	C	2728.6	3724.45	2779.18	3530.22	2982.79	2942.76
sp|Q03252|LMNB2_HUMAN	LMNB2	LMNB2_HUMAN Lamin-B2	316	3	C	97.1864	132.989	138.74	179.295	170.273	137.361
sp|O95155-4|UBE4B_HUMAN	UBE4B	UBE4B_HUMAN Isoform 4 of Ubiquitin conjugation factor E4 B	317	3	C	122.554	151.225	131.842	144.273	121.841	158.365
sp|Q99805|TM9S2_HUMAN	TM9SF2	TM9S2_HUMAN Transmembrane 9 superfamily member 2	318	9	C	1322.42	1312.12	1023.54	960.532	686.158	890.34
sp|P16615|AT2A2_HUMAN	ATP2A2	AT2A2_HUMAN Sarcoplasmic/endoplasmic reticulum calcium ATPase 2	319	29	C	2990.03	2938.63	2398.15	3044.05	2421.15	2774.1
sp|P54886|P5CS_HUMAN	ALDH18A1	P5CS_HUMAN Delta-1-pyrroline-5-carboxylate synthase	320	13	C	1268.52	1322.2	1372.53	1346.59	1670.45	1449.79
sp|Q8N3D4|EH1L1_HUMAN	EHBP1L1	EH1L1_HUMAN EH domain-binding protein 1-like protein 1	321	3	C	60.8151	53.7563	51.7595	70.6738	61.5223	66.6542
sp|Q14203|DCTN1_HUMAN	DCTN1	DCTN1_HUMAN Dynactin subunit 1	322	10	C	685.323	650.203	642.356	706.983	660.576	750.972
sp|Q14697-2|GANAB_HUMAN	GANAB	GANAB_HUMAN Isoform 2 of Neutral alpha-glucosidase AB	323	51	C	7276.42	7599.57	7087.89	8255.52	7615.93	8161.42
sp|Q14697|GANAB_HUMAN	GANAB	GANAB_HUMAN Neutral alpha-glucosidase AB	323	4	C	567.956	565.016	850.159	603.608	1249.1	592.378
sp|Q12797|ASPH_HUMAN	ASPH	ASPH_HUMAN Aspartyl/asparaginyl beta-hydroxylase	324	12	C	1457.63	1574.2	1590.65	1694.2	2050.2	1635.56
sp|Q16204|CCDC6_HUMAN	CCDC6	CCDC6_HUMAN Coiled-coil domain-containing protein 6	325	13	C	665.163	816.433	695.723	891.305	822.149	923.545
sp|Q14204|DYHC1_HUMAN	DYNC1H1	DYHC1_HUMAN Cytoplasmic dynein 1 heavy chain 1	326	99	C	11234.6	10673	9903.67	11319.8	9999.33	11495.2
sp|Q9UQE7|SMC3_HUMAN	SMC3	SMC3_HUMAN Structural maintenance of chromosomes protein 3	327	11	C	695.658	856.498	703.156	798.296	685.98	849.589
sp|P46939|UTRO_HUMAN	UTRN	UTRO_HUMAN Utrophin	328	8	C	181.691	188.151	219.157	220.36	357.261	222.042
sp|Q6NSJ0|K1161_HUMAN	KIAA1161	K1161_HUMAN Uncharacterized family 31 glucosidase KIAA1161	329	5	C	979.569	981.529	877.042	615.908	704.026	620.77
sp|Q12981-1|SEC20_HUMAN	BNIP1	SEC20_HUMAN Isoform 3 of Vesicle transport protein SEC20	330	1	C	50.7938	47.077	62.2437	53.7187	73.0971	51.501
sp|P42566|EPS15_HUMAN	EPS15	EPS15_HUMAN Epidermal growth factor receptor substrate 15	331	3	C	97.8529	96.2179	77.0048	97.3547	96.3661	109.5
sp|Q16890|TPD53_HUMAN	TPD52L1	TPD53_HUMAN Tumor protein D53	332	6	C	503.008	492.647	512.155	558.148	398.953	628.237
sp|P19367-3|HXK1_HUMAN	HK1	HXK1_HUMAN Isoform 3 of Hexokinase-1	333	14	C	894.421	957.066	876.674	1103.91	955.27	1049.17
sp|Q9HB40|RISC_HUMAN	SCPEP1	RISC_HUMAN Retinoid-inducible serine carboxypeptidase	335	16	C	2563.9	2272.91	2482.04	3111.79	2976.11	2677.02
sp|P08069|IGF1R_HUMAN	IGF1R	IGF1R_HUMAN Insulin-like growth factor 1 receptor	336	10	C	526.371	492.887	330.046	372.925	274.842	364.779
sp|Q9Y6M5|ZNT1_HUMAN	SLC30A1	ZNT1_HUMAN Zinc transporter 1	337	6	C	1370.37	1217.63	983.639	718.128	599.229	700.352
sp|Q92544|TM9S4_HUMAN	TM9SF4	TM9S4_HUMAN Transmembrane 9 superfamily member 4	338	12	C	1861.46	1868.98	1785.85	1659.27	1425.73	1473.12
sp|O94992|HEXI1_HUMAN	HEXIM1	HEXI1_HUMAN Protein HEXIM1	339	2	C	54.7104	72.3818	63.4379	82.417	73.9466	89.3348
sp|P51572-2|BAP31_HUMAN	BCAP31	BAP31_HUMAN Isoform 2 of B-cell receptor-associated protein 31	340	22	C	4698.82	3524.32	5707.37	4265.25	5967.01	3882.78
sp|P46459|NSF_HUMAN	NSF	NSF_HUMAN Vesicle-fusing ATPase	341	37	C	5006.66	4181.64	4021.6	5848.11	4881.4	5432.97
sp|P30519|HMOX2_HUMAN	HMOX2	HMOX2_HUMAN Heme oxygenase 2	342	10	C	800.853	746.646	788.384	926.119	871.905	812.756
sp|P61158|ARP3_HUMAN	ACTR3	ARP3_HUMAN Actin-related protein 3	343	4	C	323.933	313.195	378.483	312.457	311.318	306.586
sp|P55884-2|EIF3B_HUMAN	EIF3B	EIF3B_HUMAN Isoform 2 of Eukaryotic translation initiation factor 3 subunit B	344	15	C	1415.76	1521.51	1380.7	1733.54	1426.52	1861.34
sp|Q9P206-2|K1522_HUMAN	KIAA1522	K1522_HUMAN Isoform 2 of Uncharacterized protein KIAA1522	346	1	C	12.8523	17.9862	18.0345	14.0451	20.4999	17.2021
sp|O14964|HGS_HUMAN	HGS	HGS_HUMAN Hepatocyte growth factor-regulated tyrosine kinase substrate	347	5	C	676.726	689.481	624.836	656.539	616.792	702.551
sp|Q9NU53|GINM1_HUMAN	GINM1	GINM1_HUMAN Glycoprotein integral membrane protein 1	348	4	C	647.476	558.578	463.517	309.843	171.484	332.55
sp|O95208|EPN2_HUMAN	EPN2	EPN2_HUMAN Epsin-2	349	2	C	113.186	104.074	118.913	214.271	217.074	200.637
sp|Q8TCG2|P4K2B_HUMAN	PI4K2B	P4K2B_HUMAN Phosphatidylinositol 4-kinase type 2-beta	350	2	C	654.901	538.62	446.698	287.523	205.097	320.746
sp|Q9H788|SH24A_HUMAN	SH2D4A	SH24A_HUMAN SH2 domain-containing protein 4A	351	6	C	346.662	326.945	316.192	489.357	338.33	434.222
sp|Q9UJZ1|STML2_HUMAN	STOML2	STML2_HUMAN Stomatin-like protein 2, mitochondrial	352	15	C	831.479	784.402	1202.41	907.683	1663.25	846.539
sp|Q96DB5|RMD1_HUMAN	RMDN1	RMD1_HUMAN Regulator of microtubule dynamics protein 1	353	1	C	21.4603	13.4443	27.5076	37.3362	37.1777	16.3844
sp|Q92692|PVRL2_HUMAN	PVRL2	PVRL2_HUMAN Poliovirus receptor-related protein 2	354	4	C	283.974	268.61	260.616	254.108	270.064	243.292
sp|Q92692-2|PVRL2_HUMAN	PVRL2	PVRL2_HUMAN Isoform Alpha of Poliovirus receptor-related protein 2	354	4	C	132.827	119.935	150.475	88.9635	123.818	96.5812
sp|O95674|CDS2_HUMAN	CDS2	CDS2_HUMAN Phosphatidate cytidylyltransferase 2	355	2	C	125.111	112.128	91.8124	126.417	72.2829	110.99
sp|Q92581-2|SL9A6_HUMAN	SLC9A6	SL9A6_HUMAN Isoform 2 of Sodium/hydrogen exchanger 6	356	6	C	319.002	313.973	278.83	337.303	281.286	325.945
sp|P13798|ACPH_HUMAN	APEH	ACPH_HUMAN Acylamino-acid-releasing enzyme	357	29	C	6070.07	5962.14	5283.17	4204.05	3974.53	3933.82
sp|P13797|PLST_HUMAN	PLS3	PLST_HUMAN Plastin-3	358	35	C	5336.77	5111.42	5479.58	5461.79	4755.66	5766.85
sp|Q5JSH3|WDR44_HUMAN	WDR44	WDR44_HUMAN WD repeat-containing protein 44	359	5	C	272.916	285.875	298.021	302.432	287.601	359.279
sp|Q96EE3-1|SEH1_HUMAN	SEH1L	SEH1_HUMAN Isoform B of Nucleoporin SEH1	360	4	C	132.358	159.705	120.263	139.378	136.914	158.782
sp|O60841|IF2P_HUMAN	EIF5B	IF2P_HUMAN Eukaryotic translation initiation factor 5B	361	2	C	123.698	138.929	111.293	147.632	158.874	155.928
sp|Q92917|GPKOW_HUMAN	GPKOW	GPKOW_HUMAN G patch domain and KOW motifs-containing protein	362	9	C	498.124	583.363	630.051	731.472	668.316	735.889
sp|Q7L5D6|GET4_HUMAN	GET4	GET4_HUMAN Golgi to ER traffic protein 4 homolog	363	1	C	67.7451	63.7359	63.7101	77.3628	55.9986	88.3082
sp|Q15067|ACOX1_HUMAN	ACOX1	ACOX1_HUMAN Peroxisomal acyl-coenzyme A oxidase 1	364	2	C	50.4263	49.3895	58.0759	47.7523	73.8145	44.1352
sp|Q7L1Q6-3|BZW1_HUMAN	BZW1	BZW1_HUMAN Isoform 3 of Basic leucine zipper and W2 domain-containing protein 1	365	12	C	2130.53	2082.68	2656.25	3023.29	3496.54	2717.45
sp|Q9Y6E2|BZW2_HUMAN	BZW2	BZW2_HUMAN Basic leucine zipper and W2 domain-containing protein 2	365	3	C	64.0519	57.7304	69.3597	73.2415	69.6414	74.5569
sp|P35221|CTNA1_HUMAN	CTNNA1	CTNA1_HUMAN Catenin alpha-1	366	21	C	1837.47	1751.32	1788.87	1918.99	1844.01	1790.47
sp|Q9H3K2|GHITM_HUMAN	GHITM	GHITM_HUMAN Growth hormone-inducible transmembrane protein	367	3	C	123.529	126.97	147.502	149.646	172.88	154.059
sp|Q8TAT6-2|NPL4_HUMAN	NPLOC4	NPL4_HUMAN Isoform 2 of Nuclear protein localization protein 4 homolog	368	6	C	1370.53	1728.76	1657.06	1834.03	1906.46	1904.02
sp|P22234-2|PUR6_HUMAN	PAICS	PUR6_HUMAN Isoform 2 of Multifunctional protein ADE2	369	14	C	1731.14	1858.24	1929.25	1591.46	1500.73	1616.67
sp|Q9BZG1|RAB34_HUMAN	RAB34	RAB34_HUMAN Ras-related protein Rab-34	370	5	C	697.155	633.671	586.975	544.911	514.839	567.517
sp|P35241-5|RADI_HUMAN	RDX	RADI_HUMAN Isoform 5 of Radixin	371	29	C	3158.56	3066.03	3271.04	3170.05	2849.39	3227.35
sp|P26038|MOES_HUMAN	MSN	MOES_HUMAN Moesin	371	44	C	5147.93	4797.94	5490.18	4603.23	4899.42	4447.35
sp|P15311|EZRI_HUMAN	EZR	EZRI_HUMAN Ezrin	371	26	C	2953.81	2861.04	2985.76	3476.2	3137.23	3318.36
sp|Q69YQ0|CYTSA_HUMAN	SPECC1L	CYTSA_HUMAN Cytospin-A	371	1	C	19.7514	19.7836	29.6994	27.3577	59.7496	25.7816
sp|O75165|DJC13_HUMAN	DNAJC13	DJC13_HUMAN DnaJ homolog subfamily C member 13	372	12	C	551.929	499.869	420.56	500.191	475.647	494.976
sp|P50991|TCPD_HUMAN	CCT4	TCPD_HUMAN T-complex protein 1 subunit delta	373	23	C	3385.58	3136.68	3843.68	3292.85	3930.41	3283.71
sp|Q15366-2|PCBP2_HUMAN	PCBP2	PCBP2_HUMAN Isoform 2 of Poly(rC)-binding protein 2	374	21	C	2070.46	2353.06	2204.08	2496.85	2110.11	2517.8
sp|Q15365|PCBP1_HUMAN	PCBP1	PCBP1_HUMAN Poly(rC)-binding protein 1	374	7	C	510.467	732.9	510.963	812.163	618.82	827.173
sp|Q15366-5|PCBP2_HUMAN	PCBP2	PCBP2_HUMAN Isoform 5 of Poly(rC)-binding protein 2	374	1	C	21.7438	26.0527	33.0546	32.0874	20.2659	32.7222
sp|O14684|PTGES_HUMAN	PTGES	PTGES_HUMAN Prostaglandin E synthase	375	1	C	64.5511	48.104	62.8126	61.6989	110.41	65.9034
sp|Q86WA9|S2611_HUMAN	SLC26A11	S2611_HUMAN Sodium-independent sulfate anion transporter	376	2	C	114.218	118.056	81.1494	99.223	67.6134	92.5935
sp|P11047|LAMC1_HUMAN	LAMC1	LAMC1_HUMAN Laminin subunit gamma-1	377	18	C	1619.87	1482.63	1379.38	1207.67	1256.59	1168.8
sp|Q9Y3D9|RT23_HUMAN	MRPS23	RT23_HUMAN 28S ribosomal protein S23, mitochondrial	378	3	C	240.749	237.3	332.489	357.712	449.72	327.336
sp|O96000|NDUBA_HUMAN	NDUFB10	NDUBA_HUMAN NADH dehydrogenase [ubiquinone] 1 beta subcomplex subunit 10	379	4	C	647.537	543.566	734.968	917.758	1065.71	790.084
sp|Q9UDW1|QCR9_HUMAN	UQCR10	QCR9_HUMAN Cytochrome b-c1 complex subunit 9	380	1	C	20.2136	18.8236	26.8758	25.3516	46.8874	22.147
sp|Q8N6T3|ARFG1_HUMAN	ARFGAP1	ARFG1_HUMAN ADP-ribosylation factor GTPase-activating protein 1	381	6	C	789.519	857.123	725.233	868.074	602.585	849.328
sp|P25788|PSA3_HUMAN	PSMA3	PSA3_HUMAN Proteasome subunit alpha type-3	382	13	C	2373.29	2061.26	2072.58	1262.39	1266.99	1231.08
sp|Q14517|FAT1_HUMAN	FAT1	FAT1_HUMAN Protocadherin Fat 1	383	32	C	2957.97	2804.49	2335.13	1481.01	1406.4	1584.61
sp|P54619-3|AAKG1_HUMAN	PRKAG1	AAKG1_HUMAN Isoform 3 of 5'-AMP-activated protein kinase subunit gamma-1	384	2	C	124.28	106.175	121.152	121.64	59.5483	134.157
sp|P55786|PSA_HUMAN	NPEPPS	PSA_HUMAN Puromycin-sensitive aminopeptidase	385	37	C	6068.73	5926.52	5200.11	3685.3	3796.07	3589.78
sp|Q9UQ80|PA2G4_HUMAN	PA2G4	PA2G4_HUMAN Proliferation-associated protein 2G4	386	5	C	318.845	282.39	287.042	219.716	255.5	204.217
sp|P32004|L1CAM_HUMAN	L1CAM	L1CAM_HUMAN Neural cell adhesion molecule L1	387	29	C	3185.83	3188.75	2836	3125.08	2774.75	2786.4
sp|Q96FW1|OTUB1_HUMAN	OTUB1	OTUB1_HUMAN Ubiquitin thioesterase OTUB1	388	5	C	738.941	635.258	790.655	904.46	883.399	942.882
sp|Q96QD8|S38A2_HUMAN	SLC38A2	S38A2_HUMAN Sodium-coupled neutral amino acid transporter 2	389	12	C	1322.59	1284.86	1788.91	708.292	1517.68	621.491
sp|Q13620|CUL4B_HUMAN	CUL4B	CUL4B_HUMAN Cullin-4B	390	22	C	1792.28	1827.86	1784.49	2207.48	1852.81	2164.82
sp|Q9H7D0|DOCK5_HUMAN	DOCK5	DOCK5_HUMAN Dedicator of cytokinesis protein 5	391	1	C	33.1063	26.5249	36.7964	30.0362	30.6298	37.1825
sp|P24941|CDK2_HUMAN	CDK2	CDK2_HUMAN Cyclin-dependent kinase 2	392	7	C	813.339	750.062	847.037	758.923	872.177	814.245
sp|P06493|CDK1_HUMAN	CDK1	CDK1_HUMAN Cyclin-dependent kinase 1	392	5	C	376.589	389.238	430.763	439.065	538.402	445.494
sp|P07947|YES_HUMAN	YES1	YES_HUMAN Tyrosine-protein kinase Yes	392	7	C	651.164	585.171	500.01	445.999	405.005	469.964
sp|P07948|LYN_HUMAN	LYN	LYN_HUMAN Tyrosine-protein kinase Lyn	392	2	C	121.087	111.185	83.8502	83.0184	73.9773	75.2511
sp|P11802|CDK4_HUMAN	CDK4	CDK4_HUMAN Cyclin-dependent kinase 4	392	3	C	211.08	181.609	208.218	187.879	191.892	197.794
sp|P08581|MET_HUMAN	MET	MET_HUMAN Hepatocyte growth factor receptor	392	21	C	2387.46	2180.45	1900.37	1443.03	1396.35	1443.32
sp|P17987|TCPA_HUMAN	TCP1	TCPA_HUMAN T-complex protein 1 subunit alpha	393	14	C	2366.45	2296.78	2710.54	2417.35	2622.97	2368.76
sp|Q9Y5Q0|FADS3_HUMAN	FADS3	FADS3_HUMAN Fatty acid desaturase 3	394	1	C	149.264	181.497	134.238	181.457	172.673	179.469
sp|P30566|PUR8_HUMAN	ADSL	PUR8_HUMAN Adenylosuccinate lyase	395	3	C	112.511	94.6633	98.263	73.1823	57.5807	67.5246
sp|Q7Z2K6|ERMP1_HUMAN	ERMP1	ERMP1_HUMAN Endoplasmic reticulum metallopeptidase 1	396	14	C	1845.82	1809.4	1470.38	1781.56	1366.44	1559.2
sp|Q8NHP8|PLBL2_HUMAN	PLBD2	PLBL2_HUMAN Putative phospholipase B-like 2	397	14	C	3191.1	3115.85	2841	3467.72	3009.03	2976.81
sp|P52272|HNRPM_HUMAN	HNRNPM	HNRPM_HUMAN Heterogeneous nuclear ribonucleoprotein M	399	8	C	449.963	669.391	598.998	607.754	586.718	839.128
sp|P05388|RLA0_HUMAN	RPLP0	RLA0_HUMAN 60S acidic ribosomal protein P0	400	13	C	2159.92	2263.2	2557.08	2339.17	2477.56	2599.41
sp|P09211|GSTP1_HUMAN	GSTP1	GSTP1_HUMAN Glutathione S-transferase P	401	16	C	2256.77	1698.85	2062.86	971.618	971.561	902.458
sp|Q9H7Z7|PGES2_HUMAN	PTGES2	PGES2_HUMAN Prostaglandin E synthase 2	402	6	C	449.106	431.231	697.161	660.074	886.583	639.32
sp|P53041|PPP5_HUMAN	PPP5C	PPP5_HUMAN Serine/threonine-protein phosphatase 5	403	3	C	198.332	204.635	149.87	130.718	129.247	163.092
sp|Q9HB90|RRAGC_HUMAN	RRAGC	RRAGC_HUMAN Ras-related GTP-binding protein C	404	10	C	1892.59	1953.22	1403.67	1885.04	1008	1592.97
sp|P49207|RL34_HUMAN	RPL34	RL34_HUMAN 60S ribosomal protein L34	405	4	C	366.977	412.851	564.919	530.192	639.589	590.68
sp|P50851-2|LRBA_HUMAN	LRBA	LRBA_HUMAN Isoform 2 of Lipopolysaccharide-responsive and beige-like anchor protein	406	11	C	1096.44	1032.63	984.001	1135.11	1006.87	1121.88
sp|Q8IV08|PLD3_HUMAN	PLD3	PLD3_HUMAN Phospholipase D3	407	17	C	2679.21	2675.3	2101.1	2137.56	1755.5	1822.66
sp|Q8NBQ5|DHB11_HUMAN	HSD17B11	DHB11_HUMAN Estradiol 17-beta-dehydrogenase 11	409	8	C	944.06	928.583	902.56	970.766	796.713	932.625
sp|Q01151|CD83_HUMAN	CD83	CD83_HUMAN CD83 antigen	410	2	C	2382.28	1810.27	2088.01	202.627	171.777	255.526
sp|Q92598|HS105_HUMAN	HSPH1	HS105_HUMAN Heat shock protein 105 kDa	411	13	C	1000.19	1030.87	978.701	704.382	638.614	671.204
sp|O95757|HS74L_HUMAN	HSPA4L	HS74L_HUMAN Heat shock 70 kDa protein 4L	411	2	C	130.748	121.139	141.818	123.17	119.249	111.447
sp|P51809|VAMP7_HUMAN	VAMP7	VAMP7_HUMAN Vesicle-associated membrane protein 7	412	15	C	2632.88	2178.16	2416.83	1421.73	1576.26	1372.89
sp|P46060|RAGP1_HUMAN	RANGAP1	RAGP1_HUMAN Ran GTPase-activating protein 1	413	7	C	496.522	475.116	496.038	738.141	647.156	649.45
sp|Q687X5|STEA4_HUMAN	STEAP4	STEA4_HUMAN Metalloreductase STEAP4	414	5	C	772.458	727.145	600.367	393.146	382.392	413.067
sp|Q658P3-2|STEA3_HUMAN	STEAP3	STEA3_HUMAN Isoform 2 of Metalloreductase STEAP3	415	3	C	615.191	617.697	580.371	469.042	473.314	467.112
sp|P35270|SPRE_HUMAN	SPR	SPRE_HUMAN Sepiapterin reductase	416	2	C	320.941	293.627	361.029	283.4	358.906	278.175
sp|P34897|GLYM_HUMAN	SHMT2	GLYM_HUMAN Serine hydroxymethyltransferase, mitochondrial	417	14	C	1995.19	2064.8	1947.82	2928.3	2683.24	2630.75
sp|O43813|LANC1_HUMAN	LANCL1	LANC1_HUMAN LanC-like protein 1	418	2	C	72.8094	51.2703	61.5915	37.9697	59.1717	40.1534
sp|O95372|LYPA2_HUMAN	LYPLA2	LYPA2_HUMAN Acyl-protein thioesterase 2	419	1	C	73.6966	84.773	88.9861	93.5571	107.899	125.987
sp|Q16719|KYNU_HUMAN	KYNU	KYNU_HUMAN Kynureninase	420	4	C	794.656	744.286	596.721	587.426	417.582	606.595
sp|P19634|SL9A1_HUMAN	SLC9A1	SL9A1_HUMAN Sodium/hydrogen exchanger 1	421	2	C	90.4707	80.6879	63.7808	50.6919	47.0085	52.856
sp|Q15021|CND1_HUMAN	NCAPD2	CND1_HUMAN Condensin complex subunit 1	422	4	C	175.105	175.808	168.34	195.139	165.579	194.603
sp|P15586|GNS_HUMAN	GNS	GNS_HUMAN N-acetylglucosamine-6-sulfatase	423	29	C	8098.59	7618.4	6673.69	7001.65	6872.48	6259.56
sp|O00115|DNS2A_HUMAN	DNASE2	DNS2A_HUMAN Deoxyribonuclease-2-alpha	424	6	C	1391.7	1200.32	750.3	749.03	984.568	681.178
sp|P34932|HSP74_HUMAN	HSPA4	HSP74_HUMAN Heat shock 70 kDa protein 4	425	20	C	2759.69	2511.61	2459.27	1393.88	1510	1497.21
sp|P10768|ESTD_HUMAN	ESD	ESTD_HUMAN S-formylglutathione hydrolase	426	3	C	984.217	897.841	735.421	510.601	439.084	500.108
sp|P61619|S61A1_HUMAN	SEC61A1	S61A1_HUMAN Protein transport protein Sec61 subunit alpha isoform 1	427	7	C	1398.45	1459.4	1313.13	1419.79	1108.68	1376.4
sp|P11279|LAMP1_HUMAN	LAMP1	LAMP1_HUMAN Lysosome-associated membrane glycoprotein 1	428	15	C	2717.83	2978.14	2143.19	2109.5	1600.71	1821.63
sp|P31939|PUR9_HUMAN	ATIC	PUR9_HUMAN Bifunctional purine biosynthesis protein PURH	429	8	C	635.793	555.444	625.703	396.192	540.361	449.46
sp|P09543|CN37_HUMAN	CNP	CN37_HUMAN 2',3'-cyclic-nucleotide 3'-phosphodiesterase	430	18	C	1689.3	1721.66	1844.23	1747.95	1956.15	1657.2
sp|Q8IYS2-2|K2013_HUMAN	KIAA2013	K2013_HUMAN Isoform 2 of Uncharacterized protein KIAA2013	431	2	C	130.473	129.327	171.588	95.1259	203.563	91.6693
sp|O15118|NPC1_HUMAN	NPC1	NPC1_HUMAN Niemann-Pick C1 protein	432	18	C	4382.69	4113.47	2873.99	3845.18	2954.76	3398.53
sp|Q07021|C1QBP_HUMAN	C1QBP	C1QBP_HUMAN Complement component 1 Q subcomponent-binding protein, mitochondrial	433	11	C	1025.86	1069.56	1285.03	1380.39	1711.13	1262.64
sp|Q9BXP2|S12A9_HUMAN	SLC12A9	S12A9_HUMAN Solute carrier family 12 member 9	434	5	C	622.342	577.179	524.364	502.102	452.725	525.266
sp|P55082|MFAP3_HUMAN	MFAP3	MFAP3_HUMAN Microfibril-associated glycoprotein 3	435	5	C	899.349	844.541	727.868	359.388	443.528	380.415
sp|O95394-4|AGM1_HUMAN	PGM3	AGM1_HUMAN Isoform 3 of Phosphoacetylglucosamine mutase	436	1	C	59.847	47.1028	67.608	56.1226	78.7336	59.0774
sp|Q9NRW7|VPS45_HUMAN	VPS45	VPS45_HUMAN Vacuolar protein sorting-associated protein 45	437	4	C	201.694	183.809	185.421	219.556	190.138	199.145
sp|Q71U36|TBA1A_HUMAN	TUBA1A	TBA1A_HUMAN Tubulin alpha-1A chain	438	56	C	8027.86	8996.78	6781.81	9260.52	5753.29	8977.79
sp|P68366|TBA4A_HUMAN	TUBA4A	TBA4A_HUMAN Tubulin alpha-4A chain	438	10	C	1606.35	1879.32	1671.89	1982.61	1897.29	2061.78
sp|Q8NCC3|PAG15_HUMAN	PLA2G15	PAG15_HUMAN Group XV phospholipase A2	439	4	C	337.108	350.122	301.648	289.689	279.248	267.719
sp|Q9NVI7-2|ATD3A_HUMAN	ATAD3A	ATD3A_HUMAN Isoform 2 of ATPase family AAA domain-containing protein 3A	440	6	C	294.802	278.913	538.04	349.291	908.224	325.516
sp|Q5T9A4|ATD3B_HUMAN	ATAD3B	ATD3B_HUMAN ATPase family AAA domain-containing protein 3B	440	11	C	1153.8	1269.18	1443.63	1775.15	1725.86	1656.53
sp|Q9HCC0|MCCB_HUMAN	MCCC2	MCCB_HUMAN Methylcrotonoyl-CoA carboxylase beta chain, mitochondrial	441	6	C	246.075	286.18	231.481	344.044	284.48	352.83
sp|P04181|OAT_HUMAN	OAT	OAT_HUMAN Ornithine aminotransferase, mitochondrial	442	7	C	484.922	467.398	503.717	577.101	466.766	530.161
sp|P08107|HSP71_HUMAN	HSPA1A	HSP71_HUMAN Heat shock 70 kDa protein 1A/1B	443	41	C	7585.71	7573.76	7594.11	5668.24	6009.9	5601.41
sp|P11021|GRP78_HUMAN	HSPA5	GRP78_HUMAN 78 kDa glucose-regulated protein	443	100	C	15304.8	14466.7	15242.4	14058.8	18554.9	12838.9
sp|P38646|GRP75_HUMAN	HSPA9	GRP75_HUMAN Stress-70 protein, mitochondrial	443	57	C	7971.29	7954.32	8361.7	8906.39	10501.4	8558.2
sp|P11142|HSP7C_HUMAN	HSPA8	HSP7C_HUMAN Heat shock cognate 71 kDa protein	443	70	C	14320.2	14516.6	12610.8	11413.5	8651.4	11052.9
sp|Q8WW12|PCNP_HUMAN	PCNP	PCNP_HUMAN PEST proteolytic signal-containing nuclear protein	444	6	C	638.574	911.263	719.398	1121.28	848.942	1131.13
sp|Q96C57|CL043_HUMAN	C12orf43	CL043_HUMAN Uncharacterized protein C12orf43	445	1	C	95.9101	114.837	89.1003	112.074	127.387	125.868
sp|P54577|SYYC_HUMAN	YARS	SYYC_HUMAN Tyrosine--tRNA ligase, cytoplasmic	446	26	C	3503.37	3299.19	3596.71	3846.43	3743.73	3824.46
sp|Q13641|TPBG_HUMAN	TPBG	TPBG_HUMAN Trophoblast glycoprotein	447	8	C	2010.95	2019.53	1727.49	1738.35	1630.31	1512.5
sp|P40926|MDHM_HUMAN	MDH2	MDHM_HUMAN Malate dehydrogenase, mitochondrial	448	23	C	5000.92	6041.96	5635.67	8223.47	8437.84	7454.94
sp|Q92900|RENT1_HUMAN	UPF1	RENT1_HUMAN Regulator of nonsense transcripts 1	449	13	C	642.441	739.098	748.223	744.111	746.726	754.573
sp|O15230|LAMA5_HUMAN	LAMA5	LAMA5_HUMAN Laminin subunit alpha-5	450	11	C	727.066	661.915	589.152	494.73	452.743	455.804
sp|P06396|GELS_HUMAN	GSN	GELS_HUMAN Gelsolin	451	11	C	1232.55	1127.41	1131.29	995.666	1090.87	1043.42
sp|P08648|ITA5_HUMAN	ITGA5	ITA5_HUMAN Integrin alpha-5	452	15	C	999.026	908.567	863.47	923.543	957.096	828.344
sp|P16278|BGAL_HUMAN	GLB1	BGAL_HUMAN Beta-galactosidase	453	16	C	1953.27	2061.82	1783.06	2241.09	2141.66	2043.54
sp|Q9Y678|COPG1_HUMAN	COPG1	COPG1_HUMAN Coatomer subunit gamma-1	454	15	C	1630.29	1556.98	1348.65	1700.68	1549.18	1681.15
sp|Q14160-3|SCRIB_HUMAN	SCRIB	SCRIB_HUMAN Isoform 3 of Protein scribble homolog	455	6	C	131.035	153.308	149.694	161.127	198.961	156.392
sp|Q16836-2|HCDH_HUMAN	HADH	HCDH_HUMAN Isoform 2 of Hydroxyacyl-coenzyme A dehydrogenase, mitochondrial	456	18	C	1439.17	1518.06	1877.02	1934.68	2234.15	1821
sp|Q9Y320|TMX2_HUMAN	TMX2	TMX2_HUMAN Thioredoxin-related transmembrane protein 2	457	2	C	290.295	275.735	310.599	251.128	263.5	194.1
tr|E9PSI1|E9PSI1_HUMAN	TM9SF1	E9PSI1_HUMAN Transmembrane 9 superfamily member 1	458	3	C	298.753	347.474	259.38	349.039	268.861	328.706
sp|Q9BY43|CHM4A_HUMAN	CHMP4A	CHM4A_HUMAN Charged multivesicular body protein 4a	458	7	C	701.554	669.892	917.412	969.543	884.681	893.407
sp|Q15042|RB3GP_HUMAN	RAB3GAP1	RB3GP_HUMAN Rab3 GTPase-activating protein catalytic subunit	459	4	C	163.971	147.203	195.353	132.301	242.829	141.358
sp|Q27J81|INF2_HUMAN	INF2	INF2_HUMAN Inverted formin-2	460	7	C	714.624	865.978	820.682	869.532	822.668	723.004
sp|P16989|YBOX3_HUMAN	YBX3	YBOX3_HUMAN Y-box-binding protein 3	461	9	C	886.962	1269.25	853.283	1243.94	788.41	1530.77
sp|P67809|YBOX1_HUMAN	YBX1	YBOX1_HUMAN Nuclease-sensitive element-binding protein 1	461	3	C	379.741	427.775	430.898	506.196	528.087	535.259
sp|Q9BYD2|RM09_HUMAN	MRPL9	RM09_HUMAN 39S ribosomal protein L9, mitochondrial	462	6	C	507.291	473.14	639.23	716.922	798.734	697.489
sp|Q6ZRP7|QSOX2_HUMAN	QSOX2	QSOX2_HUMAN Sulfhydryl oxidase 2	463	12	C	2228.97	2237.01	2050.41	1978.46	1907.34	1846.76
sp|Q96RP9|EFGM_HUMAN	GFM1	EFGM_HUMAN Elongation factor G, mitochondrial	464	18	C	1240.17	1380.09	1452.48	1731.29	1976.28	1693.4
sp|Q92783|STAM1_HUMAN	STAM	STAM1_HUMAN Signal transducing adapter molecule 1	465	4	C	273.898	278.317	267.432	260.548	288.979	267.346
sp|Q02252|MMSA_HUMAN	ALDH6A1	MMSA_HUMAN Methylmalonate-semialdehyde dehydrogenase [acylating], mitochondrial	466	5	C	203.218	223.001	232.76	306.684	362.751	284.349
sp|P62736|ACTA_HUMAN	ACTA2	ACTA_HUMAN Actin, aortic smooth muscle	467	68	C	11682.8	11896.2	12624.3	9791.13	13527.5	10407.7
sp|P60709|ACTB_HUMAN	ACTB	ACTB_HUMAN Actin, cytoplasmic 1	467	59	C	4698.96	4847.96	4489.02	3915.93	4287.07	3904.68
tr|C9JZR7|C9JZR7_HUMAN	ACTB	C9JZR7_HUMAN Actin, cytoplasmic 1 (Fragment)	467	1	C	192.105	147.526	166.361	89.0941	115.692	122.231
sp|P61163|ACTZ_HUMAN	ACTR1A	ACTZ_HUMAN Alpha-centractin	468	5	C	363.146	412.355	311.78	395.341	318.505	416.61
sp|Q9NVH1|DJC11_HUMAN	DNAJC11	DJC11_HUMAN DnaJ homolog subfamily C member 11	469	3	C	225.921	242.365	234.907	289.187	273.931	282.768
sp|P11717|MPRI_HUMAN	IGF2R	MPRI_HUMAN Cation-independent mannose-6-phosphate receptor	470	40	C	6387.64	5950.6	5244.85	5660.35	5753.95	5286.18
sp|P55809|SCOT1_HUMAN	OXCT1	SCOT1_HUMAN Succinyl-CoA:3-ketoacid coenzyme A transferase 1, mitochondrial	471	34	C	3533	3975.63	4178.75	5416.26	6117.4	4995.07
sp|P00558|PGK1_HUMAN	PGK1	PGK1_HUMAN Phosphoglycerate kinase 1	472	22	C	5497.44	5107.65	4900.53	3023.66	2974.46	2756.96
##sp|Q8TBC5-3|ZSC18_HUMAN	##ZSCAN18	##ZSC18_HUMAN ##Isoform 3 of Zinc finger and SCAN domain-containing protein 18	473	1	C	314.922	393.914	204.831	193.349	341.832	296.757
sp|Q92522|H1X_HUMAN	H1FX	H1X_HUMAN Histone H1x	474	1	C	34.4191	46.6249	31.9611	78.6493	48.3116	128.436
sp|P20618|PSB1_HUMAN	PSMB1	PSB1_HUMAN Proteasome subunit beta type-1	475	12	C	1423.1	1497.06	1437.86	921.007	851.745	897.169
sp|Q96C24|SYTL4_HUMAN	SYTL4	SYTL4_HUMAN Synaptotagmin-like protein 4	476	4	C	241.163	277.877	224.471	260.956	236.985	254.283
sp|Q8NBX0|SCPDL_HUMAN	SCCPDH	SCPDL_HUMAN Saccharopine dehydrogenase-like oxidoreductase	477	4	C	416.646	456.727	434.446	433.756	489.164	395.988
sp|Q9BQA9|CQ062_HUMAN	C17orf62	CQ062_HUMAN Uncharacterized protein C17orf62	478	2	C	70.1498	67.3447	53.4389	70.3445	45.813	77.5537
sp|Q6NVY1|HIBCH_HUMAN	HIBCH	HIBCH_HUMAN 3-hydroxyisobutyryl-CoA hydrolase, mitochondrial	479	7	C	658.682	705.808	788.084	1164.26	1175.66	1102.25
sp|O43172|PRP4_HUMAN	PRPF4	PRP4_HUMAN U4/U6 small nuclear ribonucleoprotein Prp4	480	1	C	22.8772	32.5842	40.7542	34.3791	37.7542	40.4699
sp|P09669|COX6C_HUMAN	COX6C	COX6C_HUMAN Cytochrome c oxidase subunit 6C	481	2	C	313.02	317.058	420.532	413.631	612.65	417.65
sp|P13639|EF2_HUMAN	EEF2	EF2_HUMAN Elongation factor 2	482	47	C	6870.02	7744.22	8170.78	9924.36	9601.52	10535.6
sp|Q15029|U5S1_HUMAN	EFTUD2	U5S1_HUMAN 116 kDa U5 small nuclear ribonucleoprotein component	482	9	C	844.502	1106.97	1008.92	1211.8	1053.74	1177.53
sp|P33993|MCM7_HUMAN	MCM7	MCM7_HUMAN DNA replication licensing factor MCM7	483	13	C	1704.92	2041.71	1959.29	2362.52	2484.52	2656.46
sp|P33992|MCM5_HUMAN	MCM5	MCM5_HUMAN DNA replication licensing factor MCM5	484	9	C	548.235	639.981	580.332	683.659	671.14	786.488
sp|Q8N5G0|SMI20_HUMAN	SMIM20	SMI20_HUMAN Small integral membrane protein 20	485	1	C	102.598	125.794	116.948	180.525	189.805	177.128
sp|P49736|MCM2_HUMAN	MCM2	MCM2_HUMAN DNA replication licensing factor MCM2	486	14	C	986.408	1358.5	1130.31	1441.58	1434.02	1733.1
sp|Q99808|S29A1_HUMAN	SLC29A1	S29A1_HUMAN Equilibrative nucleoside transporter 1	487	5	C	615.697	634.711	437.812	338.424	181.166	337.295
sp|Q5JPE7|NOMO2_HUMAN	NOMO2	NOMO2_HUMAN Nodal modulator 2	489	22	C	2388.35	2388.92	2191.84	3033.55	2399.66	2593.91
sp|Q15155|NOMO1_HUMAN	NOMO1	NOMO1_HUMAN Nodal modulator 1	489	1	C	23.1385	18.9694	31.1999	25.6567	45.1683	20.7005
sp|P49748-3|ACADV_HUMAN	ACADVL	ACADV_HUMAN Isoform 3 of Very long-chain specific acyl-CoA dehydrogenase, mitochondrial	490	21	C	2104.51	2394.98	2722.49	3461.82	4645.42	3182.03
sp|O14745|NHRF1_HUMAN	SLC9A3R1	NHRF1_HUMAN Na(+)/H(+) exchange regulatory cofactor NHE-RF1	491	12	C	1045.48	965.846	975.426	928.984	963.611	955.815
sp|P23786|CPT2_HUMAN	CPT2	CPT2_HUMAN Carnitine O-palmitoyltransferase 2, mitochondrial	492	4	C	247.432	299.134	280.021	343.92	351.6	341.664
sp|Q04446|GLGB_HUMAN	GBE1	GLGB_HUMAN 1,4-alpha-glucan-branching enzyme	493	3	C	224.381	258.961	218.661	240.32	207.845	288.793
sp|Q08AM6|VAC14_HUMAN	VAC14	VAC14_HUMAN Protein VAC14 homolog	494	1	C	22.849	31.9572	15.2954	29.4669	62.0235	30.8866
sp|Q14738|2A5D_HUMAN	PPP2R5D	2A5D_HUMAN Serine/threonine-protein phosphatase 2A 56 kDa regulatory subunit delta isoform	495	5	C	354.554	291.731	385.066	391.316	297.852	380.89
sp|Q5EBL8-2|PDZ11_HUMAN	PDZD11	PDZ11_HUMAN Isoform 2 of PDZ domain-containing protein 11	496	1	C	57.6285	81.5167	60.651	65.3758	86.8528	85.6759
sp|P20671|H2A1D_HUMAN	HIST1H2AD	H2A1D_HUMAN Histone H2A type 1-D	497	3	C	349.489	492.992	695.926	519.547	920.885	583.279
sp|Q71UI9|H2AV_HUMAN	H2AFV	H2AV_HUMAN Histone H2A.V	497	2	C	86.9202	110.297	158.216	140.896	236.545	158.206
sp|O60784|TOM1_HUMAN	TOM1	TOM1_HUMAN Target of Myb protein 1	498	2	C	90.4187	92.8138	76.0722	84.7681	60.5134	84.0166
sp|P52594-4|AGFG1_HUMAN	AGFG1	AGFG1_HUMAN Isoform 4 of Arf-GAP domain and FG repeat-containing protein 1	499	6	C	399.236	494.734	480.613	694.232	670.761	739.979
sp|P13987|CD59_HUMAN	CD59	CD59_HUMAN CD59 glycoprotein	500	3	C	536.969	549.809	341.088	387.705	281.257	427.709
sp|O75947|ATP5H_HUMAN	ATP5H	ATP5H_HUMAN ATP synthase subunit d, mitochondrial	501	17	C	2305.78	2001.68	3237.38	2929.37	4135.07	2764.65
sp|Q92945|FUBP2_HUMAN	KHSRP	FUBP2_HUMAN Far upstream element-binding protein 2	502	9	C	501.978	751.266	644.748	792.677	660.4	936.998
sp|Q96AE4-2|FUBP1_HUMAN	FUBP1	FUBP1_HUMAN Isoform 2 of Far upstream element-binding protein 1	502	9	C	753.934	1036.09	909.46	993.069	972.469	1217.43
sp|Q96I24|FUBP3_HUMAN	FUBP3	FUBP3_HUMAN Far upstream element-binding protein 3	502	1	C	35.0599	42.6727	38.0685	51.2967	60.4318	68.3613
sp|Q9Y2Q3|GSTK1_HUMAN	GSTK1	GSTK1_HUMAN Glutathione S-transferase kappa 1	503	3	C	151.229	157.818	230.826	186.637	355.73	179.229
sp|Q9UIJ5|ZDHC2_HUMAN	ZDHHC2	ZDHC2_HUMAN Palmitoyltransferase ZDHHC2	504	1	C	14.8434	24.2891	20.964	21.8053	16.3634	19.2081
sp|Q03001|DYST_HUMAN	DST	DYST_HUMAN Dystonin	505	2	C	57.2118	42.5446	40.0168	49.0856	56.1099	56.9521
sp|P18124|RL7_HUMAN	RPL7	RL7_HUMAN 60S ribosomal protein L7	506	8	C	804.411	991.534	1101.34	1377.54	1152.56	1570.91
sp|Q7L7X3|TAOK1_HUMAN	TAOK1	TAOK1_HUMAN Serine/threonine-protein kinase TAO1	507	2	C	112.77	114.128	82.6364	133.245	111.78	147.186
sp|P35268|RL22_HUMAN	RPL22	RL22_HUMAN 60S ribosomal protein L22	508	1	C	21.149	27.0948	19.7313	27.692	18.6006	21.0452
sp|Q5T3U5|MRP7_HUMAN	ABCC10	MRP7_HUMAN Multidrug resistance-associated protein 7	509	2	C	127.865	120.086	105.304	106.084	106.215	104.851
sp|O60271|JIP4_HUMAN	SPAG9	JIP4_HUMAN C-Jun-amino-terminal kinase-interacting protein 4	510	10	C	651.64	708.121	650.755	903.81	844.359	943.678
sp|P52209|6PGD_HUMAN	PGD	6PGD_HUMAN 6-phosphogluconate dehydrogenase, decarboxylating	511	7	C	1202.66	1130.74	1032.89	639.43	550.798	636.156
sp|P54725|RD23A_HUMAN	RAD23A	RD23A_HUMAN UV excision repair protein RAD23 homolog A	512	2	C	136.043	145.66	125.581	155.614	105.646	164.957
sp|P54727|RD23B_HUMAN	RAD23B	RD23B_HUMAN UV excision repair protein RAD23 homolog B	512	13	C	1419.38	1530.66	1395.78	1596.53	1016.89	1678.02
sp|Q9UBG0|MRC2_HUMAN	MRC2	MRC2_HUMAN C-type mannose receptor 2	513	2	C	45.589	52.5467	52.4459	71.9126	74.4113	74.0619
sp|Q15417|CNN3_HUMAN	CNN3	CNN3_HUMAN Calponin-3	514	13	C	1227.37	1571.43	1433.97	1742.71	1446.81	1897.01
sp|Q99439|CNN2_HUMAN	CNN2	CNN2_HUMAN Calponin-2	514	10	C	1722.17	2177.09	2031.91	2500.4	2297.99	2504.62
sp|P31431|SDC4_HUMAN	SDC4	SDC4_HUMAN Syndecan-4	515	7	C	1557.22	1085.56	1428.18	1018.87	1231.03	1021.53
sp|Q12913|PTPRJ_HUMAN	PTPRJ	PTPRJ_HUMAN Receptor-type tyrosine-protein phosphatase eta	516	19	C	1685.5	1608.67	1360.93	1181.95	1037.68	1161.21
sp|Q7Z6Z7|HUWE1_HUMAN	HUWE1	HUWE1_HUMAN E3 ubiquitin-protein ligase HUWE1	517	25	C	1581.17	1667.86	1416.77	1615.1	1459.85	1616.11
sp|Q9NQR4|NIT2_HUMAN	NIT2	NIT2_HUMAN Omega-amidase NIT2	518	4	C	328.372	324.1	314.84	358.181	284.934	358.859
sp|Q15645|PCH2_HUMAN	TRIP13	PCH2_HUMAN Pachytene checkpoint protein 2 homolog	519	9	C	1041.79	1052.54	835.876	1044.17	609.892	1161.5
sp|O43175|SERA_HUMAN	PHGDH	SERA_HUMAN D-3-phosphoglycerate dehydrogenase	520	27	C	3831.99	3523.67	3268.09	4051.9	4389.85	3984.09
sp|P07996|TSP1_HUMAN	THBS1	TSP1_HUMAN Thrombospondin-1	521	15	C	1324.46	1089.43	1084.6	938.798	975.084	957.967
sp|Q9NRY4|RHG35_HUMAN	ARHGAP35	RHG35_HUMAN Rho GTPase-activating protein 35	521	1	C	117.555	110.422	101.611	98.7561	118.929	92.4851
sp|O43707|ACTN4_HUMAN	ACTN4	ACTN4_HUMAN Alpha-actinin-4	522	58	C	7929.68	7539.18	7718.75	6343.29	6815.97	6270.54
sp|P12814-3|ACTN1_HUMAN	ACTN1	ACTN1_HUMAN Isoform 3 of Alpha-actinin-1	522	49	C	4216.84	3948.31	4343.63	3579.61	4060.47	3522.59
sp|Q01082|SPTB2_HUMAN	SPTBN1	SPTB2_HUMAN Spectrin beta chain, non-erythrocytic 1	522	30	C	2255.87	2526.47	2399.72	2774.36	2565.61	3088.21
sp|Q9H254|SPTN4_HUMAN	SPTBN4	SPTN4_HUMAN Spectrin beta chain, non-erythrocytic 4	522	4	C	815.287	882.464	826.628	795.906	694.029	806.031
sp|O15020|SPTN2_HUMAN	SPTBN2	SPTN2_HUMAN Spectrin beta chain, non-erythrocytic 2	522	4	C	190.431	209.951	206.668	226.644	250.615	275.246
sp|P06756|ITAV_HUMAN	ITGAV	ITAV_HUMAN Integrin alpha-V	523	34	C	4905.77	4615.75	4145.85	4521.43	4171.76	4412.38
sp|Q9Y287|ITM2B_HUMAN	ITM2B	ITM2B_HUMAN Integral membrane protein 2B	524	7	C	900.393	795.164	692.376	317.169	267.428	327.303
sp|Q8N5M4|TTC9C_HUMAN	TTC9C	TTC9C_HUMAN Tetratricopeptide repeat protein 9C	525	3	C	196.237	184.298	218.417	273.023	274.179	265.105
sp|Q9NNW7|TRXR2_HUMAN	TXNRD2	TRXR2_HUMAN Thioredoxin reductase 2, mitochondrial	526	2	C	139.423	191.987	135.819	199.568	153.665	206.726
sp|Q16698|DECR_HUMAN	DECR1	DECR_HUMAN 2,4-dienoyl-CoA reductase, mitochondrial	527	4	C	306.935	294.783	408.132	325.244	509.804	352.007
sp|P13726|TF_HUMAN	F3	TF_HUMAN Tissue factor	528	2	C	521.535	476.8	445.742	592.729	466.755	563.446
sp|Q9HAV0|GBB4_HUMAN	GNB4	GBB4_HUMAN Guanine nucleotide-binding protein subunit beta-4	529	8	C	3408.46	3411.06	2345.9	2657.41	1592.33	2497.47
sp|P62879|GBB2_HUMAN	GNB2	GBB2_HUMAN Guanine nucleotide-binding protein G(I)/G(S)/G(T) subunit beta-2	529	3	C	618.053	661.063	507.896	470.885	383.284	485.913
sp|P62873|GBB1_HUMAN	GNB1	GBB1_HUMAN Guanine nucleotide-binding protein G(I)/G(S)/G(T) subunit beta-1	529	1	C	75.5177	42.5533	17.5533	10.339	44.9217	10.8218
sp|Q9Y224|CN166_HUMAN	C14orf166	CN166_HUMAN UPF0568 protein C14orf166	530	6	C	540.607	568.733	820.223	806.338	1104.55	918.289
sp|P62424|RL7A_HUMAN	RPL7A	RL7A_HUMAN 60S ribosomal protein L7a	531	9	C	1075.06	1283.29	1761.58	1889.44	2419.9	2065.84
sp|P36551|HEM6_HUMAN	CPOX	HEM6_HUMAN Coproporphyrinogen-III oxidase, mitochondrial	533	4	C	194.61	255.643	198.548	344.134	272.53	318.277
sp|P50570-4|DYN2_HUMAN	DNM2	DYN2_HUMAN Isoform 4 of Dynamin-2	534	8	C	828.739	866.879	944.506	892.208	972.245	889.25
sp|P10253|LYAG_HUMAN	GAA	LYAG_HUMAN Lysosomal alpha-glucosidase	535	18	C	1791.02	1813.64	1362.48	1667.45	1215.62	1471.13
sp|O00170|AIP_HUMAN	AIP	AIP_HUMAN AH receptor-interacting protein	536	3	C	75.1048	85.7094	111.195	93.5442	105.466	83.766
sp|Q6NZI2|PTRF_HUMAN	PTRF	PTRF_HUMAN Polymerase I and transcript release factor	537	11	C	784.141	920.734	942.515	1146.64	1093.03	1203.7
sp|Q8NFJ5|RAI3_HUMAN	GPRC5A	RAI3_HUMAN Retinoic acid-induced protein 3	538	2	C	202.79	198.35	133.464	171.034	68.2628	177.441
sp|Q8IWE2|NXP20_HUMAN	FAM114A1	NXP20_HUMAN Protein NOXP20	539	7	C	507.174	543.832	540.423	667.944	625.089	689.347
sp|Q5JRA6|MIA3_HUMAN	MIA3	MIA3_HUMAN Melanoma inhibitory activity protein 3	540	12	C	922.08	928.46	868.096	1142.6	1149.39	1044.72
sp|P13073|COX41_HUMAN	COX4I1	COX41_HUMAN Cytochrome c oxidase subunit 4 isoform 1, mitochondrial	541	11	C	3618.65	3162.55	5194.46	4851.47	7235.12	4063.13
sp|Q9BXS5-2|AP1M1_HUMAN	AP1M1	AP1M1_HUMAN Isoform 2 of AP-1 complex subunit mu-1	542	9	C	558.77	610.919	621.604	674.183	571.913	661.877
sp|Q92973|TNPO1_HUMAN	TNPO1	TNPO1_HUMAN Transportin-1	543	10	C	1261.85	1157.49	1011.07	1211.48	922.804	1151.3
sp|P34059|GALNS_HUMAN	GALNS	GALNS_HUMAN N-acetylgalactosamine-6-sulfatase	544	9	C	1211.7	1198.39	1020.25	1303.84	1168.28	1186.95
sp|Q9H7F0|AT133_HUMAN	ATP13A3	AT133_HUMAN Probable cation-transporting ATPase 13A3	545	4	C	176.231	131.135	126.135	99.0796	73.5816	89.6032
sp|P06576|ATPB_HUMAN	ATP5B	ATPB_HUMAN ATP synthase subunit beta, mitochondrial	546	67	C	4553.14	4981.29	5144.31	6254.43	7664.64	5988.56
sp|P01130|LDLR_HUMAN	LDLR	LDLR_HUMAN Low-density lipoprotein receptor	547	6	C	589.398	554.646	527.032	260.638	294.915	246.932
sp|P98155|VLDLR_HUMAN	VLDLR	VLDLR_HUMAN Very low-density lipoprotein receptor	547	8	C	849.638	757.062	681.268	714.318	679.466	673.446
sp|O75962|TRIO_HUMAN	TRIO	TRIO_HUMAN Triple functional domain protein	548	1	C	16.2145	16.9394	14.9258	25.0668	27.2834	19.9457
sp|P62266|RS23_HUMAN	RPS23	RS23_HUMAN 40S ribosomal protein S23	549	3	C	804.646	1183.41	1152.88	1537.47	1359.64	1709.98
sp|P39023|RL3_HUMAN	RPL3	RL3_HUMAN 60S ribosomal protein L3	550	9	C	1234.42	1712.12	1604.03	1978.81	1877.1	2491.38
sp|Q6UVK1|CSPG4_HUMAN	CSPG4	CSPG4_HUMAN Chondroitin sulfate proteoglycan 4	551	15	C	531.7	579.287	561.124	700.47	776.854	708.011
sp|Q9HCJ1|ANKH_HUMAN	ANKH	ANKH_HUMAN Progressive ankylosis protein homolog	552	5	C	336.232	332.708	328.147	256.504	192.081	255.911
sp|P50995|ANX11_HUMAN	ANXA11	ANX11_HUMAN Annexin A11	553	15	C	967.224	1111.51	1219.61	1397.07	1266.35	1375.93
sp|A8MWD9|RUXGL_HUMAN		RUXGL_HUMAN Small nuclear ribonucleoprotein G-like protein	554	1	C	1257.93	1414.38	1682.59	1406.03	1567.83	1490.09
sp|Q96CS3|FAF2_HUMAN	FAF2	FAF2_HUMAN FAS-associated factor 2	555	6	C	414.792	415.546	477.466	693.165	596.485	531.669
sp|Q9Y5S2|MRCKB_HUMAN	CDC42BPB	MRCKB_HUMAN Serine/threonine-protein kinase MRCK beta	556	3	C	283.309	326.974	316.973	325.51	334.601	293.799
sp|O00161|SNP23_HUMAN	SNAP23	SNP23_HUMAN Synaptosomal-associated protein 23	557	17	C	1244.6	995.934	1038.04	767.213	713.848	732.554
sp|P62136|PP1A_HUMAN	PPP1CA	PP1A_HUMAN Serine/threonine-protein phosphatase PP1-alpha catalytic subunit	558	6	C	479.268	491.728	571.749	571.419	706.225	542.463
sp|Q9Y2Z4|SYYM_HUMAN	YARS2	SYYM_HUMAN Tyrosine--tRNA ligase, mitochondrial	559	5	C	245.228	269.346	276.875	320.136	311.214	306.158
sp|Q02543|RL18A_HUMAN	RPL18A	RL18A_HUMAN 60S ribosomal protein L18a	560	5	C	906.815	1016.43	1157.65	1154.13	1150.35	1253.7
sp|P46937-9|YAP1_HUMAN	YAP1	YAP1_HUMAN Isoform 9 of Yorkie homolog	562	8	C	384.46	463.085	413.02	497.663	500.843	546.07
sp|Q9HD20|AT131_HUMAN	ATP13A1	AT131_HUMAN Probable cation-transporting ATPase 13A1	563	9	C	500.255	491.234	455.213	595.814	449.496	538.213
sp|O75718|CRTAP_HUMAN	CRTAP	CRTAP_HUMAN Cartilage-associated protein	564	5	C	564.424	515.032	600.159	753.622	781.803	727.652
sp|P50990|TCPQ_HUMAN	CCT8	TCPQ_HUMAN T-complex protein 1 subunit theta	565	40	C	6499.87	6323.56	7594.4	6555.92	6974.08	6854.27
sp|P43034|LIS1_HUMAN	PAFAH1B1	LIS1_HUMAN Platelet-activating factor acetylhydrolase IB subunit alpha	566	4	C	769.836	640.315	755.515	904.552	912.16	771.015
sp|Q9BS26|ERP44_HUMAN	ERP44	ERP44_HUMAN Endoplasmic reticulum resident protein 44	566	11	C	1542.55	1283.32	1524.54	1836.56	1958.94	1615.76
sp|P54920|SNAA_HUMAN	NAPA	SNAA_HUMAN Alpha-soluble NSF attachment protein	567	4	C	590.982	437.289	623.759	500.702	536.93	497.449
sp|P78381|S35A2_HUMAN	SLC35A2	S35A2_HUMAN UDP-galactose translocator	568	1	C	78.7937	81.4385	85.8701	97.5664	118.352	92.7533
sp|P17301|ITA2_HUMAN	ITGA2	ITA2_HUMAN Integrin alpha-2	569	21	C	1826.2	1661.6	1518.43	1826.35	1744.83	1519.04
tr|E7ESP4|E7ESP4_HUMAN	ITGA2	E7ESP4_HUMAN Integrin alpha-2	569	1	C	33.5995	29.1683	17.518	51.3917	23.4121	34.986
sp|Q14114|LRP8_HUMAN	LRP8	LRP8_HUMAN Low-density lipoprotein receptor-related protein 8	570	5	C	1023.88	972.492	915.222	757.531	730.401	706.736
sp|P14543|NID1_HUMAN	NID1	NID1_HUMAN Nidogen-1	570	4	C	184.115	186.676	155.992	144.058	150.887	141.674
sp|P50502|F10A1_HUMAN	ST13	F10A1_HUMAN Hsc70-interacting protein	571	16	C	2139.56	2217.92	2426.4	2483.02	2479.05	2602.3
sp|O14672|ADA10_HUMAN	ADAM10	ADA10_HUMAN Disintegrin and metalloproteinase domain-containing protein 10	572	8	C	1131.59	979.902	1321.35	480.957	716.259	476.04
sp|Q16822|PCKGM_HUMAN	PCK2	PCKGM_HUMAN Phosphoenolpyruvate carboxykinase [GTP], mitochondrial	573	8	C	325.941	384.428	367.651	694.178	656.135	641.801
sp|O60637|TSN3_HUMAN	TSPAN3	TSN3_HUMAN Tetraspanin-3	574	6	C	777.167	749.145	549.266	566.098	475.823	522.674
sp|P46926|GNPI1_HUMAN	GNPDA1	GNPI1_HUMAN Glucosamine-6-phosphate isomerase 1	575	3	C	614.529	499.236	574.331	331.224	345.336	340.747
sp|P48637|GSHB_HUMAN	GSS	GSHB_HUMAN Glutathione synthetase	576	10	C	1803.78	1451.65	1989.45	950.827	1445.99	1011.01
sp|P30419|NMT1_HUMAN	NMT1	NMT1_HUMAN Glycylpeptide N-tetradecanoyltransferase 1	577	4	C	261.122	394.699	338.37	458.244	434.585	518.4
sp|Q9NUP9|LIN7C_HUMAN	LIN7C	LIN7C_HUMAN Protein lin-7 homolog C	578	2	C	231.26	218.337	181.548	213.701	172.286	195.676
sp|O76094|SRP72_HUMAN	SRP72	SRP72_HUMAN Signal recognition particle subunit SRP72	579	6	C	321.928	387.544	349.587	434.821	395.371	458.402
sp|Q9H6T3|RPAP3_HUMAN	RPAP3	RPAP3_HUMAN RNA polymerase II-associated protein 3	580	5	C	446.635	499.232	525.998	590.586	499.612	634.424
sp|Q96BN8|OTUL_HUMAN	FAM105B	OTUL_HUMAN Ubiquitin thioesterase otulin	581	2	C	115.281	127.677	103.244	148.318	111.872	129.92
sp|O75223|GGCT_HUMAN	GGCT	GGCT_HUMAN Gamma-glutamylcyclotransferase	582	5	C	529.394	532.068	414.311	323.854	278.456	313.449
sp|Q12846|STX4_HUMAN	STX4	STX4_HUMAN Syntaxin-4	584	9	C	559.223	545.793	554.163	643.33	715.659	587.673
sp|Q96HS1|PGAM5_HUMAN	PGAM5	PGAM5_HUMAN Serine/threonine-protein phosphatase PGAM5, mitochondrial	585	4	C	190.873	202.156	202.488	244.836	246.445	205.064
sp|P18077|RL35A_HUMAN	RPL35A	RL35A_HUMAN 60S ribosomal protein L35a	586	2	C	397.98	431.436	588.166	486.059	678.94	593.392
sp|Q9GZP9|DERL2_HUMAN	DERL2	DERL2_HUMAN Derlin-2	587	2	C	105.145	93.0409	83.7979	71.6477	95.8035	67.2088
sp|Q9BR76|COR1B_HUMAN	CORO1B	COR1B_HUMAN Coronin-1B	588	4	C	420.494	454.452	395.213	504.777	410.306	556.995
sp|P60520|GBRL2_HUMAN	GABARAPL2	GBRL2_HUMAN Gamma-aminobutyric acid receptor-associated protein-like 2	589	6	C	1185.52	995.843	1322.26	494.173	639.84	476.464
sp|O95166|GBRAP_HUMAN	GABARAP	GBRAP_HUMAN Gamma-aminobutyric acid receptor-associated protein	589	8	C	4833.61	3760.66	3507.76	2624.7	1237.86	2334.8
sp|Q7L2E3-2|DHX30_HUMAN	DHX30	DHX30_HUMAN Isoform 2 of Putative ATP-dependent RNA helicase DHX30	590	1	C	54.6062	64.4712	68.7293	71.8154	79.4825	76.9302
sp|O95373|IPO7_HUMAN	IPO7	IPO7_HUMAN Importin-7	591	12	C	1754.82	1538.69	1058.71	1663.18	752.084	1534.88
sp|Q9UQB8|BAIP2_HUMAN	BAIAP2	BAIP2_HUMAN Brain-specific angiogenesis inhibitor 1-associated protein 2	592	4	C	121.728	115.71	110.023	130.064	139.612	127.937
sp|P07339|CATD_HUMAN_contaminant	CTSD	CATD_HUMAN_contaminant Cathepsin D	593	51	C	9092.74	9155.06	7406.33	7147.29	6589.3	6294.78
sp|O75410-2|TACC1_HUMAN	TACC1	TACC1_HUMAN Isoform 2 of Transforming acidic coiled-coil-containing protein 1	594	6	C	318.102	307.845	349.779	374.701	368.291	331.56
sp|Q96EY7|PTCD3_HUMAN	PTCD3	PTCD3_HUMAN Pentatricopeptide repeat domain-containing protein 3, mitochondrial	595	3	C	109.011	103.805	122.543	172.814	165.875	158
sp|P26358-2|DNMT1_HUMAN	DNMT1	DNMT1_HUMAN Isoform 2 of DNA (cytosine-5)-methyltransferase 1	596	3	C	245.089	310.888	246.801	284.209	246.873	251.623
sp|P28066|PSA5_HUMAN	PSMA5	PSA5_HUMAN Proteasome subunit alpha type-5	597	10	C	1471.7	1388.21	1433.26	917.425	817.702	938.337
sp|P18887|XRCC1_HUMAN	XRCC1	XRCC1_HUMAN DNA repair protein XRCC1	598	1	C	52.1841	65.7418	65.4329	64.9698	73.7133	85.015
sp|Q9NXW2-2|DJB12_HUMAN	DNAJB12	DJB12_HUMAN Isoform 2 of DnaJ homolog subfamily B member 12	599	1	C	148.447	153.358	155.12	186.649	180.064	185.822
sp|O00410-3|IPO5_HUMAN	IPO5	IPO5_HUMAN Isoform 3 of Importin-5	600	19	C	2299.06	1949.67	1876.71	1907.07	1723.27	1899.46
sp|O60518|RNBP6_HUMAN	RANBP6	RNBP6_HUMAN Ran-binding protein 6	600	1	C	86.0086	90.4184	78.5128	100.652	56.3282	94.9502
sp|O14494-2|LPP1_HUMAN	PPAP2A	LPP1_HUMAN Isoform 2 of Lipid phosphate phosphohydrolase 1	601	1	C	132.453	128.307	125.062	169.195	158.641	127.402
sp|Q01813|K6PP_HUMAN	PFKP	K6PP_HUMAN 6-phosphofructokinase type C	602	6	C	205.977	226.103	210.117	183.91	184.096	226.202
sp|Q9NZB2-6|F120A_HUMAN	FAM120A	F120A_HUMAN Isoform F of Constitutive coactivator of PPAR-gamma-like protein 1	603	1	C	46.9359	63.041	57.1281	66.9251	55.3866	71.7095
sp|Q9BUP3-3|HTAI2_HUMAN	HTATIP2	HTAI2_HUMAN Isoform 3 of Oxidoreductase HTATIP2	604	6	C	661.964	625.651	684.895	709.715	678.317	771.704
sp|Q96IK1|BOD1_HUMAN	BOD1	BOD1_HUMAN Biorientation of chromosomes in cell division protein 1	605	1	C	98.4169	128.065	116.329	131.266	99.6107	142.639
sp|P28070|PSB4_HUMAN	PSMB4	PSB4_HUMAN Proteasome subunit beta type-4	606	14	C	1593.99	1444.01	1595.05	813.105	943.429	837.432
sp|O75976|CBPD_HUMAN	CPD	CBPD_HUMAN Carboxypeptidase D	607	26	C	2782.95	2668.36	2336.96	1966.09	2038.57	1950.37
sp|P62081|RS7_HUMAN	RPS7	RS7_HUMAN 40S ribosomal protein S7	608	4	C	537.207	611.688	768.682	756.286	775.051	1054.76
sp|Q9BZC7-3|ABCA2_HUMAN	ABCA2	ABCA2_HUMAN Isoform 3 of ATP-binding cassette sub-family A member 2	609	2	C	117.223	105.028	81.2422	63.8648	49.1103	51.1539
sp|P61923|COPZ1_HUMAN	COPZ1	COPZ1_HUMAN Coatomer subunit zeta-1	612	4	C	347.323	326.172	333.126	389.524	302.428	441.644
sp|A0AVT1|UBA6_HUMAN	UBA6	UBA6_HUMAN Ubiquitin-like modifier-activating enzyme 6	613	7	C	2130.62	1741.75	2005.84	1133.54	1334.81	1111.99
sp|P29317|EPHA2_HUMAN	EPHA2	EPHA2_HUMAN Ephrin type-A receptor 2	614	30	C	4943.58	4570.92	3774.17	2330.9	2277.85	2260.31
sp|P29323|EPHB2_HUMAN	EPHB2	EPHB2_HUMAN Ephrin type-B receptor 2	614	3	C	330.02	308.281	252.148	174.921	132.583	183.842
sp|P54760|EPHB4_HUMAN	EPHB4	EPHB4_HUMAN Ephrin type-B receptor 4	614	6	C	255.762	246.601	238.855	137.556	200.73	153.947
sp|Q15363|TMED2_HUMAN	TMED2	TMED2_HUMAN Transmembrane emp24 domain-containing protein 2	615	17	C	3621.62	3248.51	2350.62	3414.93	2282.23	3180.17
sp|O75051|PLXA2_HUMAN	PLXNA2	PLXA2_HUMAN Plexin-A2	616	1	C	256.295	197.837	245.944	282.684	256.771	230.417
sp|Q9UIW2|PLXA1_HUMAN	PLXNA1	PLXA1_HUMAN Plexin-A1	616	4	C	170.918	177.04	146.283	148.531	132.868	131.146
sp|Q07960|RHG01_HUMAN	ARHGAP1	RHG01_HUMAN Rho GTPase-activating protein 1	617	6	C	479.95	417.459	437.151	416.866	499.525	478.46
sp|P60900|PSA6_HUMAN	PSMA6	PSA6_HUMAN Proteasome subunit alpha type-6	618	10	C	1639.49	1530	1476.12	843.416	822.647	869.347
sp|Q9ULH0|KDIS_HUMAN	KIDINS220	KDIS_HUMAN Kinase D-interacting substrate of 220 kDa	619	5	C	172.151	182.609	128.599	114.712	104.002	126.706
sp|Q9UNH7|SNX6_HUMAN	SNX6	SNX6_HUMAN Sorting nexin-6	620	5	C	434.73	407.087	516.705	579.89	608.244	593.213
sp|Q9Y5X3|SNX5_HUMAN	SNX5	SNX5_HUMAN Sorting nexin-5	620	1	C	33.5784	43.7472	49.3505	51.3581	49.8017	45.3029
sp|Q9BUL8|PDC10_HUMAN	PDCD10	PDC10_HUMAN Programmed cell death protein 10	621	9	C	1067.13	871.791	917.671	1154.94	952.161	1168.18
sp|Q14157-1|UBP2L_HUMAN	UBAP2L	UBP2L_HUMAN Isoform 2 of Ubiquitin-associated protein 2-like	622	14	C	1919.57	2541.47	2684.39	2760.31	2423.98	2513.03
sp|O60869|EDF1_HUMAN	EDF1	EDF1_HUMAN Endothelial differentiation-related factor 1	623	8	C	1421.99	1696.92	1934.46	2372.14	2445.33	2398.54
sp|Q02878|RL6_HUMAN	RPL6	RL6_HUMAN 60S ribosomal protein L6	624	9	C	1491.29	1648.76	2105	2418.19	2536.29	2876.15
sp|Q16513|PKN2_HUMAN	PKN2	PKN2_HUMAN Serine/threonine-protein kinase N2	625	8	C	390.069	391.752	348.905	449.236	347.175	478.808
sp|Q07157|ZO1_HUMAN	TJP1	ZO1_HUMAN Tight junction protein ZO-1	626	4	C	237.701	235.428	258.704	265.044	330.682	283.065
sp|Q9UHX1-2|PUF60_HUMAN	PUF60	PUF60_HUMAN Isoform 2 of Poly(U)-binding-splicing factor PUF60	627	10	C	523.527	649.226	611.107	748.807	661.393	775.745
sp|Q92520|FAM3C_HUMAN	FAM3C	FAM3C_HUMAN Protein FAM3C	628	5	C	782.165	779.723	935.548	636.833	776.389	605.821
sp|O43242|PSMD3_HUMAN	PSMD3	PSMD3_HUMAN 26S proteasome non-ATPase regulatory subunit 3	629	19	C	1598.47	1690.12	1700.02	1885.4	1661.48	1885.47
sp|Q99614|TTC1_HUMAN	TTC1	TTC1_HUMAN Tetratricopeptide repeat protein 1	630	6	C	629.078	611.935	751.704	550.961	849.959	513.354
sp|Q9BT78|CSN4_HUMAN	COPS4	CSN4_HUMAN COP9 signalosome complex subunit 4	631	7	C	360.88	324.104	446.223	444.923	578.851	477.164
sp|Q5VIR6-4|VPS53_HUMAN	VPS53	VPS53_HUMAN Isoform 4 of Vacuolar protein sorting-associated protein 53 homolog	632	1	C	35.1651	27.9767	27.5156	38.6569	38.9965	36.6702
sp|P78527|PRKDC_HUMAN	PRKDC	PRKDC_HUMAN DNA-dependent protein kinase catalytic subunit	633	25	C	3342.63	3940.3	2649.58	3717.66	2553.75	4241.06
sp|Q8IZW8|TENS4_HUMAN	TNS4	TENS4_HUMAN Tensin-4	634	4	C	183.419	202.655	209.263	198.545	194.224	190.347
sp|Q7Z739|YTHD3_HUMAN	YTHDF3	YTHD3_HUMAN YTH domain family protein 3	635	4	C	375.042	466.741	481.911	492.147	530.601	540.515
sp|O15031|PLXB2_HUMAN	PLXNB2	PLXB2_HUMAN Plexin-B2	636	24	C	3322.59	3065.11	2545.24	1897.67	1686.21	1840.81
sp|P35249|RFC4_HUMAN	RFC4	RFC4_HUMAN Replication factor C subunit 4	637	3	C	289.169	256.386	320.715	299.95	359.666	270.749
sp|P83731|RL24_HUMAN	RPL24	RL24_HUMAN 60S ribosomal protein L24	638	7	C	853.364	1226.08	1198.62	1735.28	1880.97	2046.6
sp|O43657|TSN6_HUMAN	TSPAN6	TSN6_HUMAN Tetraspanin-6	639	5	C	490.992	502.063	257.701	404.671	154.085	403.124
sp|Q15907|RB11B_HUMAN	RAB11B	RB11B_HUMAN Ras-related protein Rab-11B	640	20	C	2862.89	2460.22	2907.59	2611.56	3106.55	2675.14
sp|P62491|RB11A_HUMAN	RAB11A	RB11A_HUMAN Ras-related protein Rab-11A	640	3	C	250.703	226.156	171.44	271.537	118.233	301.221
sp|Q9NYU2|UGGG1_HUMAN	UGGT1	UGGG1_HUMAN UDP-glucose:glycoprotein glucosyltransferase 1	641	34	C	3113.05	3157.06	2907.58	3997.02	3531.34	3823.39
sp|O14818|PSA7_HUMAN	PSMA7	PSA7_HUMAN Proteasome subunit alpha type-7	642	14	C	3009.41	2599.81	3333.7	1772.89	2002.76	1740.43
sp|Q9Y5Z0|BACE2_HUMAN	BACE2	BACE2_HUMAN Beta-secretase 2	643	4	C	564.2	561.075	465.632	283.989	227.693	290.232
sp|O00468|AGRIN_HUMAN	AGRN	AGRIN_HUMAN Agrin	644	3	C	328.036	338.361	281.873	291.838	278.383	278.264
sp|O14776|TCRG1_HUMAN	TCERG1	TCRG1_HUMAN Transcription elongation regulator 1	645	16	C	1594.33	1843.93	1852.35	2158.21	2143.11	2175.66
sp|P04179|SODM_HUMAN	SOD2	SODM_HUMAN Superoxide dismutase [Mn], mitochondrial	646	9	C	2182.24	1901.44	2562.29	5170.78	5992.35	4400.22
sp|Q9NQ11|AT132_HUMAN	ATP13A2	AT132_HUMAN Probable cation-transporting ATPase 13A2	648	11	C	1158.11	1122.85	988.326	923.057	770.99	871.165
sp|Q5T0N5|FBP1L_HUMAN	FNBP1L	FBP1L_HUMAN Formin-binding protein 1-like	649	2	C	122.854	141.362	144.404	153.434	165.134	154.916
sp|P28074|PSB5_HUMAN	PSMB5	PSB5_HUMAN Proteasome subunit beta type-5	650	9	C	1575.48	1544.5	1421.89	782.721	660.134	797.917
sp|Q96J84-2|KIRR1_HUMAN	KIRREL	KIRR1_HUMAN Isoform 2 of Kin of IRRE-like protein 1	651	4	C	273.083	241.743	231.122	157.182	173.779	147.499
sp|P26641|EF1G_HUMAN	EEF1G	EF1G_HUMAN Elongation factor 1-gamma	652	22	C	3921.56	4150.67	3615.28	4549.34	4171.2	4674.23
sp|Q9Y2D5-4|AKAP2_HUMAN	AKAP2	AKAP2_HUMAN Isoform 2 of A-kinase anchor protein 2	653	5	C	338.036	396.523	425.746	499.066	669.379	574.415
sp|P05026|AT1B1_HUMAN	ATP1B1	AT1B1_HUMAN Sodium/potassium-transporting ATPase subunit beta-1	654	10	C	3037.11	2657.74	2204.55	1331.05	1484.23	1263.24
sp|Q00765|REEP5_HUMAN	REEP5	REEP5_HUMAN Receptor expression-enhancing protein 5	655	8	C	1569.34	1228.92	2456.66	1070.7	2854.57	1051.26
sp|P07093-3|GDN_HUMAN	SERPINE2	GDN_HUMAN Isoform 3 of Glia-derived nexin	656	30	C	6158.23	5405.29	5355.75	7003.15	7452.32	5945.56
sp|P07093|GDN_HUMAN	SERPINE2	GDN_HUMAN Glia-derived nexin	656	1	C	91.5741	92.7006	95.5788	102.588	114.708	91.0319
sp|P36957|ODO2_HUMAN	DLST	ODO2_HUMAN Dihydrolipoyllysine-residue succinyltransferase component of 2-oxoglutarate dehydrogenase complex, mitochondrial	657	9	C	1003.15	1070.63	1269.51	1273.64	1560.43	1139.48
sp|Q969S9|RRF2M_HUMAN	GFM2	RRF2M_HUMAN Ribosome-releasing factor 2, mitochondrial	658	1	C	80.3009	70.9303	95.6435	96.8738	165.332	102.838
sp|Q86SF2|GALT7_HUMAN	GALNT7	GALT7_HUMAN N-acetylgalactosaminyltransferase 7	659	13	C	3273	2993.81	2965.08	3114.23	2505.19	2745.22
sp|P40855|PEX19_HUMAN	PEX19	PEX19_HUMAN Peroxisomal biogenesis factor 19	660	2	C	63.8948	52.865	85.0346	100.602	85.644	103.456
sp|P39019|RS19_HUMAN	RPS19	RS19_HUMAN 40S ribosomal protein S19	661	7	C	554.502	609.181	812.172	837.499	930.673	900.664
sp|O15511-2|ARPC5_HUMAN	ARPC5	ARPC5_HUMAN Isoform 2 of Actin-related protein 2/3 complex subunit 5	662	3	C	318.697	323.233	341.541	316.415	378	281.206
sp|Q01650|LAT1_HUMAN	SLC7A5	LAT1_HUMAN Large neutral amino acids transporter small subunit 1	663	14	C	2319.3	2115.82	2089.64	1484.86	2148.67	1429.25
sp|Q92536|YLAT2_HUMAN	SLC7A6	YLAT2_HUMAN Y+L amino acid transporter 2	663	2	C	300.454	299.053	223.402	255.704	140.383	233.332
sp|P33991|MCM4_HUMAN	MCM4	MCM4_HUMAN DNA replication licensing factor MCM4	664	15	C	1303.59	1674.97	1565.74	1961.69	1789.43	2181.05
sp|Q92616|GCN1L_HUMAN	GCN1L1	GCN1L_HUMAN Translational activator GCN1	665	31	C	2434.05	2222.64	2123.81	2386.66	2020.64	2446.18
sp|Q7L4I2|RSRC2_HUMAN	RSRC2	RSRC2_HUMAN Arginine/serine-rich coiled-coil protein 2	667	2	C	69.7104	67.43	67.0159	72.1744	80.2007	69.5644
sp|O75143-5|ATG13_HUMAN	ATG13	ATG13_HUMAN Isoform 5 of Autophagy-related protein 13	669	1	C	164.201	153.283	118.12	109.834	68.8257	109.525
sp|Q9BWH6|RPAP1_HUMAN	RPAP1	RPAP1_HUMAN RNA polymerase II-associated protein 1	670	1	C	18.1029	19.1996	23.0999	19.7499	18.9228	20.2815
sp|Q9NZ43|USE1_HUMAN	USE1	USE1_HUMAN Vesicle transport protein USE1	671	1	C	17.5871	24.6486	28.4793	19.5284	28.2106	21.7197
sp|P07237|PDIA1_HUMAN	P4HB	PDIA1_HUMAN Protein disulfide-isomerase	672	44	C	8637.5	7432.33	9502.21	10115.1	11549.1	8708.27
sp|Q8NBS9|TXND5_HUMAN	TXNDC5	TXND5_HUMAN Thioredoxin domain-containing protein 5	673	16	C	1897.94	1821.11	2035.02	2588.79	2552.42	2398.61
sp|P56545-2|CTBP2_HUMAN	CTBP2	CTBP2_HUMAN Isoform 2 of C-terminal-binding protein 2	674	2	C	195.312	214.323	252.118	263.537	284.007	265.043
sp|Q13363|CTBP1_HUMAN	CTBP1	CTBP1_HUMAN C-terminal-binding protein 1	674	1	C	27.439	28.2942	36.2357	37.0696	49.5502	43.2172
sp|Q6DD88|ATLA3_HUMAN	ATL3	ATLA3_HUMAN Atlastin-3	675	23	C	2252.77	2093.07	1880.19	2184.02	1802.84	1955.12
sp|Q9BQ52|RNZ2_HUMAN	ELAC2	RNZ2_HUMAN Zinc phosphodiesterase ELAC protein 2	676	3	C	191.62	203.77	228.672	274.875	273.254	310.276
sp|P00367|DHE3_HUMAN	GLUD1	DHE3_HUMAN Glutamate dehydrogenase 1, mitochondrial	677	21	C	1769.3	1830.42	1864.86	2337.98	2382.49	2243.05
sp|Q9BPX5|ARP5L_HUMAN	ARPC5L	ARP5L_HUMAN Actin-related protein 2/3 complex subunit 5-like protein	678	3	C	155.003	139.427	185.694	142.43	198.424	160.397
sp|O43592|XPOT_HUMAN	XPOT	XPOT_HUMAN Exportin-T	679	3	C	350.776	311.703	249.249	259.297	186.431	286.306
sp|O60831|PRAF2_HUMAN	PRAF2	PRAF2_HUMAN PRA1 family protein 2	680	1	C	129.787	110.773	181.792	103.436	208.219	116.102
sp|Q9Y3B8|ORN_HUMAN	REXO2	ORN_HUMAN Oligoribonuclease, mitochondrial	681	3	C	239.389	155.215	233.951	159.051	186.14	151.495
sp|P49368|TCPG_HUMAN	CCT3	TCPG_HUMAN T-complex protein 1 subunit gamma	682	24	C	2758.23	2706.96	3057.18	2964.99	3171.71	2880.3
sp|P35998|PRS7_HUMAN	PSMC2	PRS7_HUMAN 26S protease regulatory subunit 7	683	15	C	1251.97	1312.39	1420.24	1471.36	1647.9	1563.99
sp|P38606|VATA_HUMAN	ATP6V1A	VATA_HUMAN V-type proton ATPase catalytic subunit A	684	39	C	7717.24	7132.98	6906.01	5648.23	5645.07	4974.99
sp|O95782|AP2A1_HUMAN	AP2A1	AP2A1_HUMAN AP-2 complex subunit alpha-1	686	7	C	746.883	680.795	720.61	624.022	707.007	594.388
sp|O94973-2|AP2A2_HUMAN	AP2A2	AP2A2_HUMAN Isoform 2 of AP-2 complex subunit alpha-2	686	1	C	34.6857	31.6358	36.0879	28.8427	31.0276	35.4893
sp|P23526|SAHH_HUMAN	AHCY	SAHH_HUMAN Adenosylhomocysteinase	687	13	C	2678.33	1872.55	2438.75	1204.35	1167.64	1243.31
sp|O43865|SAHH2_HUMAN	AHCYL1	SAHH2_HUMAN Putative adenosylhomocysteinase 2	687	12	C	1822.66	1913.01	1930.87	1483.33	2272.63	1526.18
sp|O14617-5|AP3D1_HUMAN	AP3D1	AP3D1_HUMAN Isoform 5 of AP-3 complex subunit delta-1	688	6	C	366.347	420.712	473.538	414.275	468.178	468.606
sp|Q96EQ0|SGTB_HUMAN	SGTB	SGTB_HUMAN Small glutamine-rich tetratricopeptide repeat-containing protein beta	689	1	C	17.0426	12.4755	15.6951	23.9391	25.0028	25.2882
sp|P14927|QCR7_HUMAN	UQCRB	QCR7_HUMAN Cytochrome b-c1 complex subunit 7	690	7	C	1487.42	1225.92	2046.12	2150.55	3230.24	1768.91
sp|Q9NZ08-2|ERAP1_HUMAN	ERAP1	ERAP1_HUMAN Isoform 2 of Endoplasmic reticulum aminopeptidase 1	691	5	C	324.413	262.829	282.952	281.734	272.438	300.421
sp|P50579|MAP2_HUMAN	METAP2	MAP2_HUMAN Methionine aminopeptidase 2	692	3	C	184.617	215.31	167.62	149.894	137.435	159.136
sp|Q8NCG7|DGLB_HUMAN	DAGLB	DGLB_HUMAN Sn1-specific diacylglycerol lipase beta	693	9	C	1109.78	1017.46	842.148	796.573	645.106	704.176
sp|Q13310-3|PABP4_HUMAN	PABPC4	PABP4_HUMAN Isoform 3 of Polyadenylate-binding protein 4	694	13	C	946.677	1053.23	1152.34	1211.72	1163.05	1265.18
sp|P11940|PABP1_HUMAN	PABPC1	PABP1_HUMAN Polyadenylate-binding protein 1	694	14	C	1430.22	1533.73	1558.99	1903.4	1461.17	2045.09
sp|Q13586|STIM1_HUMAN	STIM1	STIM1_HUMAN Stromal interaction molecule 1	695	5	C	462.646	466.141	428.453	566.487	529.129	528.213
sp|O75937|DNJC8_HUMAN	DNAJC8	DNJC8_HUMAN DnaJ homolog subfamily C member 8	696	6	C	634.718	691.497	924.102	1350.65	1009.65	1418.7
sp|P26447|S10A4_HUMAN	S100A4	S10A4_HUMAN Protein S100-A4	697	9	C	2460.23	1896.39	2371.7	1318.72	1718.86	1604.84
sp|O15355|PPM1G_HUMAN	PPM1G	PPM1G_HUMAN Protein phosphatase 1G	698	1	C	144.958	177.67	177.249	222.706	234.832	268.133
sp|P17655|CAN2_HUMAN	CAPN2	CAN2_HUMAN Calpain-2 catalytic subunit	699	15	C	2116.44	2231.09	1761.2	2007.34	1404.69	2077.27
sp|O95347|SMC2_HUMAN	SMC2	SMC2_HUMAN Structural maintenance of chromosomes protein 2	700	11	C	602.723	624.579	587.682	629.928	684.769	681.158
sp|P16949-2|STMN1_HUMAN	STMN1	STMN1_HUMAN Isoform 2 of Stathmin	701	11	C	2800.19	2410.03	3153.85	3071.78	2933.76	2572.72
sp|Q86Y56|HEAT2_HUMAN	HEATR2	HEAT2_HUMAN HEAT repeat-containing protein 2	702	2	C	81.7058	82.7732	61.3298	79.0289	60.629	80.3464
sp|P42166|LAP2A_HUMAN	TMPO	LAP2A_HUMAN Lamina-associated polypeptide 2, isoform alpha	703	5	C	280.419	286.348	302.837	402.527	425.639	360.177
sp|P42167|LAP2B_HUMAN	TMPO	LAP2B_HUMAN Lamina-associated polypeptide 2, isoforms beta/gamma	703	5	C	346.805	342.607	369.573	500.643	579.737	373.569
sp|Q5VZK9|LR16A_HUMAN	LRRC16A	LR16A_HUMAN Leucine-rich repeat-containing protein 16A	704	1	C	29.536	27.09	25.0666	27.2154	26.9092	31.2471
sp|Q14789-2|GOGB1_HUMAN	GOLGB1	GOGB1_HUMAN Isoform 2 of Golgin subfamily B member 1	705	24	C	1296.98	1357.71	1295.64	1627.05	1674.98	1538.56
sp|Q12840|KIF5A_HUMAN	KIF5A	KIF5A_HUMAN Kinesin heavy chain isoform 5A	706	5	C	681.84	689.706	655.689	646.525	567.521	689.991
sp|P33176|KINH_HUMAN	KIF5B	KINH_HUMAN Kinesin-1 heavy chain	706	8	C	715.907	804.041	793.471	782.493	791.122	887.44
sp|Q7Z3C6|ATG9A_HUMAN	ATG9A	ATG9A_HUMAN Autophagy-related protein 9A	707	6	C	639.393	555.312	406.906	548.959	402.6	484.47
sp|Q99832|TCPH_HUMAN	CCT7	TCPH_HUMAN T-complex protein 1 subunit eta	708	26	C	5369.55	5364.34	6718.55	6070.37	6861.77	5709.29
sp|Q07866-9|KLC1_HUMAN	KLC1	KLC1_HUMAN Isoform I of Kinesin light chain 1	709	4	C	194.351	242.962	231.522	295.18	255.488	308.485
sp|Q9UNE7|CHIP_HUMAN	STUB1	CHIP_HUMAN E3 ubiquitin-protein ligase CHIP	711	6	C	619.083	532.911	555.931	324.724	322.703	313.352
sp|P43246|MSH2_HUMAN	MSH2	MSH2_HUMAN DNA mismatch repair protein Msh2	712	10	C	439.89	529.354	443.554	595.735	515.92	672.819
sp|Q7L014|DDX46_HUMAN	DDX46	DDX46_HUMAN Probable ATP-dependent RNA helicase DDX46	713	20	C	1981.66	2584.99	2207.5	2574.42	2118.28	2538.59
sp|O43678|NDUA2_HUMAN	NDUFA2	NDUA2_HUMAN NADH dehydrogenase [ubiquinone] 1 alpha subcomplex subunit 2	714	2	C	184.142	160.959	222.45	193.107	246.276	200.202
sp|Q8WX92|NELFB_HUMAN	NELFB	NELFB_HUMAN Negative elongation factor B	715	5	C	439.935	467.273	500.775	545.152	477.916	532.872
sp|P46940|IQGA1_HUMAN	IQGAP1	IQGA1_HUMAN Ras GTPase-activating-like protein IQGAP1	716	70	C	7657.88	6822.67	7547.55	7077.98	7056.91	7030.53
sp|Q9Y265|RUVB1_HUMAN	RUVBL1	RUVB1_HUMAN RuvB-like 1	717	17	C	1527.66	1481.53	1522.8	1546.32	1640.38	1621.46
sp|Q8N122|RPTOR_HUMAN	RPTOR	RPTOR_HUMAN Regulatory-associated protein of mTOR	718	5	C	820.895	750.348	607.892	654.078	668.314	651.736
sp|Q9NT62|ATG3_HUMAN	ATG3	ATG3_HUMAN Ubiquitin-like-conjugating enzyme ATG3	719	5	C	508.043	473.649	516.396	549	542.787	568.869
sp|Q14152|EIF3A_HUMAN	EIF3A	EIF3A_HUMAN Eukaryotic translation initiation factor 3 subunit A	720	17	C	1847.51	2093.4	1877.11	2420.63	2020.45	2657.9
sp|P42345|MTOR_HUMAN	MTOR	MTOR_HUMAN Serine/threonine-protein kinase mTOR	721	15	C	1339.34	1292.69	1024.5	1173.6	999.266	1109.86
sp|O43854|EDIL3_HUMAN	EDIL3	EDIL3_HUMAN EGF-like repeat and discoidin I-like domain-containing protein 3	722	26	C	3900.67	3488.42	3298.73	2268.07	2134.7	2035.71
sp|Q99747|SNAG_HUMAN	NAPG	SNAG_HUMAN Gamma-soluble NSF attachment protein	723	9	C	1646.02	1766.92	1644.1	1719.79	1714.36	1619.65
sp|Q13740-2|CD166_HUMAN	ALCAM	CD166_HUMAN Isoform 2 of CD166 antigen	724	20	C	1470.39	1368.41	1311.7	1228.61	1266.15	1089.21
sp|Q8N4C8|MINK1_HUMAN	MINK1	MINK1_HUMAN Misshapen-like kinase 1	725	1	C	69.8676	76.7901	74.5211	83.6722	72.1118	75.0019
sp|P17342|ANPRC_HUMAN	NPR3	ANPRC_HUMAN Atrial natriuretic peptide receptor 3	726	7	C	1420.23	1302.03	1164.93	1135.12	1096.19	1061.94
sp|Q9H6Y7|RN167_HUMAN	RNF167	RN167_HUMAN E3 ubiquitin-protein ligase RNF167	727	2	C	898.474	845.739	716.343	661.125	487.431	556.104
sp|Q7L1V2|MON1B_HUMAN	MON1B	MON1B_HUMAN Vacuolar fusion protein MON1 homolog B	728	2	C	126.52	154.291	97.5989	101.287	76.6671	96.5754
sp|Q86SJ2|AMGO2_HUMAN	AMIGO2	AMGO2_HUMAN Amphoterin-induced protein 2	729	3	C	307.296	246.539	253.919	190.882	206.037	170.549
sp|P12763|FETUA_BOVIN_contaminant	AHSG	FETUA_BOVIN_contaminant Alpha-2-HS-glycoprotein	730	8	C	5303.09	4495.94	3955.63	2104.48	2158.03	2139.24
sp|Q9NX62|IMPA3_HUMAN	IMPAD1	IMPA3_HUMAN Inositol monophosphatase 3	731	4	C	138.263	126.081	103.176	105.236	67.7578	91.5752
sp|O43615|TIM44_HUMAN	TIMM44	TIM44_HUMAN Mitochondrial import inner membrane translocase subunit TIM44	732	11	C	1047.64	1174.47	1218.52	1711.01	1707.92	1522.12
sp|P60660-2|MYL6_HUMAN	MYL6	MYL6_HUMAN Isoform Smooth muscle of Myosin light polypeptide 6	733	13	C	1245.44	1210.82	1654.45	1090.11	1859.28	1218.54
sp|Q9H2G2|SLK_HUMAN	SLK	SLK_HUMAN STE20-like serine/threonine-protein kinase	734	11	C	620.203	634.743	706.204	710.405	766.047	702.76
sp|Q5M775|CYTSB_HUMAN	SPECC1	CYTSB_HUMAN Cytospin-B	734	6	C	655.353	617.317	582.795	650.062	703.036	731.973
sp|Q8NC42|RN149_HUMAN	RNF149	RN149_HUMAN E3 ubiquitin-protein ligase RNF149	736	7	C	1136.1	1036.9	965.82	643.592	703.044	633.598
sp|Q8IWT6|LRC8A_HUMAN	LRRC8A	LRC8A_HUMAN Leucine-rich repeat-containing protein 8A	737	2	C	131.422	124.84	125.934	92.6477	98.4685	102.047
sp|Q7L1W4|LRC8D_HUMAN	LRRC8D	LRC8D_HUMAN Leucine-rich repeat-containing protein 8D	737	3	C	145.054	115.686	165.56	90.9467	148.745	87.9253
sp|Q12959-2|DLG1_HUMAN	DLG1	DLG1_HUMAN Isoform 2 of Disks large homolog 1	738	4	C	192.68	206.957	163.176	232.478	185.379	230.047
sp|Q15700-2|DLG2_HUMAN	DLG2	DLG2_HUMAN Isoform 2 of Disks large homolog 2	738	1	C	16.0114	17.0942	12.3679	13.7605	12.6548	10.8855
sp|Q9BTW9-4|TBCD_HUMAN	TBCD	TBCD_HUMAN Isoform 4 of Tubulin-specific chaperone D	739	1	C	21.6517	22.2364	28.755	30.9084	17.3659	20.9163
sp|Q16401|PSMD5_HUMAN	PSMD5	PSMD5_HUMAN 26S proteasome non-ATPase regulatory subunit 5	740	13	C	1455.69	1290.79	1376.19	1585.22	1461.17	1637.53
sp|O94905|ERLN2_HUMAN	ERLIN2	ERLN2_HUMAN Erlin-2	741	9	C	609.418	601.468	511.625	615.637	618.305	578.756
sp|O75477|ERLN1_HUMAN	ERLIN1	ERLN1_HUMAN Erlin-1	741	7	C	1157.33	1108.04	926.102	1058.03	1126.69	956.9
sp|Q8IZP0|ABI1_HUMAN	ABI1	ABI1_HUMAN Abl interactor 1	742	5	C	322.301	312.248	332.293	351.483	387.667	330.887
sp|Q13232|NDK3_HUMAN	NME3	NDK3_HUMAN Nucleoside diphosphate kinase 3	743	1	C	33.3094	34.2791	46.2536	45.8932	37.692	35.705
sp|Q13813-3|SPTN1_HUMAN	SPTAN1	SPTN1_HUMAN Isoform 3 of Spectrin alpha chain, non-erythrocytic 1	744	44	C	3024.49	3067.03	3416.42	4010.41	3656.57	4237.29
sp|Q9H3U1|UN45A_HUMAN	UNC45A	UN45A_HUMAN Protein unc-45 homolog A	745	4	C	248.269	211.689	203.288	217.247	177.857	196.997
sp|Q13098-7|CSN1_HUMAN	GPS1	CSN1_HUMAN Isoform 2 of COP9 signalosome complex subunit 1	746	4	C	169.068	178.542	172.228	212.911	194.132	222.209
sp|Q9HC21|TPC_HUMAN	SLC25A19	TPC_HUMAN Mitochondrial thiamine pyrophosphate carrier	747	2	C	42.1436	50.6881	43.0281	48.5831	55.126	42.2651
sp|Q8N2F6|ARM10_HUMAN	ARMC10	ARM10_HUMAN Armadillo repeat-containing protein 10	748	2	C	222.899	214.025	285.598	279.678	460.157	306.211
sp|Q92499|DDX1_HUMAN	DDX1	DDX1_HUMAN ATP-dependent RNA helicase DDX1	749	14	C	995.244	1307.57	1216.1	1679.3	1650.66	1677.33
sp|P15559|NQO1_HUMAN	NQO1	NQO1_HUMAN NAD(P)H dehydrogenase [quinone] 1	750	5	C	495.793	432.133	465.452	445.861	555.873	483.127
sp|Q9UH62|ARMX3_HUMAN	ARMCX3	ARMX3_HUMAN Armadillo repeat-containing X-linked protein 3	751	3	C	100.633	118.783	98.0416	117.364	106.931	112.673
sp|P12956|XRCC6_HUMAN	XRCC6	XRCC6_HUMAN X-ray repair cross-complementing protein 6	752	19	C	1748.13	2113	2626	2873.91	3217.77	3497.1
sp|Q9H3U5-6|MFSD1_HUMAN	MFSD1	MFSD1_HUMAN Isoform 6 of Major facilitator superfamily domain-containing protein 1	753	3	C	372.477	361.067	284.178	283.46	220.033	273.504
sp|P57088|TMM33_HUMAN	TMEM33	TMM33_HUMAN Transmembrane protein 33	754	2	C	108.578	88.887	193.809	88.0972	69.8781	85.7815
sp|Q9NP81|SYSM_HUMAN	SARS2	SYSM_HUMAN Serine--tRNA ligase, mitochondrial	755	4	C	165.725	159.342	203.096	247.212	285.008	240.824
sp|Q14258|TRI25_HUMAN	TRIM25	TRI25_HUMAN E3 ubiquitin/ISG15 ligase TRIM25	756	9	C	1430.83	1929.3	1893.68	2312.2	2397.95	2589.19
sp|Q14764|MVP_HUMAN	MVP	MVP_HUMAN Major vault protein	757	42	C	6588.5	5352.27	5838.43	3590.6	3858.72	3418.2
sp|O95864|FADS2_HUMAN	FADS2	FADS2_HUMAN Fatty acid desaturase 2	758	2	C	139.306	123.189	109.371	51.6931	44.5018	57.3966
sp|P42771-4|CD2A1_HUMAN	CDKN2A	CD2A1_HUMAN Isoform 5 of Cyclin-dependent kinase inhibitor 2A, isoforms 1/2/3	759	2	C	77.5586	64.8327	89.7828	69.5914	79.4821	78.3335
sp|O75935|DCTN3_HUMAN	DCTN3	DCTN3_HUMAN Dynactin subunit 3	760	5	C	413.137	377.222	513.093	390.857	539.34	429.733
sp|Q16775|GLO2_HUMAN	HAGH	GLO2_HUMAN Hydroxyacylglutathione hydrolase, mitochondrial	762	1	C	36.4789	45.0351	30.8695	41.6868	32.5278	34.9863
sp|Q9NY26|S39A1_HUMAN	SLC39A1	S39A1_HUMAN Zinc transporter ZIP1	763	2	C	232.497	237.589	152.14	111.076	61.1803	121.671
sp|Q99732|LITAF_HUMAN	LITAF	LITAF_HUMAN Lipopolysaccharide-induced tumor necrosis factor-alpha factor	764	1	C	599.181	608.741	558.443	318.326	356.316	309.739
sp|Q96ER9|CCD51_HUMAN	CCDC51	CCD51_HUMAN Coiled-coil domain-containing protein 51	765	5	C	547.994	492.013	696.705	850.825	897.922	768.952
sp|Q9H2W6|RM46_HUMAN	MRPL46	RM46_HUMAN 39S ribosomal protein L46, mitochondrial	766	1	C	44.438	51.1577	81.9298	69.4883	100.211	76.5091
sp|Q15043|S39AE_HUMAN	SLC39A14	S39AE_HUMAN Zinc transporter ZIP14	767	4	C	585.218	586.62	474.222	373.646	365.239	355.719
##sp|Q9H6S3|ES8L2_HUMAN	##EPS8L2	##ES8L2_HUMAN ##Epidermal growth factor receptor kinase substrate 8-like protein 2	768	1	C	177.293	165.812	52.1903	125.716	27.9663	136.22
sp|Q8NCH0|CHSTE_HUMAN	CHST14	CHSTE_HUMAN Carbohydrate sulfotransferase 14	769	2	C	102.097	89.3764	92.2439	101.807	107.553	93.1582
sp|P10155|RO60_HUMAN	TROVE2	RO60_HUMAN 60 kDa SS-A/Ro ribonucleoprotein	770	4	C	614.702	490.36	486.91	320.146	293.841	340.306
sp|P04920|B3A2_HUMAN	SLC4A2	B3A2_HUMAN Anion exchange protein 2	771	9	C	617.41	617.062	574.52	285.249	345.828	288.174
sp|Q9UNK0|STX8_HUMAN	STX8	STX8_HUMAN Syntaxin-8	772	2	C	214.224	152.925	251.189	168.43	571.151	162.781
sp|P06865|HEXA_HUMAN	HEXA	HEXA_HUMAN Beta-hexosaminidase subunit alpha	773	22	C	4286.42	4312.51	3524.92	4748.7	3427.7	4092.45
sp|P07686|HEXB_HUMAN	HEXB	HEXB_HUMAN Beta-hexosaminidase subunit beta	773	32	C	7735.36	7612.01	7147.45	8419.41	8795.27	7122.93
sp|Q13426|XRCC4_HUMAN	XRCC4	XRCC4_HUMAN DNA repair protein XRCC4	774	2	C	52.5638	69.4337	55.6355	69.6137	76.3217	74.5005
sp|Q9UM22|EPDR1_HUMAN	EPDR1	EPDR1_HUMAN Mammalian ependymin-related protein 1	775	2	C	393.778	479.624	322.339	506.557	371.268	469.95
sp|P12429|ANXA3_HUMAN	ANXA3	ANXA3_HUMAN Annexin A3	776	16	C	2683.39	2339.17	2809.58	1682	2095.25	1571.89
sp|O00231-2|PSD11_HUMAN	PSMD11	PSD11_HUMAN Isoform 2 of 26S proteasome non-ATPase regulatory subunit 11	777	11	C	978.582	942.871	1297.57	1096.13	1316.26	1070.45
sp|Q92538|GBF1_HUMAN	GBF1	GBF1_HUMAN Golgi-specific brefeldin A-resistance guanine nucleotide exchange factor 1	778	7	C	1050.07	940.093	711.609	838.768	693.376	887.81
sp|Q70J99-3|UN13D_HUMAN	UNC13D	UN13D_HUMAN Isoform 3 of Protein unc-13 homolog D	779	2	C	64.3888	49.9025	58.3183	52.5972	62.9127	65.3979
sp|Q9UNF1|MAGD2_HUMAN	MAGED2	MAGD2_HUMAN Melanoma-associated antigen D2	780	11	C	588.283	673.194	625.63	695.933	668.743	719.57
sp|P02663|CASA2_BOVIN_contaminant	CSN1S2	CASA2_BOVIN_contaminant Alpha-S2-casein	781	4	C	89.6266	111.693	6472.56	103.881	5.93124	354.877
sp|Q4G0N4|NAKD2_HUMAN	NADK2	NAKD2_HUMAN NAD kinase 2, mitochondrial	782	8	C	427.122	467.813	475.747	573.526	597.824	581.85
sp|Q6IAA8|LTOR1_HUMAN	LAMTOR1	LTOR1_HUMAN Ragulator complex protein LAMTOR1	783	12	C	1225.28	905.853	2212.41	683.169	5679.75	686.127
sp|Q8IWR0|Z3H7A_HUMAN	ZC3H7A	Z3H7A_HUMAN Zinc finger CCCH domain-containing protein 7A	784	1	C	17.4129	17.2942	17.4212	18.3409	23.9018	18.5775
sp|P40937|RFC5_HUMAN	RFC5	RFC5_HUMAN Replication factor C subunit 5	785	6	C	268.924	290.561	315.901	254.165	298.937	261.309
sp|Q9ULQ1-3|TPC1_HUMAN	TPCN1	TPC1_HUMAN Isoform 3 of Two pore calcium channel protein 1	786	4	C	393.649	389.042	373.146	325.678	375.712	314.117
sp|O43516-3|WIPF1_HUMAN	WIPF1	WIPF1_HUMAN Isoform 3 of WAS/WASL-interacting protein family member 1	790	4	C	266.094	273.548	311.148	344.082	411.222	345.267
sp|Q9Y397|ZDHC9_HUMAN	ZDHHC9	ZDHC9_HUMAN Palmitoyltransferase ZDHHC9	791	2	C	54.1684	59.5265	33.6113	25.5748	15.3998	28.5089
sp|P18669|PGAM1_HUMAN	PGAM1	PGAM1_HUMAN Phosphoglycerate mutase 1	792	8	C	1764.89	1454.62	1915	1005.44	1480.9	1064.9
sp|Q5W0Z9|ZDH20_HUMAN	ZDHHC20	ZDH20_HUMAN Probable palmitoyltransferase ZDHHC20	793	10	C	361.988	326.373	389.006	193.724	262.304	175.568
tr|E7EVA0|E7EVA0_HUMAN	MAP4	E7EVA0_HUMAN Microtubule-associated protein	794	26	C	2206.21	3106.22	2883.88	3918.36	4050.79	4583.39
sp|Q96Q45-3|TM237_HUMAN	TMEM237	TM237_HUMAN Isoform 3 of Transmembrane protein 237	795	1	C	27.8355	23.6636	32.7549	23.3655	33.2604	34.2636
sp|Q05397-5|FAK1_HUMAN	PTK2	FAK1_HUMAN Isoform 5 of Focal adhesion kinase 1	796	1	C	93.818	135.017	140.469	117.62	145.343	102.711
sp|O43488|ARK72_HUMAN	AKR7A2	ARK72_HUMAN Aflatoxin B1 aldehyde reductase member 2	797	3	C	374.118	352.556	378.792	375.941	358	385.806
sp|Q16512-2|PKN1_HUMAN	PKN1	PKN1_HUMAN Isoform 2 of Serine/threonine-protein kinase N1	798	1	C	26.4891	31.0735	27.0985	27.2605	27.711	29.6477
sp|Q9BRG1|VPS25_HUMAN	VPS25	VPS25_HUMAN Vacuolar protein-sorting-associated protein 25	799	1	C	84.1997	73.3542	97.5881	85.4341	97.4262	78.9971
sp|Q9NQG5|RPR1B_HUMAN	RPRD1B	RPR1B_HUMAN Regulation of nuclear pre-mRNA domain-containing protein 1B	801	6	C	412.857	441.059	648.619	804.992	820.296	762.032
sp|P49589-3|SYCC_HUMAN	CARS	SYCC_HUMAN Isoform 3 of Cysteine--tRNA ligase, cytoplasmic	803	7	C	566.658	627.827	619.566	769.543	733.179	770.88
sp|P40227|TCPZ_HUMAN	CCT6A	TCPZ_HUMAN T-complex protein 1 subunit zeta	804	18	C	2551.76	2557.18	2939.47	2866.16	3012.62	2951.52
sp|Q9Y6D9|MD1L1_HUMAN	MAD1L1	MD1L1_HUMAN Mitotic spindle assembly checkpoint protein MAD1	805	7	C	278.073	347.259	317.213	474.999	289.752	419.514
sp|Q14C86-6|GAPD1_HUMAN	GAPVD1	GAPD1_HUMAN Isoform 6 of GTPase-activating protein and VPS9 domain-containing protein 1	806	12	C	702.352	677.818	648.984	688.648	688.428	783.165
sp|P04062|GLCM_HUMAN	GBA	GLCM_HUMAN Glucosylceramidase	807	34	C	12282.4	12450.5	8460.28	11810.1	7881.53	11058.2
sp|Q9H061|T126A_HUMAN	TMEM126A	T126A_HUMAN Transmembrane protein 126A	808	2	C	115.977	120.48	137.657	160.191	143.055	155.927
sp|Q6P9B6|TLDC1_HUMAN	TLDC1	TLDC1_HUMAN TLD domain-containing protein 1	810	4	C	134.294	134.933	112.938	120.5	113.797	88.983
sp|P43155|CACP_HUMAN	CRAT	CACP_HUMAN Carnitine O-acetyltransferase	811	3	C	153.972	137.42	199.061	277.454	291.889	245.274
sp|Q96GS4|CQ059_HUMAN	C17orf59	CQ059_HUMAN Uncharacterized protein C17orf59	812	9	C	890.119	867.531	579.514	606.626	396.377	579.059
sp|Q8WUX1|S38A5_HUMAN	SLC38A5	S38A5_HUMAN Sodium-coupled neutral amino acid transporter 5	813	11	C	3031.21	3031.21	1683.4	1629.25	718.786	1658.51
sp|Q9BW60|ELOV1_HUMAN	ELOVL1	ELOV1_HUMAN Elongation of very long chain fatty acids protein 1	814	2	C	88.8691	69.2438	67.4006	56.2431	74.353	73.1392
sp|Q5VYK3|ECM29_HUMAN	ECM29	ECM29_HUMAN Proteasome-associated protein ECM29 homolog	815	5	C	345.686	348.878	309.006	327.761	334.309	348.601
sp|P52948|NUP98_HUMAN	NUP98	NUP98_HUMAN Nuclear pore complex protein Nup98-Nup96	816	6	C	453.091	541.517	546.867	610.183	591.967	579.701
sp|Q8TDX7|NEK7_HUMAN	NEK7	NEK7_HUMAN Serine/threonine-protein kinase Nek7	817	3	C	324.035	294.306	239.157	305.6	168.583	335.75
sp|P28331-2|NDUS1_HUMAN	NDUFS1	NDUS1_HUMAN Isoform 2 of NADH-ubiquinone oxidoreductase 75 kDa subunit, mitochondrial	819	15	C	1067.17	1078.5	1211.19	1342.8	1507.3	1206.71
sp|P10620|MGST1_HUMAN	MGST1	MGST1_HUMAN Microsomal glutathione S-transferase 1	820	2	C	418.529	313.361	288.75	261.703	242.035	277.074
sp|Q9Y314|NOSIP_HUMAN	NOSIP	NOSIP_HUMAN Nitric oxide synthase-interacting protein	821	7	C	581.219	818.081	758.807	921.104	808.942	867.967
sp|P16070|CD44_HUMAN	CD44	CD44_HUMAN CD44 antigen	822	16	C	4231.73	4114.51	3860.63	3294.48	3528.36	3051.22
sp|Q8IZP9|GPR64_HUMAN	GPR64	GPR64_HUMAN G-protein coupled receptor 64	823	3	C	556.407	597.061	518.631	191.73	177.83	153.101
sp|Q9Y6M7-13|S4A7_HUMAN	SLC4A7	S4A7_HUMAN Isoform 13 of Sodium bicarbonate cotransporter 3	824	4	C	434.65	460.316	359.125	333.047	246.543	312.901
sp|Q9NRR5|UBQL4_HUMAN	UBQLN4	UBQL4_HUMAN Ubiquilin-4	825	2	C	131.187	152.111	108.981	176.159	79.2594	161.977
sp|Q9UMX0|UBQL1_HUMAN	UBQLN1	UBQL1_HUMAN Ubiquilin-1	825	6	C	403.458	478.172	407.805	365.951	364.645	454.177
sp|Q9UHD9|UBQL2_HUMAN	UBQLN2	UBQL2_HUMAN Ubiquilin-2	825	12	C	1922.45	2144.24	1325.91	2005.12	962.538	2119.08
sp|Q9BPX3|CND3_HUMAN	NCAPG	CND3_HUMAN Condensin complex subunit 3	826	3	C	78.0247	89.7001	61.4252	92.9892	58.3599	92.0112
sp|Q9ULG6-5|CCPG1_HUMAN	CCPG1	CCPG1_HUMAN Isoform 5 of Cell cycle progression protein 1	827	7	C	1243.72	1153.91	1157.01	648.828	735.819	739.59
sp|Q99717|SMAD5_HUMAN	SMAD5	SMAD5_HUMAN Mothers against decapentaplegic homolog 5	828	1	C	91.4567	109.051	109.456	117.995	102.184	87.6069
sp|Q9NQW6|ANLN_HUMAN	ANLN	ANLN_HUMAN Actin-binding protein anillin	829	9	C	607.062	830.215	747.533	982.25	1016.23	943.168
sp|P62937|PPIA_HUMAN	PPIA	PPIA_HUMAN Peptidyl-prolyl cis-trans isomerase A	830	10	C	1586.8	1404.83	1465.21	891.72	1383.02	828.296
sp|Q9HD42|CHM1A_HUMAN	CHMP1A	CHM1A_HUMAN Charged multivesicular body protein 1a	831	4	C	462.563	429.025	522.678	388.397	561.408	369.188
sp|P36776|LONM_HUMAN	LONP1	LONM_HUMAN Lon protease homolog, mitochondrial	832	19	C	1373.39	1500.19	1507.89	2083.43	2138.7	1947.22
sp|O94776|MTA2_HUMAN	MTA2	MTA2_HUMAN Metastasis-associated protein MTA2	833	4	C	213.288	302.034	300.823	303.736	273.204	301.522
sp|Q9BSJ8-2|ESYT1_HUMAN	ESYT1	ESYT1_HUMAN Isoform 2 of Extended synaptotagmin-1	834	22	C	2459.02	2352.17	1930.08	2511.37	1912.61	2322.04
sp|P55060|XPO2_HUMAN	CSE1L	XPO2_HUMAN Exportin-2	835	28	C	4882.75	4091.29	3808.81	4756.41	3417.28	4526.75
sp|Q96S97|MYADM_HUMAN	MYADM	MYADM_HUMAN Myeloid-associated differentiation marker	836	4	C	123.569	129.159	122.155	139.841	106.519	120.298
sp|Q9Y2Q5|LTOR2_HUMAN	LAMTOR2	LTOR2_HUMAN Ragulator complex protein LAMTOR2	837	6	C	726.502	614.672	930.854	463.552	790.483	476.619
sp|P04843|RPN1_HUMAN	RPN1	RPN1_HUMAN Dolichyl-diphosphooligosaccharide--protein glycosyltransferase subunit 1	838	43	C	8698.16	8617.97	8082.19	9398	9490.62	8322.45
sp|P40939|ECHA_HUMAN	HADHA	ECHA_HUMAN Trifunctional enzyme subunit alpha, mitochondrial	839	27	C	4011.64	4092.44	4753.67	6677.66	7294.7	6288.75
sp|P23368|MAOM_HUMAN	ME2	MAOM_HUMAN NAD-dependent malic enzyme, mitochondrial	840	5	C	249.478	238.375	326.738	343.52	359	305
sp|P30626|SORCN_HUMAN	SRI	SORCN_HUMAN Sorcin	841	3	C	159.445	180.418	218.155	206.016	207.867	212.011
sp|P17405|ASM_HUMAN	SMPD1	ASM_HUMAN Sphingomyelin phosphodiesterase	842	6	C	756.113	740.575	533.108	696.194	416.118	629.734
sp|Q9Y2B0|CNPY2_HUMAN	CNPY2	CNPY2_HUMAN Protein canopy homolog 2	843	5	C	268.816	300.056	310.98	309.735	298.645	301.114
sp|O75390|CISY_HUMAN	CS	CISY_HUMAN Citrate synthase, mitochondrial	843	16	C	1939.89	1756.8	2822.5	2378.52	3503.78	2336.41
sp|Q9HB07|MYG1_HUMAN	C12orf10	MYG1_HUMAN UPF0160 protein MYG1, mitochondrial	844	2	C	158.127	129.377	138.613	126.159	115.094	113.266
sp|Q86VR2|F134C_HUMAN	FAM134C	F134C_HUMAN Protein FAM134C	846	2	C	113.266	124.495	109.995	147.048	88.6538	146.499
sp|P08237-3|K6PF_HUMAN	PFKM	K6PF_HUMAN Isoform 3 of 6-phosphofructokinase, muscle type	847	4	C	118.026	135.093	117.356	89.1065	75.6864	86.2215
sp|Q99497|PARK7_HUMAN	PARK7	PARK7_HUMAN Protein DJ-1	848	12	C	3532.23	3273.39	3371.89	2043.45	2497.62	2752.88
sp|P33527|MRP1_HUMAN	ABCC1	MRP1_HUMAN Multidrug resistance-associated protein 1	849	21	C	2214.62	2093.82	1842.11	1966.27	1694.91	1872.63
sp|Q16531|DDB1_HUMAN	DDB1	DDB1_HUMAN DNA damage-binding protein 1	851	23	C	2789.45	2964.19	2429.91	2398.91	1855.86	2531.84
sp|O95182|NDUA7_HUMAN	NDUFA7	NDUA7_HUMAN NADH dehydrogenase [ubiquinone] 1 alpha subcomplex subunit 7	852	3	C	390.055	318.399	384.321	468.03	334.31	381.204
sp|Q8N163-2|CCAR2_HUMAN	CCAR2	CCAR2_HUMAN Isoform 2 of Cell cycle and apoptosis regulator protein 2	853	3	C	108.55	170.558	147.819	208.326	186.574	192.049
sp|Q14344|GNA13_HUMAN	GNA13	GNA13_HUMAN Guanine nucleotide-binding protein subunit alpha-13	854	6	C	461.292	417.746	426.006	411.711	345.394	384.804
sp|Q5JWF2|GNAS1_HUMAN	GNAS	GNAS1_HUMAN Guanine nucleotide-binding protein G(s) subunit alpha isoforms XLas	854	12	C	1723.75	1444.57	1596.43	1213.42	1337.07	1202.48
sp|P04899|GNAI2_HUMAN	GNAI2	GNAI2_HUMAN Guanine nucleotide-binding protein G(i) subunit alpha-2	854	12	C	2392.86	1909.64	2188.08	1596.14	1676.11	1680.87
sp|P08754|GNAI3_HUMAN	GNAI3	GNAI3_HUMAN Guanine nucleotide-binding protein G(k) subunit alpha	854	3	C	523.045	447.005	431.943	383.069	217.837	416.194
sp|Q96IR7|HPDL_HUMAN	HPDL	HPDL_HUMAN 4-hydroxyphenylpyruvate dioxygenase-like protein	855	2	C	47.3303	41.4094	63.7931	61.3099	70.5957	63.0418
sp|Q99962|SH3G2_HUMAN	SH3GL2	SH3G2_HUMAN Endophilin-A1	856	2	C	95.611	93.4158	132.101	160.32	169.613	143.447
sp|Q99961|SH3G1_HUMAN	SH3GL1	SH3G1_HUMAN Endophilin-A2	856	9	C	711.187	722.814	845.473	881.66	797.996	856.942
sp|P56945-6|BCAR1_HUMAN	BCAR1	BCAR1_HUMAN Isoform 6 of Breast cancer anti-estrogen resistance protein 1	857	2	C	109.745	123.861	116.617	114.159	127.324	138.66
sp|O00186|STXB3_HUMAN	STXBP3	STXB3_HUMAN Syntaxin-binding protein 3	858	5	C	347.084	315.995	311.011	370.462	344.955	340.082
sp|P08473|NEP_HUMAN	MME	NEP_HUMAN Neprilysin	859	2	C	95.2343	84.0421	74.5054	100.395	100.955	105.019
sp|Q13177|PAK2_HUMAN	PAK2	PAK2_HUMAN Serine/threonine-protein kinase PAK 2	860	16	C	1574.95	1719.02	1846.73	1751.77	1826.8	1933.02
sp|P33947|ERD22_HUMAN	KDELR2	ERD22_HUMAN ER lumen protein retaining receptor 2	861	3	C	1180.5	912.596	682.784	691.376	520.96	679.163
sp|O43795|MYO1B_HUMAN	MYO1B	MYO1B_HUMAN Unconventional myosin-Ib	862	3	C	97.6653	89.4716	90.3083	95.0926	107.976	103.962
sp|O75882|ATRN_HUMAN	ATRN	ATRN_HUMAN Attractin	863	5	C	433.947	440.57	421.845	293.561	405.803	301.714
sp|Q6EMK4|VASN_HUMAN	VASN	VASN_HUMAN Vasorin	864	12	C	1736.65	1444.72	1582.42	993.613	1093.06	894.232
sp|P27105|STOM_HUMAN	STOM	STOM_HUMAN Erythrocyte band 7 integral membrane protein	865	49	C	6387.83	5927.37	6106.28	4754.18	5113.86	4628.45
sp|Q969V3|NCLN_HUMAN	NCLN	NCLN_HUMAN Nicalin	866	9	C	375.534	413.198	399.251	496.124	525.615	446.387
sp|Q03135|CAV1_HUMAN	CAV1	CAV1_HUMAN Caveolin-1	867	12	C	1981.55	2015.02	1671.72	1709.37	1652.42	1814.26
sp|Q9NV58|RN19A_HUMAN	RNF19A	RN19A_HUMAN E3 ubiquitin-protein ligase RNF19A	868	3	C	419.666	410.835	375.527	166.271	179.35	167.496
sp|Q9Y4D7|PLXD1_HUMAN	PLXND1	PLXD1_HUMAN Plexin-D1	869	2	C	85.6028	73.6113	65.0804	60.1842	45.861	53.1028
sp|P17980|PRS6A_HUMAN	PSMC3	PRS6A_HUMAN 26S protease regulatory subunit 6A	870	14	C	1850.47	1984.47	2348.65	2285.38	2210.72	2270.08
sp|Q5QNW6-2|H2B2F_HUMAN	HIST2H2BF	H2B2F_HUMAN Isoform 2 of Histone H2B type 2-F	871	6	C	1035.66	1400.77	1920.81	1860.05	2500.14	1912.48
sp|P29144|TPP2_HUMAN	TPP2	TPP2_HUMAN Tripeptidyl-peptidase 2	872	9	C	643.668	589.422	638.912	372.418	413.702	388.055
sp|Q9NZ45|CISD1_HUMAN	CISD1	CISD1_HUMAN CDGSH iron-sulfur domain-containing protein 1	873	8	C	1489.61	1482.09	1569.61	1601.03	1992.34	1519.4
sp|O95295|SNAPN_HUMAN	SNAPIN	SNAPN_HUMAN SNARE-associated protein Snapin	874	2	C	196.771	166.473	220.492	149.816	175.046	171.572
sp|Q9NQ50|RM40_HUMAN	MRPL40	RM40_HUMAN 39S ribosomal protein L40, mitochondrial	875	3	C	595.846	553.787	755.414	993.331	1159.17	882.423
sp|Q9P0J1-2|PDP1_HUMAN	PDP1	PDP1_HUMAN Isoform 2 of [Pyruvate dehydrogenase [acetyl-transferring]]-phosphatase 1, mitochondrial	876	2	C	42.577	40.6532	46.85	58.0092	60.1434	57.6528
sp|Q15369|ELOC_HUMAN	TCEB1	ELOC_HUMAN Transcription elongation factor B polypeptide 1	877	4	C	961.982	1074.61	1365.78	1000.88	1432.44	1081.44
sp|P42785|PCP_HUMAN	PRCP	PCP_HUMAN Lysosomal Pro-X carboxypeptidase	878	16	C	2156.46	2263.88	1669.04	2021.7	1671.47	1773.03
sp|P12268|IMDH2_HUMAN	IMPDH2	IMDH2_HUMAN Inosine-5'-monophosphate dehydrogenase 2	879	20	C	2105.16	1824.5	1799.1	1545.56	1719.84	1565.99
sp|P20839-6|IMDH1_HUMAN	IMPDH1	IMDH1_HUMAN Isoform 6 of Inosine-5'-monophosphate dehydrogenase 1	879	3	C	415.398	387.606	332.032	333.285	290.913	375.36
sp|Q9NTJ3|SMC4_HUMAN	SMC4	SMC4_HUMAN Structural maintenance of chromosomes protein 4	880	1	C	23.6743	26.3606	41.0314	31.032	29.5609	38.0822
sp|Q9NZL4|HPBP1_HUMAN	HSPBP1	HPBP1_HUMAN Hsp70-binding protein 1	881	1	C	25.4496	31.4704	26.572	25.3246	34.6523	32.7431
sp|Q9Y3E7|CHMP3_HUMAN	CHMP3	CHMP3_HUMAN Charged multivesicular body protein 3	882	4	C	328.185	277.123	387.163	338.967	422.39	326.807
sp|Q9BZQ8|NIBAN_HUMAN	FAM129A	NIBAN_HUMAN Protein Niban	884	9	C	1105.67	1049.26	958.245	1138.57	1185.73	1246.27
sp|P54819|KAD2_HUMAN	AK2	KAD2_HUMAN Adenylate kinase 2, mitochondrial	885	12	C	1230.28	1016.42	1930.84	1969.3	3144.61	1734.1
sp|Q32MZ4|LRRF1_HUMAN	LRRFIP1	LRRF1_HUMAN Leucine-rich repeat flightless-interacting protein 1	886	2	C	200.614	247.233	226.273	194.235	252.65	241.443
sp|Q9Y6M9|NDUB9_HUMAN	NDUFB9	NDUB9_HUMAN NADH dehydrogenase [ubiquinone] 1 beta subcomplex subunit 9	887	6	C	213.268	203.906	275.113	273.833	380.422	238.973
sp|Q9P2R3-4|ANFY1_HUMAN	ANKFY1	ANFY1_HUMAN Isoform 4 of Ankyrin repeat and FYVE domain-containing protein 1	888	5	C	132.85	120.554	94.1742	129.691	116.289	144.75
sp|P40121|CAPG_HUMAN	CAPG	CAPG_HUMAN Macrophage-capping protein	889	9	C	760.59	733.448	802.988	1081.95	1187.64	1157.86
sp|Q8WUM9|S20A1_HUMAN	SLC20A1	S20A1_HUMAN Sodium-dependent phosphate transporter 1	890	3	C	337.482	317.457	213.657	211.131	124.563	197.422
sp|Q8N5I2|ARRD1_HUMAN	ARRDC1	ARRD1_HUMAN Arrestin domain-containing protein 1	891	3	C	185.007	192.369	146.47	122.045	78.4334	117.281
sp|P49189|AL9A1_HUMAN	ALDH9A1	AL9A1_HUMAN 4-trimethylaminobutyraldehyde dehydrogenase	892	5	C	844.347	736.075	911.854	517.481	729.996	511.84
sp|Q14247|SRC8_HUMAN	CTTN	SRC8_HUMAN Src substrate cortactin	893	28	C	3372.9	4347.65	3993.58	5002.07	4806.13	5211.22
sp|Q9P2J5|SYLC_HUMAN	LARS	SYLC_HUMAN Leucine--tRNA ligase, cytoplasmic	894	17	C	1686.66	1685.72	1623.47	2116.76	1689.88	2268.94
sp|P61254|RL26_HUMAN	RPL26	RL26_HUMAN 60S ribosomal protein L26	895	3	C	423.441	439.505	640.807	727.112	725.411	792.62
sp|Q9H9B4|SFXN1_HUMAN	SFXN1	SFXN1_HUMAN Sideroflexin-1	896	11	C	1914.89	2064.24	2176.19	2703.81	3510.2	2557.83
sp|Q9BWM7|SFXN3_HUMAN	SFXN3	SFXN3_HUMAN Sideroflexin-3	896	9	C	495.223	539.628	557.886	760.906	827.781	705.36
sp|Q9Y6N5|SQRD_HUMAN	SQRDL	SQRD_HUMAN Sulfide:quinone oxidoreductase, mitochondrial	897	11	C	596.914	612.587	692.163	1292.05	1382.06	1085.04
sp|P19021-5|AMD_HUMAN	PAM	AMD_HUMAN Isoform 5 of Peptidyl-glycine alpha-amidating monooxygenase	898	6	C	359.66	378.328	319.192	229.027	257.789	249.651
sp|Q9UBT2|SAE2_HUMAN	UBA2	SAE2_HUMAN SUMO-activating enzyme subunit 2	899	3	C	158.389	185.762	170.04	210.55	193.244	213.908
sp|Q9BZF1|OSBL8_HUMAN	OSBPL8	OSBL8_HUMAN Oxysterol-binding protein-related protein 8	901	6	C	128.648	143.994	160.559	141.339	163.409	145.688
sp|O75396|SC22B_HUMAN	SEC22B	SC22B_HUMAN Vesicle-trafficking protein SEC22b	902	16	C	2799.14	2211.85	3025.06	2287.7	4093.42	2389.77
sp|Q96HC4|PDLI5_HUMAN	PDLIM5	PDLI5_HUMAN PDZ and LIM domain protein 5	903	16	C	1372.11	1667.91	1622.27	1981.9	1862.9	1945.64
##sp|Q6PGP7|TTC37_HUMAN	##TTC37	##TTC37_HUMAN ##Tetratricopeptide repeat protein 37	904	1	C	31.7453	58.4118	22.1023	59.0151	5.61617	82.0656
sp|O95425|SVIL_HUMAN	SVIL	SVIL_HUMAN Supervillin	905	1	C	18.44	17.6793	9.44482	30.3828	27.5214	26.1506
sp|P13010|XRCC5_HUMAN	XRCC5	XRCC5_HUMAN X-ray repair cross-complementing protein 5	906	13	C	976.09	1352.57	1494.17	1668.05	1873.88	2007.93
sp|Q86UU0|BCL9L_HUMAN	BCL9L	BCL9L_HUMAN B-cell CLL/lymphoma 9-like protein	907	1	C	17.9684	21.2141	24.478	21.8908	22.7201	15.2006
sp|Q9H270|VPS11_HUMAN	VPS11	VPS11_HUMAN Vacuolar protein sorting-associated protein 11 homolog	908	2	C	102.822	96.2482	77.6989	108.866	89.5657	91.6713
sp|O75643|U520_HUMAN	SNRNP200	U520_HUMAN U5 small nuclear ribonucleoprotein 200 kDa helicase	909	6	C	393.983	506.467	431.433	549.023	413.619	602.527
sp|Q96B97|SH3K1_HUMAN	SH3KBP1	SH3K1_HUMAN SH3 domain-containing kinase-binding protein 1	910	5	C	353.601	387.382	376.304	445.443	435.964	448.523
sp|O75787|RENR_HUMAN	ATP6AP2	RENR_HUMAN Renin receptor	911	5	C	306.498	282.577	304.481	261.188	301.294	266.647
sp|Q9Y5K6|CD2AP_HUMAN	CD2AP	CD2AP_HUMAN CD2-associated protein	913	11	C	1938.46	2028.26	2067.51	2320.88	2214.57	2253.7
sp|O00560-2|SDCB1_HUMAN	SDCBP	SDCB1_HUMAN Isoform 2 of Syntenin-1	914	2	C	211.167	204.893	180.547	114.933	93.5766	102.73
sp|O00560|SDCB1_HUMAN	SDCBP	SDCB1_HUMAN Syntenin-1	914	17	C	2352.94	2208.93	2054.98	1250.89	1298.44	1196.8
sp|Q92870-4|APBB2_HUMAN	APBB2	APBB2_HUMAN Isoform 4 of Amyloid beta A4 precursor protein-binding family B member 2	916	3	C	303.528	300.324	251.272	237.401	223.822	221.567
sp|O00233|PSMD9_HUMAN	PSMD9	PSMD9_HUMAN 26S proteasome non-ATPase regulatory subunit 9	917	3	C	136.8	129.239	224.44	124.102	278.598	143.614
sp|P28799|GRN_HUMAN	GRN	GRN_HUMAN Granulins	918	4	C	417.537	388.224	257.079	84.7599	60.3114	73.7857
sp|Q5UAW9|GP157_HUMAN	GPR157	GP157_HUMAN Probable G-protein coupled receptor 157	919	2	C	77.7977	64.7636	55.1278	43.4636	44.2594	34.7161
sp|P46379-3|BAG6_HUMAN	BAG6	BAG6_HUMAN Isoform 3 of Large proline-rich protein BAG6	920	2	C	314.378	299.948	274.541	346.83	272.514	297.451
sp|Q9Y3E5|PTH2_HUMAN	PTRH2	PTH2_HUMAN Peptidyl-tRNA hydrolase 2, mitochondrial	922	6	C	492.752	422.259	684.866	425.513	803.112	373.31
sp|O75695|XRP2_HUMAN	RP2	XRP2_HUMAN Protein XRP2	923	3	C	344.16	308.299	272.47	235.054	208.562	218.19
sp|Q00341|VIGLN_HUMAN	HDLBP	VIGLN_HUMAN Vigilin	924	5	C	309.906	436.206	419.794	507.889	485.461	562.927
sp|P00387-3|NB5R3_HUMAN	CYB5R3	NB5R3_HUMAN Isoform 3 of NADH-cytochrome b5 reductase 3	925	17	C	988.158	827.833	925.193	995.705	926.892	867.492
sp|P43121|MUC18_HUMAN	MCAM	MUC18_HUMAN Cell surface glycoprotein MUC18	927	25	C	5242	4745.19	4570.42	2929.41	2972.26	2765.38
sp|Q8N6N3|CA052_HUMAN	C1orf52	CA052_HUMAN UPF0690 protein C1orf52	928	2	C	158.587	193.391	228.996	254.875	253.387	241.017
sp|Q9H3Z4|DNJC5_HUMAN	DNAJC5	DNJC5_HUMAN DnaJ homolog subfamily C member 5	929	4	C	1396.04	1379.68	470.693	1224.97	111.74	1190.29
sp|P21127|CD11B_HUMAN	CDK11B	CD11B_HUMAN Cyclin-dependent kinase 11B	930	1	C	47.0386	51.052	26.9035	38.4237	16.6405	46.5297
sp|Q14839-2|CHD4_HUMAN	CHD4	CHD4_HUMAN Isoform 2 of Chromodomain-helicase-DNA-binding protein 4	931	3	C	260.939	353.765	296.973	308.754	272.697	302.857
sp|Q10567|AP1B1_HUMAN	AP1B1	AP1B1_HUMAN AP-1 complex subunit beta-1	932	3	C	253.079	237.687	238.814	248.355	200.31	247.411
sp|P63010-2|AP2B1_HUMAN	AP2B1	AP2B1_HUMAN Isoform 2 of AP-2 complex subunit beta	932	18	C	2780.01	2687.19	2571.33	2660.06	2087.49	2746.31
sp|P25205|MCM3_HUMAN	MCM3	MCM3_HUMAN DNA replication licensing factor MCM3	933	14	C	823.804	1093.11	888.678	1169.29	945.909	1454.9
sp|O75306|NDUS2_HUMAN	NDUFS2	NDUS2_HUMAN NADH dehydrogenase [ubiquinone] iron-sulfur protein 2, mitochondrial	934	10	C	600.701	635.368	818.314	831.842	918.215	714.795
sp|Q9H074|PAIP1_HUMAN	PAIP1	PAIP1_HUMAN Polyadenylate-binding protein-interacting protein 1	935	4	C	346.942	414.948	323.333	425.42	209.135	462.809
sp|Q9NP58|ABCB6_HUMAN	ABCB6	ABCB6_HUMAN ATP-binding cassette sub-family B member 6, mitochondrial	936	16	C	1895.38	1848.04	1517.14	1569.41	1325.43	1371.43
sp|P25705|ATPA_HUMAN	ATP5A1	ATPA_HUMAN ATP synthase subunit alpha, mitochondrial	937	59	C	8290.13	8354.26	9970.3	11095.8	13996.2	10372.9
sp|P35250|RFC2_HUMAN	RFC2	RFC2_HUMAN Replication factor C subunit 2	938	2	C	178.845	189.136	185.415	166.514	172.044	167.673
sp|O94875-11|SRBS2_HUMAN	SORBS2	SRBS2_HUMAN Isoform 11 of Sorbin and SH3 domain-containing protein 2	939	4	C	177.2	219.745	203.149	270.481	219.53	257.523
sp|Q96NB3|ZN830_HUMAN	ZNF830	ZN830_HUMAN Zinc finger protein 830	940	4	C	197.425	280.906	291.315	303.047	367.444	335.559
sp|Q92841|DDX17_HUMAN	DDX17	DDX17_HUMAN Probable ATP-dependent RNA helicase DDX17	941	2	C	164.936	259.744	246.891	235.171	266.348	315.202
sp|P17844|DDX5_HUMAN	DDX5	DDX5_HUMAN Probable ATP-dependent RNA helicase DDX5	941	4	C	160.449	240.862	217.817	218.922	258.68	266.457
sp|P50213|IDH3A_HUMAN	IDH3A	IDH3A_HUMAN Isocitrate dehydrogenase [NAD] subunit alpha, mitochondrial	942	9	C	1317.77	1455.23	1616.43	1938.86	2170.23	1902.12
sp|P15927-3|RFA2_HUMAN	RPA2	RFA2_HUMAN Isoform 3 of Replication protein A 32 kDa subunit	943	1	C	214.865	249.584	240.202	303.986	316.146	332.378
sp|P20290|BTF3_HUMAN	BTF3	BTF3_HUMAN Transcription factor BTF3	944	12	C	1156.15	1484.94	2241.66	1885.47	2553.06	1759.42
sp|Q96K17|BT3L4_HUMAN	BTF3L4	BT3L4_HUMAN Transcription factor BTF3 homolog 4	944	9	C	868.458	1104.76	809.518	1640.4	480.806	1465.05
sp|Q06323|PSME1_HUMAN	PSME1	PSME1_HUMAN Proteasome activator complex subunit 1	945	14	C	2536.79	1918.43	2904.13	3171.6	3660.31	2826.07
sp|P41252|SYIC_HUMAN	IARS	SYIC_HUMAN Isoleucine--tRNA ligase, cytoplasmic	946	22	C	1351.68	1411.65	1345.63	1439.35	1341.07	1568.87
sp|Q9NPI6|DCP1A_HUMAN	DCP1A	DCP1A_HUMAN mRNA-decapping enzyme 1A	947	2	C	43.1438	46.0472	52.6494	66.7836	73.9933	54.5613
sp|P09960|LKHA4_HUMAN	LTA4H	LKHA4_HUMAN Leukotriene A-4 hydrolase	948	4	C	271.724	253.789	287.569	173.814	165.17	166.05
sp|P06737|PYGL_HUMAN	PYGL	PYGL_HUMAN Glycogen phosphorylase, liver form	949	30	C	3258.08	3098.1	3432.76	2440.54	2562.87	2551.08
sp|P11216|PYGB_HUMAN	PYGB	PYGB_HUMAN Glycogen phosphorylase, brain form	949	3	C	164.84	165.498	157.024	180.31	124.357	181.772
sp|Q13409|DC1I2_HUMAN	DYNC1I2	DC1I2_HUMAN Cytoplasmic dynein 1 intermediate chain 2	951	11	C	1496.2	1580.62	1235.83	1786.65	1246.8	1912.6
sp|Q96G23|CERS2_HUMAN	CERS2	CERS2_HUMAN Ceramide synthase 2	952	4	C	551.053	513.497	483.839	669.224	435.695	556.413
sp|Q9BRR6|ADPGK_HUMAN	ADPGK	ADPGK_HUMAN ADP-dependent glucokinase	953	4	C	280.437	286.559	330.578	294.894	314.301	292.776
sp|Q9Y6M4|KC1G3_HUMAN	CSNK1G3	KC1G3_HUMAN Casein kinase I isoform gamma-3	954	7	C	1372.99	1261.96	970.27	729.632	500.105	765.041
sp|Q9HCP0|KC1G1_HUMAN	CSNK1G1	KC1G1_HUMAN Casein kinase I isoform gamma-1	954	1	C	73.8899	71.6754	57.9811	54.6517	52.4051	47.0242
sp|O15460|P4HA2_HUMAN	P4HA2	P4HA2_HUMAN Prolyl 4-hydroxylase subunit alpha-2	955	9	C	662.067	721.795	744.067	892.556	993.535	880.476
sp|P35269|T2FA_HUMAN	GTF2F1	T2FA_HUMAN General transcription factor IIF subunit 1	956	4	C	143.678	223.168	154.766	276.177	142.723	281.382
sp|Q9BUJ2|HNRL1_HUMAN	HNRNPUL1	HNRL1_HUMAN Heterogeneous nuclear ribonucleoprotein U-like protein 1	957	2	C	96.0368	135.261	110.036	117.259	133.583	151.493
sp|P41250|SYG_HUMAN	GARS	SYG_HUMAN Glycine--tRNA ligase	958	19	C	2566.99	2404.97	2248.74	2219.79	1968.53	2193.06
sp|P07384|CAN1_HUMAN	CAPN1	CAN1_HUMAN Calpain-1 catalytic subunit	959	14	C	1123.85	1195.33	1013.01	1277.74	928.857	1392.38
sp|P40189|IL6RB_HUMAN	IL6ST	IL6RB_HUMAN Interleukin-6 receptor subunit beta	960	27	C	5480.87	5174.57	3978.54	3356.14	2853.46	3085.19
sp|Q99650|OSMR_HUMAN	OSMR	OSMR_HUMAN Oncostatin-M-specific receptor subunit beta	961	11	C	1366.81	1187.88	1116.01	619.771	592.628	602.797
sp|P28482|MK01_HUMAN	MAPK1	MK01_HUMAN Mitogen-activated protein kinase 1	963	3	C	275.581	228.393	288.133	223.606	248.488	213.212
sp|Q12893|TM115_HUMAN	TMEM115	TM115_HUMAN Transmembrane protein 115	965	1	C	338.135	265.024	255.466	234.942	191.773	246.011
sp|Q9UHD8|SEPT9_HUMAN	2019-09-09	SEPT9_HUMAN Septin-9	966	27	C	2887.03	3374.19	3430.71	4456.27	3939.21	3898.28
sp|P00761|TRYP_PIG_contaminant		TRYP_PIG_contaminant Trypsin	967	40	C	4481.51	4942.2	3289.77	3366.33	3628.72	3951.44
sp|P27824|CALX_HUMAN	CANX	CALX_HUMAN Calnexin	969	43	C	6100.83	5842.71	5477.63	7220.06	6059.81	6665.1
sp|Q13200|PSMD2_HUMAN	PSMD2	PSMD2_HUMAN 26S proteasome non-ATPase regulatory subunit 2	970	6	C	734.229	776.179	729.476	846.062	677.16	926.095
sp|Q13190|STX5_HUMAN	STX5	STX5_HUMAN Syntaxin-5	971	5	C	336.748	292.321	327.486	371.172	457.022	362.917
sp|P10316|1A69_HUMAN	HLA-A	1A69_HUMAN HLA class I histocompatibility antigen, A-69 alpha chain	972	13	C	3920.7	3429.77	2959.79	2853.69	2949.6	2886.17
sp|P01891|1A68_HUMAN	HLA-A	1A68_HUMAN HLA class I histocompatibility antigen, A-68 alpha chain	972	3	C	576.033	501.451	376.705	370.383	367.944	395.766
sp|P30464|1B15_HUMAN	HLA-B	1B15_HUMAN HLA class I histocompatibility antigen, B-15 alpha chain	972	11	C	1779.09	1556.75	1220.3	1789.55	2027.08	1669.98
sp|Q95604|1C17_HUMAN	HLA-C	1C17_HUMAN HLA class I histocompatibility antigen, Cw-17 alpha chain	972	11	C	1311.58	1283.79	803.009	1099.86	775.8	1198.24
sp|Q29963|1C06_HUMAN	HLA-C	1C06_HUMAN HLA class I histocompatibility antigen, Cw-6 alpha chain	972	7	C	1716.5	1521.28	1288.31	1407.04	1464.84	1349.36
sp|P47914|RL29_HUMAN	RPL29	RL29_HUMAN 60S ribosomal protein L29	973	3	C	870.546	981.043	1271.5	1400.98	1620.85	1671.55
sp|P26599-3|PTBP1_HUMAN	PTBP1	PTBP1_HUMAN Isoform 3 of Polypyrimidine tract-binding protein 1	974	14	C	1248.24	1589.85	1714.31	1506.89	1642.28	1633.3
sp|O95758-4|PTBP3_HUMAN	PTBP3	PTBP3_HUMAN Isoform 4 of Polypyrimidine tract-binding protein 3	974	6	C	485.663	633.999	543.46	618.888	513.289	665.066
sp|Q99816|TS101_HUMAN	TSG101	TS101_HUMAN Tumor susceptibility gene 101 protein	975	7	C	943.177	964.963	967.425	845.01	775.266	796.347
sp|P30049|ATPD_HUMAN	ATP5D	ATPD_HUMAN ATP synthase subunit delta, mitochondrial	976	5	C	500.062	592.424	553.569	738.739	748.192	713.44
sp|Q8N130|NPT2C_HUMAN	SLC34A3	NPT2C_HUMAN Sodium-dependent phosphate transport protein 2C	977	1	C	129.905	143.809	109.821	103.794	134.952	101.886
sp|P24539|AT5F1_HUMAN	ATP5F1	AT5F1_HUMAN ATP synthase F(0) complex subunit B1, mitochondrial	978	14	C	3001.72	2821.61	4078.79	3461.2	6217.3	3309.29
sp|P05165|PCCA_HUMAN	PCCA	PCCA_HUMAN Propionyl-CoA carboxylase alpha chain, mitochondrial	979	1	C	59.8682	64.4545	74.3259	82.8377	96.2114	85.6977
sp|Q9UID3|VPS51_HUMAN	VPS51	VPS51_HUMAN Vacuolar protein sorting-associated protein 51 homolog	980	2	C	104.733	137.693	112.839	146.449	128.386	149.904
sp|P51149|RAB7A_HUMAN	RAB7A	RAB7A_HUMAN Ras-related protein Rab-7a	981	31	C	3722.11	3498.42	4299.57	2561.14	3120.74	2423.85
sp|Q9UJ83|HACL1_HUMAN	HACL1	HACL1_HUMAN 2-hydroxyacyl-CoA lyase 1	982	3	C	122.918	124.932	135.229	138.758	143.667	156.972
sp|P20020|AT2B1_HUMAN	ATP2B1	AT2B1_HUMAN Plasma membrane calcium-transporting ATPase 1	983	22	C	1662.7	1707.83	1517.68	1639.07	1605.36	1566.63
sp|P23634|AT2B4_HUMAN	ATP2B4	AT2B4_HUMAN Plasma membrane calcium-transporting ATPase 4	983	6	C	797.913	861.166	637.303	718.717	517.919	674.349
sp|Q9P2B2|FPRP_HUMAN	PTGFRN	FPRP_HUMAN Prostaglandin F2 receptor negative regulator	984	6	C	635.656	581.802	624.202	535.181	604.182	501.487
sp|O94979-8|SC31A_HUMAN	SEC31A	SC31A_HUMAN Isoform 8 of Protein transport protein Sec31A	985	14	C	2077.65	2328.14	2207.02	2423.73	2287.7	2552.45
sp|Q9NQ48|LZTL1_HUMAN	LZTFL1	LZTL1_HUMAN Leucine zipper transcription factor-like protein 1	986	3	C	239.472	228.09	354.163	362.717	447.036	362.59
sp|Q5VT52|RPRD2_HUMAN	RPRD2	RPRD2_HUMAN Regulation of nuclear pre-mRNA domain-containing protein 2	987	1	C	47.6476	59.1724	54.188	69.6768	61.9991	71.1944
sp|P35754|GLRX1_HUMAN	GLRX	GLRX1_HUMAN Glutaredoxin-1	988	1	C	160.317	136.894	170.381	105.063	109.606	96.5624
sp|Q8TEX9-2|IPO4_HUMAN	IPO4	IPO4_HUMAN Isoform 2 of Importin-4	989	1	C	83.3495	55.9488	73.1165	79.6425	61.9081	75.7747
sp|Q13873|BMPR2_HUMAN	BMPR2	BMPR2_HUMAN Bone morphogenetic protein receptor type-2	990	4	C	232.822	229.198	184.572	160.8	136.592	143.246
sp|Q93008|USP9X_HUMAN	USP9X	USP9X_HUMAN Probable ubiquitin carboxyl-terminal hydrolase FAF-X	991	3	C	73.4058	79.372	83.7429	70.9997	101.397	74.9204
sp|Q15459|SF3A1_HUMAN	SF3A1	SF3A1_HUMAN Splicing factor 3A subunit 1	992	15	C	879.287	1145.61	1087.38	1362.32	1128.58	1443.99
sp|P23458|JAK1_HUMAN	JAK1	JAK1_HUMAN Tyrosine-protein kinase JAK1	993	11	C	1982.01	1733.74	1310.88	962.155	798.003	990.006
sp|P30084|ECHM_HUMAN	ECHS1	ECHM_HUMAN Enoyl-CoA hydratase, mitochondrial	994	10	C	1167.46	1049.02	1680.39	1372.75	2125.47	1443.41
sp|Q6P996|PDXD1_HUMAN	PDXDC1	PDXD1_HUMAN Pyridoxal-dependent decarboxylase domain-containing protein 1	996	10	C	865.829	896.715	813.432	851.42	784.383	918.571
sp|Q13308-6|PTK7_HUMAN	PTK7	PTK7_HUMAN Isoform 6 of Inactive tyrosine-protein kinase 7	997	9	C	1200.52	1083.29	966.543	945.254	1021.06	908.66
sp|Q3ZCQ8-2|TIM50_HUMAN	TIMM50	TIM50_HUMAN Isoform 2 of Mitochondrial import inner membrane translocase subunit TIM50	998	5	C	267.628	293.711	333.772	397.369	436.381	324.982
sp|Q08752|PPID_HUMAN	PPID	PPID_HUMAN Peptidyl-prolyl cis-trans isomerase D	999	3	C	91.9229	87.2071	124.817	116.184	138.521	118.717
sp|Q9BXF6|RFIP5_HUMAN	RAB11FIP5	RFIP5_HUMAN Rab11 family-interacting protein 5	1001	6	C	1110.93	982.727	862.973	1606.93	1365.66	1498.54
sp|Q13867|BLMH_HUMAN	BLMH	BLMH_HUMAN Bleomycin hydrolase	1002	11	C	2863.22	2439.27	2876.64	2093.41	1963.22	1854.18
sp|P15144|AMPN_HUMAN	ANPEP	AMPN_HUMAN Aminopeptidase N	1003	4	C	409.081	399.288	344.869	534.594	487.383	513.332
sp|Q96I99|SUCB2_HUMAN	SUCLG2	SUCB2_HUMAN Succinyl-CoA ligase [GDP-forming] subunit beta, mitochondrial	1004	14	C	909.339	815.91	1079.02	1465.1	1702.27	1447.14
sp|Q9P265|DIP2B_HUMAN	DIP2B	DIP2B_HUMAN Disco-interacting protein 2 homolog B	1005	6	C	491.895	543.392	478.795	503.582	472.544	508.314
sp|P15289|ARSA_HUMAN	ARSA	ARSA_HUMAN Arylsulfatase A	1006	2	C	118.941	121.432	125.522	132.722	123.246	116.396
sp|Q969Q5|RAB24_HUMAN	RAB24	RAB24_HUMAN Ras-related protein Rab-24	1008	2	C	130.298	122.254	135.968	129.709	145.638	114.9
sp|P04792|HSPB1_HUMAN	HSPB1	HSPB1_HUMAN Heat shock protein beta-1	1009	20	C	2497.19	2954.87	3229.38	3368	3242.58	3466.9
sp|O14974|MYPT1_HUMAN	PPP1R12A	MYPT1_HUMAN Protein phosphatase 1 regulatory subunit 12A	1010	11	C	465.175	553.384	457.532	603.208	553.718	633.578
sp|Q9H2V7|SPNS1_HUMAN	SPNS1	SPNS1_HUMAN Protein spinster homolog 1	1011	7	C	1595.28	1610.34	1184.84	1346.65	775.662	1217.15
sp|B7U540|IRK18_HUMAN	KCNJ18	IRK18_HUMAN Inward rectifier potassium channel 18	1012	2	C	244.732	196.791	343.286	105.728	305.51	99.4471
sp|O75044|SRGP2_HUMAN	SRGAP2	SRGP2_HUMAN SLIT-ROBO Rho GTPase-activating protein 2	1014	1	C	23.2998	16.006	16.9426	17.3934	18.1928	21.8868
sp|P17050|NAGAB_HUMAN	NAGA	NAGAB_HUMAN Alpha-N-acetylgalactosaminidase	1015	5	C	554.433	494.115	400.043	412.881	420.324	398.018
sp|Q8ND24|RN214_HUMAN	RNF214	RN214_HUMAN RING finger protein 214	1016	1	C	50.3127	46.334	59.46	69.9955	67.892	64.0304
sp|Q96T51|RUFY1_HUMAN	RUFY1	RUFY1_HUMAN RUN and FYVE domain-containing protein 1	1017	7	C	416.813	393.257	364.395	438.562	428.685	389.331
sp|P54578|UBP14_HUMAN	USP14	UBP14_HUMAN Ubiquitin carboxyl-terminal hydrolase 14	1017	7	C	708.671	713.595	563.763	773.459	506.571	774.864
sp|P25786-2|PSA1_HUMAN	PSMA1	PSA1_HUMAN Isoform Long of Proteasome subunit alpha type-1	1018	14	C	3361.22	3250.29	3532.07	2081.31	1949.89	2029.66
sp|Q9BTU6|P4K2A_HUMAN	PI4K2A	P4K2A_HUMAN Phosphatidylinositol 4-kinase type 2-alpha	1019	25	C	3183.86	2940.83	3018.72	2203.48	2032.89	1937.08
sp|A0FGR8-6|ESYT2_HUMAN	ESYT2	ESYT2_HUMAN Isoform 6 of Extended synaptotagmin-2	1020	12	C	867.144	857.99	821.19	911.093	907.793	871.841
sp|Q969S3|ZN622_HUMAN	ZNF622	ZN622_HUMAN Zinc finger protein 622	1021	6	C	590.608	732.743	825.874	969.823	1091.78	914.621
sp|P61978-2|HNRPK_HUMAN	HNRNPK	HNRPK_HUMAN Isoform 2 of Heterogeneous nuclear ribonucleoprotein K	1022	26	C	5201.59	6975.15	5658.03	7216.62	5783.05	8031.88
sp|Q9NUL3|STAU2_HUMAN	STAU2	STAU2_HUMAN Double-stranded RNA-binding protein Staufen homolog 2	1023	1	C	41.4723	41.8817	45.0789	52.5607	56.1384	81.4362
sp|Q13951-2|PEBB_HUMAN	CBFB	PEBB_HUMAN Isoform 2 of Core-binding factor subunit beta	1024	2	C	121.872	142.301	142.282	133.468	101.988	129.735
sp|O14828|SCAM3_HUMAN	SCAMP3	SCAM3_HUMAN Secretory carrier-associated membrane protein 3	1025	6	C	1835.12	1833.28	2085.61	1611.74	2018.37	1480.19
sp|O15126|SCAM1_HUMAN	SCAMP1	SCAM1_HUMAN Secretory carrier-associated membrane protein 1	1026	12	C	1250.44	1153.83	1365.07	1204.84	1382.96	1284.53
sp|P14314-2|GLU2B_HUMAN	PRKCSH	GLU2B_HUMAN Isoform 2 of Glucosidase 2 subunit beta	1027	31	C	4318.62	4193.06	4348.29	4333.55	4800.16	4183.88
tr|K7ELL7|K7ELL7_HUMAN	PRKCSH	K7ELL7_HUMAN Glucosidase 2 subunit beta	1027	1	C	76.3424	73.458	26.5446	79.983	14.306	90.9682
sp|Q15036|SNX17_HUMAN	SNX17	SNX17_HUMAN Sorting nexin-17	1028	5	C	454.113	440.666	394.238	250.12	267.514	273.276
sp|P15924|DESP_HUMAN_contaminant	DSP	DESP_HUMAN_contaminant Desmoplakin	1029	7	C	281.958	429.78	281.047	440.879	253.296	812.454
sp|Q63ZY3|KANK2_HUMAN	KANK2	KANK2_HUMAN KN motif and ankyrin repeat domain-containing protein 2	1031	2	C	101.824	103.748	97.2191	88.5963	109.137	111.36
sp|P49588|SYAC_HUMAN	AARS	SYAC_HUMAN Alanine--tRNA ligase, cytoplasmic	1032	13	C	1946.5	1732.01	2006.94	1462.37	1543.43	1558.9
sp|Q969E2|SCAM4_HUMAN	SCAMP4	SCAM4_HUMAN Secretory carrier-associated membrane protein 4	1033	2	C	188.388	157.246	183.961	203.709	148.065	193.293
tr|Q96QC4|Q96QC4_HUMAN	MICA	Q96QC4_HUMAN MHC class I polypeptide-related sequence A	1034	4	C	488.915	480.648	469.766	368.775	412.053	378.676
sp|Q12904-2|AIMP1_HUMAN	AIMP1	AIMP1_HUMAN Isoform 2 of Aminoacyl tRNA synthase complex-interacting multifunctional protein 1	1035	3	C	251.608	290.051	274.608	281.076	315.371	269.361
sp|Q8TF05|PP4R1_HUMAN	PPP4R1	PP4R1_HUMAN Serine/threonine-protein phosphatase 4 regulatory subunit 1	1037	1	C	62.6366	71.3585	55.6592	84.3536	50.5959	78.5028
sp|P49773|HINT1_HUMAN	HINT1	HINT1_HUMAN Histidine triad nucleotide-binding protein 1	1038	1	C	121.814	107.114	335.42	112.25	430.026	85.3854
sp|Q02809|PLOD1_HUMAN	PLOD1	PLOD1_HUMAN Procollagen-lysine,2-oxoglutarate 5-dioxygenase 1	1039	8	C	777.955	795.82	781.274	941.568	1054.69	904.583
sp|Q13393|PLD1_HUMAN	PLD1	PLD1_HUMAN Phospholipase D1	1040	10	C	1007.34	964.814	832.512	844.64	702.57	881.097
sp|Q9Y6K9-2|NEMO_HUMAN	IKBKG	NEMO_HUMAN Isoform 2 of NF-kappa-B essential modulator	1041	2	C	64.3705	64.7134	85.4993	97.3715	93.4858	109.192
sp|Q08174-2|PCDH1_HUMAN	PCDH1	PCDH1_HUMAN Isoform 2 of Protocadherin-1	1042	2	C	75.1197	67.4869	61.753	92.1329	82.2795	72.3173
sp|P55327-3|TPD52_HUMAN	TPD52	TPD52_HUMAN Isoform 3 of Tumor protein D52	1043	9	C	1185.64	1060.24	1652.31	1267.41	1733.95	1277.43
sp|P12081|SYHC_HUMAN	HARS	SYHC_HUMAN Histidine--tRNA ligase, cytoplasmic	1045	8	C	1161.03	1046.28	1415.39	1249.03	1265.29	1271.44
sp|Q16658|FSCN1_HUMAN	FSCN1	FSCN1_HUMAN Fascin	1046	18	C	2370.29	2149.6	1792.68	1381.72	1225.03	1303.09
sp|P28062|PSB8_HUMAN	PSMB8	PSB8_HUMAN Proteasome subunit beta type-8	1047	3	C	333.431	318.759	275.748	239.054	240.217	232.028
sp|Q9NZQ3-2|SPN90_HUMAN	NCKIPSD	SPN90_HUMAN Isoform 2 of NCK-interacting protein with SH3 domain	1048	1	C	35.2321	41.0251	35.7929	37.4794	21.5817	45.4177
sp|Q9H4G4|GAPR1_HUMAN	GLIPR2	GAPR1_HUMAN Golgi-associated plant pathogenesis-related protein 1	1049	4	C	244.354	208.942	203.289	195.459	224.723	175.654
sp|Q9Y2W1|TR150_HUMAN	THRAP3	TR150_HUMAN Thyroid hormone receptor-associated protein 3	1050	1	C	17.3709	23.0829	24.5412	32.4906	41.0739	31.1275
sp|P21283|VATC1_HUMAN	ATP6V1C1	VATC1_HUMAN V-type proton ATPase subunit C 1	1051	15	C	2296.77	1917.01	2507.06	1832.94	1822.27	1676.23
sp|Q8TB61|S35B2_HUMAN	SLC35B2	S35B2_HUMAN Adenosine 3'-phospho 5'-phosphosulfate transporter 1	1052	2	C	116.118	114.219	138.151	95.2994	104.304	109.858
sp|O96008|TOM40_HUMAN	TOMM40	TOM40_HUMAN Mitochondrial import receptor subunit TOM40 homolog	1053	14	C	1252.57	1216.43	1028.13	1222.19	1160.34	1211.64
sp|Q68CZ2|TENS3_HUMAN	TNS3	TENS3_HUMAN Tensin-3	1054	2	C	66.6224	58.8515	74.944	63.449	74.6183	72.7199
sp|Q7L5N1|CSN6_HUMAN	COPS6	CSN6_HUMAN COP9 signalosome complex subunit 6	1055	2	C	168.841	194.56	179.158	223.884	222.908	238.83
sp|P09497-2|CLCB_HUMAN	CLTB	CLCB_HUMAN Isoform Non-brain of Clathrin light chain B	1056	1	C	23.8319	34.14	26.5752	38.3541	34.8867	30.1314
sp|Q6ZSS7|MFSD6_HUMAN	MFSD6	MFSD6_HUMAN Major facilitator superfamily domain-containing protein 6	1057	1	C	44.5436	32.7044	31.7764	37.6378	49.7941	45.1669
sp|Q96QE2|MYCT_HUMAN	SLC2A13	MYCT_HUMAN Proton myo-inositol cotransporter	1058	2	C	296.165	295.131	184.537	218.086	112.531	204.492
sp|Q9H6X2|ANTR1_HUMAN	ANTXR1	ANTR1_HUMAN Anthrax toxin receptor 1	1059	19	C	2257.54	2085.47	1799.95	1262.36	1244.96	1205.74
sp|Q6P1N0|C2D1A_HUMAN	CC2D1A	C2D1A_HUMAN Coiled-coil and C2 domain-containing protein 1A	1060	7	C	392.385	435.083	432.235	393.964	366.992	403.212
sp|Q9Y450|HBS1L_HUMAN	HBS1L	HBS1L_HUMAN HBS1-like protein	1061	6	C	262.833	336.094	289.788	333.494	305.393	365.188
sp|Q8TCT7|SPP2B_HUMAN	SPPL2B	SPP2B_HUMAN Signal peptide peptidase-like 2B	1062	3	C	498.393	483.335	414.219	349.158	217.692	325.189
sp|O75608|LYPA1_HUMAN	LYPLA1	LYPA1_HUMAN Acyl-protein thioesterase 1	1063	3	C	176.854	169.028	221.619	150.524	213.297	177.552
sp|Q9UJU6-3|DBNL_HUMAN	DBNL	DBNL_HUMAN Isoform 3 of Drebrin-like protein	1064	3	C	215.714	243.782	238.399	321.69	282.215	332.106
sp|Q9BVC6|TM109_HUMAN	TMEM109	TM109_HUMAN Transmembrane protein 109	1065	7	C	960.586	851.538	1017.94	864.879	956.059	793.131
sp|Q99733|NP1L4_HUMAN	NAP1L4	NP1L4_HUMAN Nucleosome assembly protein 1-like 4	1066	7	C	750.706	898.691	841.646	975.065	967.425	1068.35
sp|P55209|NP1L1_HUMAN	NAP1L1	NP1L1_HUMAN Nucleosome assembly protein 1-like 1	1066	8	C	808.05	964.397	835.593	1036.06	1002.88	1135.01
sp|Q9UJS0-2|CMC2_HUMAN	SLC25A13	CMC2_HUMAN Isoform 2 of Calcium-binding mitochondrial carrier protein Aralar2	1067	14	C	1740.08	1735.12	1745.24	2377.31	2342.07	2208.73
sp|O75746|CMC1_HUMAN	SLC25A12	CMC1_HUMAN Calcium-binding mitochondrial carrier protein Aralar1	1067	10	C	1002.16	927.216	927.537	1117.33	951.443	1024.56
##sp|Q96DE0|NUD16_HUMAN	##NUDT16	##NUD16_HUMAN ##U8 snoRNA-decapping enzyme	1068	2	C	575.352	453.575	228.978	236.653	36.3706	224.055
sp|P62917|RL8_HUMAN	RPL8	RL8_HUMAN 60S ribosomal protein L8	1069	6	C	1296.7	1623.91	2255.3	1772.56	2694.56	2253.49
sp|Q08380|LG3BP_HUMAN	LGALS3BP	LG3BP_HUMAN Galectin-3-binding protein	1070	17	C	3073.83	2869.54	2399.16	3346.44	3804.49	2881.75
sp|O15144|ARPC2_HUMAN	ARPC2	ARPC2_HUMAN Actin-related protein 2/3 complex subunit 2	1072	10	C	1491.97	1264.88	1320.16	1185.98	979.073	1247.01
sp|Q16594|TAF9_HUMAN	TAF9	TAF9_HUMAN Transcription initiation factor TFIID subunit 9	1074	1	C	42.8008	43.2744	51.08	58.9486	63.9734	63.0953
sp|Q13093|PAFA_HUMAN	PLA2G7	PAFA_HUMAN Platelet-activating factor acetylhydrolase	1075	1	C	43.8988	43.0736	41.8863	35.0677	33.9576	34.3202
sp|Q7Z2W4|ZCCHV_HUMAN	ZC3HAV1	ZCCHV_HUMAN Zinc finger CCCH-type antiviral protein 1	1076	2	C	56.0219	64.6299	55.0408	83.4184	75.0043	79.7827
sp|Q9BVG9|PTSS2_HUMAN	PTDSS2	PTSS2_HUMAN Phosphatidylserine synthase 2	1077	1	C	22.8401	28.1144	24.1436	23.3143	24.522	26.2867
sp|Q9Y3A6|TMED5_HUMAN	TMED5	TMED5_HUMAN Transmembrane emp24 domain-containing protein 5	1078	2	C	412.725	331.385	389.082	354.567	386.895	323.925
sp|P14384|CBPM_HUMAN	CPM	CBPM_HUMAN Carboxypeptidase M	1079	6	C	1502.75	1384.38	1252.62	1103.63	984.207	1142.26
sp|Q96DM3|MIC1_HUMAN	C18orf8	MIC1_HUMAN Uncharacterized protein C18orf8	1080	2	C	211.819	180.467	157.527	147.657	136.891	151.371
sp|Q96S52|PIGS_HUMAN	PIGS	PIGS_HUMAN GPI transamidase component PIG-S	1081	7	C	993.593	969.403	828.822	1185.99	736.883	1070.02
sp|P52292|IMA1_HUMAN	KPNA2	IMA1_HUMAN Importin subunit alpha-1	1082	9	C	636.235	678.488	597.679	840.27	782.946	789.418
sp|Q9BUH6|CI142_HUMAN	C9orf142	CI142_HUMAN Uncharacterized protein C9orf142	1083	2	C	146.885	159.639	166.92	189.769	161.652	164.062
sp|P48163|MAOX_HUMAN	ME1	MAOX_HUMAN NADP-dependent malic enzyme	1084	3	C	263.729	231.625	251.056	154.03	152.362	158.182
sp|Q9Y617|SERC_HUMAN	PSAT1	SERC_HUMAN Phosphoserine aminotransferase	1085	3	C	542.491	499.742	450.624	457.585	321.557	406.614
sp|P53621-2|COPA_HUMAN	COPA	COPA_HUMAN Isoform 2 of Coatomer subunit alpha	1086	27	C	2499.56	2620.78	2069.16	2959.84	2234.46	2947.5
sp|Q8IXB1|DJC10_HUMAN	DNAJC10	DJC10_HUMAN DnaJ homolog subfamily C member 10	1087	6	C	548.246	529.384	509.244	546.943	541.256	516.26
sp|Q96AY3|FKB10_HUMAN	FKBP10	FKB10_HUMAN Peptidyl-prolyl cis-trans isomerase FKBP10	1088	10	C	1223.83	1281.88	1258.28	1576.24	1751.36	1573.71
sp|O95302|FKBP9_HUMAN	FKBP9	FKBP9_HUMAN Peptidyl-prolyl cis-trans isomerase FKBP9	1088	10	C	640.203	652.964	585.78	778.468	642.817	784.973
sp|Q12962|TAF10_HUMAN	TAF10	TAF10_HUMAN Transcription initiation factor TFIID subunit 10	1089	1	C	23.6721	25.9605	34.9735	50.7019	59.9928	41.8824
sp|Q14677-3|EPN4_HUMAN	CLINT1	EPN4_HUMAN Isoform 3 of Clathrin interactor 1	1090	11	C	761.826	869.386	1032.96	985.016	970.576	972.278
sp|Q14558-2|KPRA_HUMAN	PRPSAP1	KPRA_HUMAN Isoform 2 of Phosphoribosyl pyrophosphate synthase-associated protein 1	1091	4	C	367.146	313.96	452.202	270.338	356.757	272.608
sp|O60256|KPRB_HUMAN	PRPSAP2	KPRB_HUMAN Phosphoribosyl pyrophosphate synthase-associated protein 2	1091	1	C	42.3419	57.4442	56.9605	39.3763	44.3767	38.3177
sp|P41273|TNFL9_HUMAN	TNFSF9	TNFL9_HUMAN Tumor necrosis factor ligand superfamily member 9	1092	3	C	134.744	132.285	129.186	72.8751	87.2442	77.2307
sp|Q9BT09|CNPY3_HUMAN	CNPY3	CNPY3_HUMAN Protein canopy homolog 3	1093	2	C	272.068	332.181	332.415	453.552	454.368	409.479
sp|Q8TEM1|PO210_HUMAN	NUP210	PO210_HUMAN Nuclear pore membrane glycoprotein 210	1094	16	C	1345.33	1357.08	1186.9	1532.3	1284.94	1414.19
sp|P56199|ITA1_HUMAN	ITGA1	ITA1_HUMAN Integrin alpha-1	1095	21	C	1954.49	1966.77	1706.8	1823.31	1700.16	1739.55
sp|O60763-2|USO1_HUMAN	USO1	USO1_HUMAN Isoform 2 of General vesicular transport factor p115	1096	11	C	590.013	588.084	541.677	735.351	517.774	750.866
sp|A5YKK6|CNOT1_HUMAN	CNOT1	CNOT1_HUMAN CCR4-NOT transcription complex subunit 1	1097	8	C	366.656	375.852	367.716	343.842	305.471	330.727
sp|Q96KG9|NTKL_HUMAN	SCYL1	NTKL_HUMAN N-terminal kinase-like protein	1098	3	C	190.387	220.989	194.032	205.936	180.904	185.683
sp|Q14566|MCM6_HUMAN	MCM6	MCM6_HUMAN DNA replication licensing factor MCM6	1099	12	C	1132.6	1433.22	1307.8	1532.11	1592.53	1801.72
sp|O15143|ARC1B_HUMAN	ARPC1B	ARC1B_HUMAN Actin-related protein 2/3 complex subunit 1B	1100	4	C	312.464	294.527	286.609	255.958	319.692	265.704
sp|Q15070|OXA1L_HUMAN	OXA1L	OXA1L_HUMAN Mitochondrial inner membrane protein OXA1L	1101	6	C	529.704	564.375	689.772	799.242	960.837	710.62
sp|Q13510-2|ASAH1_HUMAN	ASAH1	ASAH1_HUMAN Isoform 2 of Acid ceramidase	1102	30	C	4842.17	4954.84	3857.87	4492.26	2882.9	3786.44
sp|P10909-2|CLUS_HUMAN	CLU	CLUS_HUMAN Isoform 2 of Clusterin	1103	16	C	1214.77	1186.21	1107.78	918.361	943.9	1001.37
sp|P78344|IF4G2_HUMAN	EIF4G2	IF4G2_HUMAN Eukaryotic translation initiation factor 4 gamma 2	1104	12	C	1705.72	1758.09	2068.19	2043.74	1991.82	1911.86
sp|Q9UNZ2-5|NSF1C_HUMAN	NSFL1C	NSF1C_HUMAN Isoform 3 of NSFL1 cofactor p47	1105	8	C	488.666	652.613	532.779	731.01	482.399	783.066
sp|Q96MM7-4|H6ST2_HUMAN	HS6ST2	H6ST2_HUMAN Isoform 4 of Heparan-sulfate 6-O-sulfotransferase 2	1106	5	C	410.549	368.956	286.777	179.711	196.938	187.951
sp|P16930|FAAA_HUMAN	FAH	FAAA_HUMAN Fumarylacetoacetase	1107	1	C	30.8108	23.2667	24.186	24.8622	20.6753	24.9771
sp|P42356|PI4KA_HUMAN	PI4KA	PI4KA_HUMAN Phosphatidylinositol 4-kinase alpha	1108	1	C	15.4551	8.07556	10.2516	16.0859	13.0836	20.8439
sp|Q8N7R7|CCYL1_HUMAN	CCNYL1	CCYL1_HUMAN Cyclin-Y-like protein 1	1109	1	C	110.447	92.0367	81.1475	92.1461	107.6	94.2096
sp|O43143|DHX15_HUMAN	DHX15	DHX15_HUMAN Putative pre-mRNA-splicing factor ATP-dependent RNA helicase DHX15	1110	4	C	209.811	261.685	311.963	255.755	525.749	283.271
sp|O00754|MA2B1_HUMAN	MAN2B1	MA2B1_HUMAN Lysosomal alpha-mannosidase	1111	22	C	3503.46	3357.78	3174.18	3619.86	3371.24	3080.55
sp|Q6UX71|PXDC2_HUMAN	PLXDC2	PXDC2_HUMAN Plexin domain-containing protein 2	1112	12	C	2449.99	2323.94	2075.59	1497.81	1349.25	1449.73
sp|Q9UPQ0|LIMC1_HUMAN	LIMCH1	LIMC1_HUMAN LIM and calponin homology domains-containing protein 1	1113	20	C	2037.75	2552.08	2612.91	2948.62	3143.24	3041.03
sp|P61758|PFD3_HUMAN	VBP1	PFD3_HUMAN Prefoldin subunit 3	1114	7	C	1048.26	933.964	1287.11	927.373	1179.55	962.765
sp|Q9NYC9|DYH9_HUMAN	DNAH9	DYH9_HUMAN Dynein heavy chain 9, axonemal	1114	1	C	242.098	201.137	295.58	210.961	282.269	244.91
sp|Q07065|CKAP4_HUMAN	CKAP4	CKAP4_HUMAN Cytoskeleton-associated protein 4	1115	25	C	3151.52	3010.3	3460.37	4474.98	5078.76	4185.5
sp|P62993|GRB2_HUMAN	GRB2	GRB2_HUMAN Growth factor receptor-bound protein 2	1118	6	C	439.114	372.917	464.79	311.599	328.966	278.826
sp|Q96JJ3|ELMO2_HUMAN	ELMO2	ELMO2_HUMAN Engulfment and cell motility protein 2	1119	4	C	88.2957	83.3409	91.6114	112.31	122.645	123.69
sp|P29692-2|EF1D_HUMAN	EEF1D	EF1D_HUMAN Isoform 2 of Elongation factor 1-delta	1120	12	C	1598.19	1553.88	2047.63	2612.76	2814.41	2491.74
sp|P24534|EF1B_HUMAN	EEF1B2	EF1B_HUMAN Elongation factor 1-beta	1120	7	C	889.695	772.964	921.713	1165.94	1195.43	1087.24
sp|Q9BWF3|RBM4_HUMAN	RBM4	RBM4_HUMAN RNA-binding protein 4	1121	2	C	47.3331	56.1863	60.9312	74.8804	63.515	62.0342
sp|Q13596|SNX1_HUMAN	SNX1	SNX1_HUMAN Sorting nexin-1	1122	7	C	535.012	524.956	569.097	626.19	674.178	635.486
sp|Q9NZ63|CI078_HUMAN	C9orf78	CI078_HUMAN Uncharacterized protein C9orf78	1123	14	C	1558.01	1824.39	2013.01	2602.9	2235.64	2522.61
sp|Q9NTJ5|SAC1_HUMAN	SACM1L	SAC1_HUMAN Phosphatidylinositide phosphatase SAC1	1124	13	C	2775.64	3005.53	2605.4	2937.89	2451.4	2653.62
sp|P22059|OSBP1_HUMAN	OSBP	OSBP1_HUMAN Oxysterol-binding protein 1	1125	11	C	933.994	932.922	887.597	885.324	855.102	808.104
sp|Q969R2|OSBP2_HUMAN	OSBP2	OSBP2_HUMAN Oxysterol-binding protein 2	1125	3	C	283.421	311.336	277.803	293.617	279.644	322.361
sp|Q10472|GALT1_HUMAN	GALNT1	GALT1_HUMAN Polypeptide N-acetylgalactosaminyltransferase 1	1126	13	C	1510.58	1504.16	1267.19	1032.59	979.001	1024.39
sp|Q99436|PSB7_HUMAN	PSMB7	PSB7_HUMAN Proteasome subunit beta type-7	1127	8	C	705.413	724.942	633.483	492.853	425.807	491.948
sp|P31942|HNRH3_HUMAN	HNRNPH3	HNRH3_HUMAN Heterogeneous nuclear ribonucleoprotein H3	1128	3	C	225.371	313.991	338.078	411.535	463.325	447.113
sp|P55795|HNRH2_HUMAN	HNRNPH2	HNRH2_HUMAN Heterogeneous nuclear ribonucleoprotein H2	1129	5	C	1035.51	1450	1372.19	1484.98	1501.29	1566.24
sp|P31943|HNRH1_HUMAN	HNRNPH1	HNRH1_HUMAN Heterogeneous nuclear ribonucleoprotein H	1129	8	C	498.134	699.359	660.163	683.367	783.513	773.545
sp|P52597|HNRPF_HUMAN	HNRNPF	HNRPF_HUMAN Heterogeneous nuclear ribonucleoprotein F	1129	9	C	837.823	1175.29	1136.1	1257.4	1228.11	1309.69
sp|Q9BYD3|RM04_HUMAN	MRPL4	RM04_HUMAN 39S ribosomal protein L4, mitochondrial	1130	3	C	205.6	199.936	279.485	315.144	406.211	334.42
sp|Q9UN66|PCDB8_HUMAN	PCDHB8	PCDB8_HUMAN Protocadherin beta-8	1131	1	C	20.2015	18.8991	20.4791	15.428	11.036	13.4807
sp|Q8IYB8|SUV3_HUMAN	SUPV3L1	SUV3_HUMAN ATP-dependent RNA helicase SUPV3L1, mitochondrial	1132	2	C	116.963	110.908	88.9774	126.717	137.232	114.563
sp|P00568|KAD1_HUMAN	AK1	KAD1_HUMAN Adenylate kinase isoenzyme 1	1133	1	C	137.615	117.396	147.066	147.654	257.755	154.338
sp|P15880|RS2_HUMAN	RPS2	RS2_HUMAN 40S ribosomal protein S2	1134	8	C	1178.1	1374.68	1417.81	1602.07	1704.61	2177.39
sp|O00592|PODXL_HUMAN	PODXL	PODXL_HUMAN Podocalyxin	1135	20	C	4769.82	4478.09	3545.01	6232.96	4888.98	6252.79
sp|Q9UBF2|COPG2_HUMAN	COPG2	COPG2_HUMAN Coatomer subunit gamma-2	1136	3	C	109.51	89.2477	76.6366	109.476	104.66	122.968
sp|Q12849|GRSF1_HUMAN	GRSF1	GRSF1_HUMAN G-rich sequence factor 1	1137	5	C	178.681	188.057	246.891	214.353	257.792	268.15
sp|Q15393|SF3B3_HUMAN	SF3B3	SF3B3_HUMAN Splicing factor 3B subunit 3	1138	10	C	770.398	1206.01	930.773	1170.24	1001.61	1210.89
sp|Q99933|BAG1_HUMAN	BAG1	BAG1_HUMAN BAG family molecular chaperone regulator 1	1139	1	C	43.0462	37.468	51.7468	46.4995	62.6506	65.3237
sp|Q13637|RAB32_HUMAN	RAB32	RAB32_HUMAN Ras-related protein Rab-32	1140	16	C	1995.4	1688.78	1710.45	1854.24	1576.73	1784.26
sp|O14966|RAB7L_HUMAN	RAB7L1	RAB7L_HUMAN Ras-related protein Rab-7L1	1140	3	C	126.506	114.524	94.6092	120.292	117.133	114.244
sp|P13674|P4HA1_HUMAN	P4HA1	P4HA1_HUMAN Prolyl 4-hydroxylase subunit alpha-1	1142	9	C	1312.17	1410.04	1442	1798.01	1523.93	1679.17
sp|P13674-2|P4HA1_HUMAN	P4HA1	P4HA1_HUMAN Isoform 2 of Prolyl 4-hydroxylase subunit alpha-1	1142	1	C	226.654	250.077	281.44	339.682	308.636	339.441
sp|Q08499|PDE4D_HUMAN	PDE4D	PDE4D_HUMAN cAMP-specific 3',5'-cyclic phosphodiesterase 4D	1143	2	C	225.148	247.663	218.143	279.587	225.102	272.47
sp|Q02083|NAAA_HUMAN	NAAA	NAAA_HUMAN N-acylethanolamine-hydrolyzing acid amidase	1144	6	C	670.903	635.164	528.11	751.631	540.978	618.798
sp|P49321|NASP_HUMAN	NASP	NASP_HUMAN Nuclear autoantigenic sperm protein	1145	20	C	1740.14	2078.58	2127.49	2809.34	2669.36	3014.19
sp|Q99873|ANM1_HUMAN	PRMT1	ANM1_HUMAN Protein arginine N-methyltransferase 1	1146	6	C	626.87	688.401	580.747	816.457	452.095	942.205
sp|P14406|CX7A2_HUMAN	COX7A2	CX7A2_HUMAN Cytochrome c oxidase subunit 7A2, mitochondrial	1147	3	C	233.537	213.935	372.538	269.007	576.374	280.073
sp|P14324|FPPS_HUMAN	FDPS	FPPS_HUMAN Farnesyl pyrophosphate synthase	1148	9	C	900.711	719.851	981.168	528.792	634.001	613.44
sp|O95167|NDUA3_HUMAN	NDUFA3	NDUA3_HUMAN NADH dehydrogenase [ubiquinone] 1 alpha subcomplex subunit 3	1150	1	C	40.9985	40.4257	52.0852	44.9193	64.5378	48.1347
sp|P60842|IF4A1_HUMAN	EIF4A1	IF4A1_HUMAN Eukaryotic initiation factor 4A-I	1151	15	C	1614.75	1549.15	1449.35	1822.49	1457.57	1916.33
sp|P38919|IF4A3_HUMAN	EIF4A3	IF4A3_HUMAN Eukaryotic initiation factor 4A-III	1151	12	C	1308.98	1328.69	1337.61	1539.98	1732.99	1574.7
sp|Q14240-2|IF4A2_HUMAN	EIF4A2	IF4A2_HUMAN Isoform 2 of Eukaryotic initiation factor 4A-II	1151	9	C	1162.43	1036.3	1052.45	1166.65	1075.95	1162.61
sp|Q7L311|ARMX2_HUMAN	ARMCX2	ARMX2_HUMAN Armadillo repeat-containing X-linked protein 2	1152	2	C	186.543	199.569	195.171	213.732	237.271	210.779
sp|Q9P0V9-2|SEP10_HUMAN	2019-09-10	SEP10_HUMAN Isoform 2 of Septin-10	1153	2	C	107.771	135.589	137.626	202.266	174.793	168.752
sp|Q14118|DAG1_HUMAN	DAG1	DAG1_HUMAN Dystroglycan	1154	20	C	2672.71	2276.62	2293.61	1758.04	1741.47	1684.68
sp|O14950|ML12B_HUMAN	MYL12B	ML12B_HUMAN Myosin regulatory light chain 12B	1155	10	C	347.063	329.295	403.321	409.296	462.374	424.307
sp|P51659|DHB4_HUMAN	HSD17B4	DHB4_HUMAN Peroxisomal multifunctional enzyme type 2	1156	32	C	3581.49	3555.57	3294.94	3827.14	3522.76	3434.96
sp|Q9NW64|RBM22_HUMAN	RBM22	RBM22_HUMAN Pre-mRNA-splicing factor RBM22	1157	3	C	287.586	294.312	312.598	327.514	260.746	311.968
sp|P42702|LIFR_HUMAN	LIFR	LIFR_HUMAN Leukemia inhibitory factor receptor	1158	3	C	137.635	137.86	120.408	74.0697	77.3149	81.1377
sp|Q13492|PICAL_HUMAN	PICALM	PICAL_HUMAN Phosphatidylinositol-binding clathrin assembly protein	1160	10	C	1024.93	1151.48	1103.42	1004.16	957.42	939.104
sp|P16435|NCPR_HUMAN	POR	NCPR_HUMAN NADPH--cytochrome P450 reductase	1161	13	C	1122.16	993.342	1211.98	1224.74	1304.74	1059.24
sp|O75381|PEX14_HUMAN	PEX14	PEX14_HUMAN Peroxisomal membrane protein PEX14	1162	5	C	587.007	571.172	588.482	637.564	721.307	615.563
sp|Q53EL6|PDCD4_HUMAN	PDCD4	PDCD4_HUMAN Programmed cell death protein 4	1163	7	C	313.832	394.161	309.817	424.213	346.349	433.162
sp|P20742|PZP_HUMAN	PZP	PZP_HUMAN Pregnancy zone protein	1164	13	C	3239.26	2901.77	2116.12	1197.69	1210.34	1268.05
sp|P01023|A2MG_HUMAN	A2M	A2MG_HUMAN Alpha-2-macroglobulin	1164	27	C	5975.44	5844.3	5267.74	3381.68	2959.58	3157.09
sp|P50552|VASP_HUMAN	VASP	VASP_HUMAN Vasodilator-stimulated phosphoprotein	1165	6	C	717.491	610.154	527.477	410.292	447.249	405.619
sp|O75179|ANR17_HUMAN	ANKRD17	ANR17_HUMAN Ankyrin repeat domain-containing protein 17	1167	1	C	45.7662	42.377	45.0677	32.5725	37.0739	43.6024
sp|Q8IWZ3-6|ANKH1_HUMAN	ANKHD1	ANKH1_HUMAN Isoform 6 of Ankyrin repeat and KH domain-containing protein 1	1167	1	C	24.3538	32.6737	25.6428	33.2249	30.2805	34.1799
sp|Q14643|ITPR1_HUMAN	ITPR1	ITPR1_HUMAN Inositol 1,4,5-trisphosphate receptor type 1	1168	5	C	317.774	318.446	298.921	255.122	274.7	259.551
sp|Q14571|ITPR2_HUMAN	ITPR2	ITPR2_HUMAN Inositol 1,4,5-trisphosphate receptor type 2	1168	1	C	43.25	25.1512	26.8799	27.4767	23.698	38.1421
sp|Q14573|ITPR3_HUMAN	ITPR3	ITPR3_HUMAN Inositol 1,4,5-trisphosphate receptor type 3	1168	2	C	96.7151	87.3168	79.8826	114.653	135.163	100.098
sp|Q04726|TLE3_HUMAN	TLE3	TLE3_HUMAN Transducin-like enhancer protein 3	1169	2	C	117.649	125.883	116.271	128.35	134.037	130.906
sp|Q969Z0|TBRG4_HUMAN	TBRG4	TBRG4_HUMAN Protein TBRG4	1172	6	C	669.474	680.319	846.528	879.885	1053.87	775.893
sp|P62191|PRS4_HUMAN	PSMC1	PRS4_HUMAN 26S protease regulatory subunit 4	1173	5	C	377.25	418.417	461.767	561.532	562.275	558.335
sp|P62195|PRS8_HUMAN	PSMC5	PRS8_HUMAN 26S protease regulatory subunit 8	1173	5	C	410.688	455.079	470.419	537.657	465.563	581.25
sp|Q641Q2|FA21A_HUMAN	FAM21A	FA21A_HUMAN WASH complex subunit FAM21A	1174	12	C	507.353	564.484	632.777	735.504	836.533	770.35
sp|O75351|VPS4B_HUMAN	VPS4B	VPS4B_HUMAN Vacuolar protein sorting-associated protein 4B	1175	5	C	547.094	566.65	662.415	639.421	598.133	631.371
sp|Q9UN37|VPS4A_HUMAN	VPS4A	VPS4A_HUMAN Vacuolar protein sorting-associated protein 4A	1175	1	C	54.3211	46.0197	55.1006	54.7448	66.5934	46.2483
sp|P78357|CNTP1_HUMAN	CNTNAP1	CNTP1_HUMAN Contactin-associated protein 1	1176	1	C	116.579	103.585	86.9984	112.299	122.9	100.49
sp|P07711|CATL1_HUMAN	CTSL	CATL1_HUMAN Cathepsin L1	1177	5	C	1185.1	1310.82	1074.65	1464.33	1367.58	1212.91
sp|O00487|PSDE_HUMAN	PSMD14	PSDE_HUMAN 26S proteasome non-ATPase regulatory subunit 14	1179	3	C	224.999	231.459	160.042	260.055	105.964	276.392
sp|P20339|RAB5A_HUMAN	RAB5A	RAB5A_HUMAN Ras-related protein Rab-5A	1180	5	C	460.787	381.206	393.9	299.595	361.699	330.92
sp|P51148-2|RAB5C_HUMAN	RAB5C	RAB5C_HUMAN Isoform 2 of Ras-related protein Rab-5C	1180	13	C	2345.2	1885.21	2249.89	1681.53	2062.97	1710.68
sp|P61020|RAB5B_HUMAN	RAB5B	RAB5B_HUMAN Ras-related protein Rab-5B	1180	6	C	1370.41	1224.21	1091.36	1020.86	738.488	1020
sp|O75054|IGSF3_HUMAN	IGSF3	IGSF3_HUMAN Immunoglobulin superfamily member 3	1181	11	C	938.427	800.923	741.929	603.118	705.94	642.471
sp|P62906|RL10A_HUMAN	RPL10A	RL10A_HUMAN 60S ribosomal protein L10a	1182	9	C	1446.05	1490.9	2023.69	1728.39	1967.83	2264.71
sp|P39748|FEN1_HUMAN	FEN1	FEN1_HUMAN Flap endonuclease 1	1183	12	C	1468.33	1524.96	1702.14	2117.73	2422.32	2053.25
sp|Q9BRK5|CAB45_HUMAN	SDF4	CAB45_HUMAN 45 kDa calcium-binding protein	1184	1	C	55.7457	56.8007	36.3638	67.455	23.8531	69.0196
sp|Q14108|SCRB2_HUMAN	SCARB2	SCRB2_HUMAN Lysosome membrane protein 2	1185	26	C	5846.78	5906.8	5042.87	6009.03	5828.83	5161.52
sp|P50281|MMP14_HUMAN	MMP14	MMP14_HUMAN Matrix metalloproteinase-14	1186	1	C	59.1971	73.2105	75.6153	142.643	92.0539	92.3034
sp|Q6UB35|C1TM_HUMAN	MTHFD1L	C1TM_HUMAN Monofunctional C1-tetrahydrofolate synthase, mitochondrial	1187	13	C	861.373	829.124	921.577	1115.52	1383.65	1087.86
sp|P45974|UBP5_HUMAN	USP5	UBP5_HUMAN Ubiquitin carboxyl-terminal hydrolase 5	1188	11	C	729.813	845.122	870.89	927.231	990.78	989.231
sp|O60566-3|BUB1B_HUMAN	BUB1B	BUB1B_HUMAN Isoform 3 of Mitotic checkpoint serine/threonine-protein kinase BUB1 beta	1189	1	C	21.5658	26.247	22.5242	20.189	22.7164	27.9083
sp|Q5JRX3-2|PREP_HUMAN	PITRM1	PREP_HUMAN Isoform 2 of Presequence protease, mitochondrial	1190	3	C	51.2596	61.3857	72.5461	89.7464	87.2881	83.2258
sp|P29401-2|TKT_HUMAN	TKT	TKT_HUMAN Isoform 2 of Transketolase	1192	16	C	2977.66	2927.49	2813.35	3462.87	3033.86	3510.26
sp|Q96JM3|CHAP1_HUMAN	CHAMP1	CHAP1_HUMAN Chromosome alignment-maintaining phosphoprotein 1	1193	2	C	56.2272	63.9673	61.9421	57.7245	76.1372	74.4479
sp|P98082|DAB2_HUMAN	DAB2	DAB2_HUMAN Disabled homolog 2	1194	19	C	1666.3	1996.01	2045.51	1562.8	1766.49	1704.19
sp|O14737|PDCD5_HUMAN	PDCD5	PDCD5_HUMAN Programmed cell death protein 5	1195	9	C	742.585	690.916	904.644	961.656	1074.15	928.233
sp|Q9Y4D1|DAAM1_HUMAN	DAAM1	DAAM1_HUMAN Disheveled-associated activator of morphogenesis 1	1197	4	C	239.587	193.892	182.387	125.342	119.281	124.192
sp|Q9UKB3|DJC12_HUMAN	DNAJC12	DJC12_HUMAN DnaJ homolog subfamily C member 12	1198	2	C	152.946	186.313	218.333	165.578	160.416	162.555
sp|O60313-2|OPA1_HUMAN	OPA1	OPA1_HUMAN Isoform 2 of Dynamin-like 120 kDa protein, mitochondrial	1199	10	C	581.641	542.534	537.226	718.792	761.418	658.224
sp|O43747-2|AP1G1_HUMAN	AP1G1	AP1G1_HUMAN Isoform 2 of AP-1 complex subunit gamma-1	1201	4	C	398.669	398.855	297.678	375.333	254.126	364.679
sp|Q06210|GFPT1_HUMAN	GFPT1	GFPT1_HUMAN Glutamine--fructose-6-phosphate aminotransferase [isomerizing] 1	1202	6	C	279.59	320.357	252.364	376.891	308.758	391.618
sp|O94874|UFL1_HUMAN	UFL1	UFL1_HUMAN E3 UFM1-protein ligase 1	1203	8	C	644.942	635.748	611.394	749.118	805.86	688.828
sp|Q86YQ8|CPNE8_HUMAN	CPNE8	CPNE8_HUMAN Copine-8	1204	6	C	266.75	254.531	247.581	201.523	178.255	178.871
sp|Q32P28|P3H1_HUMAN	LEPRE1	P3H1_HUMAN Prolyl 3-hydroxylase 1	1205	10	C	721.151	695.787	679.37	850.314	888.594	852.751
sp|Q9Y5W9|SNX11_HUMAN	SNX11	SNX11_HUMAN Sorting nexin-11	1206	1	C	59.7688	52.7343	63.3241	51.9928	38.9317	56.5671
sp|P81605|DCD_HUMAN_contaminant	DCD	DCD_HUMAN_contaminant Dermcidin	1207	3	C	257.839	548.566	971.869	344.555	246.457	517.5
sp|O14980|XPO1_HUMAN	XPO1	XPO1_HUMAN Exportin-1	1208	14	C	1584.75	1400.53	1203.04	1623.87	1227.64	1662.52
sp|O43653|PSCA_HUMAN	PSCA	PSCA_HUMAN Prostate stem cell antigen	1209	1	C	143.599	130.11	111.177	122.06	149.49	113.052
sp|P30153|2AAA_HUMAN	PPP2R1A	2AAA_HUMAN Serine/threonine-protein phosphatase 2A 65 kDa regulatory subunit A alpha isoform	1210	14	C	1949.38	1698.95	2063.36	1610.11	1741.3	1699.91
sp|P61457|PHS_HUMAN	PCBD1	PHS_HUMAN Pterin-4-alpha-carbinolamine dehydratase	1211	1	C	18.6821	14.177	15.6086	20.6574	13.3708	18.1167
sp|Q02978|M2OM_HUMAN	SLC25A11	M2OM_HUMAN Mitochondrial 2-oxoglutarate/malate carrier protein	1212	7	C	647.096	641.691	629.749	917.332	844.523	792.88
sp|P27144|KAD4_HUMAN	AK4	KAD4_HUMAN Adenylate kinase 4, mitochondrial	1213	9	C	1002.57	929.49	1539.68	1291.65	2421.34	1238.4
sp|Q9UIJ7|KAD3_HUMAN	AK3	KAD3_HUMAN GTP:AMP phosphotransferase AK3, mitochondrial	1214	11	C	1825.78	1698.92	2377.5	2206.93	3173.31	2013.53
sp|P51553|IDH3G_HUMAN	IDH3G	IDH3G_HUMAN Isocitrate dehydrogenase [NAD] subunit gamma, mitochondrial	1215	3	C	349.191	328.817	395.351	504.416	504.056	469.508
sp|P46821|MAP1B_HUMAN	MAP1B	MAP1B_HUMAN Microtubule-associated protein 1B	1216	6	C	429.986	448.959	461.762	593.757	503.776	636.799
sp|Q92890-1|UFD1_HUMAN	UFD1L	UFD1_HUMAN Isoform Long of Ubiquitin fusion degradation protein 1 homolog	1217	7	C	820.245	878.801	775.967	929.423	722.082	963.089
sp|Q15738|NSDHL_HUMAN	NSDHL	NSDHL_HUMAN Sterol-4-alpha-carboxylate 3-dehydrogenase, decarboxylating	1218	11	C	798.841	698.893	832.967	836.765	957.524	821.069
sp|P32189|GLPK_HUMAN	GK	GLPK_HUMAN Glycerol kinase	1219	1	C	39.7165	42.5401	43.5485	56.9896	41.9554	47.5564
sp|Q9Y230|RUVB2_HUMAN	RUVBL2	RUVB2_HUMAN RuvB-like 2	1220	15	C	1201.62	1071.03	1337.32	1273.62	1381.41	1310.58
sp|P23258|TBG1_HUMAN	TUBG1	TBG1_HUMAN Tubulin gamma-1 chain	1221	3	C	191.316	197.07	181.875	191.531	199.79	178.606
sp|P48449|ERG7_HUMAN	LSS	ERG7_HUMAN Lanosterol synthase	1222	11	C	1001.95	908.413	817.307	838.363	714.641	799.955
sp|P84095|RHOG_HUMAN	RHOG	RHOG_HUMAN Rho-related GTP-binding protein RhoG	1223	7	C	981.78	855.892	864.069	850.517	969.411	837.479
sp|Q13049|TRI32_HUMAN	TRIM32	TRI32_HUMAN E3 ubiquitin-protein ligase TRIM32	1224	2	C	295.773	295.59	268.005	266.393	189.057	244.727
sp|Q96HE7|ERO1A_HUMAN	ERO1L	ERO1A_HUMAN ERO1-like protein alpha	1225	7	C	761.724	747.245	739.463	955.595	733.477	830.246
sp|Q86WB0|NIPA_HUMAN	ZC3HC1	NIPA_HUMAN Nuclear-interacting partner of ALK	1226	3	C	133.675	190.829	154.878	202.45	151.2	205.871
sp|Q8TCT0|CERK1_HUMAN	CERK	CERK1_HUMAN Ceramide kinase	1227	1	C	95.4831	70.066	65.6354	25.7545	23.9938	24.0948
sp|O60749|SNX2_HUMAN	SNX2	SNX2_HUMAN Sorting nexin-2	1228	6	C	492.453	460.43	412.13	541.385	465.106	572.012
sp|P43490|NAMPT_HUMAN	NAMPT	NAMPT_HUMAN Nicotinamide phosphoribosyltransferase	1229	7	C	264.855	278.255	286.916	328.075	337.515	379.145
sp|Q96CT7|CC124_HUMAN	CCDC124	CC124_HUMAN Coiled-coil domain-containing protein 124	1230	2	C	137.307	141.298	191.557	197.859	220.498	173.913
sp|Q08209-2|PP2BA_HUMAN	PPP3CA	PP2BA_HUMAN Isoform 2 of Serine/threonine-protein phosphatase 2B catalytic subunit alpha isoform	1231	7	C	1091.83	1114.82	1555.44	1300.65	1515.55	1393.17
sp|Q9BRT9|SLD5_HUMAN	GINS4	SLD5_HUMAN DNA replication complex GINS protein SLD5	1232	1	C	53.7924	50.6334	69.6608	61.7819	76.8382	79.9143
sp|Q9P0L0|VAPA_HUMAN	VAPA	VAPA_HUMAN Vesicle-associated membrane protein-associated protein A	1233	18	C	4013.93	3899.8	4133.51	3798.37	4694.09	3230.53
sp|O95292|VAPB_HUMAN	VAPB	VAPB_HUMAN Vesicle-associated membrane protein-associated protein B/C	1233	6	C	526.566	561.622	525.765	644.208	687.386	530.463
sp|Q709C8|VP13C_HUMAN	VPS13C	VP13C_HUMAN Vacuolar protein sorting-associated protein 13C	1234	23	C	1468.94	1522.96	1330.29	1301.33	1052.25	1170.14
sp|P02666|CASB_BOVIN_contaminant	CSN2	CASB_BOVIN_contaminant Beta-casein	1235	8	C	295.072	348.057	11568	334.111	154.014	658.69
sp|Q8WUM4|PDC6I_HUMAN	PDCD6IP	PDC6I_HUMAN Programmed cell death 6-interacting protein	1236	38	C	5320.88	4749.47	5016.41	4393.68	4261.9	4155.3
sp|Q9NR46-2|SHLB2_HUMAN	SH3GLB2	SHLB2_HUMAN Isoform 2 of Endophilin-B2	1237	6	C	593.651	551.547	832.967	805.193	917.49	759.285
sp|Q9Y371-2|SHLB1_HUMAN	SH3GLB1	SHLB1_HUMAN Isoform 2 of Endophilin-B1	1237	5	C	389.56	423.872	503.84	549.062	492.411	497.544
sp|P04004|VTNC_HUMAN	VTN	VTNC_HUMAN Vitronectin	1238	2	C	613.54	521.268	463.61	399.805	373.149	436.752
sp|Q969X1|LFG3_HUMAN	TMBIM1	LFG3_HUMAN Protein lifeguard 3	1239	2	C	75.2039	90.1136	51.3828	71.6848	34.8519	64.5104
sp|P32320|CDD_HUMAN	CDA	CDD_HUMAN Cytidine deaminase	1240	2	C	716.226	636.724	800.645	632.598	872.372	569.141
sp|P28827-2|PTPRM_HUMAN	PTPRM	PTPRM_HUMAN Isoform 2 of Receptor-type tyrosine-protein phosphatase mu	1241	7	C	636.091	556.728	511.838	400.779	332.211	397.243
sp|Q9P2R7|SUCB1_HUMAN	SUCLA2	SUCB1_HUMAN Succinyl-CoA ligase [ADP-forming] subunit beta, mitochondrial	1242	8	C	409.881	461.13	447.296	623.251	622.154	628.983
sp|Q24JP5-2|T132A_HUMAN	TMEM132A	T132A_HUMAN Isoform 2 of Transmembrane protein 132A	1243	6	C	291.262	279.223	233.421	182.425	150.211	165.815
sp|O15427|MOT4_HUMAN	SLC16A3	MOT4_HUMAN Monocarboxylate transporter 4	1244	12	C	3625.35	3288.67	2884.85	2734.53	2241.52	2669.3
sp|Q96P70|IPO9_HUMAN	IPO9	IPO9_HUMAN Importin-9	1245	6	C	997.491	869.686	746.291	855.992	624.126	888.702
sp|Q86TM6|SYVN1_HUMAN	SYVN1	SYVN1_HUMAN E3 ubiquitin-protein ligase synoviolin	1246	1	C	128.779	125.645	102.78	160.774	84.9266	152.662
sp|Q29974|2B1G_HUMAN	HLA-DRB1	2B1G_HUMAN HLA class II histocompatibility antigen, DRB1-16 beta chain	1247	2	C	506.701	583.99	432.607	48.041	25.7917	53.5644
sp|Q95IE3|2B1C_HUMAN	HLA-DRB1	2B1C_HUMAN HLA class II histocompatibility antigen, DRB1-12 beta chain	1247	2	C	710.406	773.76	698.149	81.876	65.0496	97.6631
sp|P48643|TCPE_HUMAN	CCT5	TCPE_HUMAN T-complex protein 1 subunit epsilon	1248	21	C	4639.83	4347.02	5406.92	4575.34	4894.34	4585.72
sp|Q9UKY7|CDV3_HUMAN	CDV3	CDV3_HUMAN Protein CDV3 homolog	1249	5	C	183.406	215.222	166.865	244.475	206.237	276.284
sp|Q7Z4F1|LRP10_HUMAN	LRP10	LRP10_HUMAN Low-density lipoprotein receptor-related protein 10	1250	7	C	593.097	601.87	497.757	307.001	281.951	310.256
sp|Q9BT22|ALG1_HUMAN	ALG1	ALG1_HUMAN Chitobiosyldiphosphodolichol beta-mannosyltransferase	1251	3	C	643.209	621.82	618.461	623.694	599.847	612.154
sp|Q9NVC3|S38A7_HUMAN	SLC38A7	S38A7_HUMAN Putative sodium-coupled neutral amino acid transporter 7	1252	3	C	142.973	140.595	74.648	115.514	56.5023	118.68
sp|Q9NRZ9|HELLS_HUMAN	HELLS	HELLS_HUMAN Lymphoid-specific helicase	1253	1	C	29.2636	34.848	39.9465	32.4516	49.0454	35.4219
sp|P21281|VATB2_HUMAN	ATP6V1B2	VATB2_HUMAN V-type proton ATPase subunit B, brain isoform	1254	19	C	2989.65	2716.16	2712.49	2091.75	2266.9	1891.96
sp|Q13685|AAMP_HUMAN	AAMP	AAMP_HUMAN Angio-associated migratory cell protein	1255	1	C	28.8532	36.8433	27.8178	34.9544	39.8099	49.4164
sp|Q13011|ECH1_HUMAN	ECH1	ECH1_HUMAN Delta(3,5)-Delta(2,4)-dienoyl-CoA isomerase, mitochondrial	1256	6	C	963.023	930.196	1136	1134.81	1672.06	1134.93
sp|P14866|HNRPL_HUMAN	HNRNPL	HNRPL_HUMAN Heterogeneous nuclear ribonucleoprotein L	1256	3	C	185.661	221.292	222.461	325.239	268.656	373.52
sp|O60573|IF4E2_HUMAN	EIF4E2	IF4E2_HUMAN Eukaryotic translation initiation factor 4E type 2	1257	1	C	55.0039	56.1809	55.8503	69.5071	60.506	76.4743
sp|Q9NPA0|EMC7_HUMAN	EMC7	EMC7_HUMAN ER membrane protein complex subunit 7	1258	5	C	755.481	768.226	744.855	727.844	879.418	659.959
sp|P30536|TSPOA_HUMAN	TSPO	TSPOA_HUMAN Translocator protein	1259	2	C	203.823	170.421	139.331	209.056	89.9921	195.984
sp|Q9H0V1|TM168_HUMAN	TMEM168	TM168_HUMAN Transmembrane protein 168	1260	2	C	180.97	166.829	129.592	140.535	77.1195	128.434
sp|O15438-4|MRP3_HUMAN	ABCC3	MRP3_HUMAN Isoform 4 of Canalicular multispecific organic anion transporter 2	1261	3	C	73.2546	73.6191	68.0398	70.0278	61.1278	74.0148
sp|Q9NRQ2|PLS4_HUMAN	PLSCR4	PLS4_HUMAN Phospholipid scramblase 4	1262	2	C	59.4522	69.3558	61.2112	58.6083	52.0664	60.3322
sp|Q9NR28|DBLOH_HUMAN	DIABLO	DBLOH_HUMAN Diablo homolog, mitochondrial	1263	5	C	768.584	713.696	1082.46	948.52	1482.04	820.138
sp|Q13057-2|COASY_HUMAN	COASY	COASY_HUMAN Isoform 2 of Bifunctional coenzyme A synthase	1265	4	C	200.681	218.991	259.529	250.095	311.813	288.083
sp|O75915|PRAF3_HUMAN	ARL6IP5	PRAF3_HUMAN PRA1 family protein 3	1266	3	C	483.966	384.184	605.916	363.257	832.389	340.599
sp|Q4KMP7|TB10B_HUMAN	TBC1D10B	TB10B_HUMAN TBC1 domain family member 10B	1268	1	C	15.3694	13.652	10.8278	9.60273	13.0138	15.3781
sp|P30825|CTR1_HUMAN	SLC7A1	CTR1_HUMAN High affinity cationic amino acid transporter 1	1269	7	C	1343.63	1405.74	940.304	942.51	530.315	936.462
sp|P52569-3|CTR2_HUMAN	SLC7A2	CTR2_HUMAN Isoform 3 of Low affinity cationic amino acid transporter 2	1269	12	C	3142.32	3120.34	1871.82	1455.53	679.345	1316.86
sp|Q00688|FKBP3_HUMAN	FKBP3	FKBP3_HUMAN Peptidyl-prolyl cis-trans isomerase FKBP3	1270	2	C	91.4083	129.806	107.008	148.431	160.442	139.057
sp|O43252|PAPS1_HUMAN	PAPSS1	PAPS1_HUMAN Bifunctional 3'-phosphoadenosine 5'-phosphosulfate synthase 1	1271	4	C	250.792	286.669	280.767	387.77	317.061	429.126
sp|Q9UGP8|SEC63_HUMAN	SEC63	SEC63_HUMAN Translocation protein SEC63 homolog	1272	15	C	1750.72	1768.97	1601.61	1965.91	1876.72	1775.83
sp|Q9Y2E5|MA2B2_HUMAN	MAN2B2	MA2B2_HUMAN Epididymis-specific alpha-mannosidase	1273	6	C	363.589	379.916	323.382	417.852	407.252	408.046
sp|P53701|CCHL_HUMAN	HCCS	CCHL_HUMAN Cytochrome c-type heme lyase	1274	8	C	607.067	624.177	722.009	934.776	1035.25	751.545
sp|Q8WUB8|PHF10_HUMAN	PHF10	PHF10_HUMAN PHD finger protein 10	1275	3	C	84.0978	109.516	101.171	112.889	85.1785	119.416
sp|P15170-3|ERF3A_HUMAN	GSPT1	ERF3A_HUMAN Isoform 3 of Eukaryotic peptide chain release factor GTP-binding subunit ERF3A	1276	17	C	2443.33	3099.72	2552.83	3249.34	2616.09	3475.67
sp|P14868|SYDC_HUMAN	DARS	SYDC_HUMAN Aspartate--tRNA ligase, cytoplasmic	1277	4	C	224.11	229.57	225.775	315.276	304.879	327.497
sp|Q6NUM9|RETST_HUMAN	RETSAT	RETST_HUMAN All-trans-retinol 13,14-reductase	1278	1	C	68.9772	83.3457	73.9221	101.038	124.577	105.624
sp|Q15637-5|SF01_HUMAN	SF1	SF01_HUMAN Isoform 5 of Splicing factor 1	1279	8	C	748.634	838.084	692.716	960.746	608.264	942.935
sp|Q9NQC3-2|RTN4_HUMAN	RTN4	RTN4_HUMAN Isoform 2 of Reticulon-4	1280	7	C	1017.52	791.979	1071.3	1197.1	1353.42	1076.05
sp|O15145|ARPC3_HUMAN	ARPC3	ARPC3_HUMAN Actin-related protein 2/3 complex subunit 3	1282	2	C	239.098	170.657	264.229	149.75	170.403	159.649
sp|O14773|TPP1_HUMAN	TPP1	TPP1_HUMAN Tripeptidyl-peptidase 1	1284	14	C	1654.58	1675.65	1379.88	1428.47	1227.18	1273.45
sp|O14949|QCR8_HUMAN	UQCRQ	QCR8_HUMAN Cytochrome b-c1 complex subunit 8	1285	5	C	1530.5	1408.92	1800.85	1855.72	2616.13	1769.11
sp|Q9BYD6|RM01_HUMAN	MRPL1	RM01_HUMAN 39S ribosomal protein L1, mitochondrial	1286	3	C	138.888	121.97	197.756	202.409	269.606	168.421
sp|Q9HAB3|S52A2_HUMAN	SLC52A2	S52A2_HUMAN Solute carrier family 52, riboflavin transporter, member 2	1287	1	C	131.707	104.047	102.62	93.6794	68.2936	79.2597
sp|O76003|GLRX3_HUMAN	GLRX3	GLRX3_HUMAN Glutaredoxin-3	1288	2	C	471.827	411.592	479.729	412.594	472.718	456.974
sp|Q8N5N7|RM50_HUMAN	MRPL50	RM50_HUMAN 39S ribosomal protein L50, mitochondrial	1289	7	C	343.736	323.394	535.587	491.196	661.559	440.175
sp|Q14956|GPNMB_HUMAN	GPNMB	GPNMB_HUMAN Transmembrane glycoprotein NMB	1290	3	C	153.153	166.991	173.46	296.676	348.36	288.341
sp|O00303|EIF3F_HUMAN	EIF3F	EIF3F_HUMAN Eukaryotic translation initiation factor 3 subunit F	1291	7	C	679.737	687.663	806.403	816.599	843.45	863.284
sp|Q13085-4|ACACA_HUMAN	ACACA	ACACA_HUMAN Isoform 4 of Acetyl-CoA carboxylase 1	1292	23	C	1248	1339.24	1215.09	1178.45	1034.42	1299.11
sp|Q96EY1|DNJA3_HUMAN	DNAJA3	DNJA3_HUMAN DnaJ homolog subfamily A member 3, mitochondrial	1293	3	C	213.341	266.816	253.114	288.742	238.145	290.576
sp|Q9UL46|PSME2_HUMAN	PSME2	PSME2_HUMAN Proteasome activator complex subunit 2	1294	9	C	1242.24	899.004	1375.24	1025.33	1587.28	990.714
sp|Q9Y5L4|TIM13_HUMAN	TIMM13	TIM13_HUMAN Mitochondrial import inner membrane translocase subunit Tim13	1295	4	C	144.263	132.44	217.088	167.936	289.035	150.015
sp|P15328|FOLR1_HUMAN	FOLR1	FOLR1_HUMAN Folate receptor alpha	1296	11	C	1368.61	1177.54	953.867	1206.55	1923.48	1274.94
sp|P10619|PPGB_HUMAN	CTSA	PPGB_HUMAN Lysosomal protective protein	1297	13	C	2970.3	2865.45	1811.05	3112.75	1367.43	2791.18
sp|P13473-3|LAMP2_HUMAN	LAMP2	LAMP2_HUMAN Isoform LAMP-2C of Lysosome-associated membrane glycoprotein 2	1298	14	C	2201.41	2169	1727.96	1909.52	1550.72	1669.85
##sp|Q8WZ42-12|TITIN_HUMAN	##TTN	##TITIN_HUMAN ##Isoform 12 of Titin	1299	3	C	439.871	666.797	290.911	372.928	451.231	356.483
sp|Q15758|AAAT_HUMAN	SLC1A5	AAAT_HUMAN Neutral amino acid transporter B(0)	1300	8	C	3068.89	2841.12	2482.38	1767.66	1370.72	1652.79
sp|Q14728|MFS10_HUMAN	MFSD10	MFS10_HUMAN Major facilitator superfamily domain-containing protein 10	1302	1	C	76.0428	67.4881	63.6295	63.8821	61.8434	57.4131
sp|O75874|IDHC_HUMAN	IDH1	IDHC_HUMAN Isocitrate dehydrogenase [NADP] cytoplasmic	1303	3	C	244.018	234.095	277.18	168.648	253.649	193.681
sp|P08240|SRPR_HUMAN	SRPR	SRPR_HUMAN Signal recognition particle receptor subunit alpha	1304	10	C	900.872	957.201	794.742	1100.25	1025.21	937.489
sp|O14562|UBFD1_HUMAN	UBFD1	UBFD1_HUMAN Ubiquitin domain-containing protein UBFD1	1305	5	C	657.432	732.26	853.252	1008.02	1033.16	1024.38
sp|P42126|ECI1_HUMAN	ECI1	ECI1_HUMAN Enoyl-CoA delta isomerase 1, mitochondrial	1306	5	C	893.895	788.717	1023.72	1118.06	1318.36	1097.99
sp|Q9NUQ9|FA49B_HUMAN	FAM49B	FA49B_HUMAN Protein FAM49B	1307	6	C	452.699	380.407	516.189	382.805	666.229	430.268
sp|Q9Y266|NUDC_HUMAN	NUDC	NUDC_HUMAN Nuclear migration protein nudC	1308	24	C	4526.73	4064.96	5320.61	6093.76	5304.47	5676.61
sp|Q9NVD7|PARVA_HUMAN	PARVA	PARVA_HUMAN Alpha-parvin	1309	7	C	803.161	740.372	843.594	965.51	832.19	1010.9
sp|Q9H6E4|CC134_HUMAN	CCDC134	CC134_HUMAN Coiled-coil domain-containing protein 134	1310	1	C	40.2872	41.9797	44.0799	47.0505	58.4033	46.1117
sp|Q9HD45|TM9S3_HUMAN	TM9SF3	TM9S3_HUMAN Transmembrane 9 superfamily member 3	1311	4	C	544.45	560.338	494.217	498.929	402.045	492.812
sp|B5ME19|EIFCL_HUMAN	EIF3CL	EIFCL_HUMAN Eukaryotic translation initiation factor 3 subunit C-like protein	1312	11	C	2045.13	2490.7	2250.72	2910.56	2290.74	3191.31
sp|Q13459|MYO9B_HUMAN	MYO9B	MYO9B_HUMAN Unconventional myosin-IXb	1313	1	C	72.9621	80.3363	64.4573	47.2369	58.928	67.2024
sp|P49959|MRE11_HUMAN	MRE11A	MRE11_HUMAN Double-strand break repair protein MRE11A	1314	13	C	782.085	1217.37	933.866	1326.18	814.778	1354.6
sp|P08133|ANXA6_HUMAN	ANXA6	ANXA6_HUMAN Annexin A6	1315	7	C	430.928	360.336	440.654	312.671	326.191	292.473
sp|Q9H1X3-3|DJC25_HUMAN	DNAJC25	DJC25_HUMAN Isoform 3 of DnaJ homolog subfamily C member 25	1316	2	C	37.119	24.7495	51.803	32.6511	125.76	36.4478
sp|P09012|SNRPA_HUMAN	SNRPA	SNRPA_HUMAN U1 small nuclear ribonucleoprotein A	1317	4	C	340.234	454.511	451.146	605.66	409.103	536.234
sp|P08579|RU2B_HUMAN	SNRPB2	RU2B_HUMAN U2 small nuclear ribonucleoprotein B''	1317	2	C	105.572	143.047	158.68	172.842	159.255	180.569
sp|O15173-2|PGRC2_HUMAN	PGRMC2	PGRC2_HUMAN Isoform 2 of Membrane-associated progesterone receptor component 2	1318	10	C	815.274	685.419	907.171	934.967	908.52	772.744
sp|O00264|PGRC1_HUMAN	PGRMC1	PGRC1_HUMAN Membrane-associated progesterone receptor component 1	1318	4	C	444.762	327.246	519.691	569.017	649.903	432.693
sp|P02656|APOC3_HUMAN	APOC3	APOC3_HUMAN Apolipoprotein C-III	1319	1	C	146.507	109.029	126.861	63.1208	78.0972	60.0314
sp|O95070|YIF1A_HUMAN	YIF1A	YIF1A_HUMAN Protein YIF1A	1320	1	C	30.124	26.0492	24.922	25.8267	27.255	24.6106
sp|O60610|DIAP1_HUMAN	DIAPH1	DIAP1_HUMAN Protein diaphanous homolog 1	1321	12	C	748.886	786.25	688.966	778.477	699.473	790.488
sp|P20908|CO5A1_HUMAN	COL5A1	CO5A1_HUMAN Collagen alpha-1(V) chain	1322	15	C	1835.35	1950.98	1614.81	1769.01	1803.22	1836.29
sp|Q3T906|GNPTA_HUMAN	GNPTAB	GNPTA_HUMAN N-acetylglucosamine-1-phosphotransferase subunits alpha/beta	1323	2	C	56.0198	47.3601	47.5277	60.5012	60.5957	61.5961
sp|P30101|PDIA3_HUMAN	PDIA3	PDIA3_HUMAN Protein disulfide-isomerase A3	1324	52	C	8568.14	7939.85	8963.77	9986.69	10811.9	9115.2
tr|H7BZJ3|H7BZJ3_HUMAN	PDIA3	H7BZJ3_HUMAN Thioredoxin (Fragment)	1324	2	C	74.3577	84.8842	77.3627	80.9528	104.259	79.3402
##sp|Q9HCH5-8|SYTL2_HUMAN	##SYTL2	##SYTL2_HUMAN ##Isoform 6 of Synaptotagmin-like protein 2	1325	2	C	508.319	468.117	352.814	230.336	169.575	242.034
sp|O14763|TR10B_HUMAN	TNFRSF10B	TR10B_HUMAN Tumor necrosis factor receptor superfamily member 10B	1326	4	C	513.333	449.689	459.389	219.934	211.202	209.406
sp|O75116|ROCK2_HUMAN	ROCK2	ROCK2_HUMAN Rho-associated protein kinase 2	1327	4	C	188.347	198.32	176.098	202.441	204.303	211.09
sp|P51151|RAB9A_HUMAN	RAB9A	RAB9A_HUMAN Ras-related protein Rab-9A	1328	5	C	1039.77	938.354	728.318	756.446	513.451	707.308
sp|O43237|DC1L2_HUMAN	DYNC1LI2	DC1L2_HUMAN Cytoplasmic dynein 1 light intermediate chain 2	1329	5	C	622.651	694.992	495.944	1070.64	487.157	1002.39
sp|Q7LBC6|KDM3B_HUMAN	KDM3B	KDM3B_HUMAN Lysine-specific demethylase 3B	1330	12	C	665.068	719.64	756.543	765.836	682.581	743.138
sp|P18085|ARF4_HUMAN	ARF4	ARF4_HUMAN ADP-ribosylation factor 4	1331	11	C	1651.74	1710.28	1252.88	1721.62	799.023	1776.45
sp|P61204|ARF3_HUMAN	ARF3	ARF3_HUMAN ADP-ribosylation factor 3	1331	15	C	1428.68	1532.96	1438.21	1485.51	1060.94	1598.25
sp|P84085|ARF5_HUMAN	ARF5	ARF5_HUMAN ADP-ribosylation factor 5	1331	4	C	412.346	399.667	421.718	422.227	388.456	420.293
sp|P62805|H4_HUMAN	HIST1H4A	H4_HUMAN Histone H4	1332	8	C	536.032	707.186	896.001	701.56	863.517	836.107
sp|Q9BZZ5-2|API5_HUMAN	API5	API5_HUMAN Isoform 2 of Apoptosis inhibitor 5	1333	7	C	597.909	652.578	756.525	773.916	903.045	810.723
sp|Q6UXV4|APOOL_HUMAN	APOOL	APOOL_HUMAN Apolipoprotein O-like	1334	3	C	236.931	271.492	251.376	351.329	340.801	344.862
sp|Q92667|AKAP1_HUMAN	AKAP1	AKAP1_HUMAN A-kinase anchor protein 1, mitochondrial	1336	6	C	152.205	155.682	157.095	206.665	166.27	196.95
sp|P27797|CALR_HUMAN	CALR	CALR_HUMAN Calreticulin	1337	30	C	3515.47	3423.68	3249.7	3982.72	3730.87	3714.92
sp|P07195|LDHB_HUMAN	LDHB	LDHB_HUMAN L-lactate dehydrogenase B chain	1338	22	C	4825.91	4440.52	4281.56	2322.51	2370.04	2215.38
sp|P00338-3|LDHA_HUMAN	LDHA	LDHA_HUMAN Isoform 3 of L-lactate dehydrogenase A chain	1338	24	C	6219.95	5041.75	5777.71	2548.76	2751.57	2592.64
sp|O75822|EIF3J_HUMAN	EIF3J	EIF3J_HUMAN Eukaryotic translation initiation factor 3 subunit J	1339	6	C	1007.95	1122.02	1015.86	1279.39	1094.2	1415.3
sp|P37802|TAGL2_HUMAN	TAGLN2	TAGL2_HUMAN Transgelin-2	1341	18	C	2085.4	1897.84	2700.79	2177.51	3024.27	2360.45
sp|Q9HCM3|K1549_HUMAN	KIAA1549	K1549_HUMAN UPF0606 protein KIAA1549	1342	2	C	132.067	132.289	92.3216	115.361	91.1576	117.339
sp|P63000-2|RAC1_HUMAN	RAC1	RAC1_HUMAN Isoform B of Ras-related C3 botulinum toxin substrate 1	1343	11	C	1264.25	1079.35	1094.81	927.952	1098.69	905.863
sp|P05556|ITB1_HUMAN	ITGB1	ITB1_HUMAN Integrin beta-1	1344	33	C	5534.72	4702.83	5195.91	4287.62	6623.29	4033.79
sp|A4UGR9|XIRP2_HUMAN	XIRP2	XIRP2_HUMAN Xin actin-binding repeat-containing protein 2	1345	1	C	93.0467	25.5173	86.9856	19.2814	100.533	19.1595
sp|Q6IBS0|TWF2_HUMAN	TWF2	TWF2_HUMAN Twinfilin-2	1346	7	C	359.258	289.377	367.61	425.975	418.221	413.249
sp|P60953|CDC42_HUMAN	CDC42	CDC42_HUMAN Cell division control protein 42 homolog	1348	6	C	1790.23	1608.82	1318.09	1429.83	1115.66	1421.56
sp|P23921|RIR1_HUMAN	RRM1	RIR1_HUMAN Ribonucleoside-diphosphate reductase large subunit	1349	21	C	4240.02	3813.36	4086.46	2386.27	2330.7	2515
sp|Q9NTZ6|RBM12_HUMAN	RBM12	RBM12_HUMAN RNA-binding protein 12	1350	8	C	1442.42	1671.93	1416.34	1458.57	1266.4	1525.51
sp|Q13501|SQSTM_HUMAN	SQSTM1	SQSTM_HUMAN Sequestosome-1	1351	23	C	3719.82	3450.49	2798.22	3377.38	2475.65	3750.52
sp|Q70UQ0-4|IKIP_HUMAN	IKBIP	IKIP_HUMAN Isoform 4 of Inhibitor of nuclear factor kappa-B kinase-interacting protein	1352	8	C	917.302	817.353	863.284	953.467	748.144	837.219
sp|Q70UQ0|IKIP_HUMAN	IKBIP	IKIP_HUMAN Inhibitor of nuclear factor kappa-B kinase-interacting protein	1352	7	C	299.377	247.106	319.271	355.793	409.585	296.462
sp|Q9NZ01|TECR_HUMAN	TECR	TECR_HUMAN Very-long-chain enoyl-CoA reductase	1353	9	C	2085.35	1903.22	2172.76	2082.1	2000.57	1839.81
sp|P62745|RHOB_HUMAN	RHOB	RHOB_HUMAN Rho-related GTP-binding protein RhoB	1354	3	C	530.555	475.911	397.041	258.486	251.758	297.103
sp|P61586|RHOA_HUMAN	RHOA	RHOA_HUMAN Transforming protein RhoA	1354	7	C	1366.24	1122.24	732.636	887.678	459.718	912.231
sp|Q15262-2|PTPRK_HUMAN	PTPRK	PTPRK_HUMAN Isoform 2 of Receptor-type tyrosine-protein phosphatase kappa	1355	11	C	592.284	557.557	448.298	396.939	365.012	348.905
sp|P23396|RS3_HUMAN	RPS3	RS3_HUMAN 40S ribosomal protein S3	1356	10	C	1171	1532.42	1381.51	1551.24	1324.62	2029.55
sp|P06748|NPM_HUMAN	NPM1	NPM_HUMAN Nucleophosmin	1358	18	C	1634.23	2331.34	1995.03	1788.79	1478.95	2090.29
sp|P36952|SPB5_HUMAN	SERPINB5	SPB5_HUMAN Serpin B5	1360	12	C	1945.97	1830.45	1890.72	1487.28	1469.7	1548.36
sp|P20073|ANXA7_HUMAN	ANXA7	ANXA7_HUMAN Annexin A7	1361	5	C	641.443	543.564	698.537	797.517	670.539	754.249
sp|Q96AG3|S2546_HUMAN	SLC25A46	S2546_HUMAN Solute carrier family 25 member 46	1362	1	C	12.4661	14.3481	17.4883	24.3004	17.335	26.0836
sp|P05198|IF2A_HUMAN	EIF2S1	IF2A_HUMAN Eukaryotic translation initiation factor 2 subunit 1	1363	4	C	626.708	567.966	695.293	524.627	657.06	569.536
sp|Q6YN16|HSDL2_HUMAN	HSDL2	HSDL2_HUMAN Hydroxysteroid dehydrogenase-like protein 2	1364	13	C	1558.88	1594.69	1739.38	2121.67	2418.68	2085.66
sp|Q16363|LAMA4_HUMAN	LAMA4	LAMA4_HUMAN Laminin subunit alpha-4	1365	8	C	362.884	374.592	323.594	291.443	260.597	326.233
sp|O14975|S27A2_HUMAN	SLC27A2	S27A2_HUMAN Very long-chain acyl-CoA synthetase	1366	4	C	459.563	459.881	368.065	341.541	304.026	326.213
sp|Q96JJ7|TMX3_HUMAN	TMX3	TMX3_HUMAN Protein disulfide-isomerase TMX3	1367	12	C	980.35	973.415	957.653	1221.02	1125.53	1122.52
sp|O95163|ELP1_HUMAN	IKBKAP	ELP1_HUMAN Elongator complex protein 1	1368	7	C	563.91	574.983	493.684	543.22	535.27	567.941
sp|P49591|SYSC_HUMAN	SARS	SYSC_HUMAN Serine--tRNA ligase, cytoplasmic	1369	4	C	753.211	819.062	883.024	1091.04	938.807	1137.65
sp|O75521|ECI2_HUMAN	ECI2	ECI2_HUMAN Enoyl-CoA delta isomerase 2, mitochondrial	1371	4	C	239.357	229.965	237.859	277.13	272.53	270.766
sp|Q13283|G3BP1_HUMAN	G3BP1	G3BP1_HUMAN Ras GTPase-activating protein-binding protein 1	1372	5	C	418.842	526.221	529.574	541.508	582.879	602.068
sp|Q96A49|SYAP1_HUMAN	SYAP1	SYAP1_HUMAN Synapse-associated protein 1	1373	10	C	1083.3	1063.81	1485.75	1523.22	1094	1311.3
sp|Q5ZPR3|CD276_HUMAN	CD276	CD276_HUMAN CD276 antigen	1374	4	C	299.304	294.093	230.785	278.724	197.676	249.869
sp|P06858|LIPL_HUMAN	LPL	LIPL_HUMAN Lipoprotein lipase	1375	1	C	23.8119	23.5588	39.2777	13.536	22.0623	16.2831
sp|Q7L2H7|EIF3M_HUMAN	EIF3M	EIF3M_HUMAN Eukaryotic translation initiation factor 3 subunit M	1376	2	C	96.3006	98.1093	169.488	97.3417	295.834	130.449
sp|Q9H3N1|TMX1_HUMAN	TMX1	TMX1_HUMAN Thioredoxin-related transmembrane protein 1	1378	13	C	1057.56	929.237	1404.42	1194.34	1888.89	984.862
sp|O00571|DDX3X_HUMAN	DDX3X	DDX3X_HUMAN ATP-dependent RNA helicase DDX3X	1379	8	C	856.362	1040.32	988.006	1033.24	1074.14	1330.3
sp|P11177|ODPB_HUMAN	PDHB	ODPB_HUMAN Pyruvate dehydrogenase E1 component subunit beta, mitochondrial	1380	12	C	1502.92	1417.06	1862.47	1948.75	2614.9	1899.37
sp|Q9H9J2|RM44_HUMAN	MRPL44	RM44_HUMAN 39S ribosomal protein L44, mitochondrial	1381	1	C	52.9467	48.0358	63.5243	66.4789	86.87	57.1941
sp|O43294|TGFI1_HUMAN	TGFB1I1	TGFI1_HUMAN Transforming growth factor beta-1-induced transcript 1 protein	1382	3	C	163.228	204.259	188.311	270.789	287.916	305.332
sp|O15067|PUR4_HUMAN	PFAS	PUR4_HUMAN Phosphoribosylformylglycinamidine synthase	1383	6	C	340.66	334.824	310.027	206.051	223.809	216.283
sp|Q14696|MESD_HUMAN	MESDC2	MESD_HUMAN LDLR chaperone MESD	1384	6	C	1441.84	1364.82	1305.29	1753.19	1079.63	1635.58
sp|P23284|PPIB_HUMAN	PPIB	PPIB_HUMAN Peptidyl-prolyl cis-trans isomerase B	1385	19	C	2853.36	2361.67	3204.17	2679.49	3269.39	2387.39
sp|O43447|PPIH_HUMAN	PPIH	PPIH_HUMAN Peptidyl-prolyl cis-trans isomerase H	1386	1	C	61.2682	58.8273	55.5455	61.4994	61.3786	53.536
sp|P45877|PPIC_HUMAN	PPIC	PPIC_HUMAN Peptidyl-prolyl cis-trans isomerase C	1387	3	C	213.562	205.407	208.882	223.823	227.643	209.673
sp|Q96RT1-8|LAP2_HUMAN	ERBB2IP	LAP2_HUMAN Isoform 8 of Protein LAP2	1388	4	C	156.073	136.262	127.037	123.101	127.002	126.299
sp|P13667|PDIA4_HUMAN	PDIA4	PDIA4_HUMAN Protein disulfide-isomerase A4	1389	36	C	4300.81	4241.01	3969.41	4833.22	4436.75	4552.07
sp|O43491|E41L2_HUMAN	EPB41L2	E41L2_HUMAN Band 4.1-like protein 2	1390	16	C	864.046	955.69	831.156	975.769	904.911	1062.86
sp|Q9H4G0|E41L1_HUMAN	EPB41L1	E41L1_HUMAN Band 4.1-like protein 1	1390	15	C	1219.44	1279.08	1148.1	1379.46	1478.59	1506.63
sp|Q6PKG0|LARP1_HUMAN	LARP1	LARP1_HUMAN La-related protein 1	1392	6	C	288.052	369.335	316.816	383.998	339.678	392.423
sp|Q15833|STXB2_HUMAN	STXBP2	STXB2_HUMAN Syntaxin-binding protein 2	1393	2	C	268.037	235.65	234.534	245.754	160.541	250.867
sp|P04114|APOB_HUMAN	APOB	APOB_HUMAN Apolipoprotein B-100	1394	20	C	3641.77	3558.29	2672.78	1615.68	1151.26	1519.39
sp|O15372|EIF3H_HUMAN	EIF3H	EIF3H_HUMAN Eukaryotic translation initiation factor 3 subunit H	1395	8	C	585.92	764.377	583.277	878.167	670.538	971.376
sp|O95202|LETM1_HUMAN	LETM1	LETM1_HUMAN LETM1 and EF-hand domain-containing protein 1, mitochondrial	1396	8	C	430.027	395.776	569.116	557.836	811.197	453.865
sp|P30041|PRDX6_HUMAN	PRDX6	PRDX6_HUMAN Peroxiredoxin-6	1397	13	C	1878.79	1827.79	1994.75	1215.53	1330.09	1471.42
sp|Q15126|PMVK_HUMAN	PMVK	PMVK_HUMAN Phosphomevalonate kinase	1398	4	C	345.686	334.78	406.396	379.576	457.037	419.569
sp|Q8NB49|AT11C_HUMAN	ATP11C	AT11C_HUMAN Probable phospholipid-transporting ATPase IG	1399	11	C	1117.17	1059.55	850.911	663.585	575.336	646.598
sp|Q9Y2G3|AT11B_HUMAN	ATP11B	AT11B_HUMAN Probable phospholipid-transporting ATPase IF	1399	1	C	45.7392	47.1389	33.9228	38.8368	28.6118	32.1059
sp|P30040|ERP29_HUMAN	ERP29	ERP29_HUMAN Endoplasmic reticulum resident protein 29	1400	19	C	2334.44	2107.27	2891.94	2274.61	2793.52	2041.67
sp|P62158|CALM_HUMAN	CALM1	CALM_HUMAN Calmodulin	1401	15	C	2023.88	2080.78	2282.31	1682.36	2545.8	1766.37
sp|O43852-3|CALU_HUMAN	CALU	CALU_HUMAN Isoform 3 of Calumenin	1402	26	C	3731.14	3498.03	3832.24	4505.78	3843.55	4110.16
sp|O43852-4|CALU_HUMAN	CALU	CALU_HUMAN Isoform 4 of Calumenin	1402	2	C	220.624	235.605	341.958	260.775	357.591	243.546
sp|Q6PCB8|EMB_HUMAN	EMB	EMB_HUMAN Embigin	1403	1	C	353.598	353.524	308.732	353.92	314.875	326.549
sp|P07602-3|SAP_HUMAN	PSAP	SAP_HUMAN Isoform Sap-mu-9 of Prosaposin	1404	22	C	5725.34	4198.33	2764.97	3816.51	2087.09	3389.51
tr|H7C2F2|H7C2F2_HUMAN	CD99	H7C2F2_HUMAN CD99 antigen (Fragment)	1405	1	C	136.07	177.98	42.5109	261.266	20.5274	289.554
sp|A1L0T0|ILVBL_HUMAN	ILVBL	ILVBL_HUMAN Acetolactate synthase-like protein	1406	7	C	247.813	273.96	255.731	285.392	306.969	269.477
sp|Q92769|HDAC2_HUMAN	HDAC2	HDAC2_HUMAN Histone deacetylase 2	1407	2	C	71.7453	123.114	62.5349	97.2273	55.1685	105.153
sp|Q9Y282-3|ERGI3_HUMAN	ERGIC3	ERGI3_HUMAN Isoform 3 of Endoplasmic reticulum-Golgi intermediate compartment protein 3	1408	6	C	933.122	905.156	708.986	1002.68	1040.54	885.507
sp|Q9Y624|JAM1_HUMAN	F11R	JAM1_HUMAN Junctional adhesion molecule A	1409	4	C	371.25	321.135	301.004	362.287	330.585	374.833
sp|P20810-6|ICAL_HUMAN	CAST	ICAL_HUMAN Isoform 6 of Calpastatin	1410	31	C	3945.02	4996.94	4193.03	6682.43	5332.43	7163.2
sp|P86791|CCZ1_HUMAN	CCZ1	CCZ1_HUMAN Vacuolar fusion protein CCZ1 homolog	1411	6	C	304.923	259.986	301.314	263.044	256.402	243.118
sp|P24752|THIL_HUMAN	ACAT1	THIL_HUMAN Acetyl-CoA acetyltransferase, mitochondrial	1413	15	C	1267.67	1276.96	1298.37	1357.71	1422.8	1279.17
sp|Q9UBS4|DJB11_HUMAN	DNAJB11	DJB11_HUMAN DnaJ homolog subfamily B member 11	1414	8	C	709.94	784.276	705.298	894.898	783.64	875.741
sp|Q5VTE0|EF1A3_HUMAN	EEF1A1P5	EF1A3_HUMAN Putative elongation factor 1-alpha-like 3	1415	84	C	14838.4	17732.3	14727.7	20083.7	15150.8	17983.1
sp|Q9UDY2-7|ZO2_HUMAN	TJP2	ZO2_HUMAN Isoform 7 of Tight junction protein ZO-2	1416	6	C	519.787	637.034	552.011	640.658	578.86	679.864
sp|O94925-3|GLSK_HUMAN	GLS	GLSK_HUMAN Isoform 3 of Glutaminase kidney isoform, mitochondrial	1417	22	C	1618.77	1855.95	2071.8	2700.09	3000.2	2523.4
sp|Q92504|S39A7_HUMAN	SLC39A7	S39A7_HUMAN Zinc transporter SLC39A7	1418	1	C	125.449	151.224	64.4259	190.19	64.7757	179.263
sp|P25685|DNJB1_HUMAN	DNAJB1	DNJB1_HUMAN DnaJ homolog subfamily B member 1	1420	18	C	2703.82	3071.18	3049.55	3081.26	2206.99	2816.52
sp|Q9UDY4|DNJB4_HUMAN	DNAJB4	DNJB4_HUMAN DnaJ homolog subfamily B member 4	1421	5	C	495.572	576.744	472.647	536.628	386.426	523.955
sp|Q8IXM3|RM41_HUMAN	MRPL41	RM41_HUMAN 39S ribosomal protein L41, mitochondrial	1422	1	C	33.629	32.9089	38.3979	58.2396	51.1846	50.9234
sp|O60830-2|TI17B_HUMAN	TIMM17B	TI17B_HUMAN Isoform 2 of Mitochondrial import inner membrane translocase subunit Tim17-B	1423	1	C	69.119	122.375	86.3011	151.051	124.458	130.327
sp|P00441|SODC_HUMAN	SOD1	SODC_HUMAN Superoxide dismutase [Cu-Zn]	1424	7	C	3614.44	3267.17	2523.87	2098.15	1600.9	1785.94
sp|P62829|RL23_HUMAN	RPL23	RL23_HUMAN 60S ribosomal protein L23	1425	7	C	724.216	1002.04	985.584	1125.09	1085.07	1477.99
sp|Q9NZZ3|CHMP5_HUMAN	CHMP5	CHMP5_HUMAN Charged multivesicular body protein 5	1426	5	C	275.35	291.558	383.692	544.778	410.226	479.257
sp|Q9UHA4|LTOR3_HUMAN	LAMTOR3	LTOR3_HUMAN Ragulator complex protein LAMTOR3	1427	5	C	1341.19	1370.02	972.12	1090.51	773.946	1146.69
sp|Q99798|ACON_HUMAN	ACO2	ACON_HUMAN Aconitate hydratase, mitochondrial	1428	10	C	964.715	1069.55	1047.92	1451.23	1290.2	1362.77
sp|P31949|S10AB_HUMAN	S100A11	S10AB_HUMAN Protein S100-A11	1429	6	C	873.842	802.489	993.272	895.477	988.237	939.978
sp|Q14444|CAPR1_HUMAN	CAPRIN1	CAPR1_HUMAN Caprin-1	1430	7	C	553.474	715.099	790.136	709.77	912.643	860.311
sp|P63220|RS21_HUMAN	RPS21	RS21_HUMAN 40S ribosomal protein S21	1431	7	C	584.882	679.616	707.865	618.741	741.703	666.861
sp|P48509|CD151_HUMAN	CD151	CD151_HUMAN CD151 antigen	1432	4	C	1152.91	1103.43	771.894	812.679	349.377	590.585
sp|Q12907|LMAN2_HUMAN	LMAN2	LMAN2_HUMAN Vesicular integral-membrane protein VIP36	1433	15	C	3188.49	2711.34	2088.55	3030.07	2485.79	2693.86
sp|P55072|TERA_HUMAN	VCP	TERA_HUMAN Transitional endoplasmic reticulum ATPase	1434	40	C	4963.37	4780.29	4859.58	3531.83	3325.47	3297.54
sp|P00491|PNPH_HUMAN	PNP	PNPH_HUMAN Purine nucleoside phosphorylase	1435	3	C	463.552	388.949	441.393	226.278	184.481	172.574
sp|Q96FH0|MF2NB_HUMAN	MEF2BNB	MF2NB_HUMAN Protein MEF2BNB	1436	4	C	402.719	304.027	457.697	272.961	358.861	219.027
sp|Q8WUH6|CL023_HUMAN	C12orf23	CL023_HUMAN UPF0444 transmembrane protein C12orf23	1437	4	C	285.937	389.454	428.063	411.203	311.962	331.215
sp|Q9Y295|DRG1_HUMAN	DRG1	DRG1_HUMAN Developmentally-regulated GTP-binding protein 1	1438	2	C	135.23	159.159	180.496	232.154	206.328	228.869
sp|Q86U44|MTA70_HUMAN	METTL3	MTA70_HUMAN N6-adenosine-methyltransferase 70 kDa subunit	1439	4	C	149.388	200.713	172.124	240.557	165.875	234.767
sp|Q16774-3|KGUA_HUMAN	GUK1	KGUA_HUMAN Isoform 3 of Guanylate kinase	1440	1	C	14.1174	14.2087	23.9597	25.1908	32.2285	22.4793
sp|P63167|DYL1_HUMAN	DYNLL1	DYL1_HUMAN Dynein light chain 1, cytoplasmic	1441	2	C	2424.06	2180.44	3255.77	2084.38	2562.38	2209.5
sp|Q9Y3A5|SBDS_HUMAN	SBDS	SBDS_HUMAN Ribosome maturation protein SBDS	1442	4	C	193.934	189.333	263.046	243.324	234.926	234.766
sp|Q08AF3|SLFN5_HUMAN	SLFN5	SLFN5_HUMAN Schlafen family member 5	1443	1	C	31.1008	32.8959	25.6376	17.4003	13.3452	11.4516
sp|Q9NP97|DLRB1_HUMAN	DYNLRB1	DLRB1_HUMAN Dynein light chain roadblock-type 1	1444	2	C	410.355	388.281	496.405	390.406	409.383	399.546
sp|P10515|ODP2_HUMAN	DLAT	ODP2_HUMAN Dihydrolipoyllysine-residue acetyltransferase component of pyruvate dehydrogenase complex, mitochondrial	1445	3	C	128.949	126.712	130.959	137.288	157.889	144.702
sp|Q06055-2|AT5G2_HUMAN	ATP5G2	AT5G2_HUMAN Isoform 2 of ATP synthase F(0) complex subunit C2, mitochondrial	1446	2	C	577.302	571.009	489.594	629.625	581.318	566.006
sp|Q6NYC8|PPR18_HUMAN	PPP1R18	PPR18_HUMAN Phostensin	1447	6	C	237.181	347.102	212.789	413.487	269.899	463.557
sp|Q5T9L3-2|WLS_HUMAN	WLS	WLS_HUMAN Isoform 2 of Protein wntless homolog	1448	6	C	493.343	467.716	377.146	298.419	290.722	308.975
sp|Q13765-2|NACA_HUMAN	NACA	NACA_HUMAN Isoform 2 of Nascent polypeptide-associated complex subunit alpha	1449	7	C	550.453	675.414	732.757	971.649	822.831	972.016
sp|P52655|TF2AA_HUMAN	GTF2A1	TF2AA_HUMAN Transcription initiation factor IIA subunit 1	1450	2	C	81.7039	104.03	134.011	118.674	130.332	127.962
sp|P33240|CSTF2_HUMAN	CSTF2	CSTF2_HUMAN Cleavage stimulation factor subunit 2	1451	2	C	110.97	162.711	155.246	176.419	192.101	192.705
sp|Q9H0L4|CSTFT_HUMAN	CSTF2T	CSTFT_HUMAN Cleavage stimulation factor subunit 2 tau variant	1451	4	C	428.695	545.246	554.762	620.551	590.902	668.261
sp|Q9H814|PHAX_HUMAN	PHAX	PHAX_HUMAN Phosphorylated adapter RNA export protein	1452	1	C	38.928	48.3608	53.9292	75.0221	67.1412	68.1154
sp|Q96CW1|AP2M1_HUMAN	AP2M1	AP2M1_HUMAN AP-2 complex subunit mu	1453	5	C	308.531	339.629	291.366	298.163	307.699	302.426
tr|E9PAL9|E9PAL9_HUMAN	NT5DC2	E9PAL9_HUMAN 5'-nucleotidase domain-containing protein 2	1454	2	C	558.804	467.515	499.293	498.41	413.406	521.273
sp|P31641|SC6A6_HUMAN	SLC6A6	SC6A6_HUMAN Sodium- and chloride-dependent taurine transporter	1455	2	C	472.758	391.644	337.737	287.533	265.297	287.038
sp|O95249|GOSR1_HUMAN	GOSR1	GOSR1_HUMAN Golgi SNAP receptor complex member 1	1456	4	C	375.626	304.106	288.902	317.915	287.871	316.24
sp|P46063|RECQ1_HUMAN	RECQL	RECQ1_HUMAN ATP-dependent DNA helicase Q1	1457	4	C	285.082	329.215	301.882	377.982	288.101	416.689
sp|P51812|KS6A3_HUMAN	RPS6KA3	KS6A3_HUMAN Ribosomal protein S6 kinase alpha-3	1458	2	C	161.665	141.39	141.437	147.319	136.328	144.083
sp|Q15418-2|KS6A1_HUMAN	RPS6KA1	KS6A1_HUMAN Isoform 2 of Ribosomal protein S6 kinase alpha-1	1458	6	C	682.805	750.484	672.152	765.541	680.166	809.101
sp|Q9Y394|DHRS7_HUMAN	DHRS7	DHRS7_HUMAN Dehydrogenase/reductase SDR family member 7	1459	2	C	166.791	152.086	184.435	225.319	166.802	220.644
sp|P49902|5NTC_HUMAN	NT5C2	5NTC_HUMAN Cytosolic purine 5'-nucleotidase	1460	4	C	298.338	327.524	298.705	408.985	238.858	429.42
sp|P07858|CATB_HUMAN	CTSB	CATB_HUMAN Cathepsin B	1461	9	C	1557.12	1477.48	1175.86	1264.03	1286.52	1154.47
sp|P61081|UBC12_HUMAN	UBE2M	UBC12_HUMAN NEDD8-conjugating enzyme Ubc12	1462	5	C	713.645	853.438	674.471	931.057	789.551	936.809
sp|Q9GZM5|YIPF3_HUMAN	YIPF3	YIPF3_HUMAN Protein YIPF3	1463	2	C	247.668	232.359	210.956	196.274	162.595	179.987
sp|P62753|RS6_HUMAN	RPS6	RS6_HUMAN 40S ribosomal protein S6	1464	11	C	1204.62	1601.4	1894.05	2276.62	2827.02	2827.91
sp|Q9NZD8|SPG21_HUMAN	SPG21	SPG21_HUMAN Maspardin	1465	1	C	39.7844	35.0813	37.3666	38.7978	21.6836	40.196
sp|P55290-4|CAD13_HUMAN	CDH13	CAD13_HUMAN Isoform 4 of Cadherin-13	1466	11	C	1560.9	1431.43	1321.31	1225.89	1435.64	1161.16
sp|P62854|RS26_HUMAN	RPS26	RS26_HUMAN 40S ribosomal protein S26	1467	4	C	746.474	863.836	995.503	1150.57	1418.89	1315.1
sp|Q13573|SNW1_HUMAN	SNW1	SNW1_HUMAN SNW domain-containing protein 1	1468	5	C	458.687	630.471	641.262	594.386	624.968	628.314
sp|P18084|ITB5_HUMAN	ITGB5	ITB5_HUMAN Integrin beta-5	1469	4	C	245.759	300.956	224.254	318.516	203.963	313.269
sp|Q92688|AN32B_HUMAN	ANP32B	AN32B_HUMAN Acidic leucine-rich nuclear phosphoprotein 32 family member B	1471	1	C	43.8713	48.1497	46.0157	50.8835	53.4528	58.7565
sp|Q9UKX5-2|ITA11_HUMAN	ITGA11	ITA11_HUMAN Isoform 2 of Integrin alpha-11	1474	30	C	2606.78	2397.46	2033.81	2009.08	1891.81	1976.68
sp|Q7L576|CYFP1_HUMAN	CYFIP1	CYFP1_HUMAN Cytoplasmic FMR1-interacting protein 1	1476	5	C	372.437	325.926	387.152	353.123	409.287	348.264
sp|Q8NHV4|NEDD1_HUMAN	NEDD1	NEDD1_HUMAN Protein NEDD1	1477	2	C	72.298	83.3614	92.9383	75.411	117.99	68.0809
sp|P07099|HYEP_HUMAN	EPHX1	HYEP_HUMAN Epoxide hydrolase 1	1478	18	C	3128.71	2845.3	2802.09	2819.75	1982.16	2587.38
sp|Q96AG4|LRC59_HUMAN	LRRC59	LRC59_HUMAN Leucine-rich repeat-containing protein 59	1479	3	C	335.283	369.797	426.04	493.633	521.46	416.618
sp|Q53GQ0|DHB12_HUMAN	HSD17B12	DHB12_HUMAN Estradiol 17-beta-dehydrogenase 12	1480	3	C	532.698	453.71	553.872	533.633	507.458	462.018
sp|Q9BVK6|TMED9_HUMAN	TMED9	TMED9_HUMAN Transmembrane emp24 domain-containing protein 9	1481	7	C	1068.89	846.93	922.125	997.159	2031.91	936.924
sp|O15231-6|ZN185_HUMAN	ZNF185	ZN185_HUMAN Isoform 6 of Zinc finger protein 185	1482	1	C	20.9013	21.3045	20.5624	22.5732	35.0998	30.325
sp|Q86Y82|STX12_HUMAN	STX12	STX12_HUMAN Syntaxin-12	1483	11	C	1619.91	1260.68	1817.31	1454.57	1893.66	1297.01
sp|Q99714|HCD2_HUMAN	HSD17B10	HCD2_HUMAN 3-hydroxyacyl-CoA dehydrogenase type-2	1484	18	C	1373.12	1438.41	1545.12	1839.77	2132.55	1790.91
sp|Q9Y276|BCS1_HUMAN	BCS1L	BCS1_HUMAN Mitochondrial chaperone BCS1	1485	2	C	106.806	90.44	141.37	169.503	162.054	146.426
sp|Q14165|MLEC_HUMAN	MLEC	MLEC_HUMAN Malectin	1486	5	C	451.23	401.87	480.903	499.771	509.44	440.348
sp|P19474|RO52_HUMAN	TRIM21	RO52_HUMAN E3 ubiquitin-protein ligase TRIM21	1487	1	C	21.3063	28.2634	28.1647	32.4959	34.6301	40.1753
sp|P40925-3|MDHC_HUMAN	MDH1	MDHC_HUMAN Isoform 3 of Malate dehydrogenase, cytoplasmic	1488	12	C	1961	1787.54	1867.26	1325.89	1209.97	1307.48
sp|Q9H0X4|ITFG3_HUMAN	ITFG3	ITFG3_HUMAN Protein ITFG3	1489	3	C	171.238	146.646	156.738	137.255	120.476	123.161
sp|Q8TCZ2-5|C99L2_HUMAN	CD99L2	C99L2_HUMAN Isoform 5 of CD99 antigen-like protein 2	1490	3	C	188.983	174.945	184.857	169.03	203.391	187.815
sp|P28340|DPOD1_HUMAN	POLD1	DPOD1_HUMAN DNA polymerase delta catalytic subunit	1491	1	C	80.3169	68.9898	84.4664	135.099	153.792	136.414
sp|Q9Y3I0|RTCB_HUMAN	RTCB	RTCB_HUMAN tRNA-splicing ligase RtcB homolog	1492	4	C	380.824	459.349	461.491	473.177	459.004	571.324
sp|O60506|HNRPQ_HUMAN	SYNCRIP	HNRPQ_HUMAN Heterogeneous nuclear ribonucleoprotein Q	1493	8	C	304.138	375.144	366.787	396.131	381.78	497.809
sp|O43390-2|HNRPR_HUMAN	HNRNPR	HNRPR_HUMAN Isoform 2 of Heterogeneous nuclear ribonucleoprotein R	1493	2	C	112.282	163.316	133.109	141.81	162.259	205.516
sp|Q9UGV2|NDRG3_HUMAN	NDRG3	NDRG3_HUMAN Protein NDRG3	1494	3	C	130.527	135.674	125.778	98.127	103.127	101.004
sp|Q02388|CO7A1_HUMAN	COL7A1	CO7A1_HUMAN Collagen alpha-1(VII) chain	1495	1	C	79.7497	63.1382	64.9508	99.9319	94.9854	75.0482
sp|O14657|TOR1B_HUMAN	TOR1B	TOR1B_HUMAN Torsin-1B	1496	4	C	263.138	281.298	255.264	345.336	307.271	295.92
sp|P36894|BMR1A_HUMAN	BMPR1A	BMR1A_HUMAN Bone morphogenetic protein receptor type-1A	1497	2	C	97.4173	85.6118	80.782	36.9227	38.9459	44.13
sp|Q96J02|ITCH_HUMAN	ITCH	ITCH_HUMAN E3 ubiquitin-protein ligase Itchy homolog	1498	7	C	464.057	451.649	391.75	294.969	235.534	271.179
sp|Q15555|MARE2_HUMAN	MAPRE2	MARE2_HUMAN Microtubule-associated protein RP/EB family member 2	1500	1	C	32.4761	33.5108	30.9478	46.5781	30.6655	60.3664
sp|Q96DV4|RM38_HUMAN	MRPL38	RM38_HUMAN 39S ribosomal protein L38, mitochondrial	1501	3	C	385.855	354.778	524.643	678.009	773.941	605.181
sp|P31937|3HIDH_HUMAN	HIBADH	3HIDH_HUMAN 3-hydroxyisobutyrate dehydrogenase, mitochondrial	1503	8	C	535.778	529.855	561.604	675.816	832.845	638.476
sp|P51665|PSMD7_HUMAN	PSMD7	PSMD7_HUMAN 26S proteasome non-ATPase regulatory subunit 7	1504	6	C	358.853	357.669	378.727	370.536	383.846	379.768
sp|P50395|GDIB_HUMAN	GDI2	GDIB_HUMAN Rab GDP dissociation inhibitor beta	1505	17	C	3421.28	2836.92	3447.77	1630.21	1724.43	1621.82
sp|P31150|GDIA_HUMAN	GDI1	GDIA_HUMAN Rab GDP dissociation inhibitor alpha	1505	12	C	1690.79	1535.65	1230.48	854.704	552.728	838.976
sp|Q9P0I2|EMC3_HUMAN	EMC3	EMC3_HUMAN ER membrane protein complex subunit 3	1506	4	C	127.645	105.065	196.069	115.626	173.956	118.135
sp|Q14574|DSC3_HUMAN_contaminant	DSC3	DSC3_HUMAN_contaminant Desmocollin-3	1508	2	C	134.857	124.148	150.234	93.3418	123.188	103.351
sp|P19525|E2AK2_HUMAN	EIF2AK2	E2AK2_HUMAN Interferon-induced, double-stranded RNA-activated protein kinase	1509	1	C	14.0913	18.2982	13.6982	34.3902	15.8044	24.6023
sp|P08758|ANXA5_HUMAN	ANXA5	ANXA5_HUMAN Annexin A5	1510	10	C	2165.88	1656.64	2108.01	1233.08	1350.83	1339.06
sp|P09525|ANXA4_HUMAN	ANXA4	ANXA4_HUMAN Annexin A4	1510	1	C	84.0584	70.6848	75.9533	61.5204	78.9676	71.7225
sp|Q9NTX5|ECHD1_HUMAN	ECHDC1	ECHD1_HUMAN Ethylmalonyl-CoA decarboxylase	1512	5	C	565.635	578.724	596.01	688.498	630.114	653.669
sp|Q71UM5|RS27L_HUMAN	RPS27L	RS27L_HUMAN 40S ribosomal protein S27-like	1513	3	C	343.853	380.54	385.069	407.557	470.396	439.11
sp|O00584|RNT2_HUMAN	RNASET2	RNT2_HUMAN Ribonuclease T2	1515	4	C	531.604	501.271	466.768	629.991	547.936	516.324
sp|P51398|RT29_HUMAN	DAP3	RT29_HUMAN 28S ribosomal protein S29, mitochondrial	1516	5	C	148.686	152.725	220.378	209.791	287.958	191.306
sp|Q8NE86|MCU_HUMAN	MCU	MCU_HUMAN Calcium uniporter protein, mitochondrial	1517	5	C	280.418	246.223	255.561	331.118	319.574	273.614
sp|P49755|TMEDA_HUMAN	TMED10	TMEDA_HUMAN Transmembrane emp24 domain-containing protein 10	1518	23	C	5505.63	4404	4880.41	4653.94	5451.34	4331.88
sp|P08842|STS_HUMAN	STS	STS_HUMAN Steryl-sulfatase	1519	2	C	274.158	285.478	238.696	293.196	331.767	269.927
sp|P28288|ABCD3_HUMAN	ABCD3	ABCD3_HUMAN ATP-binding cassette sub-family D member 3	1520	3	C	192.823	189.841	187.78	196.088	198.037	163.041
sp|Q7Z736|PKHH3_HUMAN	PLEKHH3	PKHH3_HUMAN Pleckstrin homology domain-containing family H member 3	1522	1	C	28.6774	34.1757	31.3221	25.1315	28.3491	27.34
sp|Q9UHB9|SRP68_HUMAN	SRP68	SRP68_HUMAN Signal recognition particle subunit SRP68	1523	5	C	320.01	359.181	387.08	418.84	428.816	428.526
sp|Q96BM9|ARL8A_HUMAN	ARL8A	ARL8A_HUMAN ADP-ribosylation factor-like protein 8A	1524	3	C	839.945	716.553	925.087	615.872	734.583	608.601
sp|Q9NVJ2|ARL8B_HUMAN	ARL8B	ARL8B_HUMAN ADP-ribosylation factor-like protein 8B	1524	20	C	4628.93	4408.15	3344.56	3848.38	2207.02	3615.35
sp|P49419-2|AL7A1_HUMAN	ALDH7A1	AL7A1_HUMAN Isoform 2 of Alpha-aminoadipic semialdehyde dehydrogenase	1525	26	C	3454.48	3489.45	2902.13	2705.13	2526.53	2658.36
sp|Q9P013|CWC15_HUMAN	CWC15	CWC15_HUMAN Spliceosome-associated protein CWC15 homolog	1526	2	C	257.511	298.848	356.273	370.446	451.538	410.896
sp|Q9UNM6|PSD13_HUMAN	PSMD13	PSD13_HUMAN 26S proteasome non-ATPase regulatory subunit 13	1528	9	C	708.348	629.252	918.54	629.119	842.289	644.021
sp|P53618|COPB_HUMAN	COPB1	COPB_HUMAN Coatomer subunit beta	1529	13	C	1282.02	1200.7	1014.68	1367.15	1111.53	1362.93
sp|Q9Y653|GPR56_HUMAN	GPR56	GPR56_HUMAN G-protein coupled receptor 56	1530	7	C	1571.17	1423.89	1280.28	493.251	523.832	494.161
sp|Q99715|COCA1_HUMAN	COL12A1	COCA1_HUMAN Collagen alpha-1(XII) chain	1531	12	C	559.7	547.141	435.102	487.599	447.788	451.889
sp|P30048|PRDX3_HUMAN	PRDX3	PRDX3_HUMAN Thioredoxin-dependent peroxide reductase, mitochondrial	1532	13	C	2368.45	2205.02	2740.64	2413.6	3135.92	3166.5
sp|Q08257|QOR_HUMAN	CRYZ	QOR_HUMAN Quinone oxidoreductase	1533	6	C	407.371	400.506	395.736	423.654	380.395	372.006
sp|P10635|CP2D6_HUMAN	CYP2D6	CP2D6_HUMAN Cytochrome P450 2D6	1534	1	C	203.84	188.603	291.393	237.196	409.725	343.49
sp|P51790|CLCN3_HUMAN	CLCN3	CLCN3_HUMAN H(+)/Cl(-) exchange transporter 3	1536	5	C	620.311	556.929	404.54	398.044	267.103	374.476
sp|P51795-2|CLCN5_HUMAN	CLCN5	CLCN5_HUMAN Isoform 2 of H(+)/Cl(-) exchange transporter 5	1536	2	C	81.168	77.5016	81.0586	74.7578	71.1019	81.0132
sp|Q9H0D6|XRN2_HUMAN	XRN2	XRN2_HUMAN 5'-3' exoribonuclease 2	1537	2	C	55.2717	62.9658	70.0128	94.621	86.7851	95.0876
sp|P13984|T2FB_HUMAN	GTF2F2	T2FB_HUMAN General transcription factor IIF subunit 2	1539	5	C	313.791	403.133	352.333	469.054	396.935	500.221
sp|Q8NHH9|ATLA2_HUMAN	ATL2	ATLA2_HUMAN Atlastin-2	1540	2	C	151.017	168.755	142.581	217.456	192.828	206.408
sp|O95747|OXSR1_HUMAN	OXSR1	OXSR1_HUMAN Serine/threonine-protein kinase OSR1	1541	8	C	389.651	387.229	364.072	377.245	370.262	436.981
sp|P21912|DHSB_HUMAN	SDHB	DHSB_HUMAN Succinate dehydrogenase [ubiquinone] iron-sulfur subunit, mitochondrial	1542	7	C	634.317	668.759	903.304	963.151	1163.23	766.81
sp|Q9NQX3-2|GEPH_HUMAN	GPHN	GEPH_HUMAN Isoform 2 of Gephyrin	1543	1	C	154.001	147.037	132.431	105.434	113.905	119.771
sp|O95486|SC24A_HUMAN	SEC24A	SC24A_HUMAN Protein transport protein Sec24A	1544	3	C	418.229	455.841	311.526	441.547	217.369	467.709
sp|P30838|AL3A1_HUMAN	ALDH3A1	AL3A1_HUMAN Aldehyde dehydrogenase, dimeric NADP-preferring	1545	2	C	89.3022	82.6623	85.3784	101.093	116.622	79.882
sp|O75844|FACE1_HUMAN	ZMPSTE24	FACE1_HUMAN CAAX prenyl protease 1 homolog	1546	7	C	1371.65	1235.02	1552.81	1196	1421.26	1175.99
sp|Q9UHR5|S30BP_HUMAN	SAP30BP	S30BP_HUMAN SAP30-binding protein	1548	2	C	56.1455	65.1227	60.0978	102.015	60.9542	95.6667
sp|P62841|RS15_HUMAN	RPS15	RS15_HUMAN 40S ribosomal protein S15	1549	3	C	275.044	309.815	394.728	393.802	518.915	452.763
sp|O15371|EIF3D_HUMAN	EIF3D	EIF3D_HUMAN Eukaryotic translation initiation factor 3 subunit D	1550	4	C	371.134	507.784	421.446	569.791	522.702	614.039
sp|Q9BXV9|CN142_HUMAN	C14orf142	CN142_HUMAN Uncharacterized protein C14orf142	1551	1	C	79.9967	83.7244	99.0017	115.415	125.13	102.478
sp|Q8NHP6|MSPD2_HUMAN	MOSPD2	MSPD2_HUMAN Motile sperm domain-containing protein 2	1552	3	C	218.421	204.431	228.283	223.483	238.935	212.314
sp|Q8N1F7|NUP93_HUMAN	NUP93	NUP93_HUMAN Nuclear pore complex protein Nup93	1553	3	C	311.314	356.761	313.289	373.947	304.048	369.229
sp|A8MX76|CAN14_HUMAN	CAPN14	CAN14_HUMAN Calpain-14	1554	1	C	80.7009	74.4364	70.6952	85.3555	68.6011	95.2408
sp|Q15404|RSU1_HUMAN	RSU1	RSU1_HUMAN Ras suppressor protein 1	1555	3	C	750.419	641.423	842.784	878.898	1130.16	895.607
sp|P61160-2|ARP2_HUMAN	ACTR2	ARP2_HUMAN Isoform 2 of Actin-related protein 2	1556	8	C	908.242	945.446	876.18	883.264	816.352	873.977
sp|Q9HB19|PKHA2_HUMAN	PLEKHA2	PKHA2_HUMAN Pleckstrin homology domain-containing family A member 2	1557	1	C	168.532	192.275	193.32	175.399	184.856	182.648
sp|Q9Y3A3|PHOCN_HUMAN	MOB4	PHOCN_HUMAN MOB-like protein phocein	1558	2	C	88.7442	79.6491	113.364	111.144	150.534	118.543
sp|P61604|CH10_HUMAN	HSPE1	CH10_HUMAN 10 kDa heat shock protein, mitochondrial	1558	20	C	3714.17	3745.21	5099.58	3821.53	10647.2	3651.67
sp|Q15121|PEA15_HUMAN	PEA15	PEA15_HUMAN Astrocytic phosphoprotein PEA-15	1559	1	C	45.8413	59.4197	71.4963	69.2715	97.8451	78.4776
sp|P82909|RT36_HUMAN	MRPS36	RT36_HUMAN 28S ribosomal protein S36, mitochondrial	1560	3	C	202.027	164.061	356.894	206.903	580.817	176.319
sp|O75340|PDCD6_HUMAN	PDCD6	PDCD6_HUMAN Programmed cell death protein 6	1561	9	C	860.276	747.311	901.943	724.641	785.491	700.174
sp|Q9H0P0|5NT3A_HUMAN	NT5C3A	5NT3A_HUMAN Cytosolic 5'-nucleotidase 3A	1562	2	C	243.948	259.72	309.362	349.185	263.304	265.65
sp|Q13561|DCTN2_HUMAN	DCTN2	DCTN2_HUMAN Dynactin subunit 2	1563	10	C	861.867	864.651	869.642	885.343	1006.01	896.145
sp|P32322|P5CR1_HUMAN	PYCR1	P5CR1_HUMAN Pyrroline-5-carboxylate reductase 1, mitochondrial	1565	6	C	243.824	228.552	378.493	333.297	581.689	313.253
sp|P04066|FUCO_HUMAN	FUCA1	FUCO_HUMAN Tissue alpha-L-fucosidase	1566	2	C	229.23	223.313	178.398	311.19	247.378	261.43
sp|Q9BTY2|FUCO2_HUMAN	FUCA2	FUCO2_HUMAN Plasma alpha-L-fucosidase	1567	4	C	402.989	420.757	327.331	581.354	371.916	494.492
sp|P0CW22|RS17L_HUMAN	RPS17L	RS17L_HUMAN 40S ribosomal protein S17-like	1568	3	C	110.628	186.116	268.346	232.95	377.228	393.96
sp|Q02218|ODO1_HUMAN	OGDH	ODO1_HUMAN 2-oxoglutarate dehydrogenase, mitochondrial	1569	12	C	1271.07	1324.27	1348.23	1594.87	1525.2	1529.8
sp|Q8TCT9|HM13_HUMAN	HM13	HM13_HUMAN Minor histocompatibility antigen H13	1570	10	C	745.353	802.203	506.021	854.087	417.399	762.17
sp|Q9Y673|ALG5_HUMAN	ALG5	ALG5_HUMAN Dolichyl-phosphate beta-glucosyltransferase	1571	5	C	171.805	158.726	158.655	174.597	164.768	165.919
sp|Q969W9|PMEPA_HUMAN	PMEPA1	PMEPA_HUMAN Transmembrane prostate androgen-induced protein	1574	3	C	135.081	119.324	116.473	53.2248	65.4977	54.2397
sp|Q8NBW4|S38A9_HUMAN	SLC38A9	S38A9_HUMAN Putative sodium-coupled neutral amino acid transporter 9	1575	6	C	3534.06	3526.98	2166.4	2988.65	1326.29	2633.21
sp|Q6P1M0|S27A4_HUMAN	SLC27A4	S27A4_HUMAN Long-chain fatty acid transport protein 4	1576	6	C	207.231	239.215	238.026	252.558	297.015	236.985
sp|Q8WTV0-2|SCRB1_HUMAN	SCARB1	SCRB1_HUMAN Isoform 1 of Scavenger receptor class B member 1	1577	16	C	3337.95	3379.07	1959.12	2844.26	1188.82	2669.27
sp|O00232|PSD12_HUMAN	PSMD12	PSD12_HUMAN 26S proteasome non-ATPase regulatory subunit 12	1578	12	C	888.327	815.131	1100.22	988.559	984.577	1038.62
sp|P52435|RPB11_HUMAN	POLR2J	RPB11_HUMAN DNA-directed RNA polymerase II subunit RPB11-a	1579	1	C	27.5397	22.6238	27.5258	23.2437	16.6949	37.5979
sp|P06744-2|G6PI_HUMAN	GPI	G6PI_HUMAN Isoform 2 of Glucose-6-phosphate isomerase	1580	13	C	2272.69	2073.86	2012.47	1166.09	1018	1130.56
sp|Q96EU7|C1GLC_HUMAN	C1GALT1C1	C1GLC_HUMAN C1GALT1-specific chaperone 1	1581	1	C	23.8165	18.675	33.3536	15.6321	15.2021	17.923
sp|P18031|PTN1_HUMAN	PTPN1	PTN1_HUMAN Tyrosine-protein phosphatase non-receptor type 1	1582	13	C	589.737	598.8	581.349	692.156	735.125	600.363
sp|Q9BYD1|RM13_HUMAN	MRPL13	RM13_HUMAN 39S ribosomal protein L13, mitochondrial	1583	3	C	157.76	158.473	198.241	209.356	194.466	226.129
sp|Q9UNW1|MINP1_HUMAN	MINPP1	MINP1_HUMAN Multiple inositol polyphosphate phosphatase 1	1584	2	C	41.4397	34.8639	47.9632	56.7241	61.7566	49.8546
sp|Q9UI26-2|IPO11_HUMAN	IPO11	IPO11_HUMAN Isoform 2 of Importin-11	1585	1	C	106.353	108.497	106.985	138.744	101.991	127.837
sp|Q15437|SC23B_HUMAN	SEC23B	SC23B_HUMAN Protein transport protein Sec23B	1586	3	C	374.146	371.544	336.656	395.983	360.897	375.201
sp|Q15436|SC23A_HUMAN	SEC23A	SC23A_HUMAN Protein transport protein Sec23A	1586	4	C	875.607	916.068	927.201	952.655	1086.63	900.156
sp|O15320-5|CTGE5_HUMAN	CTAGE5	CTGE5_HUMAN Isoform 6 of cTAGE family member 5	1587	2	C	118.587	129.111	105.669	165.709	128.862	132.972
sp|O75674|TM1L1_HUMAN	TOM1L1	TM1L1_HUMAN TOM1-like protein 1	1588	4	C	215.813	216.865	228.757	212.068	193.609	235.328
sp|Q7KYR7-1|BT2A1_HUMAN	BTN2A1	BT2A1_HUMAN Isoform 2 of Butyrophilin subfamily 2 member A1	1589	1	C	38.4078	46.263	44.1111	34.1154	44.1812	46.3315
sp|P11117|PPAL_HUMAN	ACP2	PPAL_HUMAN Lysosomal acid phosphatase	1590	13	C	2602.23	2570.08	2185.49	2289.25	1860.31	2123.98
sp|P82650|RT22_HUMAN	MRPS22	RT22_HUMAN 28S ribosomal protein S22, mitochondrial	1591	4	C	230.738	189.5	289.458	329.57	316.059	330.686
sp|Q15642|CIP4_HUMAN	TRIP10	CIP4_HUMAN Cdc42-interacting protein 4	1592	4	C	115.651	124.073	121.059	135.109	90.5999	138.008
sp|P54709|AT1B3_HUMAN	ATP1B3	AT1B3_HUMAN Sodium/potassium-transporting ATPase subunit beta-3	1593	18	C	1713.41	1624.29	1579.51	1000.78	1000.32	952.18
sp|A0MZ66-3|SHOT1_HUMAN	KIAA1598	SHOT1_HUMAN Isoform 3 of Shootin-1	1594	4	C	81.2763	100.112	98.3157	104.317	96.5577	134.097
sp|Q9HCU5|PREB_HUMAN	PREB	PREB_HUMAN Prolactin regulatory element-binding protein	1595	1	C	67.986	83.3727	50.4836	106.368	89.9966	98.5048
sp|O43752|STX6_HUMAN	STX6	STX6_HUMAN Syntaxin-6	1596	10	C	778.006	709.304	797.581	378.857	485.85	363.473
sp|O60499|STX10_HUMAN	STX10	STX10_HUMAN Syntaxin-10	1596	2	C	242.995	202.304	202.429	126.723	105.045	133.892
sp|Q96AC1-3|FERM2_HUMAN	FERMT2	FERM2_HUMAN Isoform 3 of Fermitin family homolog 2	1597	24	C	2126.74	1936.89	1913.46	2181.06	1867.11	2127.46
sp|P19022|CADH2_HUMAN	CDH2	CADH2_HUMAN Cadherin-2	1598	19	C	2434.61	2205.07	2040.64	1498.5	1484.36	1487.89
sp|P43897|EFTS_HUMAN	TSFM	EFTS_HUMAN Elongation factor Ts, mitochondrial	1599	4	C	525.075	565.778	652.489	751.466	919.796	768.752
sp|P42224|STAT1_HUMAN	STAT1	STAT1_HUMAN Signal transducer and activator of transcription 1-alpha/beta	1600	10	C	553.239	613.456	611.504	964.526	986.256	1114.32
##sp|Q8N7X4|MAGB6_HUMAN	##MAGEB6	##MAGB6_HUMAN ##Melanoma-associated antigen B6	1602	1	C	592.753	683.647	671.827	511.478	479.949	487.197
sp|P10301|RRAS_HUMAN	RRAS	RRAS_HUMAN Ras-related protein R-Ras	1603	10	C	1297.94	1256.59	1014.81	1091.07	919.759	985.847
sp|P62070|RRAS2_HUMAN	RRAS2	RRAS2_HUMAN Ras-related protein R-Ras2	1603	3	C	192.332	165.934	156.784	147.388	138.238	146.696
sp|P22392-2|NDKB_HUMAN	NME2	NDKB_HUMAN Isoform 3 of Nucleoside diphosphate kinase B	1604	17	C	6811.09	5974.46	7932.18	3505.85	5242.25	3286.68
sp|P15531-2|NDKA_HUMAN	NME1	NDKA_HUMAN Isoform 2 of Nucleoside diphosphate kinase A	1604	1	C	539.402	517.352	541.734	299.262	323.985	282.747
sp|P50443|S26A2_HUMAN	SLC26A2	S26A2_HUMAN Sulfate transporter	1606	5	C	202.878	202.601	156.706	139.971	135.339	142.24
sp|P50402|EMD_HUMAN	EMD	EMD_HUMAN Emerin	1608	9	C	1029.69	1048.51	909.557	1202.55	1086.01	1070.22
sp|Q13185|CBX3_HUMAN	CBX3	CBX3_HUMAN Chromobox protein homolog 3	1609	4	C	305.608	296.885	404.996	537.201	474.362	524.77
sp|P83916|CBX1_HUMAN	CBX1	CBX1_HUMAN Chromobox protein homolog 1	1609	2	C	142.465	144.65	182.634	208.849	230.825	218.361
sp|Q9NXU5|ARL15_HUMAN	ARL15	ARL15_HUMAN ADP-ribosylation factor-like protein 15	1611	2	C	164.856	151.881	135.879	108.714	121.253	101.844
sp|Q06787|FMR1_HUMAN	FMR1	FMR1_HUMAN Fragile X mental retardation protein 1	1612	1	C	23.1034	31.8897	40.2249	30.2623	38.5677	32.3915
sp|Q8WWB7|NCUG1_HUMAN	C1orf85	NCUG1_HUMAN Lysosomal protein NCU-G1	1614	3	C	589.952	595.296	167.217	595.22	111.103	557.848
sp|O14579|COPE_HUMAN	COPE	COPE_HUMAN Coatomer subunit epsilon	1615	3	C	276.255	289.395	348.374	341.982	451.155	350.092
sp|Q86VZ4|LRP11_HUMAN	LRP11	LRP11_HUMAN Low-density lipoprotein receptor-related protein 11	1616	1	C	241.196	215.955	166.775	99.2998	97.0348	99.7597
sp|Q92673|SORL_HUMAN	SORL1	SORL_HUMAN Sortilin-related receptor	1617	2	C	249.362	249.248	215.791	105.88	91.6619	104.109
sp|Q8TE02-4|ELP5_HUMAN	ELP5	ELP5_HUMAN Isoform 4 of Elongator complex protein 5	1619	1	C	59.8843	62.6091	48.8289	58.2148	39.2447	70.5697
sp|Q8N5K1|CISD2_HUMAN	CISD2	CISD2_HUMAN CDGSH iron-sulfur domain-containing protein 2	1620	7	C	928.214	731.543	1029.1	658.982	995.496	623.452
sp|Q92878-2|RAD50_HUMAN	RAD50	RAD50_HUMAN Isoform 2 of DNA repair protein RAD50	1621	12	C	1091.5	1404.64	1347.82	1460	1279.82	1500.89
sp|P07737|PROF1_HUMAN	PFN1	PROF1_HUMAN Profilin-1	1622	7	C	1588.18	1641.81	1137.45	1192.43	884.874	1225.39
sp|Q99584|S10AD_HUMAN	S100A13	S10AD_HUMAN Protein S100-A13	1623	3	C	245.763	200.942	316.072	186.611	328.758	211.188
sp|P83881|RL36A_HUMAN	RPL36A	RL36A_HUMAN 60S ribosomal protein L36a	1624	3	C	350.915	397.262	470.162	645.718	637.285	743.72
sp|Q9UL25|RAB21_HUMAN	RAB21	RAB21_HUMAN Ras-related protein Rab-21	1625	6	C	628.246	578.492	567.202	440.867	426.416	423.304
sp|Q9HAT2|SIAE_HUMAN	SIAE	SIAE_HUMAN Sialate O-acetylesterase	1626	6	C	586.481	656.716	491.38	659.873	442.623	626.701
sp|Q04721|NOTC2_HUMAN	NOTCH2	NOTC2_HUMAN Neurogenic locus notch homolog protein 2	1627	15	C	1313.43	1173	1074.79	567.875	642.177	581.931
sp|P46531|NOTC1_HUMAN	NOTCH1	NOTC1_HUMAN Neurogenic locus notch homolog protein 1	1627	1	C	87.2273	90.4282	60.2909	49.3266	29.3603	43.0606
sp|A2RU67|K1467_HUMAN	KIAA1467	K1467_HUMAN Uncharacterized protein KIAA1467	1628	1	C	128.147	120.708	109.55	112.892	107.725	118.233
sp|O43264|ZW10_HUMAN	ZW10	ZW10_HUMAN Centromere/kinetochore protein zw10 homolog	1629	2	C	336.279	324.979	276.361	321.103	225.717	302.281
sp|P98173|FAM3A_HUMAN	FAM3A	FAM3A_HUMAN Protein FAM3A	1630	1	C	162.935	136.258	162.612	137.697	157.117	123.576
sp|Q9Y305-4|ACOT9_HUMAN	ACOT9	ACOT9_HUMAN Isoform 4 of Acyl-coenzyme A thioesterase 9, mitochondrial	1631	9	C	553.595	626.641	602.709	956.557	749.209	871.177
sp|A6NIZ1|RP1BL_HUMAN		RP1BL_HUMAN Ras-related protein Rap-1b-like protein	1632	4	C	1473.58	1140.3	1217.46	961.366	1372.77	906.249
sp|P62834|RAP1A_HUMAN	RAP1A	RAP1A_HUMAN Ras-related protein Rap-1A	1632	14	C	1950.92	1552.1	1602.7	1294.06	1573.71	1244.27
sp|Q15003|CND2_HUMAN	NCAPH	CND2_HUMAN Condensin complex subunit 2	1634	3	C	64.111	74.0496	69.4507	90.3668	60.0054	77.5545
sp|Q9NP61|ARFG3_HUMAN	ARFGAP3	ARFG3_HUMAN ADP-ribosylation factor GTPase-activating protein 3	1635	2	C	116.041	135.2	133.186	148.334	87.8676	142.122
sp|Q9NYF8|BCLF1_HUMAN	BCLAF1	BCLF1_HUMAN Bcl-2-associated transcription factor 1	1636	2	C	49.7866	69.5012	61.2332	85.8031	61.5186	117.677
sp|P61019|RAB2A_HUMAN	RAB2A	RAB2A_HUMAN Ras-related protein Rab-2A	1637	8	C	2145.58	1761.22	1900.46	1495.9	1683.45	1353.05
sp|Q8WUD1|RAB2B_HUMAN	RAB2B	RAB2B_HUMAN Ras-related protein Rab-2B	1637	10	C	2300.78	2009.91	1948.96	1540.62	1548.65	1373.44
sp|P29992|GNA11_HUMAN	GNA11	GNA11_HUMAN Guanine nucleotide-binding protein subunit alpha-11	1638	8	C	922.776	835.719	966.456	750.894	801.805	816.129
sp|P50148|GNAQ_HUMAN	GNAQ	GNAQ_HUMAN Guanine nucleotide-binding protein G(q) subunit alpha	1638	3	C	217.492	187.153	216.781	127.501	174.708	143.437
sp|O75821|EIF3G_HUMAN	EIF3G	EIF3G_HUMAN Eukaryotic translation initiation factor 3 subunit G	1639	9	C	873.049	937.17	991.672	1300.41	1467.98	1340.66
sp|Q7KZF4|SND1_HUMAN	SND1	SND1_HUMAN Staphylococcal nuclease domain-containing protein 1	1640	4	C	188.174	185.759	186.215	174.815	186.533	192.043
sp|Q9NQW7-3|XPP1_HUMAN	XPNPEP1	XPP1_HUMAN Isoform 3 of Xaa-Pro aminopeptidase 1	1641	11	C	1760.32	1636.97	1390.65	848.631	769.512	734.897
sp|O00462|MANBA_HUMAN	MANBA	MANBA_HUMAN Beta-mannosidase	1641	14	C	1508.74	1524.6	1193.61	1713.38	1164.67	1437.17
sp|P63098|CANB1_HUMAN	PPP3R1	CANB1_HUMAN Calcineurin subunit B type 1	1643	3	C	385.331	384.323	456.556	419.334	329.787	418.143
sp|Q99460|PSMD1_HUMAN	PSMD1	PSMD1_HUMAN 26S proteasome non-ATPase regulatory subunit 1	1645	6	C	329.747	345.846	354.651	440.2	357.85	477.549
sp|Q92600|RCD1_HUMAN	RQCD1	RCD1_HUMAN Cell differentiation protein RCD1 homolog	1646	7	C	518.091	456.36	653.203	446.004	724.241	505.975
sp|Q16864-2|VATF_HUMAN	ATP6V1F	VATF_HUMAN Isoform 2 of V-type proton ATPase subunit F	1647	5	C	1626.56	1324.59	2039.89	997.735	1944.25	944.206
sp|Q10713|MPPA_HUMAN	PMPCA	MPPA_HUMAN Mitochondrial-processing peptidase subunit alpha	1648	10	C	586.585	604.67	775.015	820.437	1038.56	817.275
sp|O60664|PLIN3_HUMAN	PLIN3	PLIN3_HUMAN Perilipin-3	1649	13	C	1660.97	1897.37	1761	2575.23	2163.52	2562.86
sp|Q12884|SEPR_HUMAN	FAP	SEPR_HUMAN Seprase	1650	8	C	668.373	630.281	521.02	782.49	547.517	762.405
sp|Q9BSH4|TACO1_HUMAN	TACO1	TACO1_HUMAN Translational activator of cytochrome c oxidase 1	1651	4	C	149.664	154.245	194.375	278.701	254.013	263.355
sp|P23193|TCEA1_HUMAN	TCEA1	TCEA1_HUMAN Transcription elongation factor A protein 1	1652	1	C	26.3333	28.9653	24.9817	25.6796	23.711	27.6203
sp|Q5UCC4|EMC10_HUMAN	EMC10	EMC10_HUMAN ER membrane protein complex subunit 10	1653	3	C	179.32	179.548	173.726	189.219	193.976	181.942
sp|O60762|DPM1_HUMAN	DPM1	DPM1_HUMAN Dolichol-phosphate mannosyltransferase	1654	11	C	771.606	892.856	766.852	1039.39	849.509	856.992
sp|Q15904|VAS1_HUMAN	ATP6AP1	VAS1_HUMAN V-type proton ATPase subunit S1	1655	12	C	2451.96	2691.26	2126.89	2189.58	1542.47	1952.37
sp|Q04837|SSBP_HUMAN	SSBP1	SSBP_HUMAN Single-stranded DNA-binding protein, mitochondrial	1656	10	C	1663.65	1758.7	2090.98	2107.28	2737.9	2007.42
sp|Q8WU90|ZC3HF_HUMAN	ZC3H15	ZC3HF_HUMAN Zinc finger CCCH domain-containing protein 15	1657	1	C	80.7059	134.24	112.37	138.22	149.93	162.44
sp|P32455|GBP1_HUMAN	GBP1	GBP1_HUMAN Interferon-induced guanylate-binding protein 1	1658	1	C	62.6909	53.9891	67.7867	85.3612	104.093	91.8355
sp|P53384|NUBP1_HUMAN	NUBP1	NUBP1_HUMAN Cytosolic Fe-S cluster assembly factor NUBP1	1659	2	C	177.86	185.183	192.278	241.825	187.148	242.451
sp|Q9H0V9-2|LMA2L_HUMAN	LMAN2L	LMA2L_HUMAN Isoform 2 of VIP36-like protein	1660	9	C	1071.72	907.284	648.881	1198.5	866.06	1049.18
sp|O76031|CLPX_HUMAN	CLPX	CLPX_HUMAN ATP-dependent Clp protease ATP-binding subunit clpX-like, mitochondrial	1662	8	C	599.279	705.403	691.856	929.314	924.374	839.829
sp|P06280|AGAL_HUMAN	GLA	AGAL_HUMAN Alpha-galactosidase A	1663	10	C	3846.36	4005.31	3585.47	4301.27	4277.41	3778.63
sp|P25398|RS12_HUMAN	RPS12	RS12_HUMAN 40S ribosomal protein S12	1664	2	C	258.92	322.52	452.679	355.003	631.86	408.807
sp|Q15084-2|PDIA6_HUMAN	PDIA6	PDIA6_HUMAN Isoform 2 of Protein disulfide-isomerase A6	1665	15	C	2214.34	2359.49	2295.06	2646.51	2452.33	2383.45
sp|P21926|CD9_HUMAN	CD9	CD9_HUMAN CD9 antigen	1666	5	C	788.888	677.472	538.402	296.332	303.486	316.6
sp|Q9BRJ2|RM45_HUMAN	MRPL45	RM45_HUMAN 39S ribosomal protein L45, mitochondrial	1667	1	C	15.7484	7.33911	25.1318	19.8774	45.8386	16.1754
sp|Q9Y385|UB2J1_HUMAN	UBE2J1	UB2J1_HUMAN Ubiquitin-conjugating enzyme E2 J1	1668	1	C	55.8863	53.5323	44.1192	67.0323	62.8446	67.1188
sp|Q9P2T1-2|GMPR2_HUMAN	GMPR2	GMPR2_HUMAN Isoform 2 of GMP reductase 2	1669	1	C	350.883	309.175	368.529	187.711	214.301	150.902
sp|P63244|GBLP_HUMAN	GNB2L1	GBLP_HUMAN Guanine nucleotide-binding protein subunit beta-2-like 1	1670	2	C	283.463	287.63	186.144	298.487	85.7573	320.182
sp|P43304|GPDM_HUMAN	GPD2	GPDM_HUMAN Glycerol-3-phosphate dehydrogenase, mitochondrial	1671	16	C	1356.12	1332.9	1429.13	1894.3	2074.87	1674.9
sp|O43760|SNG2_HUMAN	SYNGR2	SNG2_HUMAN Synaptogyrin-2	1672	1	C	71.2372	65.0835	73.9005	48.6328	62.6045	54.4736
sp|P48960|CD97_HUMAN	CD97	CD97_HUMAN CD97 antigen	1673	20	C	2752.4	2804.46	2339.99	2225.91	1949.2	2164.34
sp|Q15185|TEBP_HUMAN	PTGES3	TEBP_HUMAN Prostaglandin E synthase 3	1675	3	C	360.648	432.41	420.192	411.405	401.273	455.997
sp|O60885|BRD4_HUMAN	BRD4	BRD4_HUMAN Bromodomain-containing protein 4	1676	4	C	302.446	414.957	393.537	381.057	367.126	361.066
sp|P52907|CAZA1_HUMAN	CAPZA1	CAZA1_HUMAN F-actin-capping protein subunit alpha-1	1677	9	C	727.423	708.639	651.708	517.694	443.809	507.646
sp|P47755|CAZA2_HUMAN	CAPZA2	CAZA2_HUMAN F-actin-capping protein subunit alpha-2	1677	1	C	56.0166	59.2879	49.0446	32.3031	48.7568	52.225
sp|P61011|SRP54_HUMAN	SRP54	SRP54_HUMAN Signal recognition particle 54 kDa protein	1678	8	C	965.9	1005.03	1144	1167.12	1121.16	1050.41
sp|Q53H12|AGK_HUMAN	AGK	AGK_HUMAN Acylglycerol kinase, mitochondrial	1679	1	C	56.2772	51.1058	52.1022	60.5973	50.7248	61.9945
sp|Q16543|CDC37_HUMAN	CDC37	CDC37_HUMAN Hsp90 co-chaperone Cdc37	1680	8	C	768.375	879.798	847.185	1043.33	848.935	1114.29
sp|Q5VW38|GP107_HUMAN	GPR107	GP107_HUMAN Protein GPR107	1681	5	C	360.034	359.499	314.282	226.252	210.842	216.765
sp|Q9BZK7|TBL1R_HUMAN	TBL1XR1	TBL1R_HUMAN F-box-like/WD repeat-containing protein TBL1XR1	1682	4	C	255.938	312.029	285.543	307.971	263.031	299.072
sp|Q9Y561|LRP12_HUMAN	LRP12	LRP12_HUMAN Low-density lipoprotein receptor-related protein 12	1683	1	C	23.9251	21.7947	26.3991	15.6863	9.98623	11.6071
sp|O60502|NCOAT_HUMAN	MGEA5	NCOAT_HUMAN Bifunctional protein NCOAT	1684	2	C	146.296	160.04	140.258	129.197	149.515	130.155
sp|P98194|AT2C1_HUMAN	ATP2C1	AT2C1_HUMAN Calcium-transporting ATPase type 2C member 1	1685	11	C	1049.21	1025.5	881.19	918.679	857.53	919.578
sp|P48067-2|SC6A9_HUMAN	SLC6A9	SC6A9_HUMAN Isoform GlyT-1A of Sodium- and chloride-dependent glycine transporter 1	1687	3	C	283.098	239.014	275.058	129.133	184.069	143.329
sp|Q8TDD5|MCLN3_HUMAN	MCOLN3	MCLN3_HUMAN Mucolipin-3	1688	1	C	133.881	119.199	71.5141	134.197	76.088	115.061
sp|Q9NZ53|PDXL2_HUMAN	PODXL2	PDXL2_HUMAN Podocalyxin-like protein 2	1689	1	C	53.4738	51.6416	43.3376	41.9106	30.022	37.9506
sp|Q16706|MA2A1_HUMAN	MAN2A1	MA2A1_HUMAN Alpha-mannosidase 2	1690	6	C	245.071	254.539	179.713	211.213	151.479	202.948
sp|Q86SX6|GLRX5_HUMAN	GLRX5	GLRX5_HUMAN Glutaredoxin-related protein 5, mitochondrial	1691	2	C	60.3763	57.9036	75.1516	56.6004	107.033	62.7089
sp|Q15691|MARE1_HUMAN	MAPRE1	MARE1_HUMAN Microtubule-associated protein RP/EB family member 1	1692	7	C	813.879	821.616	1117.24	1036.58	1128.64	1090.84
sp|Q12792|TWF1_HUMAN	TWF1	TWF1_HUMAN Twinfilin-1	1693	8	C	617.719	560.513	664.576	630.395	658.149	653.638
sp|Q92820|GGH_HUMAN	GGH	GGH_HUMAN Gamma-glutamyl hydrolase	1694	16	C	3213.65	3138.38	2631.93	2617.65	2141.2	2258.2
sp|P22626|ROA2_HUMAN	HNRNPA2B1	ROA2_HUMAN Heterogeneous nuclear ribonucleoproteins A2/B1	1696	3	C	200.587	287.443	282.149	406.632	453.341	628.953
sp|Q9P015|RM15_HUMAN	MRPL15	RM15_HUMAN 39S ribosomal protein L15, mitochondrial	1697	4	C	128.903	126.753	191.266	214.006	296.592	193.61
sp|Q7Z460|CLAP1_HUMAN	CLASP1	CLAP1_HUMAN CLIP-associating protein 1	1698	1	C	147.446	152.748	137.473	158.856	171.189	212.756
tr|E7EW49|E7EW49_HUMAN	CLASP2	E7EW49_HUMAN CLIP-associating protein 2	1698	1	C	17.127	16.1445	13.6752	17.3302	20.1435	20.815
sp|O75083|WDR1_HUMAN	WDR1	WDR1_HUMAN WD repeat-containing protein 1	1699	6	C	836.521	705.458	599.147	483.643	459.083	486.843
sp|O95297-3|MPZL1_HUMAN	MPZL1	MPZL1_HUMAN Isoform 3 of Myelin protein zero-like protein 1	1701	2	C	285.747	219.624	273.12	96.9374	131.788	67.6966
sp|O95297|MPZL1_HUMAN	MPZL1	MPZL1_HUMAN Myelin protein zero-like protein 1	1701	2	C	301.525	269.443	149.324	154.694	92.4256	167.116
sp|Q99538|LGMN_HUMAN	LGMN	LGMN_HUMAN Legumain	1702	6	C	1139.54	1161.66	1013.02	1212.44	1006.82	1061.49
sp|P20042|IF2B_HUMAN	EIF2S2	IF2B_HUMAN Eukaryotic translation initiation factor 2 subunit 2	1703	2	C	39.3653	57.1842	41.5916	44.8659	49.7685	67.3261
sp|Q13137-4|CACO2_HUMAN	CALCOCO2	CACO2_HUMAN Isoform 4 of Calcium-binding and coiled-coil domain-containing protein 2	1704	7	C	1532.43	1354.8	1202	754.909	686.435	767.004
sp|Q96SL1|DIRC2_HUMAN	DIRC2	DIRC2_HUMAN Disrupted in renal carcinoma protein 2	1705	1	C	48.1124	60.62	34.2388	39.9168	14.7409	37.1308
sp|O95881|TXD12_HUMAN	TXNDC12	TXD12_HUMAN Thioredoxin domain-containing protein 12	1707	4	C	428.667	337.488	519.666	409.251	564.959	348.122
sp|P56589|PEX3_HUMAN	PEX3	PEX3_HUMAN Peroxisomal biogenesis factor 3	1708	1	C	24.6188	24.3669	30.1889	46.5865	53.0063	35.0009
sp|O00461|GOLI4_HUMAN	GOLIM4	GOLI4_HUMAN Golgi integral membrane protein 4	1709	8	C	1233.72	1154.15	1163.3	988.686	967.809	937.835
sp|Q16881|TRXR1_HUMAN	TXNRD1	TRXR1_HUMAN Thioredoxin reductase 1, cytoplasmic	1710	35	C	6765.04	6482.16	6211.27	4590.67	4959.4	4507.4
sp|O95816|BAG2_HUMAN	BAG2	BAG2_HUMAN BAG family molecular chaperone regulator 2	1711	8	C	847.494	735.241	992.445	671.62	975.331	719.589
sp|O60684|IMA7_HUMAN	KPNA6	IMA7_HUMAN Importin subunit alpha-7	1712	4	C	307.519	289.102	257.535	330.251	190.385	356.591
sp|P52294|IMA5_HUMAN	KPNA1	IMA5_HUMAN Importin subunit alpha-5	1712	4	C	332.584	305.876	295.091	301.371	285.67	301.545
sp|O60701|UGDH_HUMAN	UGDH	UGDH_HUMAN UDP-glucose 6-dehydrogenase	1713	13	C	1740.59	1600.8	1528.35	1361.15	1198.25	1382.74
sp|Q96A54|ADR1_HUMAN	ADIPOR1	ADR1_HUMAN Adiponectin receptor protein 1	1714	2	C	308.855	264.83	197.113	109.352	78.9131	116.583
sp|Q96B36-3|AKTS1_HUMAN	AKT1S1	AKTS1_HUMAN Isoform 3 of Proline-rich AKT1 substrate 1	1715	3	C	472.031	483.836	407.523	445.247	479.493	426.964
sp|Q05682|CALD1_HUMAN	CALD1	CALD1_HUMAN Caldesmon	1716	19	C	1665.93	1979.96	1822.22	2519.9	2293.79	2466.45
sp|O75368|SH3L1_HUMAN	SH3BGRL	SH3L1_HUMAN SH3 domain-binding glutamic acid-rich-like protein	1717	4	C	512.512	456.814	525.956	411.207	429.646	405.516
sp|O15162|PLS1_HUMAN	PLSCR1	PLS1_HUMAN Phospholipid scramblase 1	1719	2	C	290.258	292.643	166.195	285.788	119.782	234.749
sp|P54289|CA2D1_HUMAN	CACNA2D1	CA2D1_HUMAN Voltage-dependent calcium channel subunit alpha-2/delta-1	1720	3	C	398.606	384.179	364.354	327.448	403.722	343.446
sp|P54289-4|CA2D1_HUMAN	CACNA2D1	CA2D1_HUMAN Isoform 4 of Voltage-dependent calcium channel subunit alpha-2/delta-1	1720	1	C	26.6369	30.5904	15.7988	21.6424	8.90708	28.3789
sp|Q9UII2|ATIF1_HUMAN	ATPIF1	ATIF1_HUMAN ATPase inhibitor, mitochondrial	1721	2	C	586.248	521.656	566.687	954.013	598.083	789.84
sp|Q8NC51|PAIRB_HUMAN	SERBP1	PAIRB_HUMAN Plasminogen activator inhibitor 1 RNA-binding protein	1722	19	C	2304.42	3026.95	2669.7	3010.05	2620.13	3712.44
sp|Q9UNI6|DUS12_HUMAN	DUSP12	DUS12_HUMAN Dual specificity protein phosphatase 12	1724	2	C	115.057	107.762	139.998	149.393	146.13	151.943
sp|P62280|RS11_HUMAN	RPS11	RS11_HUMAN 40S ribosomal protein S11	1725	6	C	479.05	552.548	689.932	750.442	1011.74	1038.59
sp|P63172|DYLT1_HUMAN	DYNLT1	DYLT1_HUMAN Dynein light chain Tctex-type 1	1726	2	C	51.2165	63.7344	53.9496	84.4389	78.3673	90.2108
sp|Q96EI5-2|TCAL4_HUMAN	TCEAL4	TCAL4_HUMAN Isoform 2 of Transcription elongation factor A protein-like 4	1727	5	C	360.134	490.943	481.684	473.613	519.353	528.861
sp|O60925|PFD1_HUMAN	PFDN1	PFD1_HUMAN Prefoldin subunit 1	1728	4	C	896.122	887.732	1245.2	1038.78	1564.23	1099.12
sp|O95721|SNP29_HUMAN	SNAP29	SNP29_HUMAN Synaptosomal-associated protein 29	1729	2	C	63.453	70.4514	76.427	145.516	98.8014	117.62
sp|Q13164|MK07_HUMAN	MAPK7	MK07_HUMAN Mitogen-activated protein kinase 7	1730	1	C	18.6049	21.5671	37.7824	26.0244	29.2359	38.1674
sp|Q92552|RT27_HUMAN	MRPS27	RT27_HUMAN 28S ribosomal protein S27, mitochondrial	1731	2	C	167.365	139.498	233.417	211.45	287.615	228.172
sp|Q9UBE0|SAE1_HUMAN	SAE1	SAE1_HUMAN SUMO-activating enzyme subunit 1	1732	1	C	42.8078	35.2464	46.1909	54.0545	41.1795	53.9555
sp|Q8IY67-2|RAVR1_HUMAN	RAVER1	RAVR1_HUMAN Isoform 2 of Ribonucleoprotein PTB-binding 1	1733	3	C	187.69	193.63	230.68	311.528	216.336	238.185
sp|O00400|ACATN_HUMAN	SLC33A1	ACATN_HUMAN Acetyl-coenzyme A transporter 1	1735	3	C	199.618	181.384	167.433	162.814	133.636	157.246
sp|Q9H5I5-4|PIEZ2_HUMAN	PIEZO2	PIEZ2_HUMAN Isoform 4 of Piezo-type mechanosensitive ion channel component 2	1736	2	C	43.9568	41.7744	34.9919	36.7903	24.721	23.1628
sp|Q96C01|F136A_HUMAN	FAM136A	F136A_HUMAN Protein FAM136A	1737	2	C	141.384	129.583	224.164	224.445	401.729	203.991
sp|Q9NRF9|DPOE3_HUMAN	POLE3	DPOE3_HUMAN DNA polymerase epsilon subunit 3	1738	1	C	24.0121	31.661	35.1701	44.1638	48.0965	42.93
sp|Q15056|IF4H_HUMAN	EIF4H	IF4H_HUMAN Eukaryotic translation initiation factor 4H	1739	4	C	476.536	654.816	571.95	687.342	626.45	791.333
sp|Q04756|HGFA_HUMAN	HGFAC	HGFA_HUMAN Hepatocyte growth factor activator	1740	5	C	1169.46	1236.97	1046.09	1070.4	945.381	1143.84
sp|P47712|PA24A_HUMAN	PLA2G4A	PA24A_HUMAN Cytosolic phospholipase A2	1741	4	C	270.997	256.082	229.289	280.231	244.408	225.432
sp|P62750|RL23A_HUMAN	RPL23A	RL23A_HUMAN 60S ribosomal protein L23a	1742	9	C	1395.09	1662.02	2490.1	2735.95	3616.73	3281.23
sp|Q15428|SF3A2_HUMAN	SF3A2	SF3A2_HUMAN Splicing factor 3A subunit 2	1743	1	C	154.128	171.343	221.545	248.959	256.468	233.656
sp|P19438|TNR1A_HUMAN	TNFRSF1A	TNR1A_HUMAN Tumor necrosis factor receptor superfamily member 1A	1746	3	C	244.379	298.652	119.867	119.417	40.9815	114.412
sp|P12955|PEPD_HUMAN	PEPD	PEPD_HUMAN Xaa-Pro dipeptidase	1747	1	C	59.1693	57.3017	40.8363	34.1762	25.9305	34.8932
sp|Q9H3P2|NELFA_HUMAN	NELFA	NELFA_HUMAN Negative elongation factor A	1748	2	C	110.559	109.408	153.448	135.317	217.281	144.221
sp|Q14849-3|STAR3_HUMAN	STARD3	STAR3_HUMAN Isoform 3 of StAR-related lipid transfer protein 3	1749	2	C	167.984	139.885	134.301	127.659	76.1044	102.576
sp|O75534-3|CSDE1_HUMAN	CSDE1	CSDE1_HUMAN Isoform 3 of Cold shock domain-containing protein E1	1750	5	C	263.913	324.676	260.422	279.236	322.146	347.962
sp|O00267|SPT5H_HUMAN	SUPT5H	SPT5H_HUMAN Transcription elongation factor SPT5	1751	3	C	185.965	241.686	213.75	185.515	125.3	222.58
sp|Q96A33|CCD47_HUMAN	CCDC47	CCD47_HUMAN Coiled-coil domain-containing protein 47	1752	13	C	910.59	983.56	873.392	1162.4	1038.12	1073.24
sp|Q8NBJ7|SUMF2_HUMAN	SUMF2	SUMF2_HUMAN Sulfatase-modifying factor 2	1753	5	C	220.136	215.45	262.429	254.262	340.711	259.633
sp|P22307|NLTP_HUMAN	SCP2	NLTP_HUMAN Non-specific lipid-transfer protein	1754	13	C	1942.22	1806.79	1964.53	2277.26	2310.81	2142.33
sp|P40261|NNMT_HUMAN	NNMT	NNMT_HUMAN Nicotinamide N-methyltransferase	1755	5	C	525.688	417.39	416.145	496.358	401.59	528.047
sp|P43686|PRS6B_HUMAN	PSMC4	PRS6B_HUMAN 26S protease regulatory subunit 6B	1756	4	C	463.163	485.111	554.267	589.549	620.938	608.8
sp|Q03519|TAP2_HUMAN	TAP2	TAP2_HUMAN Antigen peptide transporter 2	1757	4	C	308.508	310.115	286.283	365.242	373.921	341.636
sp|O95571|ETHE1_HUMAN	ETHE1	ETHE1_HUMAN Persulfide dioxygenase ETHE1, mitochondrial	1758	6	C	342.977	363.03	363.628	499.216	520.554	406.802
sp|Q15631|TSN_HUMAN	TSN	TSN_HUMAN Translin	1759	7	C	2146.3	1729.31	2422.38	1379.31	1851.87	1308.57
sp|Q9Y263|PLAP_HUMAN	PLAA	PLAP_HUMAN Phospholipase A-2-activating protein	1760	13	C	1168.28	1514.77	1009.85	1504.68	940.784	1593.16
sp|Q9UMR5|PPT2_HUMAN	PPT2	PPT2_HUMAN Lysosomal thioesterase PPT2	1761	3	C	404.555	440.303	379.601	378.616	285.871	305.834
sp|P49821|NDUV1_HUMAN	NDUFV1	NDUV1_HUMAN NADH dehydrogenase [ubiquinone] flavoprotein 1, mitochondrial	1762	4	C	250.198	267.668	244.806	297.492	301.126	261.819
sp|Q16270|IBP7_HUMAN	IGFBP7	IBP7_HUMAN Insulin-like growth factor-binding protein 7	1763	5	C	870.568	905.596	677.612	652.207	444.221	586.368
sp|Q96IZ0|PAWR_HUMAN	PAWR	PAWR_HUMAN PRKC apoptosis WT1 regulator protein	1764	4	C	288.623	356.588	316.168	386.607	382.007	380.77
sp|P35613|BASI_HUMAN	BSG	BASI_HUMAN Basigin	1765	29	C	2700.86	2384.93	2165.06	2250.42	2157.33	2173.99
sp|O43181|NDUS4_HUMAN	NDUFS4	NDUS4_HUMAN NADH dehydrogenase [ubiquinone] iron-sulfur protein 4, mitochondrial	1766	2	C	186.468	179.867	173.805	196.62	199.547	148.405
sp|Q9NUM4|T106B_HUMAN	TMEM106B	T106B_HUMAN Transmembrane protein 106B	1767	10	C	2700.37	2928.9	2433.49	2080.18	1802.17	1881.76
sp|Q96A26|F162A_HUMAN	FAM162A	F162A_HUMAN Protein FAM162A	1768	4	C	261.593	235.555	310.77	326.267	258.373	327.71
sp|Q9Y512|SAM50_HUMAN	SAMM50	SAM50_HUMAN Sorting and assembly machinery component 50 homolog	1769	5	C	567.624	576.176	467.811	584.429	499.066	586.32
sp|O15121|DEGS1_HUMAN	DEGS1	DEGS1_HUMAN Sphingolipid delta(4)-desaturase DES1	1770	1	C	43.617	31.1202	32.7142	48.7304	24.5226	45.657
sp|P08697|A2AP_HUMAN	SERPINF2	A2AP_HUMAN Alpha-2-antiplasmin	1771	3	C	918.423	735.678	878.687	416.395	296.684	409.331
sp|Q13287|NMI_HUMAN	NMI	NMI_HUMAN N-myc-interactor	1775	1	C	32.4138	39.1015	34.3707	29.4941	34.3293	41.2126
sp|Q12906-7|ILF3_HUMAN	ILF3	ILF3_HUMAN Isoform 7 of Interleukin enhancer-binding factor 3	1776	1	C	44.9452	51.2654	64.1632	76.1176	64.7631	81.7842
sp|Q8N8S7|ENAH_HUMAN	ENAH	ENAH_HUMAN Protein enabled homolog	1777	9	C	705.778	695.94	690.552	810.821	538.668	800.834
sp|Q9UK76|HN1_HUMAN	HN1	HN1_HUMAN Hematological and neurological expressed 1 protein	1778	5	C	200.138	208.364	168.461	189.702	175.443	198.857
sp|Q9UQ35|SRRM2_HUMAN	SRRM2	SRRM2_HUMAN Serine/arginine repetitive matrix protein 2	1779	3	C	137.664	186.849	206.739	211.94	212.846	182.054
sp|Q9ULC3|RAB23_HUMAN	RAB23	RAB23_HUMAN Ras-related protein Rab-23	1780	5	C	422.022	375.764	376.642	424.594	450.823	389.638
sp|O76070|SYUG_HUMAN	SNCG	SYUG_HUMAN Gamma-synuclein	1781	7	C	657.938	776.203	849.697	999.307	1061.3	1163.63
sp|Q9UHG3|PCYOX_HUMAN	PCYOX1	PCYOX_HUMAN Prenylcysteine oxidase 1	1782	24	C	3267.39	3235.01	2826.9	3880.23	2904.36	3305.29
sp|P10606|COX5B_HUMAN	COX5B	COX5B_HUMAN Cytochrome c oxidase subunit 5B, mitochondrial	1783	6	C	571.636	534.081	1350.76	744.82	2967.81	647.497
sp|Q8N4H5-2|TOM5_HUMAN	TOMM5	TOM5_HUMAN Isoform 2 of Mitochondrial import receptor subunit TOM5 homolog	1784	2	C	165.562	157.832	179.963	152.609	65.917	147.821
sp|Q5TDH0-3|DDI2_HUMAN	DDI2	DDI2_HUMAN Isoform 3 of Protein DDI1 homolog 2	1785	1	C	18.8549	13.3738	24.5062	18.1805	20.5705	22.5415
sp|Q9NVG8|TBC13_HUMAN	TBC1D13	TBC13_HUMAN TBC1 domain family member 13	1786	1	C	17.4215	10.7246	27.5206	20.1139	16.5316	29.9846
sp|P78417|GSTO1_HUMAN	GSTO1	GSTO1_HUMAN Glutathione S-transferase omega-1	1787	4	C	919.016	735.606	862.12	472.963	316.106	445.992
sp|O75348|VATG1_HUMAN	ATP6V1G1	VATG1_HUMAN V-type proton ATPase subunit G 1	1789	2	C	152.676	94.6952	138.345	108.203	117.103	82.3505
sp|Q6WKZ4|RFIP1_HUMAN	RAB11FIP1	RFIP1_HUMAN Rab11 family-interacting protein 1	1790	6	C	425.098	339.723	313.696	477.157	467.623	481.517
sp|Q9Y5K5|UCHL5_HUMAN	UCHL5	UCHL5_HUMAN Ubiquitin carboxyl-terminal hydrolase isozyme L5	1791	8	C	880.417	967.309	1110.22	1078.39	1179.45	1131.54
sp|P51159|RB27A_HUMAN	RAB27A	RB27A_HUMAN Ras-related protein Rab-27A	1792	6	C	686.147	604.26	755.593	529.1	707.62	487.449
sp|P62316|SMD2_HUMAN	SNRPD2	SMD2_HUMAN Small nuclear ribonucleoprotein Sm D2	1793	4	C	252.931	298.14	447.216	358.848	459.604	377.654
sp|Q9Y6W5|WASF2_HUMAN	WASF2	WASF2_HUMAN Wiskott-Aldrich syndrome protein family member 2	1794	5	C	146.24	148.685	122.973	197.039	140.231	206.68
sp|Q969G5|PRDBP_HUMAN	PRKCDBP	PRDBP_HUMAN Protein kinase C delta-binding protein	1796	2	C	79.3388	80.6411	68.0874	102.805	71.091	119.752
sp|Q8NI22|MCFD2_HUMAN	MCFD2	MCFD2_HUMAN Multiple coagulation factor deficiency protein 2	1797	2	C	129.707	120.79	115.316	157.05	72.0605	129.261
sp|Q9H5V8|CDCP1_HUMAN	CDCP1	CDCP1_HUMAN CUB domain-containing protein 1	1798	13	C	797.529	816.91	671.422	905.205	664.702	826.427
sp|Q01628|IFM3_HUMAN	IFITM3	IFM3_HUMAN Interferon-induced transmembrane protein 3	1799	7	C	1401.79	1016.25	546.742	482.235	315.535	542.561
sp|Q99720|SGMR1_HUMAN	SIGMAR1	SGMR1_HUMAN Sigma non-opioid intracellular receptor 1	1800	6	C	967.598	945.239	767.164	774.614	534.682	747.151
sp|Q13126-2|MTAP_HUMAN	MTAP	MTAP_HUMAN Isoform 2 of S-methyl-5'-thioadenosine phosphorylase	1801	6	C	608.692	541.763	439.685	302.41	241.792	311.025
sp|O15212|PFD6_HUMAN	PFDN6	PFD6_HUMAN Prefoldin subunit 6	1802	8	C	1588.23	1445.5	1951.56	1653.9	1333.51	1654.9
sp|O60828|PQBP1_HUMAN	PQBP1	PQBP1_HUMAN Polyglutamine-binding protein 1	1803	4	C	164.941	200.245	198.908	231.278	206.633	224.565
sp|Q6P2Q9|PRP8_HUMAN	PRPF8	PRP8_HUMAN Pre-mRNA-processing-splicing factor 8	1804	2	C	65.529	93.5692	78.4451	98.906	75.46	92.9766
sp|Q12874|SF3A3_HUMAN	SF3A3	SF3A3_HUMAN Splicing factor 3A subunit 3	1805	3	C	318.891	411.985	436.34	541.238	476.093	527.689
sp|Q9Y3U8|RL36_HUMAN	RPL36	RL36_HUMAN 60S ribosomal protein L36	1806	1	C	24.9462	26.8517	37.9653	31.4762	37.8097	29.4905
sp|Q12768|STRUM_HUMAN	KIAA0196	STRUM_HUMAN WASH complex subunit strumpellin	1807	2	C	41.8349	40.6595	33.4252	51.6956	29.5861	47.9186
sp|P61073-2|CXCR4_HUMAN	CXCR4	CXCR4_HUMAN Isoform 2 of C-X-C chemokine receptor type 4	1808	6	C	1982.95	1777.54	1138.01	1041.8	698.386	1075.12
sp|P55735|SEC13_HUMAN	SEC13	SEC13_HUMAN Protein SEC13 homolog	1809	2	C	96.7172	106.619	85.54	102.597	52.5965	113.549
sp|Q8N766|EMC1_HUMAN	EMC1	EMC1_HUMAN ER membrane protein complex subunit 1	1810	19	C	1395.58	1291.1	1064.82	1367.04	1003.41	1220.9
sp|P04150-3|GCR_HUMAN	NR3C1	GCR_HUMAN Isoform Alpha-2 of Glucocorticoid receptor	1811	2	C	129.143	122.485	125.839	192.473	179.027	167.173
sp|Q8N183|MIMIT_HUMAN	NDUFAF2	MIMIT_HUMAN Mimitin, mitochondrial	1813	8	C	1228.91	1062.82	1517.8	2463.74	1808.48	1858.96
sp|P82094-2|TMF1_HUMAN	TMF1	TMF1_HUMAN Isoform 2 of TATA element modulatory factor	1815	1	C	57.6736	62.0827	71.6984	60.9268	78.008	57.6899
sp|P78552|I13R1_HUMAN	IL13RA1	I13R1_HUMAN Interleukin-13 receptor subunit alpha-1	1816	3	C	416.895	355.559	284.372	150.083	125.278	177.336
sp|Q9UL26|RB22A_HUMAN	RAB22A	RB22A_HUMAN Ras-related protein Rab-22A	1817	1	C	104.35	90.7419	85.368	81.033	48.7961	84.589
sp|Q8NBI5|S43A3_HUMAN	SLC43A3	S43A3_HUMAN Solute carrier family 43 member 3	1818	2	C	1094	1001.53	872.027	566.612	348.718	478.386
sp|P04844|RPN2_HUMAN	RPN2	RPN2_HUMAN Dolichyl-diphosphooligosaccharide--protein glycosyltransferase subunit 2	1819	27	C	4091.78	3889.56	3375.26	4612.69	2951.85	4067.31
sp|Q15031|SYLM_HUMAN	LARS2	SYLM_HUMAN Probable leucine--tRNA ligase, mitochondrial	1820	6	C	346.325	343.012	395.692	527.294	530.763	473.135
sp|Q15714|T22D1_HUMAN	TSC22D1	T22D1_HUMAN TSC22 domain family protein 1	1821	3	C	299.983	305.633	346.029	372.908	401.66	401.81
sp|P49915|GUAA_HUMAN	GMPS	GUAA_HUMAN GMP synthase [glutamine-hydrolyzing]	1824	1	C	29.1588	35.1897	38.1979	40.8267	46.9705	36.8254
sp|Q8NBJ5|GT251_HUMAN	COLGALT1	GT251_HUMAN Procollagen galactosyltransferase 1	1825	15	C	1320.52	1234.35	1266.79	1467.61	1475.41	1339.37
sp|Q8ND56-2|LS14A_HUMAN	LSM14A	LS14A_HUMAN Isoform 2 of Protein LSM14 homolog A	1826	1	C	48.4101	57.7775	54.4563	60.8719	58.244	77.7103
sp|O75391|SPAG7_HUMAN	SPAG7	SPAG7_HUMAN Sperm-associated antigen 7	1827	3	C	291.95	349.117	447.731	478.095	460.065	465.899
sp|Q9Y2T3-3|GUAD_HUMAN	GDA	GUAD_HUMAN Isoform 3 of Guanine deaminase	1828	9	C	1677.28	1533.85	1355.35	558.399	456.647	580.837
sp|P30530|UFO_HUMAN	AXL	UFO_HUMAN Tyrosine-protein kinase receptor UFO	1829	7	C	429.358	388.899	275.483	302.389	239.874	281.488
sp|Q96EC8|YIPF6_HUMAN	YIPF6	YIPF6_HUMAN Protein YIPF6	1830	1	C	19.8137	17.5962	21.8268	16.6525	13.8914	20.039
sp|Q9Y5M8|SRPRB_HUMAN	SRPRB	SRPRB_HUMAN Signal recognition particle receptor subunit beta	1831	5	C	811.552	735.187	907.476	822.278	814.458	677.938
sp|O15400|STX7_HUMAN	STX7	STX7_HUMAN Syntaxin-7	1832	6	C	677.614	500.189	764.344	665.146	850.897	587.58
sp|Q01105|SET_HUMAN	SET	SET_HUMAN Protein SET	1833	6	C	661.339	628.804	818.983	707.647	856.546	774.056
sp|Q01518|CAP1_HUMAN	CAP1	CAP1_HUMAN Adenylyl cyclase-associated protein 1	1834	19	C	4459.16	4249.75	3958.57	3740.41	3264.34	3768.75
sp|O00469-2|PLOD2_HUMAN	PLOD2	PLOD2_HUMAN Isoform 2 of Procollagen-lysine,2-oxoglutarate 5-dioxygenase 2	1835	16	C	1914.05	1933.89	1628.56	2106.37	1569.2	2012.73
sp|Q9NYG2-2|ZDHC3_HUMAN	ZDHHC3	ZDHC3_HUMAN Isoform 2 of Palmitoyltransferase ZDHHC3	1836	1	C	19.9934	17.3114	22.1996	19.8554	35.3771	10.5147
sp|Q5BJF2|TMM97_HUMAN	TMEM97	TMM97_HUMAN Transmembrane protein 97	1837	2	C	201.077	158.778	168.394	111.233	86.1203	121.496
sp|Q2TAL8|QRIC1_HUMAN	QRICH1	QRIC1_HUMAN Glutamine-rich protein 1	1838	5	C	371.137	520.492	448.904	521.202	538.022	567.437
sp|O95164|UBL3_HUMAN	UBL3	UBL3_HUMAN Ubiquitin-like protein 3	1839	2	C	266.141	241.611	197.666	125.27	105.083	133.472
sp|Q9Y5J7|TIM9_HUMAN	TIMM9	TIM9_HUMAN Mitochondrial import inner membrane translocase subunit Tim9	1840	1	C	184.066	155.224	231.421	200.14	338.543	192.998
sp|Q9BXP5|SRRT_HUMAN	SRRT	SRRT_HUMAN Serrate RNA effector molecule homolog	1841	12	C	919.075	1262.2	1013.09	1274.71	870.26	1342.04
sp|P38571|LICH_HUMAN	LIPA	LICH_HUMAN Lysosomal acid lipase/cholesteryl ester hydrolase	1842	4	C	479.487	501.272	353.933	450.952	180.385	406.135
sp|O60231|DHX16_HUMAN	DHX16	DHX16_HUMAN Putative pre-mRNA-splicing factor ATP-dependent RNA helicase DHX16	1843	1	C	35.8648	49.7518	42.1962	55.5529	40.6329	50.7874
sp|P46777|RL5_HUMAN	RPL5	RL5_HUMAN 60S ribosomal protein L5	1844	8	C	1391.7	1637.02	1863.66	2276.13	2395.01	2494.6
sp|P60903|S10AA_HUMAN	S100A10	S10AA_HUMAN Protein S100-A10	1845	2	C	283.256	209.5	283.905	245.252	250.319	208.426
sp|Q16851|UGPA_HUMAN	UGP2	UGPA_HUMAN UTP--glucose-1-phosphate uridylyltransferase	1846	18	C	2313.06	2187.33	2287.17	2226.46	2109.36	2228.21
sp|O60826|CCD22_HUMAN	CCDC22	CCD22_HUMAN Coiled-coil domain-containing protein 22	1847	8	C	328.777	306.562	344.153	459.554	502.54	381.157
sp|Q5SW79|CE170_HUMAN	CEP170	CE170_HUMAN Centrosomal protein of 170 kDa	1848	1	C	29.6393	33.7437	58.5079	53.6315	48.7125	48.9683
sp|P78347|GTF2I_HUMAN	GTF2I	GTF2I_HUMAN General transcription factor II-I	1849	4	C	127.531	148.13	131.831	151.028	143.251	148.198
sp|Q96B67|ARRD3_HUMAN	ARRDC3	ARRD3_HUMAN Arrestin domain-containing protein 3	1850	5	C	804.676	757.19	685.909	406.571	417.833	397.525
sp|P22681|CBL_HUMAN	CBL	CBL_HUMAN E3 ubiquitin-protein ligase CBL	1851	1	C	27.3409	34.3505	33.4044	41.85	31.3389	36.9949
sp|P51648-2|AL3A2_HUMAN	ALDH3A2	AL3A2_HUMAN Isoform 2 of Fatty aldehyde dehydrogenase	1853	12	C	900.402	922.497	1041.74	1351.89	1613.07	1278.22
sp|P13995|MTDC_HUMAN	MTHFD2	MTDC_HUMAN Bifunctional methylenetetrahydrofolate dehydrogenase/cyclohydrolase, mitochondrial	1855	4	C	123.43	111.42	128.488	195.64	207.637	182.167
sp|Q5T653|RM02_HUMAN	MRPL2	RM02_HUMAN 39S ribosomal protein L2, mitochondrial	1856	3	C	194.428	194.683	228.534	286.091	259.08	271.426
sp|Q13347|EIF3I_HUMAN	EIF3I	EIF3I_HUMAN Eukaryotic translation initiation factor 3 subunit I	1857	10	C	1139.59	1352.18	1213.65	1671.52	1561.51	1682.97
sp|Q6UXD5-5|SE6L2_HUMAN	SEZ6L2	SE6L2_HUMAN Isoform 5 of Seizure 6-like protein 2	1858	3	C	210.855	198.018	173.991	180.434	168.069	151.91
sp|P62857|RS28_HUMAN	RPS28	RS28_HUMAN 40S ribosomal protein S28	1859	8	C	696.274	838.553	964.033	819.73	1186.96	918.415
sp|P30876|RPB2_HUMAN	POLR2B	RPB2_HUMAN DNA-directed RNA polymerase II subunit RPB2	1861	1	C	17.0297	20.342	19.6207	18.5198	16.3162	14.3565
sp|Q08722|CD47_HUMAN	CD47	CD47_HUMAN Leukocyte surface antigen CD47	1863	2	C	144.791	143.076	133.368	106.265	108.854	107.368
sp|Q03518|TAP1_HUMAN	TAP1	TAP1_HUMAN Antigen peptide transporter 1	1865	3	C	132.064	138.673	117.038	271.837	211.08	260.169
sp|Q8NE00|TM104_HUMAN	TMEM104	TM104_HUMAN Transmembrane protein 104	1866	1	C	16.9048	23.5004	14.4141	21.0964	16.3101	16.0773
sp|P40763|STAT3_HUMAN	STAT3	STAT3_HUMAN Signal transducer and activator of transcription 3	1867	10	C	528.501	515.384	502.808	500.796	550.166	572.154
sp|P02662|CASA1_BOVIN_contaminant	CSN1S1	CASA1_BOVIN_contaminant Alpha-S1-casein	1868	8	C	219.398	263.464	10461.1	310.273	112.227	890.489
sp|P61221|ABCE1_HUMAN	ABCE1	ABCE1_HUMAN ATP-binding cassette sub-family E member 1	1869	3	C	95.2538	86.3914	92.2519	74.9767	81.9789	84.0288
sp|Q6NUK1|SCMC1_HUMAN	SLC25A24	SCMC1_HUMAN Calcium-binding mitochondrial carrier protein SCaMC-1	1870	17	C	2188.75	2125.16	2147.65	2755.45	2669.89	2559.94
sp|P0CG48|UBC_HUMAN	UBC	UBC_HUMAN Polyubiquitin-C	1871	21	C	4996.39	5126.1	3280.39	3628.45	2553.41	3119.79
sp|Q14008-3|CKAP5_HUMAN	CKAP5	CKAP5_HUMAN Isoform 3 of Cytoskeleton-associated protein 5	1872	5	C	244.84	251.001	219.643	239.395	258.897	238.282
sp|Q15392|DHC24_HUMAN	DHCR24	DHC24_HUMAN Delta(24)-sterol reductase	1873	6	C	604.221	610.325	552.302	615.886	446.062	612.68
sp|O75175|CNOT3_HUMAN	CNOT3	CNOT3_HUMAN CCR4-NOT transcription complex subunit 3	1874	3	C	195.202	220.411	209.346	241.403	204.119	231.011
sp|Q14694-2|UBP10_HUMAN	USP10	UBP10_HUMAN Isoform 2 of Ubiquitin carboxyl-terminal hydrolase 10	1875	1	C	24.7319	26.3157	31.1285	41.8611	30.2499	35.9763
sp|P82673|RT35_HUMAN	MRPS35	RT35_HUMAN 28S ribosomal protein S35, mitochondrial	1876	2	C	228.863	208.688	216.815	306.446	195.454	312.385
sp|Q96A65|EXOC4_HUMAN	EXOC4	EXOC4_HUMAN Exocyst complex component 4	1877	3	C	100.777	95.6765	93.6227	95.3195	88.5419	91.1716
sp|Q8TF74|WIPF2_HUMAN	WIPF2	WIPF2_HUMAN WAS/WASL-interacting protein family member 2	1878	1	C	20.5726	20.9814	14.6207	22.0141	21.9711	22.5042
sp|Q8TAQ2|SMRC2_HUMAN	SMARCC2	SMRC2_HUMAN SWI/SNF complex subunit SMARCC2	1882	2	C	115.493	186.532	143.775	209.274	239.799	227.915
sp|P78310|CXAR_HUMAN	CXADR	CXAR_HUMAN Coxsackievirus and adenovirus receptor	1884	12	C	967.329	898.512	921.579	638.902	794.842	633.54
sp|O96019|ACL6A_HUMAN	ACTL6A	ACL6A_HUMAN Actin-like protein 6A	1885	2	C	41.9563	57.8914	40.8621	51.609	45.2625	57.5602
sp|O00203|AP3B1_HUMAN	AP3B1	AP3B1_HUMAN AP-3 complex subunit beta-1	1886	8	C	810.542	902.087	824.455	953.154	836.35	1085.58
sp|Q13228|SBP1_HUMAN	SELENBP1	SBP1_HUMAN Selenium-binding protein 1	1887	8	C	882.402	874.376	733.282	661.223	555.452	644.852
sp|Q9BXB1|LGR4_HUMAN	LGR4	LGR4_HUMAN Leucine-rich repeat-containing G-protein coupled receptor 4	1888	2	C	103.401	129.605	104.719	112.307	76.9208	104.547
sp|P15941-2|MUC1_HUMAN	MUC1	MUC1_HUMAN Isoform 2 of Mucin-1	1889	2	C	485.287	507.603	372.711	400.745	346.328	439.28
sp|Q8N2G8|GHDC_HUMAN	GHDC	GHDC_HUMAN GH3 domain-containing protein	1890	2	C	46.3195	50.7207	48.4253	52.1615	20.8339	53.0803
sp|P17900|SAP3_HUMAN	GM2A	SAP3_HUMAN Ganglioside GM2 activator	1891	6	C	980.361	966.041	730.717	1031.15	694.817	860.064
sp|P53367-2|ARFP1_HUMAN	ARFIP1	ARFP1_HUMAN Isoform A of Arfaptin-1	1893	6	C	306.836	313.764	364.683	295.178	406.253	310.533
sp|P53365|ARFP2_HUMAN	ARFIP2	ARFP2_HUMAN Arfaptin-2	1893	5	C	192.359	175.42	220.279	202.415	270.236	226.959
sp|P37840|SYUA_HUMAN	SNCA	SYUA_HUMAN Alpha-synuclein	1894	6	C	1250.12	2068.65	1602.88	2370.26	1778.91	2348.72
sp|P16152|CBR1_HUMAN	CBR1	CBR1_HUMAN Carbonyl reductase [NADPH] 1	1895	2	C	171	165.094	149.968	167.715	129.769	174.463
sp|Q8IWJ2|GCC2_HUMAN	GCC2	GCC2_HUMAN GRIP and coiled-coil domain-containing protein 2	1897	2	C	90.8979	87.0425	89.4983	136.364	96.2539	131.691
sp|Q9C029|TRIM7_HUMAN	TRIM7	TRIM7_HUMAN Tripartite motif-containing protein 7	1898	1	C	23.4594	42.4907	35.2736	27.0808	22.8932	26.08
sp|Q9UK23|NAGPA_HUMAN	NAGPA	NAGPA_HUMAN N-acetylglucosamine-1-phosphodiester alpha-N-acetylglucosaminidase	1899	2	C	106.028	112.572	102.549	63.655	60.988	53.3674
sp|Q13636|RAB31_HUMAN	RAB31	RAB31_HUMAN Ras-related protein Rab-31	1900	7	C	781.449	664.829	678.701	527.314	575.202	556.152
sp|Q9H078-2|CLPB_HUMAN	CLPB	CLPB_HUMAN Isoform 2 of Caseinolytic peptidase B protein homolog	1902	7	C	256.2	242.539	353.56	394.153	405.631	328.269
sp|Q86X83|COMD2_HUMAN	COMMD2	COMD2_HUMAN COMM domain-containing protein 2	1903	2	C	124.542	114.127	150.093	143.132	186.373	130.128
[truncated: 1,384 more rows]

## Sheet: HeLa_Control_GRN KO
CONTROL_1	CONTROL_2	CONTROL_3	GRN KO_1	GRN KO_2	GRN KO_3	Welch's T-test Significant GRN KO_CONTROL	Welch's T-test significant	Welch's T-test q-value GRN KO_CONTROL	Welch's T-test Difference GRN KO_CONTROL	-Log Welch's T-test p-value GRN KO_CONTROL	Welch's T-test Test statistic GRN KO_CONTROL	Protein Id	Gene Symbol (3311)	Description	Number of peptides	ER (174)	ERGIC (23)	Golgi apparatus (91)	Lysosome (121)	Mitochondria (317)	Plasma Membrane (132)	Endosome (77)	Peroxisome (20)	Nucleus (238)	Cytoplasm (179)	AUTOPHAGY (35)	mTOR/AMPK (33)	LSD (46)	TFEB/TFE3 targets (62)											Welch's T-test Difference GRN KO_CONTROL	-Log Welch's T-test p-value GRN KO_CONTROL	Lysosome (121)
-0.00302913	0.20178	-0.231107	-3.40183	-4.29919	-3.24482	+	GRN KO_CONTROL	0.0426667	-3.63782	2.43498	-4.27264	sp|Q29974|2B1G_HUMAN	HLA-DRB1	2B1G_HUMAN HLA class II histocompatibility antigen, DRB1-16 beta chain	2	#N/A	#N/A	#N/A	#N/A	#N/A	#N/A	#N/A	#N/A	#N/A	#N/A	#N/A	#N/A	#N/A	#N/A											0.994088	1.50701	CTSS
0.186412	-0.209726	-0.00380204	-3.36903	-3.60732	-3.03439	+	GRN KO_CONTROL	0	-3.32788	3.75497	-4.74237	sp|Q01151|CD83_HUMAN	CD83	CD83_HUMAN CD83 antigen	2	#N/A	#N/A	#N/A	#N/A	#N/A	#N/A	#N/A	#N/A	#N/A	#N/A	#N/A	#N/A	#N/A	#N/A											0.614935	1.43951	NEU1
-0.0341812	0.0890612	-0.05929	-3.15131	-3.48321	-2.89694	+	GRN KO_CONTROL	0.032	-3.17568	2.79301	-4.69903	sp|Q95IE3|2B1C_HUMAN	HLA-DRB1	2B1C_HUMAN HLA class II histocompatibility antigen, DRB1-12 beta chain	2	#N/A	#N/A	#N/A	#N/A	#N/A	#N/A	#N/A	#N/A	#N/A	#N/A	#N/A	#N/A	#N/A	#N/A											0.379992	1.16696	FUCA1
-0.0715521	0.157328	-0.0997939	-2.94366	-2.4478	-2.85171	+	GRN KO_CONTROL	0.064	-2.74305	3.31147	-4.07776	sp|P01903|DRA_HUMAN	HLA-DRA	DRA_HUMAN HLA class II histocompatibility antigen, DR alpha chain	2	#N/A	#N/A	#N/A	#N/A	#N/A	#N/A	#N/A	#N/A	#N/A	#N/A	#N/A	#N/A	#N/A	#N/A											0.299562	0.355522	IFI30
0.237014	0.131999	-0.462678	-2.06344	-2.55439	-2.26348	+	GRN KO_CONTROL	0.0256	-2.26255	2.73592	-2.97573	sp|P28799|GRN_HUMAN	GRN	GRN_HUMAN Granulins	4	#N/A	#N/A	#N/A	GRN	#N/A	#N/A	#N/A	#N/A	#N/A	#N/A	#N/A	#N/A	GRN	#N/A											0.295252	1.93597	PLBD1
0.0485743	0.090052	-0.149842	-1.90506	-1.92199	-1.84926	+	GRN KO_CONTROL	0.0365714	-1.88836	3.15652	-3.27149	sp|Q86VI4|LAP4B_HUMAN	LAPTM4B	LAP4B_HUMAN Lysosomal-associated transmembrane protein 4B	4	#N/A	#N/A	#N/A	LAPTM4B	#N/A	#N/A	#N/A	#N/A	#N/A	#N/A	#N/A	LAPTM4B	#N/A	#N/A											0.259131	1.4287	SCPEP1
0.191353	0.0597232	-0.293535	-1.6225	-2.27918	-1.64734	+	GRN KO_CONTROL	0.0330909	-1.83552	2.4691	-2.41806	sp|Q9H2J7|S6A15_HUMAN	SLC6A15	S6A15_HUMAN Sodium-dependent neutral amino acid transporter B(0)AT2	1	#N/A	#N/A	#N/A	#N/A	#N/A	#N/A	#N/A	#N/A	#N/A	#N/A	#N/A	#N/A	#N/A	#N/A											0.247157	0.248345	PPT1
0.122385	0.0770799	-0.223329	-1.66721	-2.37431	-1.48295	+	GRN KO_CONTROL	0.0173333	-1.83353	1.91802	-2.31354	sp|Q9Y225-2|RNF24_HUMAN	RNF24	RNF24_HUMAN Isoform 2 of RING finger protein 24	2	#N/A	#N/A	RNF24	#N/A	#N/A	#N/A	#N/A	#N/A	#N/A	#N/A	#N/A	#N/A	#N/A	#N/A											0.212139	1.05389	MAN2B2
-0.00248531	0.0992524	-0.103917	-1.53955	-1.64813	-1.86414	+	GRN KO_CONTROL	0.0426667	-1.68156	3.44272	-2.74771	sp|Q8IZP9|GPR64_HUMAN	GPR64	GPR64_HUMAN G-protein coupled receptor 64	3	#N/A	#N/A	#N/A	#N/A	#N/A	#N/A	#N/A	#N/A	#N/A	#N/A	#N/A	#N/A	#N/A	#N/A											0.196801	0.894015	IDUA
0.309235	-0.137296	-0.231536	-1.58119	-1.68335	-1.67729	+	GRN KO_CONTROL	0.0158261	-1.62741	2.07813	-2.42884	sp|Q8TCT0|CERK1_HUMAN	CERK	CERK1_HUMAN Ceramide kinase	1	#N/A	#N/A	#N/A	#N/A	#N/A	#N/A	#N/A	#N/A	#N/A	#N/A	#N/A	#N/A	#N/A	#N/A											0.180331	0.718725	CTSL
0.102226	0.111648	-0.241083	-1.5711	-1.78735	-1.54185	+	GRN KO_CONTROL	0.032	-1.62436	3.18701	-2.54007	sp|Q9Y5I4|PCDC2_HUMAN	PCDHAC2	PCDC2_HUMAN Protocadherin alpha-C2	3	#N/A	#N/A	#N/A	#N/A	#N/A	PCDHAC2	#N/A	#N/A	#N/A	#N/A	#N/A	#N/A	#N/A	#N/A											0.179276	0.346471	EPDR1
0.140004	0.0110373	-0.167455	-1.44675	-1.73697	-1.38991	+	GRN KO_CONTROL	0.0404444	-1.51907	3.31528	-2.37494	sp|Q9Y2T3-3|GUAD_HUMAN	GDA	GUAD_HUMAN Isoform 3 of Guanine deaminase	9	#N/A	#N/A	#N/A	#N/A	#N/A	#N/A	#N/A	#N/A	#N/A	#N/A	#N/A	#N/A	#N/A	#N/A											0.149945	0.922544	GLB1
0.226288	-0.15794	-0.0986991	-1.50118	-1.27422	-1.76564	+	GRN KO_CONTROL	0.026	-1.50356	2.84644	-2.19324	sp|O75581|LRP6_HUMAN	LRP6	LRP6_HUMAN Low-density lipoprotein receptor-related protein 6	1	#N/A	#N/A	#N/A	#N/A	#N/A	#N/A	#N/A	#N/A	#N/A	#N/A	#N/A	#N/A	#N/A	#N/A											0.110598	0.642128	GLA
0.140763	-0.00123898	-0.154617	-1.53068	-1.4439	-1.52802	+	GRN KO_CONTROL	0.0202222	-1.49584	2.8463	-2.53565	sp|Q9Y653|GPR56_HUMAN	GPR56	GPR56_HUMAN G-protein coupled receptor 56	7	#N/A	#N/A	#N/A	#N/A	#N/A	#N/A	#N/A	#N/A	#N/A	#N/A	#N/A	#N/A	#N/A	#N/A											0.108581	0.437154	HEXB
0.13902	-0.240682	0.0738171	-1.42059	-0.977499	-1.93856	+	GRN KO_CONTROL	0.00874074	-1.43627	1.65028	-1.79211	sp|O95297-3|MPZL1_HUMAN	MPZL1	MPZL1_HUMAN Isoform 3 of Myelin protein zero-like protein 1	2	#N/A	#N/A	#N/A	#N/A	#N/A	#N/A	#N/A	#N/A	#N/A	#N/A	#N/A	#N/A	#N/A	#N/A											0.106003	0.30343	PCYOX1
0.0928433	0.0499032	-0.154675	-1.32392	-1.49947	-1.47655	+	GRN KO_CONTROL	0.0364	-1.42934	3.69558	-2.40564	sp|Q9NQX5|NPDC1_HUMAN	NPDC1	NPDC1_HUMAN Neural proliferation differentiation and control protein 1	3	#N/A	#N/A	#N/A	#N/A	#N/A	#N/A	#N/A	#N/A	#N/A	#N/A	#N/A	#N/A	#N/A	#N/A											0.0957864	0.423308	GALNS
0.253726	-0.00412151	-0.30299	-1.29322	-2.14905	-0.836928	+	GRN KO_CONTROL	0.00750515	-1.4086	1.29216	-1.53632	sp|P36941|TNR3_HUMAN	LTBR	TNR3_HUMAN Tumor necrosis factor receptor superfamily member 3	1	#N/A	#N/A	#N/A	#N/A	#N/A	#N/A	#N/A	#N/A	#N/A	#N/A	#N/A	#N/A	#N/A	#N/A											0.0536637	0.111946	NAAA
-0.0825344	-0.160704	0.215386	-1.41016	-1.46742	-1.36649	+	GRN KO_CONTROL	0.0151667	-1.40541	2.35653	-2.27321	sp|O43847-2|NRDC_HUMAN	NRD1	NRDC_HUMAN Isoform 2 of Nardilysin	1	#N/A	#N/A	#N/A	#N/A	#N/A	#N/A	#N/A	#N/A	#N/A	#N/A	#N/A	#N/A	#N/A	#N/A											0.0456582	0.199418	PLBD2
0.176846	0.0330739	-0.240587	-1.34608	-1.55267	-1.29693	+	GRN KO_CONTROL	0.0182	-1.38834	2.84767	-2.15128	sp|Q9BXS4|TMM59_HUMAN	TMEM59	TMM59_HUMAN Transmembrane protein 59	15	#N/A	#N/A	#N/A	#N/A	#N/A	#N/A	#N/A	#N/A	#N/A	#N/A	#N/A	#N/A	#N/A	#N/A											0.0388701	0.0114161	LAMTOR1
0.177827	-0.00147551	-0.201172	-1.32748	-1.57358	-1.2821	+	GRN KO_CONTROL	0.02275	-1.38611	3.13585	-2.15885	sp|Q9Y287|ITM2B_HUMAN	ITM2B	ITM2B_HUMAN Integral membrane protein 2B	7	#N/A	#N/A	#N/A	#N/A	#N/A	#N/A	#N/A	#N/A	#N/A	#N/A	#N/A	#N/A	#N/A	#N/A											0.0235517	0.142114	ARSA
0.0679066	-0.173373	0.0909057	-1.50825	-1.20638	-1.44236	+	GRN KO_CONTROL	0.028	-1.38081	3.40748	-2.21048	sp|Q15012|LAP4A_HUMAN	LAPTM4A	LAP4A_HUMAN Lysosomal-associated transmembrane protein 4A	8	#N/A	#N/A	#N/A	LAPTM4A	#N/A	#N/A	#N/A	#N/A	#N/A	#N/A	#N/A	#N/A	#N/A	#N/A											0.0209636	0.0356102	MANBA
0.245989	-0.00726077	-0.287863	-1.49691	-1.40358	-1.2303	+	GRN KO_CONTROL	0.014	-1.36055	2.3503	-2.02212	sp|Q9NPF0|CD320_HUMAN	CD320	CD320_HUMAN CD320 antigen	5	#N/A	#N/A	#N/A	#N/A	#N/A	CD320	#N/A	#N/A	#N/A	#N/A	#N/A	#N/A	#N/A	#N/A											0.0179568	0.062591	SCARB2
0.195836	0.0618171	-0.302523	-1.23833	-1.47508	-1.34349	+	GRN KO_CONTROL	0.013	-1.33734	2.31174	-2.0144	sp|P48029-2|SC6A8_HUMAN	SLC6A8	SC6A8_HUMAN Isoform 2 of Sodium- and chloride-dependent creatine transporter 1	1	#N/A	#N/A	#N/A	#N/A	#N/A	#N/A	#N/A	#N/A	#N/A	#N/A	#N/A	#N/A	#N/A	#N/A											0.0139565	0.0124447	MCOLN3
0.265539	0.0436762	-0.382367	-1.23241	-1.70305	-1.14003	+	GRN KO_CONTROL	0.011375	-1.33412	2.16895	-1.7602	sp|Q96A54|ADR1_HUMAN	ADIPOR1	ADR1_HUMAN Adiponectin receptor protein 1	2	#N/A	#N/A	#N/A	#N/A	#N/A	ADIPOR1	#N/A	#N/A	#N/A	#N/A	#N/A	#N/A	#N/A	#N/A											0.0106156	0.0211547	HEXA
0.145296	0.434641	-0.88239	-0.887816	-2.43078	-0.949586			0.0206476	-1.32191	0.947695	-1.15605	sp|P19438|TNR1A_HUMAN	TNFRSF1A	TNR1A_HUMAN Tumor necrosis factor receptor superfamily member 1A	3	#N/A	#N/A	#N/A	#N/A	#N/A	#N/A	#N/A	#N/A	#N/A	#N/A	#N/A	#N/A	#N/A	#N/A											0.00324304	0.013411	MAN2B1
0.214618	-2.03637	0.674305	-2.4225	0.0132051	-2.68908			0.0877297	-1.31698	0.475994	-0.774564	sp|Q5RI15-2|COX20_HUMAN	COX20	COX20_HUMAN Isoform 2 of Cytochrome c oxidase protein 20 homolog	1	#N/A	#N/A	#N/A	#N/A	COX20	#N/A	#N/A	#N/A	#N/A	#N/A	#N/A	#N/A	#N/A	#N/A											-0.00645204	0.0143839	CTSZ
0.168437	-0.00894688	-0.18059	-1.26178	-1.47788	-1.11078	+	GRN KO_CONTROL	0.0165455	-1.27645	3.0122	-1.974	sp|O95864|FADS2_HUMAN	FADS2	FADS2_HUMAN Fatty acid desaturase 2	2	FADS2	#N/A	#N/A	#N/A	#N/A	#N/A	#N/A	#N/A	#N/A	#N/A	#N/A	#N/A	#N/A	#N/A											-0.0160497	0.0244136	SIAE
0.212742	0.202616	-0.534646	-0.897543	-1.99687	-1.04199	+	GRN KO_CONTROL	0.00933333	-1.27237	1.34333	-1.3763	sp|P52569-3|CTR2_HUMAN	SLC7A2	CTR2_HUMAN Isoform 3 of Low affinity cationic amino acid transporter 2	12	#N/A	#N/A	#N/A	#N/A	#N/A	SLC7A2	#N/A	#N/A	#N/A	#N/A	#N/A	#N/A	#N/A	#N/A											-0.0164973	0.0562699	LGMN
0.264747	0.230593	-0.677478	-0.873729	-2.20324	-0.899012	+	GRN KO_CONTROL	0.0164444	-1.26462	1.06845	-1.21997	sp|Q13530|SERC3_HUMAN	SERINC3	SERC3_HUMAN Serine incorporator 3	4	#N/A	#N/A	#N/A	#N/A	#N/A	#N/A	#N/A	#N/A	#N/A	#N/A	#N/A	#N/A	#N/A	#N/A											-0.0352163	0.0410236	NAGLU
0.241764	0.168466	-0.527617	-0.86972	-2.13989	-0.895098	+	GRN KO_CONTROL	0.0146258	-1.26244	1.12673	-1.28083	sp|Q9BVX2|T106C_HUMAN	TMEM106C	T106C_HUMAN Transmembrane protein 106C	3	TMEM106C	#N/A	#N/A	#N/A	#N/A	#N/A	#N/A	#N/A	#N/A	#N/A	#N/A	#N/A	#N/A	#N/A											-0.0410228	0.0516825	NPC2
0.191508	-0.0913919	-0.121194	-1.2598	-1.48941	-1.01367	+	GRN KO_CONTROL	0.0134815	-1.24727	2.58637	-1.86245	sp|P12277|KCRB_HUMAN	CKB	KCRB_HUMAN Creatine kinase B-type	2	#N/A	#N/A	#N/A	#N/A	#N/A	#N/A	#N/A	#N/A	#N/A	CKB	#N/A	#N/A	#N/A	#N/A											-0.0428272	0.0970103	SGSH
0.0664701	0.0658104	-0.142137	-1.16934	-1.37738	-1.19368	+	GRN KO_CONTROL	0.0191579	-1.24351	3.68817	-2.08797	sp|Q92673|SORL_HUMAN	SORL1	SORL_HUMAN Sortilin-related receptor	2	#N/A	#N/A	#N/A	#N/A	#N/A	#N/A	#N/A	#N/A	#N/A	#N/A	#N/A	#N/A	#N/A	#N/A											-0.0433905	0.0927039	CLN5
0.0320632	0.116356	-0.162407	-1.29218	-1.22229	-1.19869	+	GRN KO_CONTROL	0.0121333	-1.23306	2.68834	-2.09995	sp|P60033|CD81_HUMAN	CD81	CD81_HUMAN CD81 antigen	3	#N/A	#N/A	#N/A	#N/A	#N/A	CD81	#N/A	#N/A	#N/A	#N/A	#N/A	#N/A	#N/A	#N/A											-0.0558169	0.0925195	GM2A
0.0620125	0.0313302	-0.0983124	-1.27369	-1.16445	-1.2631	+	GRN KO_CONTROL	0.0214118	-1.23209	4.13194	-2.19938	sp|Q9NV58|RN19A_HUMAN	RNF19A	RN19A_HUMAN E3 ubiquitin-protein ligase RNF19A	3	#N/A	#N/A	#N/A	#N/A	#N/A	#N/A	#N/A	#N/A	#N/A	#N/A	#N/A	#N/A	#N/A	#N/A											-0.0644657	0.203258	AGA
0.141694	0.0927105	-0.268072	-0.875644	-1.4715	-1.37949	+	GRN KO_CONTROL	0.00791304	-1.23099	2.12094	-1.69602	sp|P02042|HBD_HUMAN	HBD	HBD_HUMAN Hemoglobin subunit delta	1	#N/A	#N/A	#N/A	#N/A	#N/A	#N/A	#N/A	#N/A	#N/A	#N/A	#N/A	#N/A	#N/A	#N/A											-0.0766235	0.673221	TPCN2
0.242981	0.0133856	-0.308924	-1.23094	-1.49157	-0.990218	+	GRN KO_CONTROL	0.00957895	-1.22006	2.30356	-1.70441	sp|P78552|I13R1_HUMAN	IL13RA1	I13R1_HUMAN Interleukin-13 receptor subunit alpha-1	3	#N/A	#N/A	#N/A	#N/A	#N/A	#N/A	#N/A	#N/A	#N/A	#N/A	#N/A	#N/A	#N/A	#N/A											-0.102936	0.0593385	CD63
0.146137	0.112681	-0.300162	-1.02636	-1.51529	-1.11501	+	GRN KO_CONTROL	0.00983784	-1.20511	2.35334	-1.70241	sp|P04114|APOB_HUMAN	APOB	APOB_HUMAN Apolipoprotein B-100	20	#N/A	#N/A	#N/A	#N/A	#N/A	#N/A	#N/A	#N/A	#N/A	#N/A	#N/A	#N/A	#N/A	#N/A											-0.109963	0.16069	GBA
-0.0880546	-0.077969	0.152922	-1.4586	-0.961571	-1.1708	+	GRN KO_CONTROL	0.00846512	-1.19262	2.31534	-1.79566	sp|O95562|SFT2B_HUMAN	SFT2D2	SFT2B_HUMAN Vesicle transport protein SFT2B	1	#N/A	#N/A	#N/A	#N/A	#N/A	#N/A	#N/A	#N/A	#N/A	#N/A	#N/A	#N/A	#N/A	#N/A											-0.117393	1.39078	SLC2A6
0.121467	-0.198617	0.0576575	-1.01974	-1.50876	-1.04442	+	GRN KO_CONTROL	0.00774468	-1.18448	2.23743	-1.72483	sp|P08697|A2AP_HUMAN	SERPINF2	A2AP_HUMAN Alpha-2-antiplasmin	3	#N/A	#N/A	#N/A	#N/A	#N/A	#N/A	#N/A	#N/A	#N/A	#N/A	#N/A	#N/A	#N/A	#N/A											-0.125222	0.10153	CTSA
0.287842	0.00494959	-0.366336	-0.845082	-1.80583	-0.972385	+	GRN KO_CONTROL	0.0091	-1.18325	1.42202	-1.3825	sp|Q6YBV0|S36A4_HUMAN	SLC36A4	S36A4_HUMAN Proton-coupled amino acid transporter 4	1	#N/A	#N/A	#N/A	#N/A	#N/A	#N/A	#N/A	#N/A	#N/A	#N/A	#N/A	#N/A	#N/A	#N/A											-0.129649	0.172122	OSTM1
0.515772	-0.223135	-0.486934	-1.03635	-1.87354	-0.83046	+	GRN KO_CONTROL	0.0115646	-1.18202	1.26469	-1.26022	sp|P02647|APOA1_HUMAN	APOA1	APOA1_HUMAN Apolipoprotein A-I	1	#N/A	#N/A	#N/A	#N/A	#N/A	#N/A	#N/A	#N/A	#N/A	#N/A	#N/A	#N/A	#N/A	#N/A											-0.131432	0.383172	RPTOR
0.117754	0.0182262	-0.148413	-1.11793	-1.43811	-0.984876	+	GRN KO_CONTROL	0.0091	-1.17616	2.41989	-1.79482	sp|P41440|S19A1_HUMAN	SLC19A1	S19A1_HUMAN Folate transporter 1	8	#N/A	#N/A	#N/A	#N/A	#N/A	SLC19A1	#N/A	#N/A	#N/A	#N/A	#N/A	#N/A	#N/A	#N/A											-0.140586	0.268844	GUSB
0.740234	-0.0873103	-1.36484	-2.12848	-0.00916875	-2.06264			0.077858	-1.16279	0.554497	-0.814973	sp|P62873|GBB1_HUMAN	GNB1	GBB1_HUMAN Guanine nucleotide-binding protein G(I)/G(S)/G(T) subunit beta-1	1	#N/A	#N/A	#N/A	#N/A	#N/A	#N/A	#N/A	#N/A	#N/A	#N/A	#N/A	#N/A	#N/A	#N/A											-0.141408	0.25045	NPC1
0.1546	0.0594635	-0.243303	-1.04519	-1.46062	-1.00874	+	GRN KO_CONTROL	0.00808889	-1.16177	2.40794	-1.68827	sp|P0C0L4|CO4A_HUMAN	C4A	CO4A_HUMAN Complement C4-A	11	#N/A	#N/A	#N/A	#N/A	#N/A	#N/A	#N/A	#N/A	#N/A	#N/A	#N/A	#N/A	#N/A	#N/A											-0.147859	0.381657	PRCP
0.172372	-0.00996349	-0.18447	-1.21727	-1.12216	-1.16649	+	GRN KO_CONTROL	0.00907692	-1.16129	2.28935	-1.91436	sp|Q9NWD8|TM248_HUMAN	TMEM248	TM248_HUMAN Transmembrane protein 248	2	#N/A	#N/A	#N/A	#N/A	#N/A	#N/A	#N/A	#N/A	#N/A	#N/A	#N/A	#N/A	#N/A	#N/A											-0.150352	0.68079	GNS
0.104046	-0.149104	0.0333788	-0.930589	-1.22521	-1.32147	+	GRN KO_CONTROL	0.0107059	-1.1552	2.64425	-1.80587	sp|P00491|PNPH_HUMAN	PNP	PNPH_HUMAN Purine nucleoside phosphorylase	3	#N/A	#N/A	#N/A	#N/A	#N/A	#N/A	#N/A	#N/A	#N/A	#N/A	#N/A	#N/A	#N/A	#N/A											-0.151972	0.308037	TCIRG1
0.114591	-0.0763764	-0.0455877	-1.10823	-1.16668	-1.179	+	GRN KO_CONTROL	0.0117419	-1.14885	3.02707	-2.04025	sp|O14763|TR10B_HUMAN	TNFRSF10B	TR10B_HUMAN Tumor necrosis factor receptor superfamily member 10B	4	#N/A	#N/A	#N/A	#N/A	#N/A	#N/A	#N/A	#N/A	#N/A	#N/A	#N/A	#N/A	#N/A	#N/A											-0.152336	0.176258	SLC44A2
0.234983	0.0762518	-0.37926	-1.20043	-1.18527	-1.11807	+	GRN KO_CONTROL	0.00766316	-1.14525	1.6356	-1.6699	sp|P20742|PZP_HUMAN	PZP	PZP_HUMAN Pregnancy zone protein	13	#N/A	#N/A	#N/A	#N/A	#N/A	#N/A	#N/A	#N/A	#N/A	#N/A	#N/A	#N/A	#N/A	#N/A											-0.158617	0.24476	CTSC
0.147707	-0.0386612	-0.122437	-1.25196	-1.175	-0.994711	+	GRN KO_CONTROL	0.01456	-1.13609	3.29395	-1.86127	sp|P36894|BMR1A_HUMAN	BMPR1A	BMR1A_HUMAN Bone morphogenetic protein receptor type-1A	2	#N/A	#N/A	#N/A	#N/A	#N/A	BMPR1A	#N/A	#N/A	#N/A	#N/A	#N/A	#N/A	#N/A	#N/A											-0.167448	0.573855	DPP7
0.0761627	-0.352706	0.217449	-1.1229	-0.992106	-1.32726	+	GRN KO_CONTROL	0.0077377	-1.12773	2.04081	-1.61745	sp|Q9UHI8|ATS1_HUMAN	ADAMTS1	ATS1_HUMAN A disintegrin and metalloproteinase with thrombospondin motifs 1	1	#N/A	#N/A	#N/A	#N/A	#N/A	#N/A	#N/A	#N/A	#N/A	#N/A	#N/A	#N/A	#N/A	#N/A											-0.168898	0.495099	KXD1
0.0216349	-0.229895	0.179121	-1.2408	-0.868102	-1.29345	+	GRN KO_CONTROL	0.00758333	-1.1244	2.46296	-1.65551	sp|P60520|GBRL2_HUMAN	GABARAPL2	GBRL2_HUMAN Gamma-aminobutyric acid receptor-associated protein-like 2	6	#N/A	#N/A	#N/A	#N/A	#N/A	#N/A	#N/A	#N/A	#N/A	#N/A	GABARAPL2	#N/A	#N/A	GABARAPL2											-0.175667	0.534079	CTSB
0.164736	0.195992	-0.447077	-0.900929	-1.76134	-0.769491	+	GRN KO_CONTROL	0.0143694	-1.11514	1.31499	-1.27456	sp|Q9NY26|S39A1_HUMAN	SLC39A1	S39A1_HUMAN Zinc transporter ZIP1	2	#N/A	#N/A	#N/A	#N/A	#N/A	#N/A	#N/A	#N/A	#N/A	#N/A	#N/A	#N/A	#N/A	#N/A											-0.180926	0.924472	CCZ1
0.148753	-0.209884	0.03813	-1.17813	-0.904953	-1.28389	+	GRN KO_CONTROL	0.00933333	-1.11466	2.69788	-1.70208	sp|Q7Z5G4|GOGA7_HUMAN	GOLGA7	GOGA7_HUMAN Golgin subfamily A member 7	4	#N/A	#N/A	GOLGA7	#N/A	#N/A	#N/A	#N/A	#N/A	#N/A	#N/A	#N/A	#N/A	#N/A	#N/A											-0.18093	0.396255	SLC17A5
0.1453	0.0178924	-0.181869	-0.80388	-1.50418	-1.04807	+	GRN KO_CONTROL	0.00827273	-1.11248	1.73155	-1.53185	sp|Q8NBI5|S43A3_HUMAN	SLC43A3	S43A3_HUMAN Solute carrier family 43 member 3	2	#N/A	#N/A	#N/A	#N/A	#N/A	#N/A	#N/A	#N/A	#N/A	#N/A	#N/A	#N/A	#N/A	#N/A											-0.189881	0.42971	GAA
0.239424	0.0197648	-0.311713	-1.17318	-1.13877	-1.07774	+	GRN KO_CONTROL	0.00856471	-1.11239	1.75163	-1.67882	sp|P21926|CD9_HUMAN	CD9	CD9_HUMAN CD9 antigen	5	#N/A	#N/A	#N/A	#N/A	#N/A	#N/A	#N/A	#N/A	#N/A	#N/A	#N/A	#N/A	#N/A	#N/A											-0.190733	0.895177	TPCN1
0.1272	-0.21602	0.0661109	-1.25254	-0.897588	-1.19907	+	GRN KO_CONTROL	0.00887805	-1.10883	2.71344	-1.69829	sp|Q9NZV1|CRIM1_HUMAN	CRIM1	CRIM1_HUMAN Cysteine-rich motor neuron 1 protein	2	#N/A	#N/A	#N/A	#N/A	#N/A	#N/A	#N/A	#N/A	#N/A	#N/A	#N/A	#N/A	#N/A	#N/A											-0.221984	0.607836	NAGA
0.131062	-0.171916	0.0246568	-1.15605	-1.04559	-1.13142	+	GRN KO_CONTROL	0.00963265	-1.10562	2.55818	-1.85865	sp|P00338-3|LDHA_HUMAN	LDHA	LDHA_HUMAN Isoform 3 of L-lactate dehydrogenase A chain	24	#N/A	#N/A	#N/A	#N/A	#N/A	#N/A	#N/A	#N/A	#N/A	LDHA	#N/A	#N/A	#N/A	#N/A											-0.223049	0.624749	RRAGB
0.127843	-0.0510979	-0.0859867	-1.21581	-0.916466	-1.18856	+	GRN KO_CONTROL	0.0110303	-1.10387	2.92723	-1.7912	sp|Q969W9|PMEPA_HUMAN	PMEPA1	PMEPA_HUMAN Transmembrane prostate androgen-induced protein	3	#N/A	#N/A	#N/A	#N/A	#N/A	#N/A	#N/A	#N/A	#N/A	#N/A	#N/A	#N/A	#N/A	#N/A											-0.223578	0.0785567	C1orf85
0.0578634	0.138819	-0.220827	-0.779976	-1.16277	-1.38354	+	GRN KO_CONTROL	0.00869565	-1.10071	2.00306	-1.55633	sp|Q08AF3|SLFN5_HUMAN	SLFN5	SLFN5_HUMAN Schlafen family member 5	1	#N/A	#N/A	#N/A	#N/A	#N/A	#N/A	#N/A	#N/A	#N/A	#N/A	#N/A	#N/A	#N/A	#N/A											-0.230777	0.90091	ACP2
0.141668	0.277748	-0.546837	-0.941061	-1.67287	-0.784371	+	GRN KO_CONTROL	0.0142785	-1.09029	1.35834	-1.24702	sp|Q9Y397|ZDHC9_HUMAN	ZDHHC9	ZDHC9_HUMAN Palmitoyltransferase ZDHHC9	2	#N/A	#N/A	#N/A	#N/A	#N/A	#N/A	#N/A	#N/A	#N/A	#N/A	#N/A	#N/A	#N/A	#N/A											-0.236817	0.347214	SMPD1
0.051991	-0.162229	0.0971551	-1.30465	-0.851292	-1.10352	+	GRN KO_CONTROL	0.00813793	-1.08213	2.37284	-1.65557	sp|Q9H7F4|T185B_HUMAN	TMEM185B	T185B_HUMAN Transmembrane protein 185B	2	#N/A	#N/A	#N/A	#N/A	#N/A	#N/A	#N/A	#N/A	#N/A	#N/A	#N/A	#N/A	#N/A	#N/A											-0.239054	1.33455	PLA2G15
0.218384	0.00531564	-0.263821	-0.844906	-1.69837	-0.742872	+	GRN KO_CONTROL	0.0146901	-1.08201	1.28176	-1.29813	sp|Q9NU53|GINM1_HUMAN	GINM1	GINM1_HUMAN Glycoprotein integral membrane protein 1	4	#N/A	#N/A	#N/A	#N/A	#N/A	#N/A	#N/A	#N/A	#N/A	#N/A	#N/A	#N/A	#N/A	#N/A											-0.24622	0.782558	LAMP2
0.504307	0.0402919	-0.854032	-1.03516	-1.64709	-0.865106			0.0246504	-1.07931	1.01999	-1.11963	sp|Q01628|IFM3_HUMAN	IFITM3	IFM3_HUMAN Interferon-induced transmembrane protein 3	7	#N/A	#N/A	#N/A	#N/A	#N/A	#N/A	#N/A	#N/A	#N/A	#N/A	#N/A	#N/A	#N/A	#N/A											-0.258181	1.35347	ATP6V0A1
0.119351	0.0423771	-0.177972	-1.04554	-1.14167	-1.04836	+	GRN KO_CONTROL	0.0082807	-1.07311	2.48421	-1.80498	sp|P15260|INGR1_HUMAN	IFNGR1	INGR1_HUMAN Interferon gamma receptor 1	6	#N/A	#N/A	#N/A	#N/A	#N/A	IFNGR1	#N/A	#N/A	#N/A	#N/A	#N/A	#N/A	#N/A	#N/A											-0.259056	1.05587	TPP1
0.205807	0.0192449	-0.263196	-1.09993	-1.0934	-1.06218	+	GRN KO_CONTROL	0.00758333	-1.07246	1.81697	-1.68406	sp|Q9H8M2|BRD9_HUMAN	BRD9	BRD9_HUMAN Bromodomain-containing protein 9	1	#N/A	#N/A	#N/A	#N/A	#N/A	#N/A	#N/A	#N/A	#N/A	#N/A	#N/A	#N/A	#N/A	#N/A											-0.259203	0.336068	RRAGC
0.169823	-0.239878	0.0402093	-1.04598	-1.04606	-1.1525	+	GRN KO_CONTROL	0.00857143	-1.07156	2.08508	-1.71176	sp|P09211|GSTP1_HUMAN	GSTP1	GSTP1_HUMAN Glutathione S-transferase P	16	#N/A	#N/A	#N/A	#N/A	#N/A	#N/A	#N/A	#N/A	#N/A	#N/A	#N/A	#N/A	#N/A	#N/A											-0.260826	0.25872	ATP6V0C
0.126378	0.0356643	-0.178826	-1.19696	-0.893478	-1.11493	+	GRN KO_CONTROL	0.00866667	-1.06286	2.93881	-1.69225	sp|P55082|MFAP3_HUMAN	MFAP3	MFAP3_HUMAN Microfibril-associated glycoprotein 3	5	#N/A	#N/A	#N/A	#N/A	#N/A	MFAP3	#N/A	#N/A	#N/A	#N/A	#N/A	#N/A	#N/A	#N/A											-0.267665	0.521677	ATP6V1D
0.0814992	-0.00617568	-0.0798524	-1.0957	-0.917444	-1.17363	+	GRN KO_CONTROL	0.0101111	-1.06075	3.11468	-1.80088	sp|P01130|LDLR_HUMAN	LDLR	LDLR_HUMAN Low-density lipoprotein receptor	6	#N/A	#N/A	#N/A	#N/A	#N/A	#N/A	#N/A	#N/A	#N/A	#N/A	#N/A	#N/A	#N/A	#N/A											-0.272268	0.488572	SLC26A11
0.255157	0.232467	-0.662706	-0.610677	-2.05135	-0.694852			0.0413333	-1.0606	0.850714	-1.00423	sp|P30408|T4S1_HUMAN	TM4SF1	T4S1_HUMAN Transmembrane 4 L6 family member 1	1	#N/A	#N/A	#N/A	#N/A	#N/A	#N/A	#N/A	#N/A	#N/A	#N/A	#N/A	#N/A	#N/A	#N/A											-0.294711	0.542472	LAMTOR3
0.213794	0.0543183	-0.318509	-1.06655	-1.09984	-1.05988	+	GRN KO_CONTROL	0.00941379	-1.05862	1.67893	-1.60835	sp|Q86VZ4|LRP11_HUMAN	LRP11	LRP11_HUMAN Low-density lipoprotein receptor-related protein 11	1	#N/A	#N/A	#N/A	#N/A	#N/A	#N/A	#N/A	#N/A	#N/A	#N/A	#N/A	#N/A	#N/A	#N/A											-0.305497	0.604012	ASAH1
-0.0160896	-0.223732	0.207572	-1.25046	-0.675888	-1.26529	+	GRN KO_CONTROL	0.00864646	-1.05313	1.82836	-1.44152	sp|O14672|ADA10_HUMAN	ADAM10	ADA10_HUMAN Disintegrin and metalloproteinase domain-containing protein 10	8	#N/A	#N/A	#N/A	#N/A	#N/A	#N/A	#N/A	#N/A	#N/A	#N/A	#N/A	#N/A	#N/A	#N/A											-0.306488	1.02444	LAMTOR5
-0.432499	-0.164146	0.450555	-1.06029	-1.11895	-1.11184	+	GRN KO_CONTROL	0.0171064	-1.04833	1.25001	-1.37572	sp|P17302|CXA1_HUMAN	GJA1	CXA1_HUMAN Gap junction alpha-1 protein	4	#N/A	#N/A	#N/A	#N/A	#N/A	#N/A	#N/A	#N/A	#N/A	#N/A	#N/A	#N/A	#N/A	#N/A											-0.312913	0.521023	ATP6V1G1
-0.0183746	0.183524	-0.18935	-0.906376	-1.20588	-1.0544	+	GRN KO_CONTROL	0.0092549	-1.04749	2.71066	-1.64141	sp|O43184|ADA12_HUMAN	ADAM12	ADA12_HUMAN Disintegrin and metalloproteinase domain-containing protein 12	2	#N/A	#N/A	#N/A	#N/A	#N/A	#N/A	#N/A	#N/A	#N/A	#N/A	#N/A	#N/A	#N/A	#N/A											-0.313571	1.65837	DRAM1
0.131567	-0.18959	0.0393657	-0.826796	-1.40811	-0.911505	+	GRN KO_CONTROL	0.00856	-1.04259	1.84397	-1.47903	sp|P78417|GSTO1_HUMAN	GSTO1	GSTO1_HUMAN Glutathione S-transferase omega-1	4	#N/A	#N/A	#N/A	#N/A	#N/A	#N/A	#N/A	#N/A	#N/A	GSTO1	#N/A	#N/A	#N/A	#N/A											-0.317721	0.21015	TMEM175
0.264226	0.0984657	-0.457248	-0.772766	-1.68734	-0.725144			0.0208462	-1.03023	1.21391	-1.16857	sp|Q96MC6|HIAT1_HUMAN	HIAT1	HIAT1_HUMAN Hippocampus abundant transcript 1 protein	1	#N/A	#N/A	#N/A	#N/A	#N/A	#N/A	#N/A	#N/A	#N/A	#N/A	#N/A	#N/A	#N/A	#N/A											-0.317979	0.272536	SLC38A7
0.260886	-0.101229	-0.201665	-0.620062	-1.70437	-0.788916			0.0245965	-1.02378	1.11316	-1.18362	sp|O95166|GBRAP_HUMAN	GABARAP	GBRAP_HUMAN Gamma-aminobutyric acid receptor-associated protein	8	#N/A	#N/A	#N/A	#N/A	#N/A	#N/A	#N/A	#N/A	#N/A	#N/A	GABARAP	#N/A	#N/A	GABARAP											-0.321462	0.614659	TMEM63A
0.0574676	0.0288159	-0.090514	-0.951754	-1.19749	-0.924013	+	GRN KO_CONTROL	0.00858182	-1.02301	2.73451	-1.71069	sp|P28074|PSB5_HUMAN	PSMB5	PSB5_HUMAN Proteasome subunit beta type-5	9	#N/A	#N/A	#N/A	#N/A	#N/A	#N/A	#N/A	#N/A	#N/A	#N/A	#N/A	#N/A	#N/A	#N/A											-0.323228	1.64949	CLCN7
0.141395	0.0365853	-0.198683	-0.911233	-1.05243	-1.11883	+	GRN KO_CONTROL	0.008	-1.0206	2.65644	-1.65221	sp|Q9NQW7-3|XPP1_HUMAN	XPNPEP1	XPP1_HUMAN Isoform 3 of Xaa-Pro aminopeptidase 1	11	#N/A	#N/A	#N/A	#N/A	#N/A	#N/A	#N/A	#N/A	#N/A	XPNPEP1	#N/A	#N/A	#N/A	#N/A											-0.3256	0.974657	C18orf8
0.260423	-0.0215863	-0.291554	-0.927177	-1.41455	-0.769423	+	GRN KO_CONTROL	0.00917647	-1.01948	1.78097	-1.35716	sp|Q8TCG2|P4K2B_HUMAN	PI4K2B	P4K2B_HUMAN Phosphatidylinositol 4-kinase type 2-beta	2	#N/A	#N/A	#N/A	#N/A	#N/A	#N/A	#N/A	#N/A	#N/A	#N/A	#N/A	#N/A	#N/A	#N/A											-0.326448	1.04763	ATP6V1C1
0.129752	0.173631	-0.362157	-0.733637	-1.63516	-0.738458			0.0202985	-1.01616	1.25103	-1.20194	sp|Q99808|S29A1_HUMAN	SLC29A1	S29A1_HUMAN Equilibrative nucleoside transporter 1	5	#N/A	#N/A	#N/A	#N/A	#N/A	SLC29A1	#N/A	#N/A	#N/A	#N/A	#N/A	#N/A	#N/A	#N/A											-0.337137	1.55922	LMBRD1
0.0967565	0.12637	-0.253104	-1.09682	-0.90605	-1.07406	+	GRN KO_CONTROL	0.00833333	-1.01565	2.26442	-1.5972	sp|Q8N131|PORIM_HUMAN	TMEM123	PORIM_HUMAN Porimin	1	#N/A	#N/A	#N/A	#N/A	#N/A	#N/A	#N/A	#N/A	#N/A	#N/A	#N/A	#N/A	#N/A	#N/A											-0.338635	1.13284	ARL8A
0.589491	0.103899	-1.24944	-1.62762	-0.694548	-1.27433			0.0622763	-1.01348	0.699722	-0.909964	sp|Q9HCK5|AGO4_HUMAN	AGO4	AGO4_HUMAN Protein argonaute-4	1	#N/A	#N/A	#N/A	#N/A	#N/A	#N/A	#N/A	#N/A	#N/A	#N/A	#N/A	#N/A	#N/A	#N/A											-0.343489	1.05493	PPT2
0.216289	0.135082	-0.434201	-0.917017	-1.45631	-0.747403	+	GRN KO_CONTROL	0.0117241	-1.01263	1.57181	-1.27232	sp|Q16739|CEGT_HUMAN	UGCG	CEGT_HUMAN Ceramide glucosyltransferase	1	#N/A	#N/A	UGCG	#N/A	#N/A	#N/A	#N/A	#N/A	#N/A	#N/A	#N/A	#N/A	#N/A	#N/A											-0.350568	1.55075	ATP13A2
0.15972	-0.0427036	-0.132743	-0.981286	-1.04589	-1.02135	+	GRN KO_CONTROL	0.00957895	-1.01093	2.26554	-1.7178	sp|Q99650|OSMR_HUMAN	OSMR	OSMR_HUMAN Oncostatin-M-specific receptor subunit beta	11	#N/A	#N/A	#N/A	#N/A	#N/A	#N/A	#N/A	#N/A	#N/A	#N/A	#N/A	#N/A	#N/A	#N/A											-0.352122	1.28234	CTSD
0.0792641	-0.176048	0.0818809	-1.31493	-0.628605	-1.09011	+	GRN KO_CONTROL	0.0115588	-1.00625	1.61109	-1.39877	sp|O75204|TM127_HUMAN	TMEM127	TM127_HUMAN Transmembrane protein 127	1	#N/A	#N/A	#N/A	#N/A	#N/A	#N/A	#N/A	#N/A	#N/A	#N/A	#N/A	#N/A	#N/A	#N/A											-0.356163	1.32614	GGH
0.186613	0.047765	-0.271863	-0.797588	-1.42644	-0.824383	+	GRN KO_CONTROL	0.0112812	-1.00364	1.69664	-1.34516	sp|P31150|GDIA_HUMAN	GDI1	GDIA_HUMAN Rab GDP dissociation inhibitor alpha	12	#N/A	#N/A	#N/A	#N/A	#N/A	#N/A	#N/A	#N/A	#N/A	#N/A	#N/A	#N/A	#N/A	#N/A											-0.371838	0.835908	CTSF
0.00593922	-0.242309	0.202241	-1.19682	-0.703604	-1.13113	+	GRN KO_CONTROL	0.008	-0.999141	2.07894	-1.42505	sp|P32119|PRDX2_HUMAN	PRDX2	PRDX2_HUMAN Peroxiredoxin-2	14	#N/A	#N/A	#N/A	#N/A	#N/A	#N/A	#N/A	#N/A	#N/A	PRDX2	#N/A	#N/A	#N/A	#N/A											-0.384061	0.559373	ARL8B
0.231438	0.231438	-0.617077	-0.664248	-1.84482	-0.638568			0.037139	-0.997812	0.928208	-1.00977	sp|Q8WUX1|S38A5_HUMAN	SLC38A5	S38A5_HUMAN Sodium-coupled neutral amino acid transporter 5	11	#N/A	#N/A	#N/A	#N/A	#N/A	SLC38A5	#N/A	#N/A	#N/A	#N/A	#N/A	#N/A	#N/A	#N/A											-0.384475	1.95441	ARSB
0.226051	0.00975517	-0.280008	-1.02256	-0.872589	-1.14152	+	GRN KO_CONTROL	0.00782796	-0.997487	2.05293	-1.4978	sp|P36897-2|TGFR1_HUMAN	TGFBR1	TGFR1_HUMAN Isoform 2 of TGF-beta receptor type-1	3	#N/A	#N/A	#N/A	#N/A	#N/A	TGFBR1	#N/A	#N/A	#N/A	#N/A	#N/A	#N/A	#N/A	#N/A											-0.390552	0.785947	ATP6V0D1
0.194857	-0.0968323	-0.119815	-0.973295	-1.04121	-0.981605	+	GRN KO_CONTROL	0.00774468	-0.991439	2.09303	-1.64278	sp|Q06481|APLP2_HUMAN	APLP2	APLP2_HUMAN Amyloid-like protein 2	23	#N/A	#N/A	#N/A	#N/A	#N/A	#N/A	#N/A	#N/A	#N/A	#N/A	#N/A	#N/A	#N/A	#N/A											-0.394529	0.938167	TSPAN3
0.0893916	0.0813786	-0.187625	-0.90098	-1.21973	-0.869609	+	GRN KO_CONTROL	0.00749206	-0.991153	2.56571	-1.53856	sp|Q9Y5Z0|BACE2_HUMAN	BACE2	BACE2_HUMAN Beta-secretase 2	4	#N/A	#N/A	#N/A	#N/A	#N/A	#N/A	#N/A	#N/A	#N/A	#N/A	#N/A	#N/A	#N/A	#N/A											-0.417012	0.600242	LAMTOR2
0.14593	-0.017206	-0.143354	-1.06376	-0.886366	-1.02849	+	GRN KO_CONTROL	0.00842857	-0.987996	2.9133	-1.64733	sp|Q04721|NOTC2_HUMAN	NOTCH2	NOTC2_HUMAN Neurogenic locus notch homolog protein 2	15	#N/A	#N/A	#N/A	#N/A	#N/A	#N/A	#N/A	#N/A	#N/A	#N/A	#N/A	#N/A	#N/A	#N/A											-0.420319	2.18538	ATP6V1A
0.0340772	0.0332639	-0.0697945	-1.07993	-0.802097	-1.06521	+	GRN KO_CONTROL	0.00983784	-0.981595	2.41716	-1.64525	sp|P04920|B3A2_HUMAN	SLC4A2	B3A2_HUMAN Anion exchange protein 2	9	#N/A	#N/A	#N/A	#N/A	#N/A	#N/A	#N/A	#N/A	#N/A	#N/A	#N/A	#N/A	#N/A	#N/A											-0.420915	0.459147	ATP6V1F
0.0788331	-0.0268693	-0.0554584	-0.933577	-0.932901	-1.07209	+	GRN KO_CONTROL	0.0104	-0.978357	3.98839	-1.7417	sp|P25787|PSA2_HUMAN	PSMA2	PSA2_HUMAN Proteasome subunit alpha type-2	7	#N/A	#N/A	#N/A	#N/A	#N/A	#N/A	#N/A	#N/A	#N/A	#N/A	#N/A	#N/A	#N/A	#N/A											-0.43195	1.88856	ATP6V1B2
0.18345	0.170208	-0.435996	-0.771574	-1.42778	-0.814516	+	GRN KO_CONTROL	0.0142754	-0.977177	1.53085	-1.23011	sp|Q9BT67|NFIP1_HUMAN	NDFIP1	NFIP1_HUMAN NEDD4 family-interacting protein 1	4	#N/A	#N/A	#N/A	#N/A	#N/A	#N/A	#N/A	#N/A	#N/A	#N/A	#N/A	#N/A	#N/A	#N/A											-0.433206	0.461772	PSAP
0.137178	0.18917	-0.395662	-0.685236	-1.43374	-0.881234	+	GRN KO_CONTROL	0.0141065	-0.976964	1.5224	-1.23386	sp|P46531|NOTC1_HUMAN	NOTCH1	NOTC1_HUMAN Neurogenic locus notch homolog protein 1	1	#N/A	#N/A	#N/A	#N/A	#N/A	#N/A	#N/A	#N/A	#N/A	#N/A	#N/A	#N/A	#N/A	#N/A											-0.439682	0.606767	DNASE2
0.195281	0.0647357	-0.305504	-0.791448	-1.15647	-1.02413	+	GRN KO_CONTROL	0.00873469	-0.975519	2.09346	-1.42607	sp|O00308|WWP2_HUMAN	WWP2	WWP2_HUMAN NEDD4-like E3 ubiquitin-protein ligase WWP2	2	#N/A	#N/A	#N/A	#N/A	#N/A	#N/A	#N/A	#N/A	WWP2	#N/A	#N/A	#N/A	#N/A	#N/A											-0.445856	0.321912	TSPAN6
-0.00688997	-0.141438	0.135074	-0.61591	-1.2674	-1.05041	+	GRN KO_CONTROL	0.0116438	-0.973489	1.62809	-1.37595	sp|Q9Y561|LRP12_HUMAN	LRP12	LRP12_HUMAN Low-density lipoprotein receptor-related protein 12	1	#N/A	#N/A	#N/A	#N/A	#N/A	#N/A	#N/A	#N/A	#N/A	#N/A	#N/A	#N/A	#N/A	#N/A											-0.448367	0.87824	MON1B
0.102256	-0.0234687	-0.0851529	-0.89365	-0.996821	-1.03365	+	GRN KO_CONTROL	0.00827273	-0.972586	3.6405	-1.70852	sp|P04075-2|ALDOA_HUMAN	ALDOA	ALDOA_HUMAN Isoform 2 of Fructose-bisphosphate aldolase A	39	#N/A	#N/A	#N/A	#N/A	#N/A	#N/A	#N/A	#N/A	#N/A	#N/A	#N/A	#N/A	#N/A	#N/A											-0.451277	0.621099	C10orf32
0.0957566	-0.0243158	-0.0769079	-0.95936	-0.930133	-1.02749	+	GRN KO_CONTROL	0.00944	-0.970505	3.44678	-1.73715	sp|P07195|LDHB_HUMAN	LDHB	LDHB_HUMAN L-lactate dehydrogenase B chain	22	#N/A	#N/A	#N/A	#N/A	#N/A	#N/A	#N/A	#N/A	#N/A	LDHB	#N/A	#N/A	#N/A	#N/A											-0.45485	0.403566	LIPA
0.176704	0.0817727	-0.301544	-0.748136	-1.22726	-0.943953	+	GRN KO_CONTROL	0.00983784	-0.95876	2.04504	-1.3662	sp|O76082-3|S22A5_HUMAN	SLC22A5	S22A5_HUMAN Isoform 3 of Solute carrier family 22 member 5	2	#N/A	#N/A	#N/A	#N/A	#N/A	#N/A	#N/A	#N/A	#N/A	#N/A	#N/A	#N/A	#N/A	#N/A											-0.457116	0.44347	SLC38A9
0.0806263	-0.189584	0.0917537	-0.988852	-0.90779	-0.996296	+	GRN KO_CONTROL	0.00808889	-0.958578	2.26553	-1.60768	sp|P50395|GDIB_HUMAN	GDI2	GDIB_HUMAN Rab GDP dissociation inhibitor beta	17	#N/A	#N/A	#N/A	#N/A	#N/A	#N/A	#N/A	#N/A	#N/A	#N/A	#N/A	#N/A	#N/A	#N/A											-0.482672	2.03537	TMEM106B
0.0938566	0.0729248	-0.182894	-0.927526	-1.14572	-0.813361	+	GRN KO_CONTROL	0.00694118	-0.956832	2.70237	-1.514	sp|Q96JA1|LRIG1_HUMAN	LRIG1	LRIG1_HUMAN Leucine-rich repeats and immunoglobulin-like domains protein 1	3	#N/A	#N/A	#N/A	#N/A	#N/A	LRIG1	#N/A	#N/A	#N/A	#N/A	#N/A	#N/A	#N/A	#N/A											-0.483908	1.66097	ATP6V1H
0.178675	0.0391702	-0.250451	-0.908475	-1.16199	-0.816979	+	GRN KO_CONTROL	0.00877108	-0.951611	2.31339	-1.43497	sp|O95164|UBL3_HUMAN	UBL3	UBL3_HUMAN Ubiquitin-like protein 3	2	#N/A	#N/A	#N/A	#N/A	#N/A	UBL3	#N/A	#N/A	#N/A	#N/A	#N/A	#N/A	#N/A	#N/A											-0.496896	0.53627	TMEM55B
0.205919	0.0134195	-0.256296	-0.984216	-0.827066	-1.05965	+	GRN KO_CONTROL	0.0100183	-0.944658	2.07828	-1.45211	sp|P05026|AT1B1_HUMAN	ATP1B1	AT1B1_HUMAN Sodium/potassium-transporting ATPase subunit beta-1	10	#N/A	#N/A	#N/A	#N/A	#N/A	ATP1B1	#N/A	#N/A	#N/A	#N/A	#N/A	#N/A	#N/A	#N/A											-0.498039	1.11549	ATP6V1E1
0.158394	0.0453222	-0.231003	-0.926275	-0.95949	-0.970642	+	GRN KO_CONTROL	0.0111077	-0.94304	1.86033	-1.52986	sp|P29317|EPHA2_HUMAN	EPHA2	EPHA2_HUMAN Ephrin type-A receptor 2	30	#N/A	#N/A	#N/A	#N/A	#N/A	#N/A	#N/A	#N/A	#N/A	#N/A	#N/A	#N/A	#N/A	#N/A											-0.498595	1.26311	LAMP1
0.086566	0.0430523	-0.139444	-0.791025	-1.0876	-0.952961	+	GRN KO_CONTROL	0.0076129	-0.940586	2.9029	-1.54144	sp|O00560-2|SDCB1_HUMAN	SDCBP	SDCB1_HUMAN Isoform 2 of Syntenin-1	2	#N/A	#N/A	#N/A	#N/A	#N/A	#N/A	#N/A	#N/A	#N/A	#N/A	#N/A	#N/A	#N/A	#N/A											-0.555088	0.331602	SLC15A4
0.100559	-0.0315235	-0.0748746	-0.862163	-1.0581	-0.906804	+	GRN KO_CONTROL	0.00890566	-0.940411	3.50413	-1.62317	sp|P06744-2|G6PI_HUMAN	GPI	G6PI_HUMAN Isoform 2 of Glucose-6-phosphate isomerase	13	#N/A	#N/A	#N/A	#N/A	#N/A	#N/A	#N/A	#N/A	#N/A	#N/A	#N/A	#N/A	#N/A	#N/A											-0.56135	0.469459	SLC36A1
0.0123386	0.0694819	-0.0860922	-0.767261	-1.16718	-0.885249	+	GRN KO_CONTROL	0.00957895	-0.938474	2.07198	-1.49667	sp|Q9NRX5|SERC1_HUMAN	SERINC1	SERC1_HUMAN Serine incorporator 1	4	SERINC1	#N/A	#N/A	#N/A	#N/A	#N/A	#N/A	#N/A	#N/A	#N/A	#N/A	#N/A	#N/A	#N/A											-0.561455	0.939982	C17orf59
0.20108	-0.315249	0.0658883	-0.951999	-0.996658	-0.906067	+	GRN KO_CONTROL	0.014716	-0.935481	1.62695	-1.42434	sp|P23526|SAHH_HUMAN	AHCY	SAHH_HUMAN Adenosylhomocysteinase	13	#N/A	#N/A	#N/A	#N/A	#N/A	#N/A	#N/A	#N/A	#N/A	AHCY	#N/A	#N/A	#N/A	#N/A											-0.569227	2.33228	ATP6V0A2
0.132607	-0.112223	-0.0312591	-0.964509	-0.69988	-1.14627	+	GRN KO_CONTROL	0.0104	-0.933262	2.14588	-1.43963	sp|P53794|SC5A3_HUMAN	SLC5A3	SC5A3_HUMAN Sodium/myo-inositol cotransporter	1	#N/A	#N/A	#N/A	#N/A	#N/A	#N/A	#N/A	#N/A	#N/A	#N/A	#N/A	#N/A	#N/A	#N/A											-0.581776	0.376968	CLN3
0.107998	-0.163551	0.0418653	-1.07906	-0.615108	-1.11003	+	GRN KO_CONTROL	0.0117313	-0.93017	1.84559	-1.36844	sp|P60174|TPIS_HUMAN	TPI1	TPIS_HUMAN Triosephosphate isomerase	25	#N/A	#N/A	#N/A	#N/A	#N/A	#N/A	#N/A	#N/A	#N/A	TPI1	#N/A	#N/A	#N/A	#N/A											-0.603857	1.10214	CLCN3
0.0872696	-0.0218944	-0.0699004	-1.00675	-0.735188	-1.04039	+	GRN KO_CONTROL	0.00836782	-0.925933	2.41829	-1.52486	sp|Q14624|ITIH4_HUMAN	ITIH4	ITIH4_HUMAN Inter-alpha-trypsin inhibitor heavy chain H4	2	#N/A	#N/A	#N/A	#N/A	#N/A	#N/A	#N/A	#N/A	#N/A	#N/A	#N/A	#N/A	#N/A	#N/A											-0.62911	1.37583	LAMTOR4
0.200861	-0.225397	-0.00686008	-1.01392	-0.706766	-1.08632	+	GRN KO_CONTROL	0.00831068	-0.925204	2.25895	-1.38224	sp|P02656|APOC3_HUMAN	APOC3	APOC3_HUMAN Apolipoprotein C-III	1	#N/A	#N/A	#N/A	#N/A	#N/A	#N/A	#N/A	#N/A	#N/A	#N/A	#N/A	#N/A	#N/A	#N/A											-0.70009	0.485913	MCOLN1
0.307775	0.273088	-0.852535	-0.240785	-2.57405	-0.231632			0.127189	-0.924932	0.435548	-0.676372	sp|O14817|TSN4_HUMAN	TSPAN4	TSN4_HUMAN Tetraspanin-4	1	#N/A	#N/A	#N/A	#N/A	#N/A	#N/A	#N/A	#N/A	#N/A	#N/A	#N/A	#N/A	#N/A	#N/A											-0.712551	2.49575	HGSNAT
0.0402529	0.00822582	-0.049923	-0.855568	-1.03521	-0.8776	+	GRN KO_CONTROL	0.00704478	-0.922312	3.03948	-1.63989	sp|P49720|PSB3_HUMAN	PSMB3	PSB3_HUMAN Proteasome subunit beta type-3	6	#N/A	#N/A	#N/A	#N/A	#N/A	#N/A	#N/A	#N/A	#N/A	#N/A	#N/A	#N/A	#N/A	#N/A											-0.753333	0.852981	SLC48A1
0.102706	-0.349971	0.191075	-0.843025	-1.14216	-0.835064	+	GRN KO_CONTROL	0.0119718	-0.921355	1.83103	-1.32437	sp|P09972|ALDOC_HUMAN	ALDOC	ALDOC_HUMAN Fructose-bisphosphate aldolase C	1	#N/A	#N/A	#N/A	#N/A	#N/A	#N/A	#N/A	#N/A	#N/A	#N/A	#N/A	#N/A	#N/A	#N/A											-0.797629	0.610627	MFSD8
-0.30315	0.340106	-0.114551	-0.672837	-1.87115	-0.297445			0.0675656	-0.921278	0.739371	-0.9108	sp|A6NLJ0|C2C4B_HUMAN	C2CD4B	C2C4B_HUMAN C2 calcium-dependent domain-containing protein 4B	1	#N/A	#N/A	#N/A	#N/A	#N/A	#N/A	#N/A	#N/A	C2CD4B	#N/A	#N/A	#N/A	#N/A	#N/A											-0.825418	0.250618	DNAJC5
0.182749	0.0394121	-0.256252	-0.773245	-1.08883	-0.929489	+	GRN KO_CONTROL	0.0102056	-0.919158	2.21943	-1.39662	sp|Q9H2H9|S38A1_HUMAN	SLC38A1	S38A1_HUMAN Sodium-coupled neutral amino acid transporter 1	4	#N/A	#N/A	#N/A	#N/A	#N/A	SLC38A1	#N/A	#N/A	#N/A	#N/A	#N/A	#N/A	#N/A	#N/A											-1.38081	3.40748	LAPTM4A
0.136631	0.124358	-0.302863	-0.763235	-1.22807	-0.797535	+	GRN KO_CONTROL	0.0116444	-0.915655	1.93204	-1.29338	sp|Q9P2N7-5|KLH13_HUMAN	KLHL13	KLH13_HUMAN Isoform 5 of Kelch-like protein 13	4	#N/A	#N/A	#N/A	#N/A	#N/A	#N/A	#N/A	#N/A	#N/A	#N/A	#N/A	#N/A	#N/A	#N/A											-1.88836	3.15652	LAPTM4B
0.0719557	0.0931396	-0.180871	-0.878069	-1.00087	-0.862853	+	GRN KO_CONTROL	0.00846512	-0.908672	2.53094	-1.51884	sp|Q7Z4F1|LRP10_HUMAN	LRP10	LRP10_HUMAN Low-density lipoprotein receptor-related protein 10	7	#N/A	#N/A	#N/A	#N/A	#N/A	#N/A	#N/A	#N/A	#N/A	#N/A	#N/A	#N/A	#N/A	#N/A											-2.26255	2.73592	GRN
0.0333607	-0.149206	0.104149	-0.869116	-0.677991	-1.18402	+	GRN KO_CONTROL	0.0123188	-0.906476	1.9128	-1.36167	sp|Q9P2T1-2|GMPR2_HUMAN	GMPR2	GMPR2_HUMAN Isoform 2 of GMP reductase 2	1	#N/A	#N/A	#N/A	#N/A	#N/A	#N/A	#N/A	#N/A	#N/A	#N/A	#N/A	#N/A	#N/A	#N/A
0.0306904	-0.102687	0.0665401	-1.00744	-0.64858	-1.06724	+	GRN KO_CONTROL	0.0118195	-0.905935	1.94102	-1.41441	sp|O43752|STX6_HUMAN	STX6	STX6_HUMAN Syntaxin-6	10	#N/A	#N/A	STX6	#N/A	#N/A	#N/A	#N/A	#N/A	#N/A	#N/A	#N/A	#N/A	#N/A	#N/A
0.208	0.0538941	-0.309625	-0.983876	-0.851813	-0.919198	+	GRN KO_CONTROL	0.0146047	-0.902385	1.64999	-1.37117	sp|Q96MM7-4|H6ST2_HUMAN	HS6ST2	H6ST2_HUMAN Isoform 4 of Heparan-sulfate 6-O-sulfotransferase 2	5	#N/A	#N/A	#N/A	#N/A	#N/A	#N/A	#N/A	#N/A	#N/A	#N/A	#N/A	#N/A	#N/A	#N/A
0.027199	-0.258751	0.195545	-1.00432	-0.682376	-1.05107	+	GRN KO_CONTROL	0.010528	-0.900589	2.13949	-1.33202	sp|A6NCE7|MP3B2_HUMAN	MAP1LC3B2	MP3B2_HUMAN Microtubule-associated proteins 1A/1B light chain 3 beta 2	7	#N/A	#N/A	#N/A	#N/A	#N/A	#N/A	#N/A	#N/A	#N/A	#N/A	MAP1LC3B2	#N/A	#N/A	#N/A
0.185299	-0.00419835	-0.207806	-0.718244	-1.0992	-0.910512	+	GRN KO_CONTROL	0.00992727	-0.900418	2.32753	-1.36833	sp|P45844-8|ABCG1_HUMAN	ABCG1	ABCG1_HUMAN Isoform 8 of ATP-binding cassette sub-family G member 1	1	#N/A	#N/A	#N/A	#N/A	#N/A	#N/A	#N/A	#N/A	#N/A	#N/A	#N/A	#N/A	#N/A	#N/A
0.199593	0.0315425	-0.269649	-0.809614	-1.13235	-0.769089	+	GRN KO_CONTROL	0.0111938	-0.890847	2.08391	-1.31195	sp|Q13126-2|MTAP_HUMAN	MTAP	MTAP_HUMAN Isoform 2 of S-methyl-5'-thioadenosine phosphorylase	6	#N/A	#N/A	#N/A	#N/A	#N/A	#N/A	#N/A	#N/A	#N/A	#N/A	#N/A	#N/A	#N/A	#N/A
0.168955	-0.00878681	-0.18143	-0.852492	-0.989672	-0.829561	+	GRN KO_CONTROL	0.00949565	-0.883487	2.32222	-1.44165	sp|Q13137-4|CACO2_HUMAN	CALCOCO2	CACO2_HUMAN Isoform 4 of Calcium-binding and coiled-coil domain-containing protein 2	7	#N/A	#N/A	#N/A	#N/A	#N/A	#N/A	#N/A	#N/A	#N/A	#N/A	CALCOCO2	#N/A	#N/A	#N/A
0.17024	-0.0216613	-0.16868	-1.06885	-0.999356	-0.601745	+	GRN KO_CONTROL	0.0118881	-0.883283	1.98799	-1.3076	sp|O00214-2|LEG8_HUMAN	LGALS8	LEG8_HUMAN Isoform 2 of Galectin-8	1	#N/A	#N/A	#N/A	#N/A	#N/A	#N/A	#N/A	#N/A	#N/A	#N/A	LGALS8	#N/A	#N/A	#N/A
0.100032	0.0110702	-0.11951	-0.811339	-1.0266	-0.818744	+	GRN KO_CONTROL	0.0099726	-0.882759	3.10471	-1.4834	sp|P52209|6PGD_HUMAN	PGD	6PGD_HUMAN 6-phosphogluconate dehydrogenase, decarboxylating	7	#N/A	#N/A	#N/A	#N/A	#N/A	#N/A	#N/A	#N/A	#N/A	PGD	#N/A	#N/A	#N/A	#N/A
0.212554	0.0540723	-0.3164	-0.663609	-1.0426	-0.983786	+	GRN KO_CONTROL	0.0131948	-0.880075	1.88841	-1.2644	sp|Q9BZC7-3|ABCA2_HUMAN	ABCA2	ABCA2_HUMAN Isoform 3 of ATP-binding cassette sub-family A member 2	2	#N/A	#N/A	#N/A	#N/A	#N/A	#N/A	#N/A	#N/A	#N/A	#N/A	#N/A	#N/A	#N/A	#N/A
0.0871889	0.105251	-0.214207	-0.78668	-1.07899	-0.795447	+	GRN KO_CONTROL	0.0103019	-0.879782	2.46225	-1.37198	sp|Q5SR56|HIAL1_HUMAN	HIATL1	HIAL1_HUMAN Hippocampus abundant transcript-like protein 1	1	#N/A	#N/A	#N/A	#N/A	#N/A	#N/A	#N/A	#N/A	#N/A	#N/A	#N/A	#N/A	#N/A	#N/A
0.0115028	-0.208757	0.17212	-1.00981	-0.638653	-1.00928	+	GRN KO_CONTROL	0.0113701	-0.877537	2.19864	-1.31812	sp|P00492|HPRT_HUMAN	HPRT1	HPRT_HUMAN Hypoxanthine-guanine phosphoribosyltransferase	6	#N/A	#N/A	#N/A	#N/A	#N/A	#N/A	#N/A	#N/A	#N/A	HPRT1	#N/A	#N/A	#N/A	#N/A
0.102945	0.0151921	-0.127446	-0.881956	-0.842537	-0.914418	+	GRN KO_CONTROL	0.00975	-0.876534	2.497	-1.53703	sp|Q96B67|ARRD3_HUMAN	ARRDC3	ARRD3_HUMAN Arrestin domain-containing protein 3	5	#N/A	#N/A	#N/A	#N/A	#N/A	#N/A	#N/A	#N/A	#N/A	#N/A	#N/A	#N/A	#N/A	#N/A
0.0823415	-0.0173739	-0.0690955	-0.876589	-0.91256	-0.832901	+	GRN KO_CONTROL	0.0084507	-0.872641	3.38751	-1.58646	sp|P60900|PSA6_HUMAN	PSMA6	PSA6_HUMAN Proteasome subunit alpha type-6	10	#N/A	#N/A	#N/A	#N/A	#N/A	#N/A	#N/A	#N/A	#N/A	#N/A	#N/A	#N/A	#N/A	#N/A
0.192196	0.0705414	-0.308667	-0.719884	-1.26482	-0.651516			0.0207464	-0.863431	1.56715	-1.15777	sp|Q9Y6M4|KC1G3_HUMAN	CSNK1G3	KC1G3_HUMAN Casein kinase I isoform gamma-3	7	#N/A	#N/A	#N/A	#N/A	#N/A	#N/A	#N/A	#N/A	#N/A	CSNK1G3	#N/A	#N/A	#N/A	#N/A
0.152983	0.0546755	-0.2353	-0.762867	-1.16267	-0.691104	+	GRN KO_CONTROL	0.0141887	-0.863001	1.94967	-1.25553	sp|P29323|EPHB2_HUMAN	EPHB2	EPHB2_HUMAN Ephrin type-B receptor 2	3	#N/A	#N/A	#N/A	#N/A	#N/A	EPHB2	#N/A	#N/A	#N/A	#N/A	#N/A	#N/A	#N/A	#N/A
0.0523163	-0.1733	0.106026	-0.797284	-0.834989	-0.957195	+	GRN KO_CONTROL	0.0101111	-0.85817	2.58661	-1.43448	sp|P49721|PSB2_HUMAN	PSMB2	PSB2_HUMAN Proteasome subunit beta type-2	4	#N/A	#N/A	#N/A	#N/A	#N/A	#N/A	#N/A	#N/A	#N/A	#N/A	#N/A	#N/A	#N/A	#N/A
0.0532364	-0.365937	0.246645	-0.735645	-0.773655	-1.12721	+	GRN KO_CONTROL	0.0196103	-0.856819	1.65904	-1.19067	sp|P55316|FOXG1_HUMAN	FOXG1	FOXG1_HUMAN Forkhead box protein G1	1	#N/A	#N/A	#N/A	#N/A	#N/A	#N/A	#N/A	#N/A	FOXG1	#N/A	#N/A	#N/A	#N/A	#N/A
0.16224	0.00646888	-0.190202	-0.422762	-1.6267	-0.54188			0.0610883	-0.856617	0.831817	-0.955674	sp|Q9ULF5|S39AA_HUMAN	SLC39A10	S39AA_HUMAN Zinc transporter ZIP10	2	#N/A	#N/A	#N/A	#N/A	#N/A	#N/A	#N/A	#N/A	#N/A	#N/A	#N/A	#N/A	#N/A	#N/A
0.242335	0.0492586	-0.354093	-0.800288	-1.07016	-0.75912	+	GRN KO_CONTROL	0.0197113	-0.85569	1.66021	-1.22073	sp|P23458|JAK1_HUMAN	JAK1	JAK1_HUMAN Tyrosine-protein kinase JAK1	11	#N/A	#N/A	#N/A	#N/A	#N/A	#N/A	#N/A	#N/A	#N/A	#N/A	#N/A	#N/A	#N/A	#N/A
-0.013835	0.0725677	-0.0619669	-0.749935	-0.811683	-1.00425	+	GRN KO_CONTROL	0.0105	-0.854211	2.65416	-1.45744	sp|Q9UK23|NAGPA_HUMAN	NAGPA	NAGPA_HUMAN N-acetylglucosamine-1-phosphodiester alpha-N-acetylglucosaminidase	2	#N/A	#N/A	NAGPA	#N/A	#N/A	#N/A	#N/A	#N/A	#N/A	#N/A	#N/A	#N/A	#N/A	NAGPA
0.208337	-0.0589588	-0.176759	-0.840527	-0.916289	-0.829787	+	GRN KO_CONTROL	0.0140235	-0.853074	1.86804	-1.38232	sp|P02787|TRFE_HUMAN	TF	TRFE_HUMAN Serotransferrin	1	#N/A	#N/A	#N/A	#N/A	#N/A	#N/A	#N/A	#N/A	#N/A	#N/A	#N/A	#N/A	#N/A	#N/A
0.133907	0.0404628	-0.193807	-0.837154	-0.884631	-0.856199	+	GRN KO_CONTROL	0.0144485	-0.852849	1.93664	-1.42511	sp|P05023|AT1A1_HUMAN	ATP1A1	AT1A1_HUMAN Sodium/potassium-transporting ATPase subunit alpha-1	87	#N/A	#N/A	#N/A	#N/A	#N/A	ATP1A1	#N/A	#N/A	#N/A	#N/A	#N/A	#N/A	#N/A	#N/A
0.132077	0.0552083	-0.209027	-0.865949	-0.940523	-0.768402	+	GRN KO_CONTROL	0.0110229	-0.851044	2.23699	-1.3845	sp|Q14517|FAT1_HUMAN	FAT1	FAT1_HUMAN Protocadherin Fat 1	32	#N/A	#N/A	#N/A	#N/A	#N/A	#N/A	#N/A	#N/A	#N/A	#N/A	#N/A	#N/A	#N/A	#N/A
0.191766	0.128481	-0.38704	-0.312757	-1.53066	-0.773297			0.0570566	-0.849973	0.908437	-0.94487	sp|P48509|CD151_HUMAN	CD151	CD151_HUMAN CD151 antigen	4	#N/A	#N/A	#N/A	#N/A	#N/A	#N/A	#N/A	#N/A	#N/A	#N/A	#N/A	#N/A	#N/A	#N/A
0.216868	0.0864602	-0.365814	-0.544373	-1.54691	-0.516194			0.0522438	-0.84833	0.947827	-0.961612	sp|P51797-5|CLCN6_HUMAN	CLCN6	CLCN6_HUMAN Isoform 5 of Chloride transport protein 6	1	#N/A	#N/A	#N/A	#N/A	#N/A	#N/A	CLCN6	#N/A	#N/A	#N/A	#N/A	#N/A	#N/A	#N/A
0.0691396	0.037125	-0.112721	-0.752165	-0.944513	-0.85131	+	GRN KO_CONTROL	0.00945455	-0.847177	3.36985	-1.46341	sp|P01023|A2MG_HUMAN	A2M	A2MG_HUMAN Alpha-2-macroglobulin	27	#N/A	#N/A	#N/A	#N/A	#N/A	#N/A	#N/A	#N/A	#N/A	#N/A	#N/A	#N/A	#N/A	#N/A
0.14521	0.120846	-0.309831	-0.473102	-1.45474	-0.656636			0.0461184	-0.8469	1.05296	-1.01351	sp|P56817|BACE1_HUMAN	BACE1	BACE1_HUMAN Beta-secretase 1	2	#N/A	#N/A	#N/A	#N/A	#N/A	#N/A	#N/A	#N/A	#N/A	#N/A	#N/A	#N/A	#N/A	#N/A
0.0252428	0.0480794	-0.076339	-0.887244	-0.724592	-0.926696	+	GRN KO_CONTROL	0.00866667	-0.845172	3.08601	-1.47572	sp|Q99732|LITAF_HUMAN	LITAF	LITAF_HUMAN Lipopolysaccharide-induced tumor necrosis factor-alpha factor	1	#N/A	#N/A	#N/A	#N/A	#N/A	#N/A	#N/A	#N/A	#N/A	#N/A	#N/A	#N/A	#N/A	#N/A
0.173833	0.0413164	-0.246573	-0.772947	-0.990647	-0.802904	+	GRN KO_CONTROL	0.0114865	-0.845025	2.06928	-1.31713	sp|P10768|ESTD_HUMAN	ESD	ESTD_HUMAN S-formylglutathione hydrolase	3	#N/A	#N/A	#N/A	#N/A	#N/A	#N/A	#N/A	#N/A	#N/A	#N/A	#N/A	#N/A	#N/A	#N/A
0.18242	0.219959	-0.513515	-0.538111	-1.47563	-0.613084			0.0501404	-0.838565	1.00965	-0.948752	sp|Q96GS6-2|AB17A_HUMAN	ABHD17A	AB17A_HUMAN Isoform 2 of Alpha/beta hydrolase domain-containing protein 17A	1	#N/A	#N/A	#N/A	#N/A	#N/A	#N/A	#N/A	#N/A	#N/A	#N/A	#N/A	#N/A	#N/A	#N/A
0.0456429	-0.0969191	0.046602	-0.925486	-0.711014	-0.882956	+	GRN KO_CONTROL	0.00817978	-0.83826	3.10923	-1.44262	sp|P28070|PSB4_HUMAN	PSMB4	PSB4_HUMAN Proteasome subunit beta type-4	14	#N/A	#N/A	#N/A	#N/A	#N/A	#N/A	#N/A	#N/A	#N/A	#N/A	#N/A	#N/A	#N/A	#N/A
0.00366013	-0.0211411	0.0172189	-0.958028	-0.520639	-1.02087			0.0243826	-0.833093	1.47764	-1.26664	sp|Q8IZ83|A16A1_HUMAN	ALDH16A1	A16A1_HUMAN Aldehyde dehydrogenase family 16 member A1	1	#N/A	#N/A	#N/A	#N/A	#N/A	#N/A	#N/A	#N/A	#N/A	#N/A	#N/A	#N/A	#N/A	#N/A
0.0597815	-0.0489873	-0.0129301	-0.777486	-0.86332	-0.849548	+	GRN KO_CONTROL	0.00726154	-0.829406	4.32013	-1.53137	sp|Q06203|PUR1_HUMAN	PPAT	PUR1_HUMAN Amidophosphoribosyltransferase	2	#N/A	#N/A	#N/A	#N/A	#N/A	#N/A	#N/A	#N/A	#N/A	#N/A	#N/A	#N/A	#N/A	#N/A
0.120923	-0.0953156	-0.0343044	-0.809996	-0.819003	-0.861426	+	GRN KO_CONTROL	0.0122302	-0.827243	2.39023	-1.46081	sp|Q9UNE7|CHIP_HUMAN	STUB1	CHIP_HUMAN E3 ubiquitin-protein ligase CHIP	6	#N/A	#N/A	#N/A	#N/A	#N/A	#N/A	#N/A	#N/A	#N/A	#N/A	#N/A	#N/A	#N/A	#N/A
0.170501	-0.0939007	-0.0930096	-0.768747	-1.03942	-0.689356	+	GRN KO_CONTROL	0.0124088	-0.827037	2.36621	-1.29684	sp|O60499|STX10_HUMAN	STX10	STX10_HUMAN Syntaxin-10	2	#N/A	#N/A	STX10	#N/A	#N/A	#N/A	#N/A	#N/A	#N/A	#N/A	#N/A	#N/A	#N/A	#N/A
0.367456	0.35045	-1.20103	0.178862	-3.27567	0.137429			0.254043	-0.825418	0.250618	-0.469722	sp|Q9H3Z4|DNJC5_HUMAN	DNAJC5	DNJC5_HUMAN DnaJ homolog subfamily C member 5	4	#N/A	#N/A	#N/A	DNAJC5	#N/A	DNAJC5	#N/A	#N/A	#N/A	#N/A	#N/A	#N/A	DNAJC5	#N/A
0.441503	-1.42498	0.344324	-1.82924	0.553145	-1.83839			0.18746	-0.825113	0.338266	-0.549883	sp|A4UGR9|XIRP2_HUMAN	XIRP2	XIRP2_HUMAN Xin actin-binding repeat-containing protein 2	1	#N/A	#N/A	#N/A	#N/A	#N/A	#N/A	#N/A	#N/A	#N/A	#N/A	#N/A	#N/A	#N/A	#N/A
0.430041	0.249857	-1.10893	-0.558054	-1.74363	-0.601378			0.100893	-0.824679	0.587403	-0.73514	sp|P19075|TSN8_HUMAN	TSPAN8	TSN8_HUMAN Tetraspanin-8	3	#N/A	#N/A	#N/A	#N/A	#N/A	#N/A	#N/A	#N/A	#N/A	#N/A	#N/A	#N/A	#N/A	#N/A
0.0890031	-0.0170972	-0.076819	-0.773461	-0.797129	-0.906678	+	GRN KO_CONTROL	0.0091	-0.824118	3.62138	-1.46244	sp|P00558|PGK1_HUMAN	PGK1	PGK1_HUMAN Phosphoglycerate kinase 1	22	#N/A	#N/A	#N/A	#N/A	#N/A	#N/A	#N/A	#N/A	#N/A	PGK1	#N/A	#N/A	#N/A	#N/A
0.0273654	-0.0449616	0.0165463	-0.631904	-0.817272	-1.02207	+	GRN KO_CONTROL	0.01925	-0.8234	1.81468	-1.33906	sp|O43556|SGCE_HUMAN	SGCE	SGCE_HUMAN Epsilon-sarcoglycan	1	#N/A	#N/A	#N/A	#N/A	#N/A	#N/A	#N/A	#N/A	#N/A	#N/A	#N/A	#N/A	#N/A	#N/A
0.3825	0.188053	-0.843797	-0.621226	-1.48729	-0.631628			0.073499	-0.8223	0.782684	-0.842003	sp|P08174-7|DAF_HUMAN	CD55	DAF_HUMAN Isoform 7 of Complement decay-accelerating factor	3	#N/A	#N/A	#N/A	#N/A	#N/A	#N/A	#N/A	#N/A	#N/A	#N/A	#N/A	#N/A	#N/A	#N/A
0.122275	0.0719438	-0.21689	-0.84051	-0.900681	-0.747728	+	GRN KO_CONTROL	0.0140124	-0.822083	2.09798	-1.33748	sp|Q9Y2H0|DLGP4_HUMAN	DLGAP4	DLGP4_HUMAN Disks large-associated protein 4	5	#N/A	#N/A	#N/A	#N/A	#N/A	#N/A	#N/A	#N/A	#N/A	#N/A	#N/A	#N/A	#N/A	#N/A
0.0176874	-0.0425273	0.0239112	-0.832264	-0.717746	-0.914162	+	GRN KO_CONTROL	0.0106129	-0.821081	2.70831	-1.4642	sp|P15531-2|NDKA_HUMAN	NME1	NDKA_HUMAN Isoform 2 of Nucleoside diphosphate kinase A	1	#N/A	#N/A	#N/A	#N/A	#N/A	#N/A	#N/A	#N/A	#N/A	#N/A	#N/A	#N/A	#N/A	#N/A
0.0932825	0.0021657	-0.102058	-0.818227	-0.764403	-0.882	+	GRN KO_CONTROL	0.00839216	-0.81934	3.14697	-1.44791	sp|O00560|SDCB1_HUMAN	SDCBP	SDCB1_HUMAN Syntenin-1	17	#N/A	#N/A	#N/A	#N/A	#N/A	#N/A	#N/A	#N/A	#N/A	#N/A	#N/A	#N/A	#N/A	#N/A
-0.0170746	-0.017413	0.0338814	-0.888489	-0.600853	-0.969153	+	GRN KO_CONTROL	0.0195102	-0.819296	1.78662	-1.33639	sp|Q9NY33|DPP3_HUMAN	DPP3	DPP3_HUMAN Dipeptidyl peptidase 3	9	#N/A	#N/A	#N/A	#N/A	#N/A	#N/A	#N/A	#N/A	#N/A	DPP3	#N/A	#N/A	#N/A	#N/A
0.0913766	-0.15283	0.049811	-1.04107	-0.529678	-0.890594			0.020198	-0.816566	1.74604	-1.21975	sp|P48067-2|SC6A9_HUMAN	SLC6A9	SC6A9_HUMAN Isoform GlyT-1A of Sodium- and chloride-dependent glycine transporter 1	3	#N/A	#N/A	#N/A	#N/A	#N/A	#N/A	#N/A	#N/A	#N/A	#N/A	#N/A	#N/A	#N/A	#N/A
0.24014	-0.196599	-0.0796495	-1.03902	-0.51843	-0.925372			0.0209469	-0.815573	1.75507	-1.15689	sp|O75197|LRP5_HUMAN	LRP5	LRP5_HUMAN Low-density lipoprotein receptor-related protein 5	1	#N/A	#N/A	#N/A	#N/A	#N/A	#N/A	#N/A	#N/A	#N/A	#N/A	#N/A	#N/A	#N/A	#N/A
0.202942	0.0324521	-0.275423	-0.729311	-0.990444	-0.765472	+	GRN KO_CONTROL	0.0171979	-0.815066	1.89455	-1.23109	sp|Q9Y6M5|ZNT1_HUMAN	SLC30A1	ZNT1_HUMAN Zinc transporter 1	6	#N/A	#N/A	#N/A	#N/A	#N/A	SLC30A1	#N/A	#N/A	#N/A	#N/A	#N/A	#N/A	#N/A	#N/A
0.026513	-0.28979	0.218386	-0.943587	-0.56315	-0.98093			0.0205025	-0.814259	1.81279	-1.16421	sp|P02792|FRIL_HUMAN	FTL	FRIL_HUMAN Ferritin light chain	6	#N/A	#N/A	#N/A	#N/A	#N/A	#N/A	#N/A	#N/A	#N/A	#N/A	#N/A	#N/A	#N/A	#N/A
0.142122	0.0549088	-0.22149	-0.832269	-0.872282	-0.760958	+	GRN KO_CONTROL	0.016	-0.813684	1.91346	-1.3245	sp|Q687X5|STEA4_HUMAN	STEAP4	STEA4_HUMAN Metalloreductase STEAP4	5	#N/A	#N/A	#N/A	#N/A	#N/A	#N/A	#N/A	#N/A	#N/A	#N/A	#N/A	#N/A	#N/A	#N/A
0.0970284	0.0859763	-0.202529	0.213508	-2.61516	-0.0548363			0.194264	-0.81232	0.33441	-0.577417	sp|Q9HCM7|FBSL_HUMAN	FBRSL1	FBSL_HUMAN Fibrosin-1-like protein	1	#N/A	#N/A	#N/A	#N/A	#N/A	#N/A	#N/A	#N/A	#N/A	#N/A	#N/A	#N/A	#N/A	#N/A
0.0988939	-0.0369998	-0.0673822	-0.886506	-0.771064	-0.783336	+	GRN KO_CONTROL	0.00791304	-0.811806	3.43419	-1.44225	sp|P34932|HSP74_HUMAN	HSPA4	HSP74_HUMAN Heat shock 70 kDa protein 4	20	#N/A	#N/A	#N/A	#N/A	#N/A	#N/A	#N/A	#N/A	#N/A	HSPA4	#N/A	#N/A	#N/A	#N/A
0.133598	0.0223405	-0.172395	-0.662278	-1.02919	-0.759216	+	GRN KO_CONTROL	0.0114094	-0.811408	2.28543	-1.26469	sp|Q15758|AAAT_HUMAN	SLC1A5	AAAT_HUMAN Neutral amino acid transporter B(0)	8	#N/A	#N/A	#N/A	#N/A	#N/A	SLC1A5	#N/A	#N/A	#N/A	#N/A	#N/A	#N/A	#N/A	#N/A
-0.0199459	-0.209023	0.199886	-0.978067	-0.397645	-1.0712			0.0299248	-0.805943	1.3817	-1.08679	sp|P22392-2|NDKB_HUMAN	NME2	NDKB_HUMAN Isoform 3 of Nucleoside diphosphate kinase B	17	#N/A	#N/A	#N/A	#N/A	#N/A	#N/A	#N/A	#N/A	#N/A	#N/A	#N/A	#N/A	#N/A	#N/A
0.272108	-0.00920579	-0.324113	-0.795772	-0.7584	-0.923845			0.0253815	-0.805602	1.46424	-1.18585	sp|O14595|CTDS2_HUMAN	CTDSP2	CTDS2_HUMAN Carboxy-terminal domain RNA polymerase II polypeptide A small phosphatase 2	2	#N/A	#N/A	#N/A	#N/A	#N/A	#N/A	#N/A	#N/A	CTDSP2	#N/A	#N/A	#N/A	#N/A	#N/A
0.257788	0.0120683	-0.32924	-0.472919	-1.47175	-0.524413			0.0609128	-0.803233	0.937433	-0.926869	sp|P48147|PPCE_HUMAN	PREP	PPCE_HUMAN Prolyl endopeptidase	1	#N/A	#N/A	#N/A	#N/A	#N/A	#N/A	#N/A	#N/A	#N/A	PREP	#N/A	#N/A	#N/A	#N/A
0.0665485	7.05127e-06	-0.0697748	-0.856089	-0.63073	-0.915031	+	GRN KO_CONTROL	0.0119735	-0.799544	2.33621	-1.34343	sp|Q06033|ITIH3_HUMAN	ITIH3	ITIH3_HUMAN Inter-alpha-trypsin inhibitor heavy chain H3	9	#N/A	#N/A	#N/A	#N/A	#N/A	#N/A	#N/A	#N/A	#N/A	#N/A	#N/A	#N/A	#N/A	#N/A
0.0362472	0.0203459	-0.0583611	-0.983049	-0.727368	-0.688635	+	GRN KO_CONTROL	0.015	-0.799095	2.08755	-1.33878	sp|P56537|IF6_HUMAN	EIF6	IF6_HUMAN Eukaryotic translation initiation factor 6	1	#N/A	#N/A	#N/A	#N/A	#N/A	#N/A	#N/A	#N/A	#N/A	#N/A	#N/A	#N/A	#N/A	#N/A
0.102622	0.0903984	-0.214888	-0.280765	-1.79297	-0.341023			0.101198	-0.797629	0.610627	-0.793563	sp|Q8NHS3|MFSD8_HUMAN	MFSD8	MFSD8_HUMAN Major facilitator superfamily domain-containing protein 8	1	#N/A	#N/A	#N/A	MFSD8	#N/A	#N/A	#N/A	#N/A	#N/A	#N/A	#N/A	#N/A	MFSD8	#N/A
0.1815	0.0246899	-0.236714	-0.855916	-0.893964	-0.655039	+	GRN KO_CONTROL	0.0162637	-0.791465	2.04842	-1.23141	sp|P62745|RHOB_HUMAN	RHOB	RHOB_HUMAN Rho-related GTP-binding protein RhoB	3	#N/A	#N/A	#N/A	#N/A	#N/A	#N/A	#N/A	#N/A	#N/A	#N/A	#N/A	#N/A	#N/A	#N/A
0.150232	0.0240448	-0.19521	-0.786685	-0.761679	-0.84561	+	GRN KO_CONTROL	0.0194112	-0.791013	1.91776	-1.30975	sp|P10586|PTPRF_HUMAN	PTPRF	PTPRF_HUMAN Receptor-type tyrosine-protein phosphatase F	27	#N/A	#N/A	#N/A	#N/A	#N/A	#N/A	#N/A	#N/A	#N/A	#N/A	#N/A	#N/A	#N/A	#N/A
0.0114665	-0.137954	0.115317	-0.890473	-0.453236	-1.03245			0.0264062	-0.788328	1.5083	-1.14389	sp|Q5W0Z9|ZDH20_HUMAN	ZDHHC20	ZDH20_HUMAN Probable palmitoyltransferase ZDHHC20	10	#N/A	#N/A	#N/A	#N/A	#N/A	#N/A	#N/A	#N/A	#N/A	#N/A	#N/A	#N/A	#N/A	#N/A
0.129829	-0.0735323	-0.0656311	-0.780901	-0.775654	-0.817134	+	GRN KO_CONTROL	0.0145202	-0.788118	2.25507	-1.38808	sp|P25788|PSA3_HUMAN	PSMA3	PSA3_HUMAN Proteasome subunit alpha type-3	13	#N/A	#N/A	#N/A	#N/A	#N/A	#N/A	#N/A	#N/A	#N/A	#N/A	#N/A	#N/A	#N/A	#N/A
-0.0961763	-0.410715	0.392032	-1.30702	0.223841	-1.39538			0.110336	-0.7879	0.566186	-0.73281	sp|B7U540|IRK18_HUMAN	KCNJ18	IRK18_HUMAN Inward rectifier potassium channel 18	2	#N/A	#N/A	#N/A	#N/A	#N/A	KCNJ18	#N/A	#N/A	#N/A	#N/A	#N/A	#N/A	#N/A	#N/A
0.280271	0.122504	-0.520864	-0.648299	-1.22528	-0.60288			0.0486079	-0.786124	1.15243	-0.962809	sp|P61073-2|CXCR4_HUMAN	CXCR4	CXCR4_HUMAN Isoform 2 of C-X-C chemokine receptor type 4	6	#N/A	#N/A	#N/A	#N/A	#N/A	#N/A	#N/A	#N/A	#N/A	#N/A	#N/A	#N/A	#N/A	#N/A
-0.0871104	0.306713	-0.283304	-0.478943	-0.870042	-1.07146			0.0294144	-0.785582	1.48187	-1.05353	sp|O75509|TNR21_HUMAN	TNFRSF21	TNR21_HUMAN Tumor necrosis factor receptor superfamily member 21	1	#N/A	#N/A	#N/A	#N/A	#N/A	TNFRSF21	#N/A	#N/A	#N/A	#N/A	#N/A	#N/A	#N/A	#N/A
0.328658	0.166361	-0.685173	-0.634202	-1.37725	-0.52277			0.0680264	-0.781357	0.874819	-0.855577	sp|O95297|MPZL1_HUMAN	MPZL1	MPZL1_HUMAN Myelin protein zero-like protein 1	2	#N/A	#N/A	#N/A	#N/A	#N/A	#N/A	#N/A	#N/A	#N/A	#N/A	#N/A	#N/A	#N/A	#N/A
0.161348	-0.0216296	-0.157546	-0.779902	-0.764055	-0.800788			0.021215	-0.77564	1.88572	-1.30799	sp|P05067|A4_HUMAN	APP	A4_HUMAN Amyloid beta A4 protein	40	#N/A	#N/A	#N/A	#N/A	#N/A	#N/A	#N/A	#N/A	#N/A	#N/A	#N/A	#N/A	#N/A	#N/A
0.205233	0.0595024	-0.312901	-0.579421	-0.969656	-0.811855			0.0240687	-0.770922	1.72881	-1.11497	sp|P00441|SODC_HUMAN	SOD1	SODC_HUMAN Superoxide dismutase [Cu-Zn]	7	#N/A	#N/A	#N/A	#N/A	#N/A	#N/A	#N/A	#N/A	#N/A	#N/A	#N/A	#N/A	#N/A	#N/A
-0.0775396	0.0971609	-0.025234	-0.740513	-0.659846	-0.912921	+	GRN KO_CONTROL	0.0118056	-0.769223	2.75736	-1.30193	sp|Q14699|RFTN1_HUMAN	RFTN1	RFTN1_HUMAN Raftlin	2	#N/A	#N/A	#N/A	#N/A	#N/A	#N/A	#N/A	#N/A	#N/A	#N/A	#N/A	#N/A	#N/A	#N/A
0.060663	0.0630194	-0.132253	-0.833229	-0.771366	-0.70174	+	GRN KO_CONTROL	0.0121429	-0.765922	2.84096	-1.33198	sp|P42702|LIFR_HUMAN	LIFR	LIFR_HUMAN Leukemia inhibitory factor receptor	3	#N/A	#N/A	#N/A	#N/A	#N/A	#N/A	#N/A	#N/A	#N/A	#N/A	#N/A	#N/A	#N/A	#N/A
0.0509492	-0.0125445	-0.0399165	-0.645073	-0.949692	-0.68899			0.0209057	-0.760748	1.97302	-1.27044	sp|P28072|PSB6_HUMAN	PSMB6	PSB6_HUMAN Proteasome subunit beta type-6	5	#N/A	#N/A	#N/A	#N/A	#N/A	#N/A	#N/A	#N/A	#N/A	#N/A	#N/A	#N/A	#N/A	#N/A
0.147231	-0.273535	0.0912158	-0.822846	-0.996542	-0.495355			0.0250579	-0.759885	1.72756	-1.0895	sp|P60981|DEST_HUMAN	DSTN	DEST_HUMAN Destrin	3	#N/A	#N/A	#N/A	#N/A	#N/A	#N/A	#N/A	#N/A	#N/A	#N/A	#N/A	#N/A	#N/A	#N/A
0.146364	0.110937	-0.298151	-0.360319	-1.43129	-0.509235			0.0750283	-0.753333	0.852981	-0.871865	sp|Q6P1K1|HRG1_HUMAN	SLC48A1	HRG1_HUMAN Heme transporter HRG1	2	#N/A	#N/A	#N/A	SLC48A1	#N/A	#N/A	#N/A	#N/A	#N/A	#N/A	#N/A	#N/A	#N/A	#N/A
0.160444	0.0122672	-0.194576	-0.60114	-1.07725	-0.601472			0.0267237	-0.752667	1.65628	-1.09221	sp|P17174|AATC_HUMAN	GOT1	AATC_HUMAN Aspartate aminotransferase, cytoplasmic	10	#N/A	#N/A	#N/A	#N/A	#N/A	#N/A	#N/A	#N/A	#N/A	GOT1	#N/A	#N/A	#N/A	#N/A
-0.0304116	0.321261	-0.374381	-0.669154	-1.00747	-0.650784			0.0394	-0.747958	1.35496	-1.02195	sp|Q9Y3C5|RNF11_HUMAN	RNF11	RNF11_HUMAN RING finger protein 11	2	#N/A	#N/A	#N/A	#N/A	#N/A	#N/A	#N/A	#N/A	#N/A	#N/A	#N/A	#N/A	#N/A	#N/A
0.0673561	-0.0856523	0.0141366	-0.761958	-0.795952	-0.686157	+	GRN KO_CONTROL	0.0114603	-0.746635	3.51539	-1.34443	sp|P23921|RIR1_HUMAN	RRM1	RIR1_HUMAN Ribonucleoside-diphosphate reductase large subunit	21	#N/A	#N/A	#N/A	#N/A	#N/A	#N/A	#N/A	#N/A	#N/A	RRM1	#N/A	#N/A	#N/A	#N/A
0.111378	-0.0322733	-0.0864123	-0.728129	-0.707179	-0.811261	+	GRN KO_CONTROL	0.0113333	-0.746421	2.85534	-1.31637	sp|P43121|MUC18_HUMAN	MCAM	MUC18_HUMAN Cell surface glycoprotein MUC18	25	#N/A	#N/A	#N/A	#N/A	#N/A	#N/A	#N/A	#N/A	#N/A	#N/A	#N/A	#N/A	#N/A	#N/A
0.109248	0.24429	-0.440608	-0.432406	-1.16131	-0.729222			0.0515328	-0.74529	1.17683	-0.934242	sp|O60266|ADCY3_HUMAN	ADCY3	ADCY3_HUMAN Adenylate cyclase type 3	2	#N/A	#N/A	#N/A	#N/A	#N/A	#N/A	#N/A	#N/A	#N/A	#N/A	#N/A	#N/A	#N/A	#N/A
0.0699207	-0.0382102	-0.0343396	-0.868833	-0.687318	-0.679943	+	GRN KO_CONTROL	0.0125263	-0.744488	2.84573	-1.30337	sp|Q9ULG6-5|CCPG1_HUMAN	CCPG1	CCPG1_HUMAN Isoform 5 of Cell cycle progression protein 1	7	#N/A	#N/A	#N/A	#N/A	#N/A	#N/A	#N/A	#N/A	#N/A	#N/A	CCPG1	#N/A	#N/A	#N/A
0.0289001	0.00232848	-0.0318713	-0.857823	-0.59819	-0.774075			0.0213146	-0.743148	2.1043	-1.28461	sp|P41273|TNFL9_HUMAN	TNFSF9	TNFL9_HUMAN Tumor necrosis factor ligand superfamily member 9	3	#N/A	#N/A	#N/A	#N/A	#N/A	#N/A	#N/A	#N/A	#N/A	#N/A	#N/A	#N/A	#N/A	#N/A
0.118722	0.00276146	-0.132402	-0.794077	-0.601277	-0.843676	+	GRN KO_CONTROL	0.0143614	-0.742704	2.69754	-1.23047	sp|Q8TB96|TIP_HUMAN	ITFG1	TIP_HUMAN T-cell immunomodulatory protein	3	#N/A	#N/A	#N/A	#N/A	#N/A	#N/A	#N/A	#N/A	#N/A	#N/A	#N/A	#N/A	#N/A	#N/A
-0.00854753	-0.0569641	0.0629814	-0.700041	-0.79414	-0.736294	+	GRN KO_CONTROL	0.00925424	-0.742648	3.96754	-1.36435	sp|P25786-2|PSA1_HUMAN	PSMA1	PSA1_HUMAN Isoform Long of Proteasome subunit alpha type-1	14	#N/A	#N/A	#N/A	#N/A	#N/A	#N/A	#N/A	#N/A	#N/A	#N/A	#N/A	#N/A	#N/A	#N/A
0.0833996	0.139696	-0.253575	-0.516767	-1.15464	-0.574211			0.0445174	-0.73838	1.32726	-1.00069	sp|Q8N5I2|ARRD1_HUMAN	ARRDC1	ARRD1_HUMAN Arrestin domain-containing protein 1	3	#N/A	#N/A	#N/A	#N/A	#N/A	ARRDC1	#N/A	#N/A	#N/A	#N/A	#N/A	#N/A	#N/A	#N/A
0.191492	-0.149245	-0.0644149	-0.662671	-1.03183	-0.535347			0.026888	-0.735894	1.71398	-1.08108	sp|Q5BJF2|TMM97_HUMAN	TMEM97	TMM97_HUMAN Transmembrane protein 97	2	#N/A	#N/A	#N/A	#N/A	#N/A	#N/A	#N/A	#N/A	#N/A	#N/A	#N/A	#N/A	#N/A	#N/A
0.0639929	-0.0130682	-0.0534004	-0.711753	-0.712416	-0.783571	+	GRN KO_CONTROL	0.0106992	-0.735088	3.85798	-1.35656	sp|P54709|AT1B3_HUMAN	ATP1B3	AT1B3_HUMAN Sodium/potassium-transporting ATPase subunit beta-3	18	#N/A	#N/A	#N/A	#N/A	#N/A	ATP1B3	#N/A	#N/A	#N/A	#N/A	#N/A	#N/A	#N/A	#N/A
0.0664883	0.0878547	-0.168047	-0.838012	-0.4896	-0.88432			0.0244891	-0.732743	1.94023	-1.12882	sp|Q9NQX7|ITM2C_HUMAN	ITM2C	ITM2C_HUMAN Integral membrane protein 2C	3	#N/A	#N/A	#N/A	#N/A	#N/A	#N/A	#N/A	#N/A	#N/A	#N/A	#N/A	#N/A	#N/A	#N/A
0.212107	-0.113939	-0.124125	-0.729051	-0.852745	-0.640948			0.0233091	-0.732262	2.04165	-1.16908	sp|P10155|RO60_HUMAN	TROVE2	RO60_HUMAN 60 kDa SS-A/Ro ribonucleoprotein	4	#N/A	#N/A	#N/A	#N/A	#N/A	#N/A	#N/A	#N/A	#N/A	#N/A	#N/A	#N/A	#N/A	#N/A
0.0137186	0.347104	-0.477058	-0.255694	-1.69287	-0.360074			0.113401	-0.730799	0.59306	-0.715843	sp|Q96SL1|DIRC2_HUMAN	DIRC2	DIRC2_HUMAN Disrupted in renal carcinoma protein 2	1	#N/A	#N/A	#N/A	#N/A	#N/A	#N/A	#N/A	#N/A	#N/A	#N/A	#N/A	#N/A	#N/A	#N/A
0.222896	-0.0824007	-0.170651	-0.711784	-0.78329	-0.725082			0.0304684	-0.73	1.64552	-1.17508	sp|Q9Y4D1|DAAM1_HUMAN	DAAM1	DAAM1_HUMAN Disheveled-associated activator of morphogenesis 1	4	#N/A	#N/A	#N/A	#N/A	#N/A	#N/A	#N/A	#N/A	#N/A	#N/A	#N/A	#N/A	#N/A	#N/A
0.130789	-0.0303595	-0.111023	-0.651468	-0.7389	-0.807401	+	GRN KO_CONTROL	0.0144368	-0.729059	2.69895	-1.24797	sp|O43854|EDIL3_HUMAN	EDIL3	EDIL3_HUMAN EGF-like repeat and discoidin I-like domain-containing protein 3	26	#N/A	#N/A	#N/A	#N/A	#N/A	#N/A	#N/A	#N/A	#N/A	#N/A	#N/A	#N/A	#N/A	#N/A
-0.147981	-0.189736	0.287734	-1.04893	0.0505206	-1.23754			0.0974573	-0.728656	0.691082	-0.783782	sp|Q96QD8|S38A2_HUMAN	SLC38A2	S38A2_HUMAN Sodium-coupled neutral amino acid transporter 2	12	#N/A	#N/A	#N/A	#N/A	#N/A	#N/A	#N/A	#N/A	#N/A	#N/A	#N/A	#N/A	#N/A	#N/A
0.162296	0.15367	-0.379812	-0.527193	-1.16757	-0.551292			0.05168	-0.727403	1.22808	-0.937636	sp|O75110|ATP9A_HUMAN	ATP9A	ATP9A_HUMAN Probable phospholipid-transporting ATPase IIA	6	#N/A	#N/A	#N/A	#N/A	#N/A	#N/A	#N/A	#N/A	#N/A	#N/A	#N/A	#N/A	#N/A	#N/A
-0.278528	-0.293945	0.4435	-1.09341	-0.388627	-0.826835			0.0616946	-0.726633	1.06313	-0.887835	sp|P06858|LIPL_HUMAN	LPL	LIPL_HUMAN Lipoprotein lipase	1	#N/A	#N/A	#N/A	#N/A	#N/A	#N/A	#N/A	#N/A	#N/A	#N/A	#N/A	#N/A	#N/A	#N/A
0.190499	0.0665021	-0.30104	-0.333447	-1.29117	-0.596679			0.0677287	-0.725752	0.961338	-0.883411	sp|Q86XS8|GOLI_HUMAN	RNF130	GOLI_HUMAN E3 ubiquitin-protein ligase RNF130	2	#N/A	#N/A	#N/A	#N/A	#N/A	#N/A	#N/A	#N/A	#N/A	#N/A	#N/A	#N/A	#N/A	#N/A
0.127119	-0.172641	0.0295199	-0.764555	-0.704362	-0.723662			0.0241008	-0.725526	1.92285	-1.22963	sp|P46926|GNPI1_HUMAN	GNPDA1	GNPI1_HUMAN Glucosamine-6-phosphate isomerase 1	3	#N/A	#N/A	#N/A	#N/A	#N/A	#N/A	#N/A	#N/A	#N/A	GNPDA1	#N/A	#N/A	#N/A	#N/A
0.128034	-0.145498	0.00450801	-0.760961	-0.612103	-0.811392	+	GRN KO_CONTROL	0.0163536	-0.723833	2.60933	-1.20807	sp|P51809|VAMP7_HUMAN	VAMP7	VAMP7_HUMAN Vesicle-associated membrane protein 7	15	#N/A	#N/A	#N/A	#N/A	#N/A	#N/A	#N/A	#N/A	#N/A	#N/A	#N/A	#N/A	#N/A	#N/A
0.19586	-0.228853	0.00184608	-0.668449	-0.788268	-0.744151			0.0305821	-0.72324	1.67837	-1.15231	sp|Q01974|ROR2_HUMAN	ROR2	ROR2_HUMAN Tyrosine-protein kinase transmembrane receptor ROR2	1	#N/A	#N/A	#N/A	#N/A	#N/A	ROR2	#N/A	#N/A	#N/A	#N/A	#N/A	#N/A	#N/A	#N/A
0.174298	0.128027	-0.360699	-0.617559	-1.0159	-0.587605			0.0374459	-0.720897	1.48713	-1.00142	sp|P12955|PEPD_HUMAN	PEPD	PEPD_HUMAN Xaa-Pro dipeptidase	1	#N/A	#N/A	#N/A	#N/A	#N/A	#N/A	#N/A	#N/A	#N/A	#N/A	#N/A	#N/A	#N/A	#N/A
0.14078	0.026401	-0.186015	-0.697848	-0.717872	-0.764053			0.0257866	-0.720313	1.84482	-1.20508	sp|Q9H6X2|ANTR1_HUMAN	ANTXR1	ANTR1_HUMAN Anthrax toxin receptor 1	19	#N/A	#N/A	#N/A	#N/A	#N/A	ANTXR1	#N/A	#N/A	#N/A	#N/A	#N/A	#N/A	#N/A	#N/A
0.286395	-0.14002	-0.196104	-0.544413	-0.973656	-0.689451			0.0330496	-0.719263	1.63157	-1.03084	sp|Q9H7F0|AT133_HUMAN	ATP13A3	AT133_HUMAN Probable cation-transporting ATPase 13A3	4	#N/A	#N/A	#N/A	#N/A	#N/A	#N/A	#N/A	#N/A	#N/A	#N/A	#N/A	#N/A	#N/A	#N/A
0.121172	0.0275131	-0.163061	-0.783305	-0.671421	-0.709556			0.0234155	-0.716636	2.17079	-1.21496	sp|P17813|EGLN_HUMAN	ENG	EGLN_HUMAN Endoglin	7	#N/A	#N/A	#N/A	#N/A	#N/A	ENG	#N/A	#N/A	#N/A	#N/A	#N/A	#N/A	#N/A	#N/A
0.120859	-0.169877	0.0337921	-0.789579	-0.55378	-0.817271			0.0210485	-0.715135	2.39829	-1.15336	sp|A0AVT1|UBA6_HUMAN	UBA6	UBA6_HUMAN Ubiquitin-like modifier-activating enzyme 6	7	#N/A	#N/A	#N/A	#N/A	#N/A	#N/A	#N/A	#N/A	#N/A	#N/A	#N/A	#N/A	#N/A	#N/A
0.176416	0.161923	-0.412829	-0.568892	-0.849898	-0.796776			0.0490659	-0.713692	1.30589	-1.00192	sp|P04080|CYTB_HUMAN	CSTB	CYTB_HUMAN Cystatin-B	1	#N/A	#N/A	#N/A	#N/A	#N/A	#N/A	#N/A	#N/A	#N/A	#N/A	#N/A	#N/A	#N/A	#N/A
0.221088	0.132838	-0.438426	-0.455584	-1.21685	-0.55244			0.0626075	-0.713457	1.05342	-0.874145	sp|Q8WUM9|S20A1_HUMAN	SLC20A1	S20A1_HUMAN Sodium-dependent phosphate transporter 1	3	#N/A	#N/A	#N/A	#N/A	#N/A	#N/A	#N/A	#N/A	#N/A	#N/A	#N/A	#N/A	#N/A	#N/A
0.158136	0.0417663	-0.226371	-0.649943	-0.820388	-0.693832			0.0256096	-0.712565	1.88153	-1.1405	sp|O15031|PLXB2_HUMAN	PLXNB2	PLXB2_HUMAN Plexin-B2	24	#N/A	#N/A	#N/A	#N/A	#N/A	PLXNB2	#N/A	#N/A	#N/A	#N/A	#N/A	#N/A	#N/A	#N/A
0.00880764	0.104364	-0.12209	-0.583685	-0.871845	-0.691042	+	GRN KO_CONTROL	0.0199596	-0.712551	2.49575	-1.17454	sp|Q68CP4|HGNAT_HUMAN	HGSNAT	HGNAT_HUMAN Heparan-alpha-glucosaminide N-acetyltransferase	1	#N/A	#N/A	#N/A	HGSNAT	#N/A	#N/A	#N/A	#N/A	#N/A	#N/A	#N/A	#N/A	HGSNAT	#N/A
0.0108096	0.108578	-0.129239	-0.673588	-0.700335	-0.773308			0.0200985	-0.71246	2.43447	-1.23869	sp|Q5VST6-2|AB17B_HUMAN	ABHD17B	AB17B_HUMAN Isoform 2 of Alpha/beta hydrolase domain-containing protein 17B	5	#N/A	#N/A	#N/A	#N/A	#N/A	#N/A	#N/A	#N/A	#N/A	#N/A	#N/A	#N/A	#N/A	#N/A
0.0905741	0.051474	-0.153795	-0.563165	-0.887793	-0.684483			0.0230415	-0.707898	2.3041	-1.13939	sp|Q96J02|ITCH_HUMAN	ITCH	ITCH_HUMAN E3 ubiquitin-protein ligase Itchy homolog	7	#N/A	#N/A	#N/A	#N/A	#N/A	#N/A	#N/A	#N/A	#N/A	#N/A	#N/A	#N/A	#N/A	#N/A
-0.0296732	0.0434217	-0.0147871	-0.657426	-0.770217	-0.695259	+	GRN KO_CONTROL	0.0120567	-0.707288	3.82637	-1.30992	sp|P20618|PSB1_HUMAN	PSMB1	PSB1_HUMAN Proteasome subunit beta type-1	12	#N/A	#N/A	#N/A	#N/A	#N/A	#N/A	#N/A	#N/A	#N/A	#N/A	#N/A	#N/A	#N/A	#N/A
0.152794	-0.147005	-0.0215756	-0.722931	-0.619034	-0.793919			0.0210185	-0.706699	2.32977	-1.17651	sp|Q14764|MVP_HUMAN	MVP	MVP_HUMAN Major vault protein	42	#N/A	#N/A	#N/A	#N/A	#N/A	#N/A	#N/A	#N/A	#N/A	#N/A	#N/A	#N/A	#N/A	#N/A
0.0899431	-0.064717	-0.0298253	-0.678557	-0.70227	-0.741885	+	GRN KO_CONTROL	0.0170159	-0.706038	2.80063	-1.2829	sp|Q15819|UB2V2_HUMAN	UBE2V2	UB2V2_HUMAN Ubiquitin-conjugating enzyme E2 variant 2	5	#N/A	#N/A	#N/A	#N/A	#N/A	#N/A	#N/A	#N/A	#N/A	#N/A	#N/A	#N/A	#N/A	#N/A
0.133033	0.202167	-0.40932	-0.36275	-1.50736	-0.321888			0.101353	-0.705961	0.689683	-0.755867	sp|Q96BI3|APH1A_HUMAN	APH1A	APH1A_HUMAN Gamma-secretase subunit APH-1A	3	#N/A	#N/A	#N/A	#N/A	#N/A	#N/A	#N/A	#N/A	#N/A	#N/A	#N/A	#N/A	#N/A	#N/A
0.185486	-0.000155051	-0.212722	-0.670973	-0.863858	-0.607387			0.0250688	-0.704942	1.99969	-1.10407	sp|Q7Z3B1|NEGR1_HUMAN	NEGR1	NEGR1_HUMAN Neuronal growth regulator 1	2	#N/A	#N/A	#N/A	#N/A	#N/A	NEGR1	#N/A	#N/A	#N/A	#N/A	#N/A	#N/A	#N/A	#N/A
0.0798145	0.0364487	-0.12417	-0.780617	-0.683622	-0.652878	+	GRN KO_CONTROL	0.0161749	-0.70307	2.82398	-1.22697	sp|Q15036|SNX17_HUMAN	SNX17	SNX17_HUMAN Sorting nexin-17	5	#N/A	#N/A	#N/A	#N/A	#N/A	#N/A	SNX17	#N/A	#N/A	#N/A	#N/A	#N/A	#N/A	#N/A
0.174812	0.206902	-0.480004	-0.106408	-1.80822	-0.283934			0.146051	-0.70009	0.485913	-0.64545	sp|Q9GZU1|MCLN1_HUMAN	MCOLN1	MCLN1_HUMAN Mucolipin-1	1	#N/A	#N/A	#N/A	MCOLN1	#N/A	#N/A	#N/A	#N/A	#N/A	#N/A	#N/A	#N/A	MCOLN1	MCOLN1
0.0626697	-0.238587	0.147994	-0.718745	-0.628946	-0.779762			0.0308382	-0.699843	1.76365	-1.11945	sp|P02649|APOE_HUMAN	APOE	APOE_HUMAN Apolipoprotein E	2	#N/A	#N/A	#N/A	#N/A	#N/A	#N/A	#N/A	#N/A	#N/A	#N/A	#N/A	#N/A	#N/A	#N/A
0.306121	0.00929438	-0.401334	-0.793758	-0.406071	-0.985315			0.0567507	-0.699741	1.21797	-0.912739	sp|O60245-2|PCDH7_HUMAN	PCDH7	PCDH7_HUMAN Isoform B of Protocadherin-7	3	#N/A	#N/A	#N/A	#N/A	#N/A	PCDH7	#N/A	#N/A	#N/A	#N/A	#N/A	#N/A	#N/A	#N/A
0.192485	0.0330472	-0.26171	-0.675968	-0.715554	-0.733241			0.0440889	-0.696195	1.48321	-1.0979	sp|O15269|SPTC1_HUMAN	SPTLC1	SPTC1_HUMAN Serine palmitoyltransferase 1	10	SPTLC1	#N/A	#N/A	#N/A	#N/A	#N/A	#N/A	#N/A	#N/A	#N/A	#N/A	#N/A	#N/A	#N/A
0.0120182	-0.0897459	0.0730614	-0.688998	-0.409163	-0.994864			0.0504353	-0.69612	1.34121	-1.03026	sp|Q9BXW9|FACD2_HUMAN	FANCD2	FACD2_HUMAN Fanconi anemia group D2 protein	1	#N/A	#N/A	#N/A	#N/A	#N/A	#N/A	#N/A	#N/A	#N/A	#N/A	#N/A	#N/A	#N/A	#N/A
0.117535	-0.0396903	-0.0858077	-0.795156	-0.553929	-0.743672			0.0204	-0.694931	2.66873	-1.16647	sp|Q10589|BST2_HUMAN	BST2	BST2_HUMAN Bone marrow stromal antigen 2	6	#N/A	#N/A	#N/A	#N/A	#N/A	#N/A	#N/A	#N/A	#N/A	#N/A	#N/A	#N/A	#N/A	#N/A
0.0136972	-0.197377	0.161341	-0.74968	-0.573794	-0.77634			0.0249677	-0.692492	2.08319	-1.11342	sp|O14818|PSA7_HUMAN	PSMA7	PSA7_HUMAN Proteasome subunit alpha type-7	14	#N/A	#N/A	#N/A	#N/A	#N/A	#N/A	#N/A	#N/A	#N/A	#N/A	#N/A	#N/A	#N/A	#N/A
0.226776	0.210138	-0.571356	-0.403849	-1.2865	-0.520961			0.0847847	-0.692289	0.840565	-0.784894	sp|P01033|TIMP1_HUMAN	TIMP1	TIMP1_HUMAN Metalloproteinase inhibitor 1	1	#N/A	#N/A	#N/A	#N/A	#N/A	#N/A	#N/A	#N/A	#N/A	#N/A	#N/A	#N/A	#N/A	#N/A
0.120253	0.0593535	-0.19913	-0.554761	-0.835074	-0.69249			0.024	-0.6876	2.20553	-1.09662	sp|Q24JP5-2|T132A_HUMAN	TMEM132A	T132A_HUMAN Isoform 2 of Transmembrane protein 132A	6	#N/A	#N/A	#N/A	#N/A	#N/A	#N/A	#N/A	#N/A	#N/A	#N/A	#N/A	#N/A	#N/A	#N/A
0.0818541	-0.0891365	0.00221636	-0.70516	-0.616054	-0.744956	+	GRN KO_CONTROL	0.0150857	-0.687035	3.2696	-1.22163	sp|P06733|ENOA_HUMAN	ENO1	ENOA_HUMAN Alpha-enolase	32	#N/A	#N/A	#N/A	#N/A	#N/A	#N/A	#N/A	#N/A	#N/A	#N/A	#N/A	#N/A	#N/A	#N/A
0.0037037	-0.0948089	0.0854699	-0.640894	-0.714487	-0.706821			0.0212549	-0.685522	2.74528	-1.23049	sp|P09960|LKHA4_HUMAN	LTA4H	LKHA4_HUMAN Leukotriene A-4 hydrolase	4	#N/A	#N/A	#N/A	#N/A	#N/A	#N/A	#N/A	#N/A	#N/A	LTA4H	#N/A	#N/A	#N/A	#N/A
0.0404028	-0.043855	0.00221962	-0.641419	-0.807434	-0.608903			0.0232036	-0.685508	2.46671	-1.21087	sp|P28066|PSA5_HUMAN	PSMA5	PSA5_HUMAN Proteasome subunit alpha type-5	10	#N/A	#N/A	#N/A	#N/A	#N/A	#N/A	#N/A	#N/A	#N/A	#N/A	#N/A	#N/A	#N/A	#N/A
0.239529	-0.0250157	-0.257419	-0.600391	-0.574215	-0.924594			0.0365714	-0.685431	1.65947	-1.0043	sp|Q5UAW9|GP157_HUMAN	GPR157	GP157_HUMAN Probable G-protein coupled receptor 157	2	#N/A	#N/A	#N/A	#N/A	#N/A	GPR157	#N/A	#N/A	#N/A	#N/A	#N/A	#N/A	#N/A	#N/A
0.0213852	0.000181258	-0.021891	-0.729912	-0.75635	-0.566145			0.024751	-0.684028	2.24173	-1.21977	sp|P10599|THIO_HUMAN	TXN	THIO_HUMAN Thioredoxin	6	#N/A	#N/A	#N/A	#N/A	#N/A	#N/A	#N/A	#N/A	#N/A	#N/A	#N/A	#N/A	#N/A	#N/A
0.0827331	-0.0555589	-0.0309788	-0.653788	-0.61874	-0.783144	+	GRN KO_CONTROL	0.0160899	-0.683956	3.26299	-1.20909	sp|Q8NBN3|TM87A_HUMAN	TMEM87A	TM87A_HUMAN Transmembrane protein 87A	11	#N/A	#N/A	TMEM87A	#N/A	#N/A	#N/A	#N/A	#N/A	#N/A	#N/A	#N/A	#N/A	#N/A	#N/A
0.171799	0.0308032	-0.231147	-0.6068	-0.780448	-0.691328			0.0333852	-0.683343	1.77403	-1.08768	sp|Q16658|FSCN1_HUMAN	FSCN1	FSCN1_HUMAN Fascin	18	#N/A	#N/A	#N/A	#N/A	#N/A	#N/A	#N/A	#N/A	#N/A	#N/A	#N/A	#N/A	#N/A	#N/A
0.0840504	-0.103215	0.0130033	-0.691794	-0.707503	-0.65342			0.0236814	-0.682185	2.42958	-1.22498	sp|P48163|MAOX_HUMAN	ME1	MAOX_HUMAN NADP-dependent malic enzyme	3	#N/A	#N/A	#N/A	#N/A	#N/A	#N/A	#N/A	#N/A	#N/A	ME1	#N/A	#N/A	#N/A	#N/A
0.105905	0.113174	-0.247722	-0.603093	-0.820987	-0.650206			0.0312029	-0.681881	1.85728	-1.0717	sp|O75223|GGCT_HUMAN	GGCT	GGCT_HUMAN Gamma-glutamylcyclotransferase	5	#N/A	#N/A	#N/A	#N/A	#N/A	#N/A	#N/A	#N/A	#N/A	#N/A	#N/A	#N/A	#N/A	#N/A
0.0514528	-0.113106	0.0553296	-0.597021	-0.832456	-0.61671			0.0229358	-0.679955	2.58006	-1.1454	sp|P25789|PSA4_HUMAN	PSMA4	PSA4_HUMAN Proteasome subunit alpha type-4	9	#N/A	#N/A	#N/A	#N/A	#N/A	#N/A	#N/A	#N/A	#N/A	#N/A	#N/A	#N/A	#N/A	#N/A
0.12916	-0.136357	-0.00501478	-0.676391	-0.538775	-0.828426			0.0241724	-0.677127	2.39197	-1.10379	sp|Q6EMK4|VASN_HUMAN	VASN	VASN_HUMAN Vasorin	12	#N/A	#N/A	#N/A	#N/A	#N/A	#N/A	#N/A	#N/A	#N/A	#N/A	#N/A	#N/A	#N/A	#N/A
0.096636	-0.0431133	-0.0586465	-0.607198	-0.688259	-0.738738	+	GRN KO_CONTROL	0.016087	-0.676357	3.24771	-1.20242	sp|P30086|PEBP1_HUMAN	PEBP1	PEBP1_HUMAN Phosphatidylethanolamine-binding protein 1	5	#N/A	#N/A	#N/A	#N/A	#N/A	#N/A	#N/A	#N/A	#N/A	PEBP1	#N/A	#N/A	#N/A	#N/A
0.146622	0.0702248	-0.246147	-0.604874	-0.81075	-0.642286			0.0332676	-0.676203	1.81738	-1.06341	sp|Q8NB49|AT11C_HUMAN	ATP11C	AT11C_HUMAN Probable phospholipid-transporting ATPase IG	11	#N/A	#N/A	#N/A	#N/A	#N/A	#N/A	#N/A	#N/A	#N/A	#N/A	#N/A	#N/A	#N/A	#N/A
0.121331	-0.0748889	-0.0546218	-1.02427	-0.270911	-0.736848			0.0681419	-0.674615	1.08662	-0.926451	sp|Q9NP84|TNR12_HUMAN	TNFRSF12A	TNR12_HUMAN Tumor necrosis factor receptor superfamily member 12A	1	#N/A	#N/A	#N/A	#N/A	#N/A	#N/A	#N/A	#N/A	#N/A	#N/A	#N/A	#N/A	#N/A	#N/A
0.0447691	-0.0822467	0.0340697	-0.744625	-0.592956	-0.685287	+	GRN KO_CONTROL	0.0165363	-0.673153	3.42845	-1.20203	sp|P29144|TPP2_HUMAN	TPP2	TPP2_HUMAN Tripeptidyl-peptidase 2	9	#N/A	#N/A	#N/A	#N/A	#N/A	#N/A	#N/A	#N/A	#N/A	#N/A	#N/A	#N/A	#N/A	#N/A
0.0990741	0.0548138	-0.167816	-0.41433	-1.09592	-0.516931			0.0630741	-0.671085	1.14264	-0.922227	sp|Q8TCT7|SPP2B_HUMAN	SPPL2B	SPP2B_HUMAN Signal peptide peptidase-like 2B	3	#N/A	#N/A	#N/A	#N/A	#N/A	#N/A	#N/A	#N/A	#N/A	#N/A	#N/A	#N/A	#N/A	#N/A
0.101735	0.0255325	-0.137519	-0.608186	-0.758883	-0.655256			0.0229955	-0.670691	2.58738	-1.14956	sp|Q6UX71|PXDC2_HUMAN	PLXDC2	PXDC2_HUMAN Plexin domain-containing protein 2	12	#N/A	#N/A	#N/A	#N/A	#N/A	#N/A	#N/A	#N/A	#N/A	#N/A	#N/A	#N/A	#N/A	#N/A
0.0437421	0.0429725	-0.0908309	-0.779018	-0.370015	-0.855633			0.0513864	-0.66685	1.41551	-1.01463	sp|Q9UKK3|PARP4_HUMAN	PARP4	PARP4_HUMAN Poly [ADP-ribose] polymerase 4	2	#N/A	#N/A	#N/A	#N/A	#N/A	#N/A	#N/A	#N/A	#N/A	#N/A	#N/A	#N/A	#N/A	#N/A
0.127693	-0.0147854	-0.123982	-0.756933	-0.469553	-0.775294			0.029303	-0.663569	2.14069	-1.06526	sp|Q9NV92|NFIP2_HUMAN	NDFIP2	NFIP2_HUMAN NEDD4 family-interacting protein 2	4	#N/A	#N/A	#N/A	#N/A	#N/A	#N/A	#N/A	#N/A	#N/A	#N/A	#N/A	#N/A	#N/A	#N/A
0.127031	-0.215762	0.0660746	-0.738706	-0.409593	-0.863689			0.0443706	-0.66311	1.69485	-0.987179	sp|Q86VZ5|SMS1_HUMAN	SGMS1	SMS1_HUMAN Phosphatidylcholine:ceramide cholinephosphotransferase 1	1	#N/A	#N/A	SGMS1	#N/A	#N/A	#N/A	#N/A	#N/A	#N/A	#N/A	#N/A	#N/A	#N/A	#N/A
0.11883	-0.012983	-0.115434	-0.701042	-0.573573	-0.72362			0.0228929	-0.662883	2.67595	-1.13832	sp|Q8NC42|RN149_HUMAN	RNF149	RN149_HUMAN E3 ubiquitin-protein ligase RNF149	7	#N/A	#N/A	#N/A	#N/A	#N/A	#N/A	#N/A	#N/A	#N/A	#N/A	#N/A	#N/A	#N/A	#N/A
0.0941756	-0.187063	0.0760841	-0.83181	-0.465624	-0.706884			0.0317849	-0.662505	2.00473	-1.03396	sp|P60983|GMFB_HUMAN	GMFB	GMFB_HUMAN Glia maturation factor beta	2	#N/A	#N/A	#N/A	#N/A	#N/A	#N/A	#N/A	#N/A	#N/A	#N/A	#N/A	#N/A	#N/A	#N/A
0.0290718	0.115445	-0.157889	-0.576512	-0.710632	-0.706429			0.0266142	-0.660067	2.30001	-1.11517	sp|O60291-2|MGRN1_HUMAN	MGRN1	MGRN1_HUMAN Isoform 2 of E3 ubiquitin-protein ligase MGRN1	2	#N/A	#N/A	#N/A	#N/A	#N/A	#N/A	#N/A	#N/A	#N/A	#N/A	#N/A	#N/A	#N/A	#N/A
0.0631895	0.0610442	-0.132884	-0.607013	-0.708781	-0.668812			0.0249547	-0.658652	2.44791	-1.15265	sp|Q5VW38|GP107_HUMAN	GPR107	GP107_HUMAN Protein GPR107	5	#N/A	#N/A	#N/A	#N/A	#N/A	#N/A	#N/A	#N/A	#N/A	#N/A	#N/A	#N/A	#N/A	#N/A
0.225006	0.0477066	-0.326267	-0.598548	-0.92214	-0.503106			0.0535801	-0.656746	1.44216	-0.930101	sp|Q92896-2|GSLG1_HUMAN	GLG1	GSLG1_HUMAN Isoform 2 of Golgi apparatus protein 1	10	#N/A	#N/A	GLG1	#N/A	#N/A	#N/A	#N/A	#N/A	#N/A	#N/A	#N/A	#N/A	#N/A	#N/A
0.180425	-0.336024	0.103747	-0.845727	-0.34184	-0.830687			0.0611221	-0.655467	1.32854	-0.896879	sp|P34741|SDC2_HUMAN	SDC2	SDC2_HUMAN Syndecan-2	2	#N/A	#N/A	#N/A	#N/A	#N/A	#N/A	#N/A	#N/A	#N/A	#N/A	#N/A	#N/A	#N/A	#N/A
0.145527	-0.0279684	-0.131211	-0.709126	-0.674222	-0.593351			0.0303556	-0.654349	2.14833	-1.11337	sp|Q86VP1|TAXB1_HUMAN	TAX1BP1	TAXB1_HUMAN Tax1-binding protein 1	5	#N/A	#N/A	#N/A	#N/A	#N/A	#N/A	#N/A	#N/A	#N/A	#N/A	TAX1BP1	#N/A	#N/A	#N/A
0.100893	-0.0418041	-0.0647314	-0.620401	-0.689257	-0.651532			0.0251618	-0.651849	2.5808	-1.17344	sp|Q13443|ADAM9_HUMAN	ADAM9	ADAM9_HUMAN Disintegrin and metalloproteinase domain-containing protein 9	11	#N/A	#N/A	#N/A	#N/A	#N/A	#N/A	#N/A	#N/A	#N/A	#N/A	#N/A	#N/A	#N/A	#N/A
-0.0298531	-0.0101166	0.0390931	-0.705995	-0.489754	-0.754588			0.0341918	-0.64982	1.94011	-1.11282	sp|Q92597|NDRG1_HUMAN	NDRG1	NDRG1_HUMAN Protein NDRG1	4	#N/A	#N/A	#N/A	#N/A	#N/A	#N/A	#N/A	#N/A	#N/A	#N/A	#N/A	#N/A	#N/A	#N/A
0.197729	-0.0631815	-0.158498	-0.572927	-0.902528	-0.482128			0.0473969	-0.644544	1.72116	-0.967379	sp|P18433|PTPRA_HUMAN	PTPRA	PTPRA_HUMAN Receptor-type tyrosine-protein phosphatase alpha	1	#N/A	#N/A	#N/A	#N/A	#N/A	#N/A	#N/A	#N/A	#N/A	#N/A	#N/A	#N/A	#N/A	#N/A
0.168117	0.0851512	-0.294049	-0.539485	-0.773575	-0.660928			0.0514613	-0.644403	1.53884	-0.980081	sp|P40189|IL6RB_HUMAN	IL6ST	IL6RB_HUMAN Interleukin-6 receptor subunit beta	27	#N/A	#N/A	#N/A	#N/A	#N/A	#N/A	#N/A	#N/A	#N/A	#N/A	#N/A	#N/A	#N/A	#N/A
-0.0409768	-0.270565	0.261842	-0.839389	-0.388249	-0.753599			0.0569032	-0.643846	1.43777	-0.910509	sp|Q9Y281|COF2_HUMAN	CFL2	COF2_HUMAN Cofilin-2	4	#N/A	#N/A	#N/A	#N/A	#N/A	#N/A	#N/A	#N/A	#N/A	#N/A	#N/A	#N/A	#N/A	#N/A
0.405278	0.25909	-1.0621	-0.342882	-1.91495	-0.06916			0.204225	-0.643085	0.360359	-0.518356	sp|Q96AW1|VOPP1_HUMAN	VOPP1	VOPP1_HUMAN Vesicular, overexpressed in cancer, prosurvival protein 1	1	#N/A	#N/A	#N/A	#N/A	#N/A	#N/A	#N/A	#N/A	#N/A	#N/A	#N/A	#N/A	#N/A	#N/A
0.190401	0.0501816	-0.280117	-0.523265	-0.835326	-0.605012			0.0502874	-0.641356	1.61904	-0.960298	sp|P11166|GTR1_HUMAN	SLC2A1	GTR1_HUMAN Solute carrier family 2, facilitated glucose transporter member 1	13	#N/A	#N/A	#N/A	#N/A	#N/A	SLC2A1	#N/A	#N/A	#N/A	#N/A	#N/A	#N/A	#N/A	#N/A
0.127605	0.192799	-0.387332	-0.383951	-1.21361	-0.393239			0.0920388	-0.64129	0.870235	-0.772077	sp|P30825|CTR1_HUMAN	SLC7A1	CTR1_HUMAN High affinity cationic amino acid transporter 1	7	#N/A	#N/A	#N/A	#N/A	#N/A	SLC7A1	#N/A	#N/A	#N/A	#N/A	#N/A	#N/A	#N/A	#N/A
0.135227	-0.0406385	-0.105458	-0.661677	-0.516859	-0.753407			0.0266202	-0.640358	2.51943	-1.06806	sp|Q96J84-2|KIRR1_HUMAN	KIRREL	KIRR1_HUMAN Isoform 2 of Kin of IRRE-like protein 1	4	#N/A	#N/A	#N/A	#N/A	#N/A	#N/A	#N/A	#N/A	#N/A	#N/A	#N/A	#N/A	#N/A	#N/A
0.637679	-0.30938	-0.650209	-0.476701	-1.40742	-0.355797			0.136514	-0.639335	0.555016	-0.633803	sp|P24386|RAE1_HUMAN	CHM	RAE1_HUMAN Rab proteins geranylgeranyltransferase component A 1	1	#N/A	#N/A	#N/A	#N/A	#N/A	#N/A	#N/A	#N/A	#N/A	CHM	#N/A	#N/A	#N/A	#N/A
0.188238	-0.153705	-0.056357	-0.706888	-0.367084	-0.854926			0.05161	-0.635692	1.56376	-0.93949	sp|O95497|VNN1_HUMAN	VNN1	VNN1_HUMAN Pantetheinase	1	#N/A	#N/A	#N/A	#N/A	#N/A	VNN1	#N/A	#N/A	#N/A	#N/A	#N/A	#N/A	#N/A	#N/A
0.0450761	-0.268254	0.186422	-0.878693	-0.27389	-0.79015			0.0677309	-0.635326	1.23795	-0.868471	sp|P48637|GSHB_HUMAN	GSS	GSHB_HUMAN Glutathione synthetase	10	#N/A	#N/A	#N/A	#N/A	#N/A	#N/A	#N/A	#N/A	#N/A	#N/A	#N/A	#N/A	#N/A	#N/A
-0.136208	0.15952	-0.0392257	-0.930796	-0.441254	-0.548441			0.0542685	-0.634859	1.51494	-0.944462	sp|Q8NC54|KCT2_HUMAN	KCT2	KCT2_HUMAN Keratinocyte-associated transmembrane protein 2	1	#N/A	#N/A	#N/A	#N/A	#N/A	#N/A	#N/A	#N/A	#N/A	#N/A	#N/A	#N/A	#N/A	#N/A
0.187743	-0.193183	-0.0198348	-0.92075	-0.543863	-0.464542			0.0520449	-0.634627	1.5836	-0.935084	tr|C9JZR7|C9JZR7_HUMAN	ACTB	C9JZR7_HUMAN Actin, cytoplasmic 1 (Fragment)	1	#N/A	#N/A	#N/A	#N/A	#N/A	#N/A	#N/A	#N/A	#N/A	#N/A	#N/A	#N/A	#N/A	#N/A
0.0824098	0.0482003	-0.140443	-0.637203	-0.594478	-0.67509			0.0339583	-0.632313	2.16577	-1.10332	sp|P55786|PSA_HUMAN	NPEPPS	PSA_HUMAN Puromycin-sensitive aminopeptidase	37	#N/A	#N/A	#N/A	#N/A	#N/A	#N/A	#N/A	#N/A	#N/A	#N/A	#N/A	#N/A	#N/A	#N/A
0.132075	-0.106986	-0.0356303	-0.509308	-0.732617	-0.663179			0.0292261	-0.631521	2.53709	-1.05814	sp|P26639-2|SYTC_HUMAN	TARS	SYTC_HUMAN Isoform 2 of Threonine--tRNA ligase, cytoplasmic	32	#N/A	#N/A	#N/A	#N/A	#N/A	#N/A	#N/A	#N/A	#N/A	#N/A	#N/A	#N/A	#N/A	#N/A
0.305707	-0.193408	-0.169033	-0.506389	-0.655232	-0.782442			0.0624638	-0.62911	1.37583	-0.923817	sp|Q0VGL1|LTOR4_HUMAN	LAMTOR4	LTOR4_HUMAN Ragulator complex protein LAMTOR4	2	#N/A	#N/A	#N/A	LAMTOR4	#N/A	#N/A	#N/A	#N/A	#N/A	#N/A	#N/A	LAMTOR4	#N/A	#N/A
0.208196	0.0430981	-0.296132	-0.627499	-0.736333	-0.567187			0.0608788	-0.628727	1.39412	-0.957718	sp|P19634|SL9A1_HUMAN	SLC9A1	SL9A1_HUMAN Sodium/hydrogen exchanger 1	2	#N/A	#N/A	#N/A	#N/A	#N/A	#N/A	#N/A	#N/A	#N/A	#N/A	#N/A	#N/A	#N/A	#N/A
0.0275274	0.047082	-0.0777059	-0.546999	-0.695264	-0.645945			0.0230991	-0.628371	3.34458	-1.12546	sp|Q06830|PRDX1_HUMAN	PRDX1	PRDX1_HUMAN Peroxiredoxin-1	27	#N/A	#N/A	#N/A	#N/A	#N/A	#N/A	#N/A	#N/A	#N/A	PRDX1	#N/A	#N/A	#N/A	#N/A
0.144152	-0.105037	-0.0511935	-0.476347	-0.822257	-0.592429			0.0408372	-0.626318	2.02025	-0.999338	sp|P30566|PUR8_HUMAN	ADSL	PUR8_HUMAN Adenylosuccinate lyase	3	#N/A	#N/A	#N/A	#N/A	#N/A	#N/A	#N/A	#N/A	#N/A	#N/A	#N/A	#N/A	#N/A	#N/A
0.16235	0.0411754	-0.231176	-0.498903	-0.889857	-0.514889			0.0517542	-0.625332	1.64381	-0.92946	sp|P61225|RAP2B_HUMAN	RAP2B	RAP2B_HUMAN Ras-related protein Rap-2b	12	#N/A	#N/A	#N/A	#N/A	#N/A	#N/A	RAP2B	#N/A	#N/A	#N/A	#N/A	#N/A	#N/A	#N/A
0.336827	0.0210216	-0.469237	-0.264334	-1.54625	-0.176098			0.153265	-0.625096	0.523437	-0.624465	sp|P04156|PRIO_HUMAN	PRNP	PRIO_HUMAN Major prion protein	1	#N/A	#N/A	#N/A	#N/A	PRNP	#N/A	#N/A	#N/A	#N/A	#N/A	#N/A	#N/A	#N/A	#N/A
0.0247406	-0.351348	0.261653	-1.035	0.0294652	-0.906894			0.117475	-0.615826	0.694318	-0.699778	sp|Q9NX76|CKLF6_HUMAN	CMTM6	CKLF6_HUMAN CKLF-like MARVEL transmembrane domain-containing protein 6	2	#N/A	#N/A	#N/A	#N/A	#N/A	#N/A	#N/A	#N/A	#N/A	#N/A	#N/A	#N/A	#N/A	#N/A
0.177408	0.078143	-0.297801	-0.40273	-1.07704	-0.406794			0.0834376	-0.61477	1.0282	-0.801771	sp|O75143-5|ATG13_HUMAN	ATG13	ATG13_HUMAN Isoform 5 of Autophagy-related protein 13	1	#N/A	#N/A	#N/A	#N/A	#N/A	#N/A	#N/A	#N/A	#N/A	#N/A	ATG13	#N/A	#N/A	#N/A
0.103032	-0.0131737	-0.096867	-0.37142	-0.646659	-0.832342			0.0593613	-0.614471	1.52995	-0.951344	sp|P61077-3|UB2D3_HUMAN	UBE2D3	UB2D3_HUMAN Isoform 3 of Ubiquitin-conjugating enzyme E2 D3	1	#N/A	#N/A	#N/A	#N/A	#N/A	#N/A	#N/A	#N/A	#N/A	#N/A	#N/A	#N/A	#N/A	#N/A
0.185705	-0.120377	-0.0851589	-0.601713	-0.517963	-0.740314			0.0442293	-0.613386	2.04733	-0.99508	sp|P49006|MRP_HUMAN	MARCKSL1	MRP_HUMAN MARCKS-related protein	4	#N/A	#N/A	#N/A	#N/A	#N/A	#N/A	#N/A	#N/A	#N/A	#N/A	#N/A	#N/A	#N/A	#N/A
0.187677	-0.0335872	-0.177745	-0.413451	-0.786044	-0.659552			0.0510778	-0.611797	1.79581	-0.937607	sp|O75352|MPU1_HUMAN	MPDU1	MPU1_HUMAN Mannose-P-dolichol utilization defect 1 protein	1	#N/A	#N/A	#N/A	#N/A	#N/A	#N/A	#N/A	#N/A	#N/A	#N/A	#N/A	#N/A	#N/A	#N/A
0.237024	-0.295509	0.00957083	-0.757225	-0.409455	-0.710666			0.062169	-0.609477	1.42792	-0.884722	sp|A6NDG6|PGP_HUMAN	PGP	PGP_HUMAN Phosphoglycolate phosphatase	1	#N/A	#N/A	#N/A	#N/A	#N/A	#N/A	#N/A	#N/A	#N/A	#N/A	#N/A	#N/A	#N/A	#N/A
0.0524231	0.0274935	-0.0835156	-0.672908	-0.553641	-0.602989			0.0242025	-0.608647	3.36439	-1.09815	sp|O15067|PUR4_HUMAN	PFAS	PUR4_HUMAN Phosphoribosylformylglycinamidine synthase	6	#N/A	#N/A	#N/A	#N/A	#N/A	#N/A	#N/A	#N/A	#N/A	PFAS	#N/A	#N/A	#N/A	#N/A
0.0498665	-0.00275676	-0.0488003	-0.844916	-0.299679	-0.682502			0.073893	-0.608469	1.22305	-0.916203	sp|P54760|EPHB4_HUMAN	EPHB4	EPHB4_HUMAN Ephrin type-B receptor 4	6	#N/A	#N/A	#N/A	#N/A	#N/A	EPHB4	#N/A	#N/A	#N/A	#N/A	#N/A	#N/A	#N/A	#N/A
-0.264485	-0.553172	0.571419	-0.566049	-0.900304	-0.604478			0.120268	-0.608198	0.684932	-0.712712	sp|P57088|TMM33_HUMAN	TMEM33	TMM33_HUMAN Transmembrane protein 33	2	#N/A	#N/A	#N/A	#N/A	#N/A	#N/A	#N/A	#N/A	#N/A	#N/A	#N/A	#N/A	#N/A	#N/A
0.137882	0.00708477	-0.160381	-0.560676	-0.64883	-0.628872			0.049381	-0.607655	1.87263	-1.02931	sp|P02786|TFR1_HUMAN	TFRC	TFR1_HUMAN Transferrin receptor protein 1	54	#N/A	#N/A	#N/A	#N/A	#N/A	#N/A	#N/A	#N/A	#N/A	#N/A	#N/A	#N/A	#N/A	#N/A
0.189034	0.0316951	-0.255344	-0.244399	-0.794671	-0.81836			0.0755168	-0.607605	1.19732	-0.834385	sp|Q9NY35|CLDN1_HUMAN	CLDND1	CLDN1_HUMAN Claudin domain-containing protein 1	1	#N/A	#N/A	#N/A	#N/A	#N/A	#N/A	#N/A	#N/A	#N/A	#N/A	#N/A	#N/A	#N/A	#N/A
0.234477	0.0789788	-0.382232	-0.405587	-0.981118	-0.493641			0.0820327	-0.603857	1.10214	-0.797132	sp|P51790|CLCN3_HUMAN	CLCN3	CLCN3_HUMAN H(+)/Cl(-) exchange transporter 3	5	#N/A	#N/A	#N/A	CLCN3	#N/A	#N/A	#N/A	#N/A	#N/A	#N/A	#N/A	#N/A	#N/A	#N/A
0.151902	0.0190767	-0.191564	-0.426761	-0.994984	-0.402639			0.0782397	-0.601266	1.15337	-0.837585	sp|Q06418|TYRO3_HUMAN	TYRO3	TYRO3_HUMAN Tyrosine-protein kinase receptor TYRO3	1	#N/A	#N/A	#N/A	#N/A	#N/A	TYRO3	#N/A	#N/A	#N/A	#N/A	#N/A	#N/A	#N/A	#N/A
-0.0861321	-0.436985	0.399749	-0.693582	-0.733823	-0.496281			0.0973088	-0.600106	0.913769	-0.796476	sp|Q96EU7|C1GLC_HUMAN	C1GALT1C1	C1GLC_HUMAN C1GALT1-specific chaperone 1	1	#N/A	#N/A	#N/A	#N/A	#N/A	#N/A	#N/A	#N/A	#N/A	#N/A	#N/A	#N/A	#N/A	#N/A
0.0403964	-0.146826	0.0954093	-0.911974	-0.043281	-0.846446			0.108918	-0.596893	0.798417	-0.756761	sp|P15529-2|MCP_HUMAN	CD46	MCP_HUMAN Isoform B of Membrane cofactor protein	6	#N/A	#N/A	#N/A	#N/A	#N/A	#N/A	#N/A	#N/A	#N/A	#N/A	#N/A	#N/A	#N/A	#N/A
-0.166384	-0.0267103	0.172834	-0.694874	-0.338223	-0.77302			0.061543	-0.595285	1.5745	-0.893655	sp|Q9Y251|HPSE_HUMAN	HPSE	HPSE_HUMAN Heparanase	3	#N/A	#N/A	#N/A	#N/A	#N/A	#N/A	#N/A	#N/A	#N/A	#N/A	#N/A	#N/A	#N/A	#N/A
0.0627394	0.060766	-0.13205	-0.697033	-0.672377	-0.421768			0.0470217	-0.594211	2.15223	-0.975532	sp|Q14596|NBR1_HUMAN	NBR1	NBR1_HUMAN Next to BRCA1 gene 1 protein	3	#N/A	#N/A	#N/A	#N/A	#N/A	#N/A	#N/A	#N/A	#N/A	#N/A	NBR1	#N/A	#N/A	#N/A
0.162786	-0.0294744	-0.15076	-0.50364	-0.774347	-0.516425			0.0507337	-0.592322	2.01919	-0.944812	sp|P28827-2|PTPRM_HUMAN	PTPRM	PTPRM_HUMAN Isoform 2 of Receptor-type tyrosine-protein phosphatase mu	7	#N/A	#N/A	#N/A	#N/A	#N/A	#N/A	#N/A	#N/A	#N/A	#N/A	#N/A	#N/A	#N/A	#N/A
0.0228322	0.0079474	-0.0313207	-0.555016	-0.372462	-0.842051			0.0734523	-0.589663	1.31891	-0.924782	sp|Q9BTX1|NDC1_HUMAN	NDC1	NDC1_HUMAN Nucleoporin NDC1	8	#N/A	#N/A	#N/A	#N/A	#N/A	#N/A	#N/A	#N/A	NDC1	#N/A	#N/A	#N/A	#N/A	#N/A
0.024604	-0.0715408	0.0442939	-0.364307	-0.847641	-0.558963			0.0700335	-0.589423	1.34678	-0.913987	sp|Q9UN66|PCDB8_HUMAN	PCDHB8	PCDB8_HUMAN Protocadherin beta-8	1	#N/A	#N/A	#N/A	#N/A	#N/A	PCDHB8	#N/A	#N/A	#N/A	#N/A	#N/A	#N/A	#N/A	#N/A
0.147057	0.0162062	-0.182139	-0.579318	-0.626759	-0.579028			0.0607254	-0.588743	1.63967	-0.98617	sp|P08581|MET_HUMAN	MET	MET_HUMAN Hepatocyte growth factor receptor	21	#N/A	#N/A	#N/A	#N/A	#N/A	#N/A	#N/A	#N/A	#N/A	#N/A	#N/A	#N/A	#N/A	#N/A
0.131755	-0.254938	0.0926831	-0.680932	-0.549352	-0.561978			0.0627193	-0.587254	1.51487	-0.932364	sp|P08758|ANXA5_HUMAN	ANXA5	ANXA5_HUMAN Annexin A5	10	#N/A	#N/A	#N/A	#N/A	#N/A	#N/A	#N/A	#N/A	#N/A	#N/A	#N/A	#N/A	#N/A	#N/A
-0.0158566	0.200647	-0.214714	-0.781989	-0.3556	-0.64426			0.0644804	-0.583975	1.54757	-0.866827	sp|Q9UBH6|XPR1_HUMAN	XPR1	XPR1_HUMAN Xenotropic and polytropic retrovirus receptor 1	1	#N/A	#N/A	#N/A	#N/A	#N/A	XPR1	#N/A	#N/A	#N/A	#N/A	#N/A	#N/A	#N/A	#N/A
0.0406397	-0.187229	0.128477	-0.569033	-0.507961	-0.690754			0.051096	-0.583212	1.96666	-0.958697	sp|P35754|GLRX1_HUMAN	GLRX	GLRX1_HUMAN Glutaredoxin-1	1	#N/A	#N/A	#N/A	#N/A	#N/A	#N/A	#N/A	#N/A	#N/A	GLRX	#N/A	#N/A	#N/A	#N/A
0.0929916	0.0964438	-0.21042	-0.55431	-0.587142	-0.625244			0.0619242	-0.581904	1.59502	-0.963797	sp|Q15043|S39AE_HUMAN	SLC39A14	S39AE_HUMAN Zinc transporter ZIP14	4	#N/A	#N/A	#N/A	#N/A	#N/A	#N/A	#N/A	#N/A	#N/A	#N/A	#N/A	#N/A	#N/A	#N/A
0.336129	0.271334	-0.914001	-0.134473	-1.68302	-0.234371			0.212171	-0.581776	0.376968	-0.508289	sp|Q13286|CLN3_HUMAN	CLN3	CLN3_HUMAN Battenin	3	#N/A	#N/A	#N/A	CLN3	#N/A	#N/A	#N/A	#N/A	#N/A	#N/A	#N/A	#N/A	CLN3	CLN3
0.110444	-0.00357453	-0.115731	-0.431048	-1.08426	-0.234932			0.108748	-0.58046	0.838206	-0.758855	sp|Q03169|TNAP2_HUMAN	TNFAIP2	TNAP2_HUMAN Tumor necrosis factor alpha-induced protein 2	1	#N/A	#N/A	#N/A	#N/A	#N/A	#N/A	#N/A	#N/A	#N/A	#N/A	#N/A	#N/A	#N/A	#N/A
-0.00441233	0.0391759	-0.0357463	-0.510257	-0.65167	-0.579863			0.0331509	-0.580269	2.99653	-1.06229	sp|Q92598|HS105_HUMAN	HSPH1	HS105_HUMAN Heat shock protein 105 kDa	13	#N/A	#N/A	#N/A	#N/A	#N/A	#N/A	#N/A	#N/A	#N/A	HSPH1	#N/A	#N/A	#N/A	#N/A
0.200971	-0.0397052	-0.188242	-0.516168	-0.672562	-0.577379			0.0609761	-0.579711	1.6234	-0.931729	sp|Q5VW32|BROX_HUMAN	BROX	BROX_HUMAN BRO1 domain-containing protein BROX	6	#N/A	#N/A	#N/A	#N/A	#N/A	#N/A	#N/A	#N/A	#N/A	#N/A	#N/A	#N/A	#N/A	#N/A
0.0637201	-0.0787993	0.0114919	-0.451356	-0.524109	-0.75955			0.0563794	-0.577143	1.87066	-0.958869	sp|Q9Y5Y0|FLVC1_HUMAN	FLVCR1	FLVC1_HUMAN Feline leukemia virus subgroup C receptor-related protein 1	1	#N/A	#N/A	#N/A	#N/A	#N/A	#N/A	#N/A	#N/A	#N/A	#N/A	#N/A	#N/A	#N/A	#N/A
-0.0633176	-0.395772	0.35936	-0.707413	-0.723653	-0.399076			0.0974335	-0.576804	0.994267	-0.776651	sp|Q9H0R3|TM222_HUMAN	TMEM222	TM222_HUMAN Transmembrane protein 222	1	#N/A	#N/A	#N/A	#N/A	#N/A	#N/A	#N/A	#N/A	#N/A	#N/A	#N/A	#N/A	#N/A	#N/A
0.128736	-0.0141303	-0.125933	-0.571436	-0.585114	-0.581687			0.061137	-0.575636	1.80228	-1.00318	sp|P19022|CADH2_HUMAN	CDH2	CADH2_HUMAN Cadherin-2	19	#N/A	#N/A	#N/A	#N/A	#N/A	CDH2	#N/A	#N/A	#N/A	#N/A	#N/A	#N/A	#N/A	#N/A
0.0998728	0.000329309	-0.107659	-0.662983	-0.518492	-0.542167			0.0414248	-0.572062	2.67061	-0.995259	sp|Q9Y519|T184B_HUMAN	TMEM184B	T184B_HUMAN Transmembrane protein 184B	1	#N/A	#N/A	#N/A	#N/A	#N/A	#N/A	#N/A	#N/A	#N/A	#N/A	#N/A	#N/A	#N/A	#N/A
0.271934	-0.0604003	-0.262613	-0.546601	-0.585655	-0.632793			0.0832272	-0.571323	1.19656	-0.868528	sp|Q96G97-4|BSCL2_HUMAN	BSCL2	BSCL2_HUMAN Isoform 3 of Seipin	1	BSCL2	#N/A	#N/A	#N/A	#N/A	#N/A	#N/A	#N/A	#N/A	#N/A	#N/A	#N/A	#N/A	#N/A
0.188908	0.0833944	-0.320861	-0.372318	-0.970019	-0.42012			0.0919222	-0.571299	1.0735	-0.765001	sp|P01008|ANT3_HUMAN	SERPINC1	ANT3_HUMAN Antithrombin-III	6	#N/A	#N/A	#N/A	#N/A	#N/A	#N/A	#N/A	#N/A	#N/A	#N/A	#N/A	#N/A	#N/A	#N/A
0.229066	-0.0167751	-0.252425	-0.561393	-0.63658	-0.551879			0.0777197	-0.569906	1.30013	-0.888309	sp|O75083|WDR1_HUMAN	WDR1	WDR1_HUMAN WD repeat-containing protein 1	6	#N/A	#N/A	#N/A	#N/A	#N/A	#N/A	#N/A	#N/A	#N/A	#N/A	#N/A	#N/A	#N/A	#N/A
0.0792378	0.0471823	-0.135594	-0.453839	-0.705563	-0.557452			0.049206	-0.569227	2.33228	-0.950203	sp|Q9Y487|VPP2_HUMAN	ATP6V0A2	VPP2_HUMAN V-type proton ATPase 116 kDa subunit a isoform 2	11	#N/A	#N/A	#N/A	ATP6V0A2	#N/A	#N/A	#N/A	#N/A	#N/A	#N/A	#N/A	ATP6V0A2	#N/A	#N/A
0.0630071	-0.0515464	-0.0138329	-0.467986	-0.584238	-0.653886			0.0412	-0.567913	2.71448	-1.00721	sp|Q9BTU6|P4K2A_HUMAN	PI4K2A	P4K2A_HUMAN Phosphatidylinositol 4-kinase type 2-alpha	25	#N/A	#N/A	#N/A	#N/A	#N/A	#N/A	#N/A	#N/A	#N/A	#N/A	#N/A	#N/A	#N/A	#N/A
0.046425	-0.192618	0.127344	-0.662749	-0.317295	-0.741489			0.0696833	-0.567561	1.54731	-0.857531	sp|P14618|KPYM_HUMAN	PKM	KPYM_HUMAN Pyruvate kinase PKM	7	#N/A	#N/A	#N/A	#N/A	#N/A	#N/A	#N/A	#N/A	#N/A	#N/A	#N/A	#N/A	#N/A	#N/A
0.145326	0.0683681	-0.242142	-0.579925	-0.617625	-0.529775			0.074	-0.566292	1.44287	-0.911707	sp|Q5T9L3-2|WLS_HUMAN	WLS	WLS_HUMAN Isoform 2 of Protein wntless homolog	6	#N/A	#N/A	#N/A	#N/A	#N/A	#N/A	#N/A	#N/A	#N/A	#N/A	#N/A	#N/A	#N/A	#N/A
0.0525135	-0.0400471	-0.0140527	-0.464088	-0.514976	-0.720478			0.0572559	-0.565986	1.94109	-0.970688	sp|O14495|LPP3_HUMAN	PPAP2B	LPP3_HUMAN Lipid phosphate phosphohydrolase 3	2	#N/A	#N/A	#N/A	#N/A	#N/A	#N/A	#N/A	#N/A	#N/A	#N/A	#N/A	#N/A	#N/A	#N/A
0.245119	0.0243162	-0.325879	-0.286349	-0.957066	-0.510272			0.0971595	-0.565748	1.02122	-0.746485	sp|Q96BD0|SO4A1_HUMAN	SLCO4A1	SO4A1_HUMAN Solute carrier organic anion transporter family member 4A1	2	#N/A	#N/A	#N/A	#N/A	#N/A	SLCO4A1	#N/A	#N/A	#N/A	#N/A	#N/A	#N/A	#N/A	#N/A
0.155563	0.0222389	-0.199903	-0.29612	-1.15061	-0.270775			0.124244	-0.565136	0.742514	-0.700143	sp|O95197|RTN3_HUMAN	RTN3	RTN3_HUMAN Reticulon-3	4	RTN3	#N/A	#N/A	#N/A	#N/A	#N/A	#N/A	#N/A	#N/A	#N/A	RTN3	#N/A	#N/A	#N/A
0.175344	-0.0106771	-0.187477	-0.530927	-0.635051	-0.551867			0.0676569	-0.565011	1.60734	-0.927056	sp|Q8NHU3|SMS2_HUMAN	SGMS2	SMS2_HUMAN Phosphatidylcholine:ceramide cholinephosphotransferase 2	3	#N/A	#N/A	#N/A	#N/A	#N/A	#N/A	#N/A	#N/A	#N/A	#N/A	#N/A	#N/A	#N/A	#N/A
-0.022983	-0.271726	0.247899	-0.662708	-0.260827	-0.813115			0.0869744	-0.56328	1.1843	-0.779183	sp|Q9H0W9|CK054_HUMAN	C11orf54	CK054_HUMAN Ester hydrolase C11orf54	1	#N/A	#N/A	#N/A	#N/A	#N/A	#N/A	#N/A	#N/A	C11orf54	#N/A	#N/A	#N/A	#N/A	#N/A
-0.0653089	0.129539	-0.0735221	-0.470811	-0.706308	-0.518294			0.0503931	-0.56204	2.3333	-0.940109	sp|P08237-3|K6PF_HUMAN	PFKM	K6PF_HUMAN Isoform 3 of 6-phosphofructokinase, muscle type	4	#N/A	#N/A	#N/A	#N/A	#N/A	#N/A	#N/A	#N/A	#N/A	PFKM	#N/A	#N/A	#N/A	#N/A
0.213511	0.0436089	-0.304354	-0.584736	-0.670089	-0.478103			0.0809745	-0.561898	1.27707	-0.848514	sp|Q13332|PTPRS_HUMAN	PTPRS	PTPRS_HUMAN Receptor-type tyrosine-protein phosphatase S	12	#N/A	#N/A	#N/A	#N/A	#N/A	#N/A	#N/A	#N/A	#N/A	#N/A	#N/A	#N/A	#N/A	#N/A
0.195617	0.190572	-0.486874	-0.245886	-1.20046	-0.338739			0.136466	-0.561468	0.66092	-0.638671	sp|Q96QE2|MYCT_HUMAN	SLC2A13	MYCT_HUMAN Proton myo-inositol cotransporter	2	#N/A	#N/A	#N/A	#N/A	#N/A	SLC2A13	#N/A	#N/A	#N/A	#N/A	#N/A	#N/A	#N/A	#N/A
0.192274	0.155191	-0.426881	-0.360917	-0.974851	-0.428014			0.10283	-0.561455	0.939982	-0.720477	sp|Q96GS4|CQ059_HUMAN	C17orf59	CQ059_HUMAN Uncharacterized protein C17orf59	9	#N/A	#N/A	#N/A	C17orf59	#N/A	#N/A	#N/A	#N/A	#N/A	#N/A	#N/A	#N/A	#N/A	#N/A
0.221026	0.135671	-0.442547	-0.0599853	-1.47106	-0.238858			0.185988	-0.56135	0.469459	-0.566969	sp|Q7Z2H8|S36A1_HUMAN	SLC36A1	S36A1_HUMAN Proton-coupled amino acid transporter 1	1	#N/A	#N/A	#N/A	SLC36A1	#N/A	#N/A	#N/A	#N/A	#N/A	#N/A	#N/A	#N/A	#N/A	#N/A
0.187576	-0.133984	-0.0742439	-0.510407	-0.614417	-0.577099			0.0661455	-0.560424	1.65984	-0.928888	sp|O00161|SNP23_HUMAN	SNAP23	SNP23_HUMAN Synaptosomal-associated protein 23	17	#N/A	#N/A	#N/A	#N/A	#N/A	SNAP23	#N/A	#N/A	#N/A	#N/A	#N/A	#N/A	#N/A	#N/A
0.0163174	0.00244902	-0.0189855	-0.418347	-0.619203	-0.642614			0.060944	-0.559982	1.84438	-0.979139	sp|Q3SXY8|AR13B_HUMAN	ARL13B	AR13B_HUMAN ADP-ribosylation factor-like protein 13B	1	#N/A	#N/A	#N/A	#N/A	#N/A	ARL13B	#N/A	#N/A	#N/A	#N/A	#N/A	#N/A	#N/A	#N/A
0.00437633	-0.124281	0.110365	-0.555678	-0.057491	-1.07401			0.127674	-0.559214	0.716379	-0.697967	sp|Q9H299|SH3L3_HUMAN	SH3BGRL3	SH3L3_HUMAN SH3 domain-binding glutamic acid-rich-like protein 3	2	#N/A	#N/A	#N/A	#N/A	#N/A	#N/A	#N/A	#N/A	#N/A	#N/A	#N/A	#N/A	#N/A	#N/A
0.0950617	-0.0806631	-0.0199512	-0.736396	-0.103237	-0.84284			0.110484	-0.558973	0.884474	-0.758929	sp|P62937|PPIA_HUMAN	PPIA	PPIA_HUMAN Peptidyl-prolyl cis-trans isomerase A	10	#N/A	#N/A	#N/A	#N/A	#N/A	#N/A	#N/A	#N/A	#N/A	#N/A	#N/A	#N/A	#N/A	#N/A
0.0879069	0.0785331	-0.182411	-0.505044	-0.628972	-0.557103			0.062	-0.558382	1.85004	-0.937523	sp|P26374|RAE2_HUMAN	CHML	RAE2_HUMAN Rab proteins geranylgeranyltransferase component A 2	1	#N/A	#N/A	#N/A	#N/A	#N/A	#N/A	#N/A	#N/A	#N/A	CHML	#N/A	#N/A	#N/A	#N/A
0.172223	0.195693	-0.458124	-0.434109	-0.977231	-0.35374			0.108896	-0.558291	0.895349	-0.706548	sp|O60503|ADCY9_HUMAN	ADCY9	ADCY9_HUMAN Adenylate cyclase type 9	3	#N/A	#N/A	#N/A	#N/A	#N/A	ADCY9	#N/A	#N/A	#N/A	#N/A	#N/A	#N/A	#N/A	#N/A
0.174772	0.116124	-0.344841	-0.485389	-0.779742	-0.463168			0.0831901	-0.558118	1.25555	-0.804897	sp|Q9NV96|CC50A_HUMAN	TMEM30A	CC50A_HUMAN Cell cycle control protein 50A	6	#N/A	#N/A	#N/A	#N/A	#N/A	#N/A	#N/A	#N/A	#N/A	#N/A	#N/A	#N/A	#N/A	#N/A
0.0396127	-0.158447	0.10591	-0.634266	-0.317322	-0.731944			0.0706245	-0.556869	1.57368	-0.859082	sp|P12429|ANXA3_HUMAN	ANXA3	ANXA3_HUMAN Annexin A3	16	#N/A	#N/A	#N/A	#N/A	#N/A	#N/A	#N/A	#N/A	#N/A	#N/A	#N/A	#N/A	#N/A	#N/A
0.215134	0.303678	-0.72523	0.0255654	-1.79059	-0.106655			0.242708	-0.555088	0.331602	-0.474062	sp|Q8N697|S15A4_HUMAN	SLC15A4	S15A4_HUMAN Solute carrier family 15 member 4	9	#N/A	#N/A	#N/A	SLC15A4	#N/A	#N/A	#N/A	#N/A	#N/A	#N/A	#N/A	#N/A	#N/A	#N/A
0.188685	-0.0753974	-0.134169	-0.207343	-0.953587	-0.522945			0.102566	-0.554332	0.965741	-0.751154	sp|Q14849-3|STAR3_HUMAN	STARD3	STAR3_HUMAN Isoform 3 of StAR-related lipid transfer protein 3	2	#N/A	#N/A	#N/A	#N/A	#N/A	#N/A	#N/A	#N/A	#N/A	#N/A	#N/A	#N/A	#N/A	#N/A
-0.0192479	-0.0882298	0.101081	-0.136779	-1.3479	-0.182768			0.174575	-0.553683	0.528269	-0.615131	sp|Q8N4H5-2|TOM5_HUMAN	TOMM5	TOM5_HUMAN Isoform 2 of Mitochondrial import receptor subunit TOM5 homolog	2	#N/A	#N/A	#N/A	#N/A	TOMM5	#N/A	#N/A	#N/A	#N/A	#N/A	#N/A	#N/A	#N/A	#N/A
0.291937	-0.00810583	-0.356015	-0.18522	-1.14224	-0.399779			0.131798	-0.551687	0.705475	-0.652781	sp|Q9HB21|PKHA1_HUMAN	PLEKHA1	PKHA1_HUMAN Pleckstrin homology domain-containing family A member 1	1	#N/A	#N/A	#N/A	#N/A	#N/A	#N/A	#N/A	#N/A	#N/A	#N/A	#N/A	#N/A	#N/A	#N/A
0.0899878	0.146898	-0.27151	-0.326639	-0.880692	-0.480163			0.0887705	-0.550957	1.20551	-0.775109	sp|Q16270|IBP7_HUMAN	IGFBP7	IBP7_HUMAN Insulin-like growth factor-binding protein 7	5	#N/A	#N/A	#N/A	#N/A	#N/A	#N/A	#N/A	#N/A	#N/A	#N/A	#N/A	#N/A	#N/A	#N/A
0.188889	-0.00686336	-0.209461	-0.418017	-0.711676	-0.548523			0.0693591	-0.55026	1.67021	-0.855809	sp|O75751|S22A3_HUMAN	SLC22A3	S22A3_HUMAN Solute carrier family 22 member 3	2	#N/A	#N/A	#N/A	#N/A	#N/A	#N/A	#N/A	#N/A	#N/A	#N/A	#N/A	#N/A	#N/A	#N/A
0.0361728	0.0755702	-0.118989	-0.481138	-0.692096	-0.483789			0.0514667	-0.549926	2.37446	-0.929389	sp|Q99436|PSB7_HUMAN	PSMB7	PSB7_HUMAN Proteasome subunit beta type-7	8	#N/A	#N/A	#N/A	#N/A	#N/A	#N/A	#N/A	#N/A	#N/A	#N/A	#N/A	#N/A	#N/A	#N/A
0.116564	-0.0208068	-0.104435	-0.508004	-0.626862	-0.523342			0.0515268	-0.549844	2.38983	-0.957157	sp|O14744|ANM5_HUMAN	PRMT5	ANM5_HUMAN Protein arginine N-methyltransferase 5	2	#N/A	#N/A	#N/A	#N/A	#N/A	#N/A	#N/A	#N/A	#N/A	#N/A	#N/A	#N/A	#N/A	#N/A
0.0954756	-0.00454871	-0.0973779	-0.483324	-0.644219	-0.528356			0.0486042	-0.549816	2.73079	-0.958758	sp|P46976|GLYG_HUMAN	GYG1	GLYG_HUMAN Glycogenin-1	2	#N/A	#N/A	#N/A	#N/A	#N/A	#N/A	#N/A	#N/A	#N/A	#N/A	#N/A	#N/A	#N/A	#N/A
0.0502358	0.0531195	-0.109265	-0.619197	-0.426283	-0.607853			0.0502609	-0.549141	2.54513	-0.942939	sp|Q6NSJ0|K1161_HUMAN	KIAA1161	K1161_HUMAN Uncharacterized family 31 glucosidase KIAA1161	5	#N/A	#N/A	#N/A	#N/A	#N/A	#N/A	#N/A	#N/A	#N/A	#N/A	#N/A	#N/A	#N/A	#N/A
0.111334	0.0887012	-0.223709	-0.422626	-0.65802	-0.589398			0.0680714	-0.54879	1.7426	-0.872851	sp|Q13873|BMPR2_HUMAN	BMPR2	BMPR2_HUMAN Bone morphogenetic protein receptor type-2	4	#N/A	#N/A	#N/A	#N/A	#N/A	BMPR2	#N/A	#N/A	#N/A	#N/A	#N/A	#N/A	#N/A	#N/A
0.0670604	-0.0665535	-0.00360625	-0.497568	-0.629558	-0.51774			0.0414791	-0.547255	3.19328	-0.983667	sp|P40925-3|MDHC_HUMAN	MDH1	MDHC_HUMAN Isoform 3 of Malate dehydrogenase, cytoplasmic	12	#N/A	#N/A	#N/A	#N/A	#N/A	#N/A	#N/A	#N/A	#N/A	MDH1	#N/A	#N/A	#N/A	#N/A
0.214481	-0.0193062	-0.229371	-0.591829	-0.467401	-0.608354			0.0797196	-0.544463	1.40403	-0.856491	sp|P50552|VASP_HUMAN	VASP	VASP_HUMAN Vasodilator-stimulated phosphoprotein	6	#N/A	#N/A	#N/A	#N/A	#N/A	#N/A	#N/A	#N/A	#N/A	#N/A	#N/A	#N/A	#N/A	#N/A
-0.0284663	-0.155667	0.165842	-0.699125	-0.300588	-0.651615			0.0759764	-0.544346	1.53875	-0.828995	sp|Q8WZA9|IRGQ_HUMAN	IRGQ	IRGQ_HUMAN Immunity-related GTPase family Q protein	2	#N/A	#N/A	#N/A	#N/A	#N/A	#N/A	#N/A	#N/A	#N/A	#N/A	#N/A	#N/A	#N/A	#N/A
0.0443142	-0.234622	0.16208	-0.767437	-0.20879	-0.684546			0.0935287	-0.544182	1.16056	-0.766375	sp|P18669|PGAM1_HUMAN	PGAM1	PGAM1_HUMAN Phosphoglycerate mutase 1	8	#N/A	#N/A	#N/A	#N/A	#N/A	#N/A	#N/A	#N/A	#N/A	#N/A	#N/A	#N/A	#N/A	#N/A
0.0546275	-0.268739	0.178063	-0.713737	-0.451952	-0.499515			0.0780526	-0.543052	1.46311	-0.828257	sp|P14324|FPPS_HUMAN	FDPS	FPPS_HUMAN Farnesyl pyrophosphate synthase	9	#N/A	#N/A	#N/A	#N/A	#N/A	#N/A	#N/A	#N/A	#N/A	FDPS	#N/A	#N/A	#N/A	#N/A
0.135487	-0.0362241	-0.110398	-0.541976	-0.459183	-0.638568			0.0572108	-0.542864	2.28974	-0.921071	sp|P12004|PCNA_HUMAN	PCNA	PCNA_HUMAN Proliferating cell nuclear antigen	7	#N/A	#N/A	#N/A	#N/A	#N/A	#N/A	#N/A	#N/A	PCNA	#N/A	#N/A	#N/A	#N/A	#N/A
0.152731	0.254175	-0.523516	-0.608148	-0.715065	-0.421791			0.117501	-0.542798	0.83764	-0.715441	sp|P02788|TRFL_HUMAN	LTF	TRFL_HUMAN Lactotransferrin	1	#N/A	#N/A	#N/A	#N/A	#N/A	#N/A	#N/A	#N/A	#N/A	#N/A	#N/A	#N/A	#N/A	#N/A
-0.0433164	0.242005	-0.239663	-0.478525	-0.636895	-0.545857			0.085513	-0.540101	1.30503	-0.834556	sp|Q8TAA9|VANG1_HUMAN	VANGL1	VANG1_HUMAN Vang-like protein 1	3	#N/A	#N/A	#N/A	#N/A	#N/A	VANGL1	#N/A	#N/A	#N/A	#N/A	#N/A	#N/A	#N/A	#N/A
0.127766	0.221953	-0.432284	-0.389945	-1.13982	-0.171879			0.143865	-0.539695	0.670228	-0.629562	sp|Q6NUT3-3|MFS12_HUMAN	MFSD12	MFS12_HUMAN Isoform 3 of Major facilitator superfamily domain-containing protein 12	1	#N/A	#N/A	#N/A	#N/A	#N/A	#N/A	#N/A	#N/A	#N/A	#N/A	#N/A	#N/A	#N/A	#N/A
0.127419	0.0539517	-0.201646	-0.129342	-0.70293	-0.796858			0.10887	-0.536285	0.969957	-0.7334	sp|Q9H5I5-4|PIEZ2_HUMAN	PIEZO2	PIEZ2_HUMAN Isoform 4 of Piezo-type mechanosensitive ion channel component 2	2	#N/A	#N/A	#N/A	#N/A	#N/A	#N/A	#N/A	#N/A	#N/A	#N/A	#N/A	#N/A	#N/A	#N/A
0.0335521	-0.187252	0.135132	-0.843955	-0.294983	-0.485517			0.0917735	-0.535296	1.23176	-0.779227	sp|P20338|RAB4A_HUMAN	RAB4A	RAB4A_HUMAN Ras-related protein Rab-4A	2	#N/A	#N/A	#N/A	#N/A	#N/A	#N/A	RAB4A	#N/A	#N/A	#N/A	#N/A	#N/A	#N/A	#N/A
0.133509	-0.242028	0.0806377	-0.766146	-0.383832	-0.482854			0.079525	-0.534984	1.50795	-0.805691	sp|P26447|S10A4_HUMAN	S100A4	S10A4_HUMAN Protein S100-A4	9	#N/A	#N/A	#N/A	#N/A	#N/A	#N/A	#N/A	#N/A	#N/A	#N/A	#N/A	#N/A	#N/A	#N/A
0.131527	0.0442625	-0.195299	-0.311027	-0.750752	-0.560595			0.0794265	-0.534288	1.49329	-0.808928	sp|Q9H6Y7|RN167_HUMAN	RNF167	RN167_HUMAN E3 ubiquitin-protein ligase RNF167	2	#N/A	#N/A	#N/A	#N/A	#N/A	#N/A	#N/A	#N/A	#N/A	#N/A	#N/A	#N/A	#N/A	#N/A
0.0996575	-0.184265	0.0681667	-0.879418	0.0769588	-0.814018			0.150589	-0.533346	0.656426	-0.649399	sp|Q93096|TP4A1_HUMAN	PTP4A1	TP4A1_HUMAN Protein tyrosine phosphatase type IVA 1	5	#N/A	#N/A	#N/A	#N/A	#N/A	#N/A	#N/A	#N/A	#N/A	#N/A	#N/A	#N/A	#N/A	#N/A
0.117056	0.105776	-0.252557	-0.344219	-0.829511	-0.453696			0.0892649	-0.532567	1.29163	-0.771171	sp|Q99805|TM9S2_HUMAN	TM9SF2	TM9S2_HUMAN Transmembrane 9 superfamily member 2	9	#N/A	#N/A	#N/A	#N/A	#N/A	#N/A	#N/A	#N/A	#N/A	#N/A	#N/A	#N/A	#N/A	#N/A
0.0187766	-0.195038	0.154908	-0.501563	-0.225291	-0.888995			0.103247	-0.531498	1.03921	-0.740483	sp|P14174|MIF_HUMAN	MIF	MIF_HUMAN Macrophage migration inhibitory factor	3	#N/A	#N/A	#N/A	#N/A	#N/A	#N/A	#N/A	#N/A	#N/A	#N/A	#N/A	#N/A	#N/A	#N/A
0.347613	0.0637831	-0.55143	-0.27449	-1.22378	-0.235127			0.170493	-0.53112	0.560189	-0.578461	sp|P61586|RHOA_HUMAN	RHOA	RHOA_HUMAN Transforming protein RhoA	7	#N/A	#N/A	#N/A	#N/A	#N/A	#N/A	#N/A	#N/A	#N/A	#N/A	#N/A	#N/A	#N/A	#N/A
0.231159	0.110428	-0.421449	-0.253785	-1.0621	-0.355594			0.133237	-0.530538	0.743702	-0.644079	sp|Q9NPH3|IL1AP_HUMAN	IL1RAP	IL1AP_HUMAN Interleukin-1 receptor accessory protein	1	#N/A	#N/A	#N/A	#N/A	#N/A	#N/A	#N/A	#N/A	#N/A	#N/A	#N/A	#N/A	#N/A	#N/A
0.116822	-0.198882	0.0627175	-0.509886	-0.516132	-0.582281			0.0777719	-0.529652	1.57016	-0.882473	sp|Q04760|LGUL_HUMAN	GLO1	LGUL_HUMAN Lactoylglutathione lyase	1	#N/A	#N/A	#N/A	#N/A	#N/A	#N/A	#N/A	#N/A	#N/A	#N/A	#N/A	#N/A	#N/A	#N/A
0.351415	-0.0199344	-0.438482	-0.42044	-0.828738	-0.446153			0.11767	-0.529444	0.878339	-0.693349	sp|P33947|ERD22_HUMAN	KDELR2	ERD22_HUMAN ER lumen protein retaining receptor 2	3	KDELR2	#N/A	#N/A	#N/A	#N/A	#N/A	#N/A	#N/A	#N/A	#N/A	#N/A	#N/A	#N/A	#N/A
0.0776349	0.0164827	-0.0997063	-0.591409	-0.616695	-0.380879			0.0615652	-0.527798	2.20627	-0.892966	sp|P15509-7|CSF2R_HUMAN	CSF2RA	CSF2R_HUMAN Isoform 7 of Granulocyte-macrophage colony-stimulating factor receptor subunit alpha	3	#N/A	#N/A	#N/A	#N/A	#N/A	#N/A	#N/A	#N/A	#N/A	#N/A	#N/A	#N/A	#N/A	#N/A
0.0280659	-0.026156	-0.00242243	-0.462838	-0.549696	-0.561864			0.050407	-0.524628	3.15656	-0.980787	sp|P55072|TERA_HUMAN	VCP	TERA_HUMAN Transitional endoplasmic reticulum ATPase	40	#N/A	#N/A	#N/A	#N/A	#N/A	#N/A	#N/A	#N/A	#N/A	#N/A	#N/A	#N/A	#N/A	#N/A
0.128726	-0.0468662	-0.0913628	-0.456398	-0.476087	-0.650429			0.06262	-0.52447	2.33406	-0.887143	sp|Q8WWI5|CTL1_HUMAN	SLC44A1	CTL1_HUMAN Choline transporter-like protein 1	2	#N/A	#N/A	#N/A	#N/A	#N/A	#N/A	#N/A	#N/A	#N/A	#N/A	#N/A	#N/A	#N/A	#N/A
0.150135	-0.139518	-0.025464	-0.59163	-0.249595	-0.74117			0.0906276	-0.522516	1.31463	-0.782072	sp|Q08345-5|DDR1_HUMAN	DDR1	DDR1_HUMAN Isoform 4 of Epithelial discoidin domain-containing receptor 1	2	#N/A	#N/A	#N/A	#N/A	#N/A	#N/A	#N/A	#N/A	#N/A	#N/A	#N/A	#N/A	#N/A	#N/A
0.0735068	-0.0159077	-0.060857	-0.341288	-0.736559	-0.489835			0.0836427	-0.521475	1.46252	-0.838588	sp|Q6P4E1-4|CASC4_HUMAN	CASC4	CASC4_HUMAN Isoform 4 of Protein CASC4	3	#N/A	#N/A	#N/A	#N/A	#N/A	#N/A	#N/A	#N/A	#N/A	#N/A	#N/A	#N/A	#N/A	#N/A
0.0294471	0.102451	-0.142762	-0.621669	-0.450996	-0.497274			0.0627599	-0.519692	2.22577	-0.882665	sp|P19021-5|AMD_HUMAN	PAM	AMD_HUMAN Isoform 5 of Peptidyl-glycine alpha-amidating monooxygenase	6	#N/A	#N/A	#N/A	#N/A	#N/A	#N/A	#N/A	#N/A	#N/A	#N/A	#N/A	#N/A	#N/A	#N/A
0.132962	-0.125115	-0.01957	-0.307212	-1.15882	-0.0990716			0.168494	-0.517792	0.605325	-0.62181	sp|O43291|SPIT2_HUMAN	SPINT2	SPIT2_HUMAN Kunitz-type protease inhibitor 2	1	#N/A	#N/A	#N/A	#N/A	#N/A	#N/A	#N/A	#N/A	#N/A	#N/A	#N/A	#N/A	#N/A	#N/A
0.115188	0.0435498	-0.174236	-0.425952	-0.388815	-0.75373			0.0821049	-0.517667	1.57707	-0.802617	sp|Q99523|SORT_HUMAN	SORT1	SORT_HUMAN Sortilin	3	#N/A	#N/A	#N/A	#N/A	#N/A	#N/A	#N/A	#N/A	#N/A	#N/A	#N/A	#N/A	#N/A	#N/A
-0.00162409	-0.0803838	0.0776793	-0.633113	-0.0726429	-0.850811			0.127496	-0.517413	0.821848	-0.70278	sp|Q9BRA2|TXD17_HUMAN	TXNDC17	TXD17_HUMAN Thioredoxin domain-containing protein 17	2	#N/A	#N/A	#N/A	#N/A	#N/A	#N/A	#N/A	#N/A	#N/A	TXNDC17	#N/A	#N/A	#N/A	#N/A
0.100248	0.131429	-0.264193	-0.477141	-0.48172	-0.625894			0.088691	-0.517413	1.38267	-0.81346	sp|P37173-2|TGFR2_HUMAN	TGFBR2	TGFR2_HUMAN Isoform 2 of TGF-beta receptor type-2	1	#N/A	#N/A	#N/A	#N/A	#N/A	TGFBR2	#N/A	#N/A	#N/A	#N/A	#N/A	#N/A	#N/A	#N/A
0.0234067	-0.174577	0.134373	-0.682923	-0.186541	-0.698737			0.10176	-0.517135	1.14564	-0.748497	sp|P49189|AL9A1_HUMAN	ALDH9A1	AL9A1_HUMAN 4-trimethylaminobutyraldehyde dehydrogenase	5	#N/A	#N/A	#N/A	#N/A	#N/A	#N/A	#N/A	#N/A	#N/A	ALDH9A1	#N/A	#N/A	#N/A	#N/A
0.152931	0.0657608	-0.2489	-0.424441	-0.545415	-0.610524			0.0870086	-0.516724	1.45222	-0.815456	sp|Q15262-2|PTPRK_HUMAN	PTPRK	PTPRK_HUMAN Isoform 2 of Receptor-type tyrosine-protein phosphatase kappa	11	#N/A	#N/A	#N/A	#N/A	#N/A	PTPRK	#N/A	#N/A	#N/A	#N/A	#N/A	#N/A	#N/A	#N/A
0.0167002	0.0014996	-0.0184147	-0.373776	-0.791042	-0.377115			0.10119	-0.513906	1.1881	-0.80435	sp|Q9HCJ1|ANKH_HUMAN	ANKH	ANKH_HUMAN Progressive ankylosis protein homolog	5	#N/A	#N/A	#N/A	#N/A	#N/A	#N/A	#N/A	#N/A	#N/A	#N/A	#N/A	#N/A	#N/A	#N/A
0.0726935	0.0468106	-0.127616	-0.45724	-0.538235	-0.553089			0.0660501	-0.513484	2.21545	-0.901487	sp|P13798|ACPH_HUMAN	APEH	ACPH_HUMAN Acylamino-acid-releasing enzyme	29	#N/A	#N/A	#N/A	#N/A	#N/A	#N/A	#N/A	#N/A	#N/A	APEH	#N/A	#N/A	#N/A	#N/A
0.16249	-0.0641538	-0.113604	-0.28684	-1.1012	-0.167189			0.155431	-0.513319	0.663881	-0.637271	sp|P08754|GNAI3_HUMAN	GNAI3	GNAI3_HUMAN Guanine nucleotide-binding protein G(k) subunit alpha	3	#N/A	#N/A	#N/A	#N/A	#N/A	#N/A	#N/A	#N/A	#N/A	#N/A	#N/A	#N/A	#N/A	#N/A
0.161377	0.198353	-0.445641	-0.300155	-0.807083	-0.51806			0.119422	-0.513129	0.91094	-0.679434	sp|P0CG48|UBC_HUMAN	UBC	UBC_HUMAN Polyubiquitin-C	21	#N/A	#N/A	#N/A	#N/A	#N/A	#N/A	#N/A	#N/A	#N/A	#N/A	#N/A	#N/A	#N/A	#N/A
0.0659259	-0.219577	0.130174	-0.658693	-0.26492	-0.63798			0.0897237	-0.512706	1.41074	-0.768554	sp|P13693|TCTP_HUMAN	TPT1	TCTP_HUMAN Translationally-controlled tumor protein	2	#N/A	#N/A	#N/A	#N/A	#N/A	#N/A	#N/A	#N/A	#N/A	TPT1	#N/A	#N/A	#N/A	#N/A
0.153277	0.00505276	-0.177231	-0.618715	-0.42577	-0.509143			0.0776342	-0.511576	1.78884	-0.837674	sp|Q86XX4-2|FRAS1_HUMAN	FRAS1	FRAS1_HUMAN Isoform 2 of Extracellular matrix protein FRAS1	10	#N/A	#N/A	#N/A	#N/A	#N/A	FRAS1	#N/A	#N/A	#N/A	#N/A	#N/A	#N/A	#N/A	#N/A
0.0509448	0.0167411	-0.0703829	-0.432645	-0.55094	-0.551515			0.0535495	-0.510801	3.15426	-0.922783	sp|Q8NBJ4|GOLM1_HUMAN	GOLM1	GOLM1_HUMAN Golgi membrane protein 1	5	#N/A	#N/A	GOLM1	#N/A	#N/A	#N/A	#N/A	#N/A	#N/A	#N/A	#N/A	#N/A	#N/A	#N/A
0.103127	0.0832318	-0.206708	-0.295638	-0.70027	-0.556418			0.0873788	-0.510659	1.50342	-0.779539	sp|O00212|RHOD_HUMAN	RHOD	RHOD_HUMAN Rho-related GTP-binding protein RhoD	2	#N/A	#N/A	#N/A	#N/A	#N/A	#N/A	#N/A	#N/A	#N/A	#N/A	#N/A	#N/A	#N/A	#N/A
-0.0449981	-0.134415	0.163073	-0.584333	-0.299231	-0.663818			0.0834214	-0.510347	1.60951	-0.795574	sp|P51149|RAB7A_HUMAN	RAB7A	RAB7A_HUMAN Ras-related protein Rab-7a	31	#N/A	#N/A	#N/A	#N/A	#N/A	#N/A	RAB7A	#N/A	#N/A	#N/A	#N/A	#N/A	#N/A	RAB7A
0.0638662	0.0261225	-0.0947027	-0.426829	-0.648989	-0.455106			0.0677942	-0.508737	2.247	-0.870189	sp|P52907|CAZA1_HUMAN	CAPZA1	CAZA1_HUMAN F-actin-capping protein subunit alpha-1	9	#N/A	#N/A	#N/A	#N/A	#N/A	#N/A	#N/A	#N/A	#N/A	#N/A	#N/A	#N/A	#N/A	#N/A
-0.0165322	-0.0562357	0.0698719	-0.644751	-0.514812	-0.369127			0.0753535	-0.508598	1.92171	-0.865134	sp|P30041|PRDX6_HUMAN	PRDX6	PRDX6_HUMAN Peroxiredoxin-6	13	#N/A	#N/A	#N/A	#N/A	#N/A	#N/A	#N/A	#N/A	#N/A	#N/A	#N/A	#N/A	#N/A	#N/A
0.190675	-0.127138	-0.0845851	-0.496272	-0.38605	-0.658767			0.0795727	-0.506681	1.74376	-0.807768	sp|Q86SJ2|AMGO2_HUMAN	AMIGO2	AMGO2_HUMAN Amphoterin-induced protein 2	3	#N/A	#N/A	#N/A	#N/A	#N/A	#N/A	#N/A	#N/A	#N/A	#N/A	#N/A	#N/A	#N/A	#N/A
0.238533	-0.0330265	-0.246669	-0.478842	-0.594961	-0.481328			0.101916	-0.504656	1.2174	-0.781772	sp|P31641|SC6A6_HUMAN	SLC6A6	SC6A6_HUMAN Sodium- and chloride-dependent taurine transporter	2	#N/A	#N/A	#N/A	#N/A	#N/A	SLC6A6	#N/A	#N/A	#N/A	#N/A	#N/A	#N/A	#N/A	#N/A
-0.0613523	-0.279505	0.284231	-1.10987	-0.215568	-0.243959			0.16426	-0.504256	0.644464	-0.602994	sp|P58546|MTPN_HUMAN	MTPN	MTPN_HUMAN Myotrophin	1	#N/A	#N/A	#N/A	#N/A	#N/A	#N/A	#N/A	#N/A	#N/A	#N/A	#N/A	#N/A	#N/A	#N/A
-0.198827	-0.0183725	0.190799	-0.590489	-0.319091	-0.620804			0.0885436	-0.501328	1.54332	-0.773775	sp|Q9H8H3|MET7A_HUMAN	METTL7A	MET7A_HUMAN Methyltransferase-like protein 7A	1	METTL7A	#N/A	#N/A	#N/A	#N/A	#N/A	#N/A	#N/A	#N/A	#N/A	#N/A	#N/A	#N/A	#N/A
0.131112	-0.0696757	-0.0709509	-0.471389	-0.474234	-0.562538			0.0747454	-0.499549	2.07518	-0.871041	sp|Q9H1C7|CYTM1_HUMAN	CYSTM1	CYTM1_HUMAN Cysteine-rich and transmembrane domain-containing protein 1	2	#N/A	#N/A	#N/A	#N/A	#N/A	#N/A	#N/A	#N/A	#N/A	#N/A	#N/A	#N/A	#N/A	#N/A
0.0567186	0.188675	-0.285977	-0.308836	-0.707025	-0.520507			0.101621	-0.498595	1.26311	-0.73074	sp|P11279|LAMP1_HUMAN	LAMP1	LAMP1_HUMAN Lysosome-associated membrane glycoprotein 1	15	#N/A	#N/A	#N/A	LAMP1	#N/A	#N/A	#N/A	#N/A	#N/A	#N/A	#N/A	#N/A	#N/A	LAMP1
0.0308745	-0.316442	0.233055	-0.58014	-0.263038	-0.70345			0.110656	-0.498039	1.11549	-0.704187	sp|P36543|VATE1_HUMAN	ATP6V1E1	VATE1_HUMAN V-type proton ATPase subunit E 1	22	#N/A	#N/A	#N/A	ATP6V1E1	#N/A	#N/A	#N/A	#N/A	#N/A	#N/A	#N/A	ATP6V1E1	#N/A	ATP6V1E1
0.0106212	-0.115712	0.0971847	-0.383967	-0.717525	-0.39929			0.0881766	-0.497625	1.5914	-0.796116	sp|P68036-3|UB2L3_HUMAN	UBE2L3	UB2L3_HUMAN Isoform 3 of Ubiquitin-conjugating enzyme E2 L3	2	#N/A	#N/A	#N/A	#N/A	#N/A	#N/A	#N/A	#N/A	#N/A	#N/A	#N/A	#N/A	#N/A	#N/A
0.185542	0.0681613	-0.296232	-0.179279	-1.04504	-0.309182			0.154969	-0.496991	0.697026	-0.616536	sp|Q9H0V1|TM168_HUMAN	TMEM168	TM168_HUMAN Transmembrane protein 168	2	#N/A	#N/A	#N/A	#N/A	#N/A	#N/A	#N/A	#N/A	#N/A	#N/A	#N/A	#N/A	#N/A	#N/A
-0.177184	-0.204229	0.319121	-0.826751	0.174213	-0.900442			0.18921	-0.496896	0.53627	-0.560773	sp|Q86T03-2|TM55B_HUMAN	TMEM55B	TM55B_HUMAN Isoform 2 of Type 1 phosphatidylinositol 4,5-bisphosphate 4-phosphatase	3	#N/A	#N/A	#N/A	TMEM55B	#N/A	#N/A	#N/A	#N/A	#N/A	#N/A	#N/A	#N/A	#N/A	TMEM55B
0.129582	0.0160907	-0.160351	-0.42239	-0.572397	-0.505083			0.0796673	-0.495064	1.85991	-0.832247	sp|P11766|ADHX_HUMAN	ADH5	ADHX_HUMAN Alcohol dehydrogenase class-3	2	#N/A	#N/A	#N/A	#N/A	#N/A	#N/A	#N/A	#N/A	#N/A	ADH5	#N/A	#N/A	#N/A	#N/A
0.194658	0.274242	-0.629973	-0.308136	-0.73461	-0.603458			0.16708	-0.495044	0.651512	-0.60714	sp|P11487|FGF3_HUMAN	FGF3	FGF3_HUMAN Fibroblast growth factor 3	1	#N/A	#N/A	#N/A	#N/A	#N/A	#N/A	#N/A	#N/A	#N/A	#N/A	#N/A	#N/A	#N/A	#N/A
0.195298	-0.0224326	-0.200137	-0.312975	-0.705092	-0.493572			0.0974357	-0.494789	1.42985	-0.748568	sp|Q9Y4D7|PLXD1_HUMAN	PLXND1	PLXD1_HUMAN Plexin-D1	2	#N/A	#N/A	#N/A	#N/A	#N/A	PLXND1	#N/A	#N/A	#N/A	#N/A	#N/A	#N/A	#N/A	#N/A
0.0562466	0.139017	-0.219122	-0.327882	-0.761768	-0.417901			0.09969	-0.494564	1.33297	-0.737197	sp|Q9Y6M7-13|S4A7_HUMAN	SLC4A7	S4A7_HUMAN Isoform 13 of Sodium bicarbonate cotransporter 3	4	#N/A	#N/A	#N/A	#N/A	#N/A	SLC4A7	#N/A	#N/A	#N/A	#N/A	#N/A	#N/A	#N/A	#N/A
0.138651	0.0652172	-0.229581	-0.386796	-0.500555	-0.619523			0.0904893	-0.493721	1.54926	-0.782375	sp|Q9NRG9|AAAS_HUMAN	AAAS	AAAS_HUMAN Aladin	5	#N/A	#N/A	#N/A	#N/A	#N/A	#N/A	#N/A	#N/A	#N/A	#N/A	#N/A	#N/A	#N/A	#N/A
0.0649069	-0.00432876	-0.0634416	-0.49284	-0.466449	-0.520471			0.0662009	-0.492299	2.70534	-0.911267	sp|P50238|CRIP1_HUMAN	CRIP1	CRIP1_HUMAN Cysteine-rich protein 1	3	#N/A	#N/A	#N/A	#N/A	#N/A	#N/A	#N/A	#N/A	#N/A	#N/A	#N/A	#N/A	#N/A	#N/A
0.0818039	0.0756593	-0.171666	-0.467031	-0.543916	-0.478534			0.0868954	-0.49176	1.67952	-0.837965	sp|Q10472|GALT1_HUMAN	GALNT1	GALT1_HUMAN Polypeptide N-acetylgalactosaminyltransferase 1	13	#N/A	#N/A	GALNT1	#N/A	#N/A	#N/A	#N/A	#N/A	#N/A	#N/A	#N/A	#N/A	#N/A	#N/A
0.140981	0.00554095	-0.162465	-0.414464	-0.542413	-0.532691			0.0836319	-0.491208	1.77099	-0.822901	sp|O15230|LAMA5_HUMAN	LAMA5	LAMA5_HUMAN Laminin subunit alpha-5	11	#N/A	#N/A	#N/A	#N/A	#N/A	#N/A	#N/A	#N/A	#N/A	#N/A	#N/A	#N/A	#N/A	#N/A
0.0582291	-0.0515648	-0.00879278	-0.731343	-0.441796	-0.301408			0.101929	-0.490807	1.27563	-0.778382	sp|Q99497|PARK7_HUMAN	PARK7	PARK7_HUMAN Protein DJ-1	12	#N/A	#N/A	#N/A	#N/A	#N/A	#N/A	#N/A	#N/A	#N/A	#N/A	#N/A	#N/A	#N/A	#N/A
0.223676	-0.116421	-0.136344	-0.267852	-0.723834	-0.508997			0.101937	-0.490531	1.29847	-0.725581	sp|Q9HAB3|S52A2_HUMAN	SLC52A2	S52A2_HUMAN Solute carrier family 52, riboflavin transporter, member 2	1	#N/A	#N/A	#N/A	#N/A	#N/A	SLC52A2	#N/A	#N/A	#N/A	#N/A	#N/A	#N/A	#N/A	#N/A
0.0703423	-0.146402	0.0656183	-0.700112	-0.245674	-0.530203			0.101392	-0.488516	1.33597	-0.75086	sp|P50148|GNAQ_HUMAN	GNAQ	GNAQ_HUMAN Guanine nucleotide-binding protein G(q) subunit alpha	3	#N/A	#N/A	#N/A	#N/A	#N/A	#N/A	#N/A	#N/A	GNAQ	#N/A	#N/A	#N/A	#N/A	#N/A
0.118957	-0.0314892	-0.0959731	-0.637668	-0.381144	-0.454974			0.0780687	-0.488427	2.06514	-0.814946	sp|Q9H8J5|MANS1_HUMAN	MANSC1	MANS1_HUMAN MANSC domain-containing protein 1	2	#N/A	#N/A	#N/A	#N/A	#N/A	#N/A	#N/A	#N/A	#N/A	#N/A	#N/A	#N/A	#N/A	#N/A
0.130179	-0.0501884	-0.0896353	-0.478286	-0.49105	-0.502707			0.0869041	-0.487466	1.74826	-0.858172	sp|P25106|ACKR3_HUMAN	ACKR3	ACKR3_HUMAN Atypical chemokine receptor 3	1	#N/A	#N/A	#N/A	#N/A	#N/A	#N/A	#N/A	#N/A	#N/A	#N/A	#N/A	#N/A	#N/A	#N/A
0.174555	0.0414906	-0.247753	-0.219232	-0.854401	-0.419831			0.124342	-0.487252	0.972139	-0.671959	sp|Q9NX62|IMPA3_HUMAN	IMPAD1	IMPA3_HUMAN Inositol monophosphatase 3	4	#N/A	#N/A	IMPAD1	#N/A	#N/A	#N/A	#N/A	#N/A	#N/A	#N/A	#N/A	#N/A	#N/A	#N/A
0.141004	-0.0539886	-0.098415	-0.437608	-0.430108	-0.603326			0.078158	-0.486547	2.12359	-0.820834	sp|Q8WUD1|RAB2B_HUMAN	RAB2B	RAB2B_HUMAN Ras-related protein Rab-2B	10	#N/A	#N/A	#N/A	#N/A	#N/A	#N/A	#N/A	#N/A	#N/A	#N/A	#N/A	#N/A	#N/A	#N/A
0.0608783	-0.288502	0.186688	-0.619247	-0.39803	-0.476752			0.106683	-0.484364	1.23292	-0.738142	sp|P23528|COF1_HUMAN	CFL1	COF1_HUMAN Cofilin-1	16	#N/A	#N/A	#N/A	#N/A	#N/A	#N/A	#N/A	#N/A	#N/A	#N/A	#N/A	#N/A	#N/A	#N/A
0.138772	0.00253932	-0.156385	-0.290396	-0.577112	-0.59929			0.0905443	-0.483908	1.66097	-0.766852	sp|Q9UI12|VATH_HUMAN	ATP6V1H	VATH_HUMAN V-type proton ATPase subunit H	11	#N/A	#N/A	#N/A	ATP6V1H	#N/A	#N/A	#N/A	#N/A	#N/A	#N/A	#N/A	ATP6V1H	#N/A	ATP6V1H
0.146517	0.078697	-0.256628	-0.4719	-0.612345	-0.398438			0.101185	-0.483757	1.38258	-0.756423	sp|Q68CQ7|GL8D1_HUMAN	GLT8D1	GL8D1_HUMAN Glycosyltransferase 8 domain-containing protein 1	8	#N/A	#N/A	#N/A	#N/A	#N/A	#N/A	#N/A	#N/A	#N/A	#N/A	#N/A	#N/A	#N/A	#N/A
-0.0736616	0.2212	-0.177761	-0.91798	-0.270107	-0.293192			0.136499	-0.483686	0.863966	-0.65052	sp|O43306|ADCY6_HUMAN	ADCY6	ADCY6_HUMAN Adenylate cyclase type 6	2	#N/A	#N/A	#N/A	#N/A	#N/A	ADCY6	#N/A	#N/A	#N/A	#N/A	#N/A	#N/A	#N/A	#N/A
0.00684584	0.124048	-0.143284	-0.369603	-0.576576	-0.514229			0.0801172	-0.482672	2.03537	-0.806188	sp|Q9NUM4|T106B_HUMAN	TMEM106B	T106B_HUMAN Transmembrane protein 106B	10	#N/A	#N/A	#N/A	TMEM106B	#N/A	#N/A	#N/A	#N/A	#N/A	#N/A	#N/A	#N/A	#N/A	#N/A
0.14669	-0.0847194	-0.0739928	-0.457645	-0.471307	-0.519138			0.0898715	-0.47869	1.72013	-0.828638	sp|Q14118|DAG1_HUMAN	DAG1	DAG1_HUMAN Dystroglycan	20	#N/A	#N/A	#N/A	#N/A	#N/A	#N/A	#N/A	#N/A	#N/A	#N/A	#N/A	#N/A	#N/A	#N/A
0.122197	0.148211	-0.315784	-0.245501	-0.926676	-0.307879			0.146603	-0.478227	0.813576	-0.625601	sp|Q92542|NICA_HUMAN	NCSTN	NICA_HUMAN Nicastrin	27	#N/A	#N/A	#N/A	#N/A	#N/A	#N/A	#N/A	#N/A	#N/A	#N/A	#N/A	#N/A	#N/A	#N/A
0.158699	-4.98758e-05	-0.178283	-0.391388	-0.563904	-0.498795			0.0923852	-0.478151	1.65194	-0.78442	sp|O75695|XRP2_HUMAN	RP2	XRP2_HUMAN Protein XRP2	3	#N/A	#N/A	#N/A	#N/A	#N/A	#N/A	#N/A	#N/A	#N/A	#N/A	#N/A	#N/A	#N/A	#N/A
-0.0318237	0.0906255	-0.0634314	-0.339943	-0.452629	-0.643311			0.0887947	-0.477085	1.76862	-0.794841	tr|C9J7I0|C9J7I0_HUMAN		C9J7I0_HUMAN Uncharacterized protein	1	#N/A	#N/A	#N/A	#N/A	#N/A	#N/A	#N/A	#N/A	#N/A	#N/A	#N/A	#N/A	#N/A	#N/A
0.204342	-0.516236	0.199934	-0.980843	-0.129761	-0.430148			0.178319	-0.476264	0.619139	-0.563222	sp|P30046|DOPD_HUMAN	DDT	DOPD_HUMAN D-dopachrome decarboxylase	1	#N/A	#N/A	#N/A	#N/A	#N/A	#N/A	#N/A	#N/A	#N/A	DDT	#N/A	#N/A	#N/A	#N/A
0.127035	0.021907	-0.16383	-0.406315	-0.490106	-0.546205			0.0884992	-0.475913	1.7779	-0.800865	sp|Q8IW52|SLIK4_HUMAN	SLITRK4	SLIK4_HUMAN SLIT and NTRK-like protein 4	8	#N/A	#N/A	#N/A	#N/A	#N/A	SLITRK4	#N/A	#N/A	#N/A	#N/A	#N/A	#N/A	#N/A	#N/A
0.0319228	-0.279732	0.206496	-0.605982	-0.180946	-0.681938			0.121867	-0.475851	1.05695	-0.669262	sp|Q15631|TSN_HUMAN	TSN	TSN_HUMAN Translin	7	#N/A	#N/A	#N/A	#N/A	#N/A	#N/A	#N/A	#N/A	#N/A	#N/A	#N/A	#N/A	#N/A	#N/A
0.0955419	0.180625	-0.325253	-0.490116	-0.631521	-0.346648			0.117686	-0.473066	1.12793	-0.699088	sp|Q9ULH0|KDIS_HUMAN	KIDINS220	KDIS_HUMAN Kinase D-interacting substrate of 220 kDa	5	#N/A	#N/A	#N/A	#N/A	#N/A	#N/A	KIDINS220	#N/A	#N/A	#N/A	#N/A	#N/A	#N/A	#N/A
0.0450737	-0.190667	0.127057	-0.449831	-0.371583	-0.610157			0.0935759	-0.471012	1.71471	-0.761762	sp|P62993|GRB2_HUMAN	GRB2	GRB2_HUMAN Growth factor receptor-bound protein 2	6	#N/A	#N/A	#N/A	#N/A	#N/A	#N/A	#N/A	#N/A	#N/A	#N/A	#N/A	#N/A	#N/A	#N/A
0.0596562	0.0238315	-0.0875393	-0.40061	-0.699497	-0.316815			0.10519	-0.470957	1.37656	-0.754364	sp|Q8N9N7|LRC57_HUMAN	LRRC57	LRC57_HUMAN Leucine-rich repeat-containing protein 57	4	#N/A	#N/A	#N/A	#N/A	#N/A	#N/A	#N/A	#N/A	#N/A	#N/A	#N/A	#N/A	#N/A	#N/A
0.0409786	-0.187803	0.128619	-0.556726	-0.355965	-0.516788			0.0934032	-0.470425	1.72058	-0.76801	sp|O15498|YKT6_HUMAN	YKT6	YKT6_HUMAN Synaptobrevin homolog YKT6	5	#N/A	#N/A	#N/A	#N/A	#N/A	#N/A	#N/A	#N/A	#N/A	#N/A	#N/A	#N/A	#N/A	#N/A
0.0646043	-0.290871	0.18497	-0.464329	-0.566231	-0.419459			0.117674	-0.469574	1.1505	-0.723204	sp|P07108-5|ACBP_HUMAN	DBI	ACBP_HUMAN Isoform 5 of Acyl-CoA-binding protein	6	#N/A	#N/A	#N/A	#N/A	#N/A	#N/A	#N/A	#N/A	#N/A	#N/A	#N/A	#N/A	#N/A	#N/A
0.0607345	-0.000889252	-0.0624756	-0.498659	-0.387198	-0.525068			0.0709237	-0.469432	2.92405	-0.845477	sp|Q16881|TRXR1_HUMAN	TXNRD1	TRXR1_HUMAN Thioredoxin reductase 1, cytoplasmic	35	#N/A	#N/A	#N/A	#N/A	#N/A	#N/A	#N/A	#N/A	#N/A	#N/A	#N/A	#N/A	#N/A	#N/A
0.0898502	-0.396652	0.234037	-0.585196	-0.398801	-0.492848			0.13922	-0.468027	0.903779	-0.670298	sp|O15145|ARPC3_HUMAN	ARPC3	ARPC3_HUMAN Actin-related protein 2/3 complex subunit 3	2	#N/A	#N/A	#N/A	#N/A	#N/A	#N/A	#N/A	#N/A	#N/A	#N/A	#N/A	#N/A	#N/A	#N/A
0.0207536	-0.28115	0.217325	-0.530199	-0.212159	-0.702764			0.12439	-0.46735	1.0763	-0.663747	sp|Q969J3|L12R1_HUMAN	LOH12CR1	L12R1_HUMAN Loss of heterozygosity 12 chromosomal region 1 protein	5	#N/A	#N/A	#N/A	#N/A	#N/A	#N/A	#N/A	#N/A	#N/A	#N/A	#N/A	#N/A	#N/A	#N/A
0.172966	0.0705473	-0.281893	-0.332219	-0.990599	-0.117596			0.173833	-0.467345	0.67269	-0.58669	sp|O43776|SYNC_HUMAN	NARS	SYNC_HUMAN Asparagine--tRNA ligase, cytoplasmic	5	#N/A	#N/A	#N/A	#N/A	#N/A	#N/A	#N/A	#N/A	#N/A	#N/A	#N/A	#N/A	#N/A	#N/A
0.0706536	-0.160535	0.0773997	-0.38113	-0.473763	-0.556204			0.0879933	-0.466205	1.95419	-0.786001	sp|Q13867|BLMH_HUMAN	BLMH	BLMH_HUMAN Bleomycin hydrolase	11	#N/A	#N/A	#N/A	#N/A	#N/A	#N/A	#N/A	#N/A	#N/A	BLMH	#N/A	#N/A	#N/A	#N/A
0.203934	0.0394944	-0.285581	-0.397285	-0.653966	-0.387331			0.117754	-0.465477	1.20265	-0.696583	sp|P53985|MOT1_HUMAN	SLC16A1	MOT1_HUMAN Monocarboxylate transporter 1	8	#N/A	#N/A	#N/A	#N/A	#N/A	SLC16A1	#N/A	#N/A	#N/A	#N/A	#N/A	#N/A	#N/A	#N/A
0.0932248	0.0511195	-0.156531	-0.41328	-0.414845	-0.578399			0.0881417	-0.464779	1.98427	-0.781589	sp|Q9NVA4|T184C_HUMAN	TMEM184C	T184C_HUMAN Transmembrane protein 184C	2	#N/A	#N/A	#N/A	#N/A	#N/A	#N/A	#N/A	#N/A	#N/A	#N/A	#N/A	#N/A	#N/A	#N/A
0.165071	0.039769	-0.233057	-0.313325	-0.617595	-0.491195			0.105315	-0.464632	1.42152	-0.71816	sp|Q8NCG7|DGLB_HUMAN	DAGLB	DGLB_HUMAN Sn1-specific diacylglycerol lipase beta	9	#N/A	#N/A	#N/A	#N/A	#N/A	DAGLB	#N/A	#N/A	#N/A	#N/A	#N/A	#N/A	#N/A	#N/A
0.0923253	-0.0281206	-0.0691251	-0.433139	-0.541898	-0.421397			0.076102	-0.463838	2.68579	-0.825632	sp|P14618-2|KPYM_HUMAN	PKM	KPYM_HUMAN Isoform M1 of Pyruvate kinase PKM	89	#N/A	#N/A	#N/A	#N/A	#N/A	#N/A	#N/A	#N/A	#N/A	#N/A	#N/A	#N/A	#N/A	#N/A
0.057726	-0.0099208	-0.0498616	-0.346818	-0.52382	-0.518843			0.0833763	-0.462475	2.25641	-0.81692	sp|Q86YQ8|CPNE8_HUMAN	CPNE8	CPNE8_HUMAN Copine-8	6	#N/A	#N/A	#N/A	#N/A	#N/A	#N/A	#N/A	#N/A	#N/A	#N/A	#N/A	#N/A	#N/A	#N/A
0.0531679	-0.352406	0.237787	-0.507911	-0.11318	-0.825497			0.156913	-0.461712	0.784521	-0.599725	sp|Q96FH0|MF2NB_HUMAN	MEF2BNB	MF2NB_HUMAN Protein MEF2BNB	4	#N/A	#N/A	#N/A	#N/A	#N/A	#N/A	#N/A	#N/A	#N/A	#N/A	#N/A	#N/A	#N/A	#N/A
0.125652	0.0157856	-0.155217	-0.49527	-0.419236	-0.483302			0.0992864	-0.461343	1.64045	-0.788541	sp|Q14126|DSG2_HUMAN	DSG2	DSG2_HUMAN Desmoglein-2	31	#N/A	#N/A	#N/A	#N/A	#N/A	DSG2	#N/A	#N/A	#N/A	#N/A	#N/A	#N/A	#N/A	#N/A
0.0909833	-0.269996	0.144807	-0.69521	0.213648	-0.93489			0.212998	-0.460748	0.496416	-0.527616	sp|Q16222|UAP1_HUMAN	UAP1	UAP1_HUMAN UDP-N-acetylhexosamine pyrophosphorylase	1	#N/A	#N/A	#N/A	#N/A	#N/A	#N/A	#N/A	#N/A	#N/A	#N/A	#N/A	#N/A	#N/A	#N/A
0.0294753	-0.230321	0.172378	-0.544305	-0.186502	-0.671511			0.124423	-0.45795	1.13543	-0.666583	sp|O00299|CLIC1_HUMAN	CLIC1	CLIC1_HUMAN Chloride intracellular channel protein 1	1	#N/A	#N/A	#N/A	#N/A	#N/A	#N/A	#N/A	#N/A	#N/A	#N/A	#N/A	#N/A	#N/A	#N/A
0.0548548	0.0726406	-0.136687	-0.293924	-0.606593	-0.482432			0.0978909	-0.457919	1.73961	-0.747105	sp|P00390|GSHR_HUMAN	GSR	GSHR_HUMAN Glutathione reductase, mitochondrial	9	#N/A	#N/A	#N/A	#N/A	#N/A	#N/A	#N/A	#N/A	#N/A	#N/A	#N/A	#N/A	#N/A	#N/A
0.186478	0.15454	-0.417058	-0.059225	-1.38434	-0.00616877			0.260543	-0.457897	0.370159	-0.461776	sp|Q8NFJ5|RAI3_HUMAN	GPRC5A	RAI3_HUMAN Retinoic acid-induced protein 3	2	#N/A	#N/A	#N/A	#N/A	#N/A	#N/A	#N/A	#N/A	#N/A	#N/A	#N/A	#N/A	#N/A	#N/A
0.119327	0.0520187	-0.189257	-0.392681	-0.580488	-0.418221			0.0992432	-0.457826	1.68958	-0.749785	sp|Q12913|PTPRJ_HUMAN	PTPRJ	PTPRJ_HUMAN Receptor-type tyrosine-protein phosphatase eta	19	#N/A	#N/A	#N/A	#N/A	#N/A	PTPRJ	#N/A	#N/A	#N/A	#N/A	#N/A	#N/A	#N/A	#N/A
0.0874068	-0.0316258	-0.0600602	-0.423579	-0.471661	-0.482229			0.084057	-0.45773	2.36539	-0.834298	sp|Q9UL25|RAB21_HUMAN	RAB21	RAB21_HUMAN Ras-related protein Rab-21	6	#N/A	#N/A	#N/A	#N/A	#N/A	#N/A	#N/A	#N/A	#N/A	#N/A	#N/A	#N/A	#N/A	#N/A
0.200359	0.197465	-0.505668	-0.041474	-1.21357	-0.224145			0.229444	-0.457116	0.44347	-0.489799	sp|Q8NBW4|S38A9_HUMAN	SLC38A9	S38A9_HUMAN Putative sodium-coupled neutral amino acid transporter 9	6	#N/A	#N/A	#N/A	SLC38A9	#N/A	#N/A	#N/A	#N/A	#N/A	#N/A	#N/A	SLC38A9	#N/A	#N/A
0.204829	0.0567692	-0.308795	-0.254126	-0.813136	-0.351024			0.142826	-0.45703	0.923539	-0.6258	sp|P51151|RAB9A_HUMAN	RAB9A	RAB9A_HUMAN Ras-related protein Rab-9A	5	#N/A	#N/A	#N/A	#N/A	#N/A	#N/A	RAB9A	#N/A	#N/A	#N/A	#N/A	#N/A	#N/A	#N/A
-0.00568783	-0.0104499	0.0159998	-0.104202	-0.722382	-0.543891			0.149851	-0.456779	0.884519	-0.667936	sp|P49768|PSN1_HUMAN	PSEN1	PSN1_HUMAN Presenilin-1	2	#N/A	#N/A	#N/A	#N/A	#N/A	#N/A	#N/A	#N/A	#N/A	#N/A	#N/A	#N/A	#N/A	#N/A
0.157881	0.158982	-0.381097	-0.201218	-0.940099	-0.290771			0.173615	-0.455951	0.697763	-0.574114	sp|Q9HAV0|GBB4_HUMAN	GNB4	GBB4_HUMAN Guanine nucleotide-binding protein subunit beta-4	8	#N/A	#N/A	#N/A	#N/A	#N/A	#N/A	#N/A	#N/A	#N/A	#N/A	#N/A	#N/A	#N/A	#N/A
0.108019	0.172121	-0.329996	0.0195015	-1.30239	-0.131513			0.246314	-0.45485	0.403566	-0.480536	sp|P38571|LICH_HUMAN	LIPA	LICH_HUMAN Lysosomal acid lipase/cholesteryl ester hydrolase	4	#N/A	#N/A	#N/A	LIPA	#N/A	#N/A	#N/A	#N/A	#N/A	#N/A	#N/A	#N/A	LIPA	LIPA
0.174119	-0.00965475	-0.187058	-0.608228	-0.609427	-0.163376			0.126839	-0.452812	1.12913	-0.664496	sp|Q9Y6K5|OAS3_HUMAN	OAS3	OAS3_HUMAN 2'-5'-oligoadenylate synthase 3	1	#N/A	#N/A	#N/A	#N/A	#N/A	#N/A	#N/A	#N/A	#N/A	#N/A	#N/A	#N/A	#N/A	#N/A
-0.112022	-0.268208	0.315403	-0.651186	-0.151071	-0.620007			0.15047	-0.452479	0.884927	-0.613205	sp|O95832|CLD1_HUMAN	CLDN1	CLD1_HUMAN Claudin-1	3	#N/A	#N/A	#N/A	#N/A	#N/A	CLDN1	#N/A	#N/A	#N/A	#N/A	#N/A	#N/A	#N/A	#N/A
0.130355	-0.0246827	-0.116535	-0.576356	-0.328916	-0.462173			0.0961449	-0.452194	1.95059	-0.751774	sp|O94985|CSTN1_HUMAN	CLSTN1	CSTN1_HUMAN Calsyntenin-1	2	#N/A	#N/A	#N/A	#N/A	#N/A	#N/A	#N/A	#N/A	#N/A	#N/A	#N/A	#N/A	#N/A	#N/A
0.152765	0.0480213	-0.226922	-0.212627	-0.850554	-0.317891			0.153213	-0.451645	0.866239	-0.620727	sp|P08195|4F2_HUMAN	SLC3A2	4F2_HUMAN 4F2 cell-surface antigen heavy chain	79	#N/A	#N/A	#N/A	#N/A	#N/A	#N/A	#N/A	#N/A	#N/A	#N/A	#N/A	SLC3A2	#N/A	#N/A
0.026386	-0.253843	0.192677	-0.729998	0.0872676	-0.745882			0.189738	-0.451277	0.621099	-0.561011	sp|Q96B45|CJ032_HUMAN	C10orf32	CJ032_HUMAN UPF0693 protein C10orf32	1	#N/A	#N/A	#N/A	C10orf32	#N/A	#N/A	#N/A	#N/A	#N/A	#N/A	#N/A	#N/A	#N/A	#N/A
0.18756	-0.031579	-0.179817	-1.01482	-0.290393	-0.0716635			0.19407	-0.451012	0.601811	-0.560729	sp|P05187|PPB1_HUMAN	ALPP	PPB1_HUMAN Alkaline phosphatase, placental type	1	#N/A	#N/A	#N/A	#N/A	#N/A	ALPP	#N/A	#N/A	#N/A	#N/A	#N/A	#N/A	#N/A	#N/A
0.234409	-0.271592	-0.00698441	-0.704867	-0.0648083	-0.624193			0.159107	-0.4499	0.819412	-0.600901	sp|O43813|LANC1_HUMAN	LANCL1	LANC1_HUMAN LanC-like protein 1	2	#N/A	#N/A	#N/A	#N/A	#N/A	#N/A	#N/A	#N/A	#N/A	#N/A	#N/A	#N/A	#N/A	#N/A
0.0922903	-0.0656682	-0.0314505	-0.492907	-0.302241	-0.557469			0.0974743	-0.449263	1.92432	-0.760947	sp|Q8NE01|CNNM3_HUMAN	CNNM3	CNNM3_HUMAN Metal transporter CNNM3	4	#N/A	#N/A	#N/A	#N/A	#N/A	CNNM3	#N/A	#N/A	#N/A	#N/A	#N/A	#N/A	#N/A	#N/A
0.00437805	0.290667	-0.370051	-0.316538	-0.718308	-0.38526			0.152907	-0.448367	0.87824	-0.615883	sp|Q7L1V2|MON1B_HUMAN	MON1B	MON1B_HUMAN Vacuolar fusion protein MON1 homolog B	2	#N/A	#N/A	#N/A	MON1B	#N/A	#N/A	#N/A	#N/A	#N/A	#N/A	#N/A	#N/A	#N/A	#N/A
0.0195582	-0.0351757	0.0149809	-0.719372	-0.138218	-0.487314			0.147869	-0.448089	0.935454	-0.668987	sp|O15194|CTDSL_HUMAN	CTDSPL	CTDSL_HUMAN CTD small phosphatase-like protein	1	#N/A	#N/A	#N/A	#N/A	#N/A	#N/A	#N/A	#N/A	CTDSPL	#N/A	#N/A	#N/A	#N/A	#N/A
0.127881	0.00961628	-0.151003	-0.472787	-0.315305	-0.566964			0.100309	-0.447184	1.81864	-0.734075	sp|Q9NXU5|ARL15_HUMAN	ARL15	ARL15_HUMAN ADP-ribosylation factor-like protein 15	2	#N/A	#N/A	#N/A	#N/A	#N/A	#N/A	#N/A	#N/A	#N/A	#N/A	#N/A	#N/A	#N/A	#N/A
0.235934	0.268102	-0.694068	-0.0430165	-1.43604	-0.0485423			0.292233	-0.445856	0.321912	-0.420371	sp|O43657|TSN6_HUMAN	TSPAN6	TSN6_HUMAN Tetraspanin-6	5	#N/A	#N/A	#N/A	TSPAN6	#N/A	#N/A	#N/A	#N/A	#N/A	#N/A	#N/A	#N/A	#N/A	#N/A
-0.316354	0.305436	-0.0572248	-0.549489	-0.876515	0.0214985			0.19193	-0.445454	0.614515	-0.544306	sp|P16333|NCK1_HUMAN	NCK1	NCK1_HUMAN Cytoplasmic protein NCK1	1	#N/A	#N/A	#N/A	#N/A	#N/A	#N/A	#N/A	#N/A	#N/A	#N/A	#N/A	#N/A	#N/A	#N/A
0.0687151	-0.0902898	0.0170435	-0.165443	-0.644513	-0.528621			0.130998	-0.444682	1.10058	-0.682327	sp|Q9HAC8|UBTD1_HUMAN	UBTD1	UBTD1_HUMAN Ubiquitin domain-containing protein 1	1	#N/A	#N/A	#N/A	#N/A	#N/A	#N/A	#N/A	#N/A	#N/A	#N/A	#N/A	#N/A	#N/A	#N/A
-0.00736094	-0.24222	0.213685	-0.570778	0.264847	-1.05879			0.242258	-0.44294	0.428537	-0.487675	sp|Q9H6B4|CLMP_HUMAN	CLMP	CLMP_HUMAN CXADR-like membrane protein	1	#N/A	#N/A	#N/A	#N/A	#N/A	CLMP	#N/A	#N/A	#N/A	#N/A	#N/A	#N/A	#N/A	#N/A
0.11186	0.0615619	-0.191353	-0.239657	-0.720952	-0.382849			0.12739	-0.441842	1.15245	-0.658714	sp|Q9NZ53|PDXL2_HUMAN	PODXL2	PDXL2_HUMAN Podocalyxin-like protein 2	1	#N/A	#N/A	#N/A	#N/A	#N/A	#N/A	#N/A	#N/A	#N/A	#N/A	#N/A	#N/A	#N/A	#N/A
-0.0578425	0.30762	-0.31898	-0.364132	-0.806486	-0.219478			0.167071	-0.440298	0.80324	-0.584435	sp|Q9P0T7|TMEM9_HUMAN	TMEM9	TMEM9_HUMAN Transmembrane protein 9	2	#N/A	#N/A	#N/A	#N/A	#N/A	#N/A	#N/A	#N/A	#N/A	#N/A	#N/A	#N/A	#N/A	#N/A
0.284182	-0.0812106	-0.256672	-0.422813	-0.559892	-0.391856			0.14384	-0.440287	1.00779	-0.659639	sp|Q68D85|NR3L1_HUMAN	NCR3LG1	NR3L1_HUMAN Natural cytotoxicity triggering receptor 3 ligand 1	1	#N/A	#N/A	#N/A	#N/A	#N/A	NCR3LG1	#N/A	#N/A	#N/A	#N/A	#N/A	#N/A	#N/A	#N/A
0.114539	-0.186536	0.0547211	-0.508846	-0.499056	-0.32893			0.106635	-0.439852	1.66311	-0.722259	sp|Q5T0D9|TPRGL_HUMAN	TPRG1L	TPRGL_HUMAN Tumor protein p63-regulated gene 1-like protein	1	#N/A	#N/A	#N/A	#N/A	#N/A	#N/A	#N/A	#N/A	#N/A	#N/A	#N/A	#N/A	#N/A	#N/A
0.320961	0.107532	-0.570348	-0.572792	-0.178325	-0.709784			0.194657	-0.439682	0.606767	-0.541235	sp|O00115|DNS2A_HUMAN	DNASE2	DNS2A_HUMAN Deoxyribonuclease-2-alpha	6	#N/A	#N/A	#N/A	DNASE2	#N/A	#N/A	#N/A	#N/A	#N/A	#N/A	#N/A	#N/A	#N/A	#N/A
0.0817277	-0.183253	0.0854255	-0.509442	-0.177525	-0.645824			0.127817	-0.438897	1.17456	-0.659922	sp|P02794|FRIH_HUMAN	FTH1	FRIH_HUMAN Ferritin heavy chain	27	#N/A	#N/A	#N/A	#N/A	#N/A	#N/A	#N/A	#N/A	#N/A	#N/A	#N/A	#N/A	#N/A	#N/A
0.0581107	-0.0483582	-0.0117882	-0.540301	-0.225228	-0.55246			0.119566	-0.438651	1.34186	-0.717255	sp|P78310|CXAR_HUMAN	CXADR	CXAR_HUMAN Coxsackievirus and adenovirus receptor	12	#N/A	#N/A	#N/A	#N/A	#N/A	#N/A	#N/A	#N/A	#N/A	#N/A	#N/A	#N/A	#N/A	#N/A
0.311432	-0.414492	0.0126078	-0.375285	-0.219716	-0.806338			0.17816	-0.436962	0.724717	-0.564444	sp|O14678|ABCD4_HUMAN	ABCD4	ABCD4_HUMAN ATP-binding cassette sub-family D member 4	1	#N/A	#N/A	#N/A	#N/A	#N/A	#N/A	#N/A	ABCD4	#N/A	#N/A	#N/A	#N/A	#N/A	#N/A
0.0843873	-0.0326933	-0.0556379	-0.448072	-0.452815	-0.409029			0.0974312	-0.435324	2.24323	-0.797991	sp|P17931|LEG3_HUMAN	LGALS3	LEG3_HUMAN Galectin-3	13	#N/A	#N/A	#N/A	#N/A	#N/A	#N/A	#N/A	#N/A	#N/A	#N/A	LGALS3	#N/A	#N/A	#N/A
0.436858	-0.0106875	-0.613239	-0.148249	-1.01901	-0.319426			0.233236	-0.433206	0.461772	-0.479023	sp|P07602-3|SAP_HUMAN	PSAP	SAP_HUMAN Isoform Sap-mu-9 of Prosaposin	22	#N/A	#N/A	#N/A	PSAP	#N/A	#N/A	#N/A	#N/A	#N/A	#N/A	#N/A	#N/A	PSAP	PSAP
0.134451	-0.0420807	-0.103035	-0.426373	-0.375895	-0.505089			0.101937	-0.432231	1.91036	-0.744553	sp|P05121|PAI1_HUMAN	SERPINE1	PAI1_HUMAN Plasminogen activator inhibitor 1	14	#N/A	#N/A	#N/A	#N/A	#N/A	#N/A	#N/A	#N/A	#N/A	#N/A	#N/A	#N/A	#N/A	#N/A
0.0914102	-0.046998	-0.0489486	-0.423856	-0.307846	-0.568685			0.10333	-0.43195	1.88856	-0.733847	sp|P21281|VATB2_HUMAN	ATP6V1B2	VATB2_HUMAN V-type proton ATPase subunit B, brain isoform	19	#N/A	#N/A	#N/A	ATP6V1B2	#N/A	#N/A	#N/A	#N/A	#N/A	#N/A	#N/A	ATP6V1B2	#N/A	ATP6V1B2
0.0993086	0.024669	-0.133695	-0.496944	-0.397743	-0.40837			0.102883	-0.431113	1.89247	-0.749046	sp|Q9H4F8-2|SMOC1_HUMAN	SMOC1	SMOC1_HUMAN Isoform 2 of SPARC-related modular calcium-binding protein 1	3	#N/A	#N/A	#N/A	#N/A	#N/A	#N/A	#N/A	#N/A	#N/A	#N/A	#N/A	#N/A	#N/A	#N/A
0.206872	0.224535	-0.561885	-0.0240375	-1.28256	-0.115646			0.271903	-0.430589	0.367111	-0.438948	sp|Q8WTV0-2|SCRB1_HUMAN	SCARB1	SCRB1_HUMAN Isoform 1 of Scavenger receptor class B member 1	16	#N/A	#N/A	#N/A	#N/A	#N/A	SCARB1	#N/A	#N/A	#N/A	#N/A	#N/A	#N/A	#N/A	#N/A
0.200524	0.0774423	-0.329634	-0.344017	-0.510365	-0.485735			0.153162	-0.429483	0.982461	-0.64258	sp|P07948|LYN_HUMAN	LYN	LYN_HUMAN Tyrosine-protein kinase Lyn	2	#N/A	#N/A	#N/A	#N/A	#N/A	#N/A	#N/A	#N/A	#N/A	#N/A	#N/A	#N/A	#N/A	#N/A
0.158599	-0.0429912	-0.131065	-0.206251	-0.937994	-0.14429			0.198951	-0.424359	0.633647	-0.551902	sp|Q9UL26|RB22A_HUMAN	RAB22A	RB22A_HUMAN Ras-related protein Rab-22A	1	#N/A	#N/A	#N/A	#N/A	#N/A	#N/A	RAB22A	#N/A	#N/A	#N/A	#N/A	#N/A	#N/A	#N/A
0.0517256	0.0713776	-0.131666	-0.275585	-0.675321	-0.321901			0.13607	-0.421414	1.22576	-0.656582	sp|P11142|HSP7C_HUMAN	HSPA8	HSP7C_HUMAN Heat shock cognate 71 kDa protein	70	#N/A	#N/A	#N/A	#N/A	#N/A	#N/A	#N/A	#N/A	#N/A	#N/A	#N/A	#N/A	#N/A	#N/A
-0.0325539	-0.328832	0.294113	-0.737649	0.224836	-0.817204			0.241264	-0.420915	0.459147	-0.478237	sp|Q16864-2|VATF_HUMAN	ATP6V1F	VATF_HUMAN Isoform 2 of V-type proton ATPase subunit F	5	#N/A	#N/A	#N/A	ATP6V1F	#N/A	#N/A	#N/A	#N/A	#N/A	#N/A	#N/A	ATP6V1F	#N/A	#N/A
0.131374	0.124631	-0.296128	-0.101296	-0.966402	-0.233386			0.209402	-0.42032	0.585138	-0.522815	sp|Q92536|YLAT2_HUMAN	SLC7A6	YLAT2_HUMAN Y+L amino acid transporter 2	2	#N/A	#N/A	#N/A	#N/A	#N/A	SLC7A6	#N/A	#N/A	#N/A	#N/A	#N/A	#N/A	#N/A	#N/A
0.0896908	-0.0238893	-0.0705417	-0.360595	-0.361403	-0.543701			0.101928	-0.420319	2.18538	-0.728098	sp|P38606|VATA_HUMAN	ATP6V1A	VATA_HUMAN V-type proton ATPase catalytic subunit A	39	#N/A	#N/A	#N/A	ATP6V1A	#N/A	#N/A	#N/A	#N/A	#N/A	#N/A	#N/A	ATP6V1A	#N/A	ATP6V1A
0.1244	0.137956	-0.304717	-0.120035	-0.91591	-0.265903			0.198447	-0.419828	0.63893	-0.535117	sp|Q9H2V7|SPNS1_HUMAN	SPNS1	SPNS1_HUMAN Protein spinster homolog 1	7	#N/A	#N/A	#N/A	#N/A	SPNS1	#N/A	#N/A	#N/A	#N/A	#N/A	#N/A	#N/A	#N/A	#N/A
0.11453	0.112559	-0.258022	-0.420954	-0.469505	-0.397755			0.145737	-0.419094	1.13426	-0.669856	sp|P50443|S26A2_HUMAN	SLC26A2	S26A2_HUMAN Sulfate transporter	5	#N/A	#N/A	#N/A	#N/A	#N/A	SLC26A2	#N/A	#N/A	#N/A	#N/A	#N/A	#N/A	#N/A	#N/A
0.0882899	0.0751076	-0.178778	-0.328009	-0.579484	-0.364178			0.117814	-0.418764	1.62604	-0.678589	sp|Q13228|SBP1_HUMAN	SELENBP1	SBP1_HUMAN Selenium-binding protein 1	8	#N/A	#N/A	#N/A	#N/A	#N/A	#N/A	#N/A	#N/A	#N/A	#N/A	#N/A	#N/A	#N/A	#N/A
0.0227332	-0.106154	0.0773204	-0.277393	-0.455081	-0.528847			0.11106	-0.418407	1.88661	-0.706356	sp|Q96IG2|FXL20_HUMAN	FBXL20	FXL20_HUMAN F-box/LRR-repeat protein 20	2	#N/A	#N/A	#N/A	#N/A	#N/A	#N/A	#N/A	#N/A	#N/A	FBXL20	#N/A	#N/A	#N/A	#N/A
[truncated: 2,800 more rows]
