# Supplementary material for: Deficiency of the frontotemporal dementia gene GRN results in gangliosidosis
Source: Nat Commun. 2022 Oct 7;13:5924. doi: 10.1038/s41467-022-33500-9 (PMC9546883; doi:10.1038/s41467-022-33500-9)
Supplement: Supplementary file 9 — Supplementary Data 6 [file 41467_2022_33500_MOESM9_ESM.xlsx]

## Sheet: Mouse Brain proteomics
Protein Id	Gene Symbol	Description	Group ID	Number of peptides	Collapsed	Parsimony	WT	WT	WT	WT	GRN KO	GRN KO	GRN KO	GRN het	GRN het	GRN het	R493X homo	R493X homo	R493X homo	R493X het	R493X het	R493X het
sp|Q6NZL0|SOGA3_MOUSE	Soga3	SOGA3_MOUSE Protein SOGA3	0	26	C	UR	2395.78	2337.05	2373.34	2515.83	2341.45	2429.08	2199.02	2323.97	2515.87	2308.67	2219.91	2178.98	2445.74	2237.83	2411.46	2353.73
sp|Q3UHU5|MTCL1_MOUSE	Mtcl1	MTCL1_MOUSE Microtubule cross-linking factor 1	0	16	C	UR	1361.48	1410.81	1294.37	1348.82	1352.44	1179.02	1133.88	1402.12	1347.73	1449.37	1212.71	1456.15	1375.83	1545.68	1315.12	1280.77
tr|H3BL83|H3BL83_MOUSE	Mtcl1	H3BL83_MOUSE Microtubule cross-linking factor 1	0	1	C	UR	74.2741	76.9315	79.6767	63.586	70.4917	66.757	66.2034	86.8465	69.8074	93.9374	67.1015	85.831	65.5435	84.2109	75.5021	91.9329
sp|E1U8D0|SOGA1_MOUSE	Soga1	SOGA1_MOUSE Protein SOGA1	0	4	C	UR	152.683	154.726	157.258	162.497	147.937	150.389	128.501	155.852	163.101	148.588	134.311	142.219	232.848	142.613	133.787	156.867
sp|Q9DC71|RT15_MOUSE	Mrps15	RT15_MOUSE 28S ribosomal protein S15, mitochondrial	1	7	C	UR	579.119	622.383	639.372	664.007	618.038	645.678	645.516	650.73	596.726	594.833	625.097	656.113	625.881	585.207	657.427	600.053
sp|O08582|GTPB1_MOUSE	Gtpbp1	GTPB1_MOUSE GTP-binding protein 1	2	11	C	UR	927.742	889.489	943.365	930.69	876.812	877.015	743.283	913.205	968.282	970.353	914.588	1053.45	863.711	962.255	943.606	1002.24
sp|Q9JHS4|CLPX_MOUSE	Clpx	CLPX_MOUSE ATP-dependent Clp protease ATP-binding subunit clpX-like, mitochondrial	3	12	C	UR	546.052	578.116	557.748	601.004	585.2	567.423	538.052	560.449	613.147	603.561	581.021	600.013	385.913	551.793	564.355	598.934
tr|E9PYB0|E9PYB0_MOUSE	Ahnak2	E9PYB0_MOUSE Protein Ahnak2 (Fragment)	4	10	C	UR	1261.13	2807.92	2746.31	2621.6	1451.51	1162.15	1282.48	2553.18	2600.95	2304.17	1660.62	1545.08	3478.01	1030.03	1229.01	2019.15
tr|F7DBB3|F7DBB3_MOUSE	Ahnak2	F7DBB3_MOUSE Protein Ahnak2 (Fragment)	4	5	C	UR	110.363	219.563	232.972	203.262	124.123	96.7756	103.269	194.771	203.111	182.518	150.176	131.12	219.752	94.0807	110.674	156.88
tr|Q80ZM5|Q80ZM5_MOUSE	H1fx	Q80ZM5_MOUSE H1 histone family, member X	5	8	C	UR	1127.58	959.021	1054.4	1068.93	988.915	915.556	1089.51	1097.36	1069.52	1022.78	974.052	1107.75	983.549	1242.13	1146.07	1234.98
sp|Q811L6|MAST4_MOUSE	Mast4	MAST4_MOUSE Microtubule-associated serine/threonine-protein kinase 4	6	9	C	UR	499.366	471.888	475.498	510.715	502.071	515.414	534.825	471.905	486.741	498.464	510.359	483.977	504.822	469.444	498.8	534.739
sp|Q9R1L5|MAST1_MOUSE	Mast1	MAST1_MOUSE Microtubule-associated serine/threonine-protein kinase 1	6	11	C	UR	1202.2	1274.14	1309.9	1373.6	1216.47	1266.93	1072.44	1224.67	1385.02	1271.72	1172.25	1247.92	1233.51	1212.94	1209.98	1294.85
sp|Q60592|MAST2_MOUSE	Mast2	MAST2_MOUSE Microtubule-associated serine/threonine-protein kinase 2	6	2	C	UR	164.851	167.059	173.934	187.886	171.366	174.644	137.342	148.933	154.92	167.785	140.449	166.949	149.122	163.322	152.696	159.9
tr|B1ASU9|B1ASU9_MOUSE	Tlk2	B1ASU9_MOUSE Serine/threonine-protein kinase tousled-like 2	6	4	C	UR	94.0855	95.71	101.307	89.7557	85.0867	80.9238	71.8415	78.5161	86.2149	95.1918	115.596	102.04	132.975	110.808	99.6205	116.746
sp|Q9WUT3|KS6A2_MOUSE	Rps6ka2	KS6A2_MOUSE Ribosomal protein S6 kinase alpha-2	6	10	C	UR	704.585	787.35	751.167	769.592	755.953	838.11	628.519	740.409	726.571	636.61	774.18	729.22	688.26	835.833	880.117	822.506
sp|P18654|KS6A3_MOUSE	Rps6ka3	KS6A3_MOUSE Ribosomal protein S6 kinase alpha-3	6	9	C	UR	866.888	964.502	936.197	895.184	850.636	807.326	712.084	945.447	868.819	871.906	788.685	866.744	966.103	831.73	806.233	876.272
sp|P18653|KS6A1_MOUSE	Rps6ka1	KS6A1_MOUSE Ribosomal protein S6 kinase alpha-1	6	23	C	UR	2994.22	3366.96	2932.07	3329	3369.38	2158.99	1740.91	2986.68	3005.39	3337.46	3042.9	3559.26	3266.87	3951.22	3234.33	3232.45
sp|Q3U214|MAST3_MOUSE	Mast3	MAST3_MOUSE Microtubule-associated serine/threonine-protein kinase 3	6	10	C	UR	503.288	446.132	516.904	442.191	448.091	484.68	541.843	542.47	487.655	496.987	422.403	403.993	439.978	398.564	465.933	463.394
sp|Q3TW96|UAP1L_MOUSE	Uap1l1	UAP1L_MOUSE UDP-N-acetylhexosamine pyrophosphorylase-like protein 1	7	8	C	UR	425.709	488.667	482.953	447.019	672.136	600.87	614.643	457.095	474.763	479.246	670.753	615.02	499.648	496.883	469.041	516.24
sp|Q6PDM1|MSL1_MOUSE	Msl1	MSL1_MOUSE Male-specific lethal 1 homolog	8	1	C	UR	277.674	288.077	295.883	352.076	314.788	264.387	251.718	290.222	283.514	290.917	261.22	309.721	283.035	349.675	284.63	251.383
sp|O35226|PSMD4_MOUSE	Psmd4	PSMD4_MOUSE 26S proteasome non-ATPase regulatory subunit 4	9	11	C	UR	1880.61	1858.86	1886.95	1927.38	1904.02	1973.47	1937.95	1945.73	1984.15	1896.61	1876.84	1958.24	1867.24	1904.88	1954.95	1917.52
sp|O35226-2|PSMD4_MOUSE	Psmd4	PSMD4_MOUSE Isoform Rpn10B of 26S proteasome non-ATPase regulatory subunit 4	9	4	C	UR	305.454	292.308	304.395	323.261	301.896	296.713	301.358	292.601	290.466	284.684	282.04	288.91	292.374	306.41	273.785	297.968
tr|E9PX29|E9PX29_MOUSE	Sptbn4	E9PX29_MOUSE Protein Sptbn4	10	35	C	UR	2517.58	2763.3	2520.47	2654.17	2543.09	2619.77	2482.43	2661.59	2626.04	2518.09	2539.52	2190.21	2122.21	2146.04	2474.83	2445.8
tr|Q68FG2|Q68FG2_MOUSE	Sptbn2	Q68FG2_MOUSE Protein Sptbn2	10	50	C	UR	4998.81	4981.88	4799.1	4961.46	4792.27	4341.01	4258.82	5233.75	4874.3	5059.04	4962.3	5917.6	4581.23	6482.39	5255.36	5180.56
tr|Q3UGX2|Q3UGX2_MOUSE	Sptb	Q3UGX2_MOUSE Spectrin beta 1	10	48	C	UR	5635.89	4928.61	4891.45	5815.29	5218.74	3947.45	3377.84	6383.7	5858.01	5859.63	4917.51	5772.01	4932.54	5236.46	5356.1	5335.21
sp|Q62261|SPTB2_MOUSE	Sptbn1	SPTB2_MOUSE Spectrin beta chain, non-erythrocytic 1	10	67	C	UR	8020.94	8059.37	7764.37	7839.85	7950.8	8537.79	8191.61	8100.7	8188.54	7806.69	7598.08	7219.93	8146.77	7266.9	7640.16	7683.42
sp|Q62261-2|SPTB2_MOUSE	Sptbn1	SPTB2_MOUSE Isoform 2 of Spectrin beta chain, non-erythrocytic 1	10	1	C	UR	14.741	17.2636	14.6548	14.1633	13.4208	18.1166	15.2928	11.5855	12.0487	13.8321	14.5228	7.14633	18.326	7.28917	12.5812	9.67837
sp|P57780|ACTN4_MOUSE	Actn4	ACTN4_MOUSE Alpha-actinin-4	10	50	C	UR	5889.5	5514.54	6301.4	5512.1	5316.43	6078.06	5911.49	6246.18	5982.81	5588.28	5570.1	5749.67	5897.94	6026.83	5756.42	5863.53
tr|E9Q2W9|E9Q2W9_MOUSE	Actn4	E9Q2W9_MOUSE Alpha-actinin-4 (Fragment)	10	2	C	UR	134.501	136.121	142.922	136.776	125.939	126.426	119.806	153.93	154.471	127.569	110.341	131.679	139.002	126.285	131.469	154.221
sp|Q7TPR4|ACTN1_MOUSE	Actn1	ACTN1_MOUSE Alpha-actinin-1	10	46	C	UR	4516.53	4189.2	4582.38	4142.58	4046.91	4696.54	4727.78	5012.82	4586.07	4283.94	4451.79	4356.89	3754.51	5037.88	4651.65	4401.92
tr|A1BN54|A1BN54_MOUSE	Actn1	A1BN54_MOUSE Alpha actinin 1a	10	1	C	UR	21.3485	20.4263	25.3688	21.6138	19.2675	32.0544	26.0807	25.9221	25.6423	27.8114	21.092	26.1884	22.724	26.883	25.5826	26.2597
sp|Q9JI91|ACTN2_MOUSE	Actn2	ACTN2_MOUSE Alpha-actinin-2	10	23	C	UR	2862.3	2844.21	3130.49	2627.22	2771.09	3535.56	3118.05	3472.45	3152.93	2791.49	2862.63	2315.03	2298.74	2415.6	3204.49	3042.43
sp|P0C7N9|PSMG4_MOUSE	Psmg4	PSMG4_MOUSE Proteasome assembly chaperone 4	11	1	C	UR	66.0572	65.63	66.4396	64.6214	73.5825	63.9863	70.1259	68.7582	63.4093	66.368	69.0958	64.7009	60.6113	78.8487	69.1528	69.9179
sp|P28352|APEX1_MOUSE	Apex1	APEX1_MOUSE DNA-(apurinic or apyrimidinic site) lyase	12	8	C	UR	569.315	649.87	625.973	594.888	587.978	561.293	507.104	608.827	621.973	593.72	618.7	782.101	590.985	794.818	639.75	699.64
sp|P63213|GBG2_MOUSE	Gng2	GBG2_MOUSE Guanine nucleotide-binding protein G(I)/G(S)/G(O) subunit gamma-2	13	8	C	UR	850.327	888.836	773.233	960.79	896.089	985.113	1018	827.505	802.469	818.997	927.359	803.573	670.184	759.304	952.31	807.505
sp|Q8C8R3-2|ANK2_MOUSE	Ank2	ANK2_MOUSE Isoform 2 of Ankyrin-2	14	72	C	UR	11877	11394	11532.3	11123	11324.8	11796.2	11910.5	11361.7	11377.2	10796.6	11144.6	10978.8	11890.2	12069.2	11529.6	10736.8
sp|Q8C8R3-4|ANK2_MOUSE	Ank2	ANK2_MOUSE Isoform 4 of Ankyrin-2	14	5	C	UR	257.454	265.496	249.224	268.352	289.121	293.705	272.201	268.039	283.981	293.515	264.803	288.529	255.669	267.153	242.09	260.225
sp|G5E8K5|ANK3_MOUSE	Ank3	ANK3_MOUSE Ankyrin-3	14	45	C	UR	5744.02	5839.94	5723.46	5645.86	5810.27	5487.61	5833.6	5890.38	5500.81	5767.45	5667.19	5228.75	4930.09	5283.59	5591.78	5123.45
tr|S4R2K9|S4R2K9_MOUSE	Ank3	S4R2K9_MOUSE Ankyrin-3 (Fragment)	14	38	C	UR	4206	4259.34	4384.56	3999.73	3921.03	4105.76	4056.11	4038.08	4148.79	3950.29	3865.41	3465.15	4308.09	3394.79	3967.6	3815.78
sp|Q02357-6|ANK1_MOUSE	Ank1	ANK1_MOUSE Isoform 6 of Ankyrin-1	14	43	C	UR	4155.62	3770.68	3365.1	4433.83	3597.12	1998.61	2024.75	4653.59	4231.05	4250.71	3735.9	4465.84	3383.01	4223.69	3925.4	3801.01
sp|Q8JZQ2|AFG32_MOUSE	Afg3l2	AFG32_MOUSE AFG3-like protein 2	14	29	C	UR	4061.48	3803.09	3528.88	3132.22	3566.21	3834.73	4313.01	3523.35	3131.03	3776.87	3890.15	3222.05	3222.9	3381.01	3353.9	2999.51
sp|Q8C8R3-7|ANK2_MOUSE	Ank2	ANK2_MOUSE Isoform 7 of Ankyrin-2	14	1	C	UR	47.8592	47.3754	42.4246	50.1156	47.8892	61.2225	50.802	53.5021	51.0177	40.2945	39.6008	41.3888	43.0001	37.426	47.4351	37.7925
sp|Q3UJB9|EDC4_MOUSE	Edc4	EDC4_MOUSE Enhancer of mRNA-decapping protein 4	15	24	C	UR	1777.48	1827.57	1857.61	1760	1828.13	1839.23	1604.95	1853.16	1906.69	1833.32	1697.77	1885.12	1680.98	1805.52	1847.74	1861.07
sp|Q69ZB3|TSYL5_MOUSE	Tspyl5	TSYL5_MOUSE Testis-specific Y-encoded-like protein 5	16	1	C	UR	32.0864	22.0158	34.2347	29.0534	28.271	29.2505	30.8963	27.507	31.7455	24.2173	26.7154	34.3778	26.089	29.2805	26.7692	30.7615
tr|E9Q6U4|E9Q6U4_MOUSE	Pfdn4	E9Q6U4_MOUSE Protein Pfdn4	17	6	C	UR	550.862	562.525	569.97	643.64	566.055	625.926	601.101	533.011	594.513	566.925	549.629	562.911	501.233	569.178	570.59	582.99
sp|Q91YE6|IPO9_MOUSE	Ipo9	IPO9_MOUSE Importin-9	18	14	C	UR	1812.61	1801.4	1949.35	1839.87	1768.43	1771.98	1458.86	1867.64	1715.24	1821.39	1676.33	1882.31	1473.9	1886.41	1807.67	1922.94
sp|A2A6Q5|CDC27_MOUSE	Cdc27	CDC27_MOUSE Cell division cycle protein 27 homolog	19	4	C	UR	179.158	174.325	166.6	159.848	171.194	177.674	154.81	165.329	168.601	163.922	181.995	162.225	192.213	157.748	160.565	178.933
sp|P58158|B3GA3_MOUSE	B3gat3	B3GA3_MOUSE Galactosylgalactosylxylosylprotein 3-beta-glucuronosyltransferase 3	20	5	C	UR	138.274	184.602	133.723	134.055	146.796	139.628	175.424	137.551	125.067	144.73	162.178	156.381	81.215	190.033	149.844	121.837
sp|Q9ESJ4|SPN90_MOUSE	Nckipsd	SPN90_MOUSE NCK-interacting protein with SH3 domain	21	16	C	UR	1328.54	1535.73	1432.87	1403.87	1380.02	1272.86	1280.49	1393.68	1394.83	1412.08	1444.43	1420.43	1312.58	1573.85	1451.63	1505.06
sp|P97807|FUMH_MOUSE	Fh	FUMH_MOUSE Fumarate hydratase, mitochondrial	22	36	C	UR	8525.61	8657.38	8791.18	8721.65	8526.8	8119.82	8713.78	8372.99	8670.88	8778.51	8237.56	7751.34	7983.58	7672.19	7813.69	8053.9
sp|P26039|TLN1_MOUSE	Tln1	TLN1_MOUSE Talin-1	23	44	C	UR	4211.24	3761.19	3644.06	3613.97	3826.75	3727.92	3336.61	4120.75	4141.87	3856.55	3876.76	3602.89	4153.67	3364.75	3746.85	3667.72
tr|E9PUM4|E9PUM4_MOUSE	Tln2	E9PUM4_MOUSE Talin-2	23	52	C	UR	4455.71	4712.18	4782.35	4683.41	4316.4	4744.68	4124.33	4469.56	4750.07	4371.11	4135.99	4178.84	4407.15	4331.23	4270.66	4671.71
sp|Q9CPR4|RL17_MOUSE	Rpl17	RL17_MOUSE 60S ribosomal protein L17	23	19	C	UR	3896.19	4004.28	3741.37	3973.17	3879.15	4064.32	4386.68	3899.67	3792.85	3745.22	3850.68	3632.06	3930.34	3858.42	3996.36	3680.16
sp|Q9CZW5|TOM70_MOUSE	Tomm70a	TOM70_MOUSE Mitochondrial import receptor subunit TOM70	24	38	C	UR	5818.69	5805.88	5425.48	5262.9	5694.43	6026.47	5468.06	5066.45	5063.75	5457.48	5061.9	4295.67	5099.38	4143.53	5107.16	4792.16
tr|E9Q4N7|E9Q4N7_MOUSE	Arid1b	E9Q4N7_MOUSE Protein Arid1b	25	9	C	UR	629.301	565.395	629.222	637.683	588.313	547.263	525.78	634.353	630.561	601.216	588.024	644.003	496.794	639.998	601.948	673.223
sp|Q99PL5|RRBP1_MOUSE	Rrbp1	RRBP1_MOUSE Ribosome-binding protein 1	26	47	C	UR	3188.03	2883.7	2970.07	3222.57	2953.7	2702.17	3580.88	2882.14	2994.97	2881.99	2989.27	2987.2	3080.61	3123.84	3043.32	2826.6
sp|Q8CGM1|BAI2_MOUSE	Bai2	BAI2_MOUSE Brain-specific angiogenesis inhibitor 2	27	10	C	UR	488.083	406.318	465.754	434.205	431.222	510.958	468.326	483.505	493.546	467.384	495.426	522.845	443.098	532.65	502.177	522.713
tr|Q8C845|Q8C845_MOUSE	Efhd2	Q8C845_MOUSE EF-hand domain-containing protein D2	28	18	C	UR	1738.88	1624.22	1818.79	1707.09	1606.97	1836.49	2025.86	1764.92	1655.93	1653.77	1589.11	1597.9	1492.52	1727.78	1676.3	1626.54
sp|Q9D4J1|EFHD1_MOUSE	Efhd1	EFHD1_MOUSE EF-hand domain-containing protein D1	28	6	C	UR	1311.97	1212.4	1313.69	1213.3	1184.04	1277.04	1455.09	1223.36	1139.51	1192.51	1108.93	1066.07	1174.08	1314.09	1172.54	1067.56
sp|Q6ZQB6|VIP2_MOUSE	Ppip5k2	VIP2_MOUSE Inositol hexakisphosphate and diphosphoinositol-pentakisphosphate kinase 2	29	1	C	UR	26.9874	33.142	34.4966	36.8223	28.0799	35.4942	19.1455	26.7763	29.2773	26.0242	29.3554	28.0632	35.1255	26.5382	25.9275	22.4389
sp|A2ARP1|VIP1_MOUSE	Ppip5k1	VIP1_MOUSE Inositol hexakisphosphate and diphosphoinositol-pentakisphosphate kinase 1	29	10	C	UR	812.714	778.111	817.517	823.117	781.781	820.674	602.19	757.2	823.079	741.367	873.777	873.933	839.545	836.303	847.266	935.258
sp|Q9CQF0|RM11_MOUSE	Mrpl11	RM11_MOUSE 39S ribosomal protein L11, mitochondrial	30	8	C	UR	566.639	563.85	549.188	569.772	566.785	579.398	542.15	542.318	597.139	550.759	601.274	581.366	509.61	540.185	597.32	628.506
sp|Q9QYX7|PCLO_MOUSE	Pclo	PCLO_MOUSE Protein piccolo	31	53	C	UR	4543.2	4075.85	4283.24	4084.69	4258.07	4461.51	4640.5	4391.05	4372.63	4285.19	4070.71	4156.67	4033.58	4267.75	4210.93	4099.75
sp|O88737|BSN_MOUSE	Bsn	BSN_MOUSE Protein bassoon	31	45	C	UR	3632.91	3460.16	3325.02	3547.83	3482.54	3449.62	3845.98	3673	3564.04	3601.98	3769.37	3957.11	3178.96	4242.99	3703.74	3670.2
sp|Q8BL48|UNK_MOUSE	Unk	UNK_MOUSE RING finger protein unkempt homolog	31	2	C	UR	154.257	164.55	158.134	171.976	171.22	172.144	149.457	138.881	162.45	170.811	162.508	162.96	181.61	133.359	162.673	181.824
sp|Q3UHB8|CC177_MOUSE	Ccdc177	CC177_MOUSE Coiled-coil domain-containing protein 177	32	10	C	UR	368.42	391.93	343.423	357.93	369.155	403.763	449.495	393.238	351.999	347.854	322.49	359.402	332.643	388.118	345.617	333.943
sp|Q9DCJ5|NDUA8_MOUSE	Ndufa8	NDUA8_MOUSE NADH dehydrogenase [ubiquinone] 1 alpha subcomplex subunit 8	33	5	C	UR	200.609	220.277	180.823	176.109	175.767	215.495	247.908	176.735	172.046	185.438	209.494	169.074	259.899	181.348	208.59	183.435
sp|Q9Z0V2|KCND2_MOUSE	Kcnd2	KCND2_MOUSE Potassium voltage-gated channel subfamily D member 2	34	13	C	UR	697.774	761.485	648.273	665.639	735.472	619.958	629.178	693.186	652.63	749.778	769.869	908.769	611.527	903.964	720.392	801.637
sp|Q9Z0V1|KCND3_MOUSE	Kcnd3	KCND3_MOUSE Potassium voltage-gated channel subfamily D member 3	34	7	C	UR	561.017	541.807	477.369	492.789	523.966	515.697	550.26	519.556	480.931	547.006	540.821	575.095	479.231	567.926	571.319	525.071
sp|Q03719|KCND1_MOUSE	Kcnd1	KCND1_MOUSE Potassium voltage-gated channel subfamily D member 1	34	2	C	UR	76.2026	81.3226	83.2516	77.1795	81.9937	77.304	78.6571	77.1619	78.1697	83.9963	82.5513	90.9172	99.7734	85.4978	82.6279	99.2705
tr|F8VQL9|F8VQL9_MOUSE	Ncor2	F8VQL9_MOUSE Nuclear receptor corepressor 2	35	18	C	UR	715.699	738.092	747.913	766.316	688.041	655.792	781.046	718.068	733.771	675.265	660.866	694.958	656.484	740.091	748.769	697.852
tr|E9Q9Y2|E9Q9Y2_MOUSE	Ncor1	E9Q9Y2_MOUSE Nuclear receptor corepressor 1	35	6	C	UR	173.457	149.026	164.287	165.829	189.401	188.079	213.828	164.057	163.245	151.847	183.482	169.253	180.999	159.247	161.106	165.416
sp|Q9QUR8|SEM7A_MOUSE	Sema7a	SEM7A_MOUSE Semaphorin-7A	36	11	C	UR	1067.15	1124.54	1049.64	910.356	1061.13	1007.41	1252.43	1024.43	983.36	1046.15	955.805	794.649	904.542	877.893	937.574	881.102
sp|Q80W14|PR40B_MOUSE	Prpf40b	PR40B_MOUSE Pre-mRNA-processing factor 40 homolog B	38	7	C	UR	530.668	509.018	538.23	537.449	516.32	517.85	463.839	507.689	575.847	531.381	557.984	612.462	550.643	592.379	537.336	594.076
sp|Q9R1C7|PR40A_MOUSE	Prpf40a	PR40A_MOUSE Pre-mRNA-processing factor 40 homolog A	38	8	C	UR	1112.36	1112.86	1054.3	1070.73	1079.88	1034.7	941.243	1064.04	1117.62	1137.89	1028.19	1135.01	1209.29	1083.9	1106.41	1139.13
sp|Q8BRN9|C2D1B_MOUSE	Cc2d1b	C2D1B_MOUSE Coiled-coil and C2 domain-containing protein 1B	39	10	C	UR	570.124	629.252	624.407	665.077	614.936	644.058	630.09	564.701	624.174	603.098	609.645	516.668	674.206	516.518	569.871	561.217
sp|Q60864|STIP1_MOUSE	Stip1	STIP1_MOUSE Stress-induced-phosphoprotein 1	40	51	C	UR	7358.89	7081.03	7684.91	7521.49	7147.58	7256.65	7690.21	6923.1	7301.77	6874.67	6444.77	5898.77	7308.79	6561.79	6610.66	6539.01
sp|Q64345|IFIT3_MOUSE	Ifit3	IFIT3_MOUSE Interferon-induced protein with tetratricopeptide repeats 3	40	2	C	UR	158.483	166.331	112.946	59.5978	263.628	103.793	83.0106	171.333	151.687	177.394	102.047	119.132	158.51	111.881	103.899	96.5728
sp|Q9EP53-2|TSC1_MOUSE	Tsc1	TSC1_MOUSE Isoform 2 of Hamartin	41	26	C	UR	4530.65	4566.86	4402.66	4519.21	4727.48	5037	4275.4	4612.75	4724.43	4574.55	4401.11	4607.07	3210.07	4231.26	4490.19	4728.84
sp|Q61941|NNTM_MOUSE	Nnt	NNTM_MOUSE NAD(P) transhydrogenase, mitochondrial	42	17	C	UR	4009.29	7439.25	3484.8	6113.88	195.063	17.1275	127.64	132.149	127.284	200.944	4018.56	5953.52	485.577	74.8891	187.451	2956.91
sp|Q3UHN9|NDST1_MOUSE	Ndst1	NDST1_MOUSE Bifunctional heparan sulfate N-deacetylase/N-sulfotransferase 1	43	1	C	UR	30.1148	32.3768	24.0713	22.8238	30.5607	26.482	30.3304	27.1864	22.1951	29.3758	31.2635	24.8976	31.4814	19.1361	31.2847	28.8784
sp|Q8VCH8|UBXN4_MOUSE	Ubxn4	UBXN4_MOUSE UBX domain-containing protein 4	44	5	C	UR	296.423	295.423	304.095	328.232	286.441	299.172	268.004	297.555	322.232	293.62	303.444	323.298	406.111	294.879	318.362	311.237
sp|Q61140|BCAR1_MOUSE	Bcar1	BCAR1_MOUSE Breast cancer anti-estrogen resistance protein 1	45	18	C	UR	1227.17	1240.76	1196.02	1287.82	1343.01	1090.99	1092.13	1236.45	1291.36	1310.35	1273.87	1398.77	1330.19	1361.89	1251.91	1327.7
sp|P52795|EFNB1_MOUSE	Efnb1	EFNB1_MOUSE Ephrin-B1	46	3	C	UR	314.226	256.994	301.063	272.772	289.175	300.716	341.459	293.839	263.823	265.587	299.715	293.291	252.361	373.931	305.259	291.121
sp|Q9CRB9|CHCH3_MOUSE	Chchd3	CHCH3_MOUSE Coiled-coil-helix-coiled-coil-helix domain-containing protein 3, mitochondrial	47	17	C	UR	2343.86	2388.43	2048.45	2280.28	2466.62	2477.65	2846.79	2260.37	2217.15	2588.46	2651.68	2451.39	2214.05	2390.45	2269.86	2256.91
sp|Q6ZQ08|CNOT1_MOUSE	Cnot1	CNOT1_MOUSE CCR4-NOT transcription complex subunit 1	48	31	C	UR	1763.51	1921.27	1901.8	1809.07	1871.71	1757.3	1558.87	1894.18	1812.76	1779.7	1832.1	1935.01	1853.53	2007	1901.35	2052.82
sp|Q9DB00|GON4L_MOUSE	Gon4l	GON4L_MOUSE GON-4-like protein	49	2	C	UR	170.132	147.389	188.672	196.464	196.101	196.747	123.83	178.031	231.155	195.302	160.176	147.549	228.09	100.993	177.9	221.096
sp|Q6PEV3|WIPF2_MOUSE	Wipf2	WIPF2_MOUSE WAS/WASL-interacting protein family member 2	50	10	C	UR	1013.34	1074.4	1057.2	981.062	955.334	918.285	1184.08	910.187	992.016	920.57	920.135	916.265	908.871	1065.51	980.739	872.826
sp|Q9D6T0|NOSIP_MOUSE	Nosip	NOSIP_MOUSE Nitric oxide synthase-interacting protein	51	3	C	UR	159.128	175.441	154.07	165.168	170.979	145.216	145.8	162.824	165.377	177.944	166.54	201.199	146.056	183.041	158.59	182.665
sp|Q9ESK9|RBCC1_MOUSE	Rb1cc1	RBCC1_MOUSE RB1-inducible coiled-coil protein 1	52	13	C	UR	1007.53	990.675	1011.42	1083.09	965.771	1050.74	910.037	990.463	1053.53	952.125	926.859	970.985	1001.9	980.596	969.982	952.403
tr|E9PUQ5|E9PUQ5_MOUSE	Golga2	E9PUQ5_MOUSE Golgin subfamily A member 2	54	21	C	UR	1272.63	1275.9	1287.18	1242.23	1261.35	1277	1295.89	1273.94	1383.89	1262.52	1304.39	1222.8	1274.33	1121.83	1138.28	1110.44
tr|E9QAE3|E9QAE3_MOUSE	Btaf1	E9QAE3_MOUSE Protein Btaf1	55	2	C	UR	76.2312	89.0173	88.6954	95.4735	84.3113	82.6723	68.6305	89.9768	91.0551	96.7308	79.3169	88.5696	81.0077	105.073	87.9007	86.187
sp|P23492|PNPH_MOUSE	Pnp	PNPH_MOUSE Purine nucleoside phosphorylase	56	10	C	UR	472.244	446.858	415.93	411.803	438.504	414.243	798.026	458.985	436.816	448.916	418.053	521.397	356.318	805.636	433.564	364.204
tr|Q9D8C9|Q9D8C9_MOUSE	Pnp2	Q9D8C9_MOUSE Purine nucleoside phosphorylase	56	1	C	UR	460.119	311.73	403.312	13.5725	275.373	341.46	339.626	498.586	452.906	357.317	189.753	4.50004	17.1468	158.823	246.394	188.054
sp|Q9Z2D6|MECP2_MOUSE	Mecp2	MECP2_MOUSE Methyl-CpG-binding protein 2	57	27	C	UR	3034.56	2717.05	2726.92	2943.19	3026.6	2750.09	2962.09	3058.53	3006.79	3140.18	2802.51	3768.21	2976.98	4138.96	3076.65	3518.68
sp|A2AGT5|CKAP5_MOUSE	Ckap5	CKAP5_MOUSE Cytoskeleton-associated protein 5	58	39	C	UR	4172.12	4381.39	4168.35	4200.68	4453.93	4183.54	3484.96	4362.52	4278.78	4224.61	4037.34	3969.11	4158.22	3968.86	4151.32	4251.6
tr|E9QKE4|E9QKE4_MOUSE	Rab3gap2	E9QKE4_MOUSE Rab3 GTPase-activating protein non-catalytic subunit	59	39	C	UR	3400.68	3506.57	3369.04	3323.67	3331.37	3352.4	3013.09	3386.86	3349.38	3269.02	3272.94	3195.96	2925.33	3426.98	3413.55	3371.21
sp|Q91VK4|ITM2C_MOUSE	Itm2c	ITM2C_MOUSE Integral membrane protein 2C	60	7	C	UR	1110.61	1051.43	940.493	1026.28	1146.45	1173.11	1289.97	1000.18	941.812	1089.49	1064.55	912.285	590.906	920.381	1035.38	1021.05
sp|Q80VC9|CAMP3_MOUSE	Camsap3	CAMP3_MOUSE Calmodulin-regulated spectrin-associated protein 3	61	22	C	UR	1779.43	1866.43	1812.27	1775.6	1761.75	1861.35	1677.39	1821.72	1820.7	1628.93	1558.91	1665.27	1709.31	1688.46	1670.67	1624.42
sp|Q7TSG2|CTDP1_MOUSE	Ctdp1	CTDP1_MOUSE RNA polymerase II subunit A C-terminal domain phosphatase	62	5	C	UR	213.106	190.835	202.272	196.298	214.344	178.751	165	179.801	199.013	210.469	192.329	222.357	122.792	217.236	204.932	207.92
sp|Q9Z1W9|STK39_MOUSE	Stk39	STK39_MOUSE STE20/SPS1-related proline-alanine-rich protein kinase	64	6	C	UR	940.412	1090.64	1036.92	980.459	1021.53	1013.06	867.407	1016.82	1049.15	997.755	1041.59	942.602	1166.07	918.169	942.955	1065.81
sp|Q6P9R2|OXSR1_MOUSE	Oxsr1	OXSR1_MOUSE Serine/threonine-protein kinase OSR1	64	6	C	UR	466.547	488.086	502.157	504.662	463.52	507.156	390.488	472.349	502.67	460.767	443.774	484.137	514.939	460.596	465.577	467.279
sp|Q61037|TSC2_MOUSE	Tsc2	TSC2_MOUSE Tuberin	65	18	C	UR	1263.23	1306.78	1258.73	1320.38	1346.7	1388.37	1178.58	1304.24	1260.13	1255.32	1227	1274.34	1228.5	1158.27	1226.09	1231.14
sp|P35486|ODPA_MOUSE	Pdha1	ODPA_MOUSE Pyruvate dehydrogenase E1 component subunit alpha, somatic form, mitochondrial	66	25	C	UR	1986.94	2231.11	2148.1	2132.16	1967.45	2053.66	2240.53	1868.97	1996.02	1904.62	2278.79	2095.92	2031.51	2093.57	2008.69	1945.64
sp|Q80U49|C170B_MOUSE	Cep170b	C170B_MOUSE Centrosomal protein of 170 kDa protein B	67	40	C	UR	2381.64	2287.17	2309	2388.33	2220.28	2422.02	2488.18	2246.31	2399.96	2154.67	2118.98	2082.34	2212.08	2224.7	2244.41	2064.83
sp|Q6A065|CE170_MOUSE	Cep170	CE170_MOUSE Centrosomal protein of 170 kDa	67	34	C	UR	2562.56	2534.09	2569.1	2611.08	2524.53	2588.35	2667.45	2381.9	2527.56	2354.23	2356.81	2322.11	2442.97	2372.98	2365.91	2453.69
sp|Q9R0H0|ACOX1_MOUSE	Acox1	ACOX1_MOUSE Peroxisomal acyl-coenzyme A oxidase 1	68	16	C	UR	1269.57	1371.04	1327.65	1281.34	1487.15	1238.03	1682.74	1113.74	1184.63	1291.91	1358.21	1325.3	1365.62	1369.03	1293.46	1319.68
sp|P04919|B3AT_MOUSE	Slc4a1	B3AT_MOUSE Band 3 anion transport protein	69	9	C	UR	1443.52	426.105	571.052	1295.75	534.183	388.129	489.843	1793.13	1204.83	1110.08	954.002	1072.05	515.921	620.704	1223.92	713.109
sp|Q3UHL1|CAMKV_MOUSE	Camkv	CAMKV_MOUSE CaM kinase-like vesicle-associated protein	70	27	C	UR	2324.54	2313.55	2224.83	2341.51	2048.08	2249.55	2285.55	2529.81	2320.23	2285.3	2353.96	2268.18	2100.43	2594.64	2670.61	2461.98
sp|P28667|MRP_MOUSE	Marcksl1	MRP_MOUSE MARCKS-related protein	71	3	C	UR	424.878	400.667	374.152	487.222	466.315	478.655	501.659	438.138	441.384	479.149	482.717	415.966	440.743	504.081	493.847	556.681
sp|Q78PY7|SND1_MOUSE	Snd1	SND1_MOUSE Staphylococcal nuclease domain-containing protein 1	72	33	C	UR	2752.54	2796.17	2867.8	2895.89	2902.24	2977.45	2214.99	2845.04	2784.78	2838.75	2851.22	3091.29	2951.11	3014.03	2886.22	3018.57
tr|Q3U4S0|Q3U4S0_MOUSE	Pank2	Q3U4S0_MOUSE Pantothenate kinase 2 (Hallervorden-Spatz syndrome)	73	2	C	UR	153.431	143.504	140.852	145.654	141.058	131.377	140.596	143.148	131.271	140.405	148.564	130.779	63.2482	141.034	148.15	123.82
sp|Q8K4K6|PANK1_MOUSE	Pank1	PANK1_MOUSE Pantothenate kinase 1	73	5	C	UR	128.968	126.979	143.192	137.991	127.589	126.431	117.171	132.174	126.016	121.561	124.821	139.852	125.895	129.961	128.107	123.8
sp|Q6PAJ1|BCR_MOUSE	Bcr	BCR_MOUSE Breakpoint cluster region protein	74	22	C	UR	1285.11	1297.43	1369.66	1335.35	1304.22	1458.67	1340.38	1355.56	1311.86	1302.26	1141.24	1202.69	1109.11	1262.81	1287.68	1321.37
sp|Q5SSL4|ABR_MOUSE	Abr	ABR_MOUSE Active breakpoint cluster region-related protein	74	37	C	UR	3902.52	3796.68	4297.16	4072.24	3830.36	4263.33	3617.32	3904.82	3947.53	3694.5	3846.16	3828.22	3529.59	3527.5	3784.25	3726.07
sp|Q80UJ7|RB3GP_MOUSE	Rab3gap1	RB3GP_MOUSE Rab3 GTPase-activating protein catalytic subunit	75	20	C	UR	2611.4	2597.19	2653.36	2737.16	2589.14	2695.37	2152.43	2724.52	2741.39	2642.58	2668.83	2607.64	1706.59	2568.85	2857.72	2897.88
sp|Q6PHS6|SNX13_MOUSE	Snx13	SNX13_MOUSE Sorting nexin-13	76	6	C	UR	352.799	315.885	349.432	349.893	347.097	312.338	286.68	327.259	356.508	346.439	364.51	362.139	346.29	316.302	338.788	335.491
sp|Q64727|VINC_MOUSE	Vcl	VINC_MOUSE Vinculin	77	46	C	UR	5787.59	5806.2	5531.03	5743.69	5805.04	5859.78	5613.66	5822.42	5976.26	5881.61	5982.64	5644.67	6932.31	5577.45	5740.92	5796.57
sp|Q6PGF7|EXOC8_MOUSE	Exoc8	EXOC8_MOUSE Exocyst complex component 8	78	19	C	UR	2000.06	1953.34	2119.18	2128.74	2041.45	2171.46	1791.16	2050.24	2031.43	1924.34	1880.07	2177.63	1861.14	2039.14	1996.12	2004.62
sp|Q8C170|MYO9A_MOUSE	Myo9a	MYO9A_MOUSE Unconventional myosin-IXa	79	10	C	UR	543.066	543.419	620.994	556.364	547.215	550.904	511.654	551.751	587.871	568.479	504.508	559.802	540.893	562.324	571.52	520.043
sp|P42859|HD_MOUSE	Htt	HD_MOUSE Huntingtin	80	38	C	UR	3813.25	4215.42	3948.94	3739.22	3935.41	4041.42	3372.72	3926.16	3814.57	4013.22	3727.69	4222.03	3426.17	4256.86	3821.18	4095.94
tr|Q91VA7|Q91VA7_MOUSE	Idh3b	Q91VA7_MOUSE Isocitrate dehydrogenase 3 (NAD+) beta	81	54	C	UR	6977.65	7770.49	7677.18	7144.78	7579.84	8011.39	7963.77	7132.82	7210.24	7433.41	7828.12	7156.53	6611.78	7757.35	7398.64	7430.74
sp|Q9CR00|PSMD9_MOUSE	Psmd9	PSMD9_MOUSE 26S proteasome non-ATPase regulatory subunit 9	82	10	C	UR	1278.66	1287.87	1287.92	1384.96	1324.02	1392.59	1342.53	1406.24	1410.21	1241.97	1153.81	1094.71	1207.46	1035.26	1073.55	1132.4
sp|Q9ERE8|MESD1_MOUSE	Mesdc1	MESD1_MOUSE Mesoderm development candidate 1	83	2	C	UR	66.2669	66.6142	87.4949	79.361	80.8144	55.0323	75.7481	77.7997	77.311	73.4793	84.2302	68.2172	52.4367	73.3439	88.3085	80.2456
sp|Q8BKZ9|ODPX_MOUSE	Pdhx	ODPX_MOUSE Pyruvate dehydrogenase protein X component, mitochondrial	84	33	C	UR	3858.96	3951.4	4181.29	4238.69	3919.18	3952.88	4011.08	3821.47	4115.31	3872.95	4077.54	3726.38	3724.37	3625.14	3833.8	4039.2
sp|Q9CPV4|GLOD4_MOUSE	Glod4	GLOD4_MOUSE Glyoxalase domain-containing protein 4	85	26	C	UR	1559.77	1638.61	1678.93	1970.82	1719.04	1860.63	2156.36	1564.65	1628.27	1730.02	2072.86	2223.85	1441.46	2028.03	1687.24	1710.36
sp|Q8VCX5|MICU1_MOUSE	Micu1	MICU1_MOUSE Calcium uptake protein 1, mitochondrial	86	11	C	UR	1545.92	1410.93	1473.7	1228.02	1336.81	1481.1	1362.9	1372.92	1293.61	1469.02	1242.99	1236.91	1359.05	1074.59	1223.57	1273.46
tr|E9PVA8|E9PVA8_MOUSE	Gcn1l1	E9PVA8_MOUSE Protein Gcn1l1	87	27	C	UR	2150.32	2158.6	2132.42	2184.32	2229.26	2123.84	1708.56	2194.94	2165.33	2012.88	1803.6	2155.99	2353.34	1918.02	2001.46	2121.33
sp|Q80WT0|JPH4_MOUSE	Jph4	JPH4_MOUSE Junctophilin-4	88	4	C	UR	223.847	189.678	182.972	185.772	189.164	198.218	207.054	204.529	209.439	197.848	171.359	203.952	227.448	220.614	203.574	211.622
tr|E0CXW2|E0CXW2_MOUSE	Adck5	E0CXW2_MOUSE Uncharacterized aarF domain-containing protein kinase 5	89	1	C	UR	36.3099	32.2037	30.9036	33.3346	21.2111	16.2242	23.3796	33.2287	36.4164	32.9495	28.8396	36.2168	22.9961	32.9973	31.4823	30.5919
sp|Q9WVE8|PACN2_MOUSE	Pacsin2	PACN2_MOUSE Protein kinase C and casein kinase substrate in neurons protein 2	90	21	C	UR	2122.21	2041.67	2367.03	2149.45	1788.58	1920.46	2077.06	2079.16	2306.82	1903.89	1993.02	1955.35	2379.94	2178.84	2076.81	2090.39
sp|Q5U3K5|RABL6_MOUSE	Rabl6	RABL6_MOUSE Rab-like protein 6	91	15	C	UR	796.858	825.61	861.892	836.032	822.897	811.485	765.664	772.954	815.876	744.585	866.058	876.407	828.225	903.308	853.626	819.308
sp|Q80TZ3|AUXI_MOUSE	Dnajc6	AUXI_MOUSE Putative tyrosine-protein phosphatase auxilin	92	33	C	UR	5062.3	5025.04	5255.93	5209.49	4852.59	5036.17	5125.4	5135.6	5066.73	4856.87	5039.58	4637.22	3601.86	5181.82	5094.08	4859.72
sp|Q99KY4|GAK_MOUSE	Gak	GAK_MOUSE Cyclin-G-associated kinase	92	21	C	UR	1068.88	1064.2	1107.73	1028.02	1109.52	1097.36	901.546	1119.49	1094.49	1007.48	1085.49	1128.73	953.688	1078.08	1096.04	1189.98
sp|Q60931|VDAC3_MOUSE	Vdac3	VDAC3_MOUSE Voltage-dependent anion-selective channel protein 3	93	21	C	UR	2274.88	2095.12	2031.21	1829.53	2064.19	2353.07	2106.35	1901.53	1812.32	2459.33	2072.83	2086.27	1910.66	1913.19	1965.03	1861.19
sp|Q60932|VDAC1_MOUSE	Vdac1	VDAC1_MOUSE Voltage-dependent anion-selective channel protein 1	93	39	C	UR	3554.19	3451.32	3159.42	2758.68	3108.47	3699.27	3753.85	3043.92	2808.23	3743.32	3156.83	2822.03	2694.71	2844.02	3004.09	2694.91
sp|Q8BH86|CN159_MOUSE		CN159_MOUSE UPF0317 protein C14orf159 homolog, mitochondrial	94	10	C	UR	1342.4	1369	1340.86	1517.6	1550.1	1354.76	1364.74	1307.43	1384.37	1350.9	1604.64	1448.34	1563.89	1561.92	1540.25	1513.21
sp|Q921U8|SMTN_MOUSE	Smtn	SMTN_MOUSE Smoothelin	95	2	C	UR	27.3599	28.9133	26.0382	31.7792	29.8024	39.5813	30.1449	34.1365	32.0163	31.8214	33.2751	21.7545	33.0806	17.5466	33.7712	32.5911
sp|Q8BM13|NOE2_MOUSE	Olfm2	NOE2_MOUSE Noelin-2	96	8	C	UR	858.529	776.68	841.553	814.828	757.228	851.472	847.299	812.125	775.747	783.86	861.783	819.695	917.037	820.688	842.794	867.406
sp|P42232|STA5B_MOUSE	Stat5b	STA5B_MOUSE Signal transducer and activator of transcription 5B	97	5	C	UR	328.993	306.257	322.875	361.836	323.405	291.84	224.443	294.35	308.058	290.042	290.473	349.945	352.459	346.117	320.237	326.506
sp|Q61107|GBP4_MOUSE	Gbp4	GBP4_MOUSE Guanylate-binding protein 4	98	2	C	UR	192.99	155.399	175.197	135.58	158.073	148.276	130.812	181.266	150.551	151.576	110.57	140.51	158.008	143.218	120.122	104.681
tr|L7N1X8|L7N1X8_MOUSE	Gbp6	L7N1X8_MOUSE Protein Gbp6	98	1	C	UR	43.3785	40.7701	34.443	30.9294	64.5979	40.8088	16.9429	41.9963	44.3266	44.1988	43.5776	40.7326	42.675	35.2421	32.3576	45.4736
tr|Q91Z40|Q91Z40_MOUSE	Gbp7	Q91Z40_MOUSE Gbp6 protein	98	3	C	UR	93.3386	76.8241	99.5447	83.4344	87.0777	89.271	78.2051	100.54	95.9936	81.0303	83.2692	87.1971	93.4901	66.6441	90.3767	80.7836
sp|Q6ZQ38|CAND1_MOUSE	Cand1	CAND1_MOUSE Cullin-associated NEDD8-dissociated protein 1	99	47	C	UR	5600.97	6368.68	6073.19	5804.83	5791.97	6276.28	4916.84	5706.4	5666.49	5611.99	5651.75	6249.81	5407.5	6774.59	5882.61	6310.28
sp|Q6ZQ73|CAND2_MOUSE	Cand2	CAND2_MOUSE Cullin-associated NEDD8-dissociated protein 2	99	3	C	UR	118.405	120.128	137.037	138.357	143.621	122.392	105.041	115.869	130.786	127.539	104.446	159.944	185.011	132.994	125.409	133.413
sp|Q3UHE1|PITM3_MOUSE	Pitpnm3	PITM3_MOUSE Membrane-associated phosphatidylinositol transfer protein 3	100	15	C	UR	1241.63	1218.47	1341.81	1202.65	1158.1	1267.77	1154.46	1315.97	1294.8	1205.4	1257.6	1459.45	1051.86	1367.71	1340.08	1464.63
sp|Q60520|SIN3A_MOUSE	Sin3a	SIN3A_MOUSE Paired amphipathic helix protein Sin3a	101	7	C	UR	290.68	275.921	284.102	279.983	278.674	218.84	202.764	296.654	285.633	299.965	267.173	285.967	301.781	304.445	268.028	314.892
sp|Q9CQN1|TRAP1_MOUSE	Trap1	TRAP1_MOUSE Heat shock protein 75 kDa, mitochondrial	102	24	C	UR	2010.64	1985.11	2100.35	1993.07	1894.26	1854.6	1804.7	1902.48	1879.03	1861.25	1963.91	1932.14	1709.32	2120.56	2031.15	1834.15
sp|P11499|HS90B_MOUSE	Hsp90ab1	HS90B_MOUSE Heat shock protein HSP 90-beta	102	44	C	UR	3555.39	3685.99	4098.49	4030.98	3499.34	3694.82	3583.63	3251.05	3371.76	3236	3245.52	3393.07	3576.91	4181.87	3451.34	3278.36
sp|P07901|HS90A_MOUSE	Hsp90aa1	HS90A_MOUSE Heat shock protein HSP 90-alpha	102	46	C	UR	3678.26	3683.99	4234.02	4157.41	3676.91	3599.4	3698.29	3488.87	3659.19	3503.84	3473.13	3649.97	3713.19	4248.45	3632	3359.68
sp|P08113|ENPL_MOUSE	Hsp90b1	ENPL_MOUSE Endoplasmin	102	41	C	UR	5179.12	5019.57	5352.48	5269.46	5227.2	5012.81	5142.8	4727.99	4750.25	4987.6	4922.07	4936.03	5167.14	5331.74	5200.94	4799.12
tr|A2A6A2|A2A6A2_MOUSE	Hsp90aa1	A2A6A2_MOUSE Heat shock protein HSP 90-alpha (Fragment)	102	5	C	UR	238.592	197.09	283.054	295.605	204.903	222.588	170.757	241.525	262.746	217.656	189.86	227.383	219.13	224.462	218.876	265.724
sp|P70399|TP53B_MOUSE	Tp53bp1	TP53B_MOUSE Tumor suppressor p53-binding protein 1	103	18	C	UR	1492.17	1440.62	1434.88	1661.79	1414	1469.46	1319.34	1295.02	1475.6	1315.68	1467.64	1439.38	1259.64	1541.23	1562.17	1527.51
tr|A2AU89|A2AU89_MOUSE	Trp53bp1	A2AU89_MOUSE Tumor suppressor p53-binding protein 1	103	1	C	UR	61.7573	139.954	116.21	0	40.6287	61.5098	138.751	110.06	125.681	111.712	4.97622	64.6255	83.2938	74.5789	0	0
sp|Q923J1|TRPM7_MOUSE	Trpm7	TRPM7_MOUSE Transient receptor potential cation channel subfamily M member 7	104	2	C	UR	56.2605	60.8341	53.7246	64.2626	67.7433	54.4872	61.0891	56.7695	57.8211	73.7532	69.993	62.9831	69.5866	61.7632	65.6727	52.4108
tr|Q5F4S8|Q5F4S8_MOUSE	Trpm3	Q5F4S8_MOUSE Protein Trpm3	104	9	C	UR	265.31	289.842	242.178	249.418	280.635	231.699	245.29	247.588	248.485	281.428	270.512	270.089	224.82	307.917	283.902	276.584
sp|O54781|SRPK2_MOUSE	Srpk2	SRPK2_MOUSE SRSF protein kinase 2	105	12	C	UR	1614.98	1532.27	1720.08	1608.59	1512.03	1658.16	1441.28	1684.1	1592.04	1591.74	1610.52	1684.25	1577.15	1813.75	1654.96	1671.95
sp|O70551|SRPK1_MOUSE	Srpk1	SRPK1_MOUSE SRSF protein kinase 1	105	4	C	UR	135.146	136.94	171.074	135.411	139.546	143.048	133.112	146.71	148.132	120.117	144.878	159.834	136.86	163.903	143.758	146.089
sp|O35855|BCAT2_MOUSE	Bcat2	BCAT2_MOUSE Branched-chain-amino-acid aminotransferase, mitochondrial	106	8	C	UR	526.473	500.73	537.935	478.002	554.317	490.856	576.144	528.462	515.734	481.363	522.931	510.121	484.878	529.907	519.066	480.592
sp|Q80UG2|PLXA4_MOUSE	Plxna4	PLXA4_MOUSE Plexin-A4	107	33	C	UR	2758.12	2783.63	2565.29	2762.89	2825.92	3165.93	2949.97	2796.38	2674.53	2763.93	2817.64	2531.05	2565.78	2456.56	2672.64	2656.31
sp|P70207|PLXA2_MOUSE	Plxna2	PLXA2_MOUSE Plexin-A2	107	16	C	UR	1298.21	1194.84	1200.4	1266.53	1322.64	1465.31	1358.45	1461.22	1285.07	1385.54	1421.28	1400.38	1094.76	1311.06	1375.04	1326.75
sp|P70206|PLXA1_MOUSE	Plxna1	PLXA1_MOUSE Plexin-A1	107	30	C	UR	2213.31	2026.44	1935.98	2035.15	2209.77	2370.91	2058.2	2043.08	2032.15	2035.87	2235.16	2025.99	1784.23	1892.64	2171.63	2168.51
sp|P70208|PLXA3_MOUSE	Plxna3	PLXA3_MOUSE Plexin-A3	107	4	C	UR	125.448	128.204	120.903	134.145	130.058	144.943	124.706	115.53	122.746	121.341	131.25	149.634	76.1475	156.245	140.439	139.042
sp|Q9Z2G6|SE1L1_MOUSE	Sel1l	SE1L1_MOUSE Protein sel-1 homolog 1	108	11	C	UR	1039.26	1116.24	966.838	987.352	1044.31	1069.2	1048.95	1057.45	1003.57	1201.31	1116.34	1282.18	1091.45	1227.06	1145.22	1145.11
sp|Q8CHT0|AL4A1_MOUSE	Aldh4a1	AL4A1_MOUSE Delta-1-pyrroline-5-carboxylate dehydrogenase, mitochondrial	109	24	C	UR	1524.84	1598.04	1594.83	1401.45	1680.55	1580.27	1431.87	1536.53	1634.9	1543.25	1659.77	1529.96	1529.03	1623.21	1630.92	1629.74
sp|Q80ZX8|SPAG1_MOUSE	Spag1	SPAG1_MOUSE Sperm-associated antigen 1	110	6	C	UR	626.326	660.573	674.164	768.362	721.899	515.974	457.679	610.629	706.668	767.63	777.708	887.833	877.998	859.31	714.39	840.307
sp|Q3UMT1|PP12C_MOUSE	Ppp1r12c	PP12C_MOUSE Protein phosphatase 1 regulatory subunit 12C	111	11	C	UR	633.955	650.949	622.281	615.639	651.326	679.35	617.054	575.555	648.093	641.057	590.482	552.56	573.994	568.987	614.417	577.077
sp|Q80X32|CE024_MOUSE		CE024_MOUSE UPF0461 protein C5orf24 homolog	112	2	C	UR	171.462	154.783	136.731	148.436	160.11	111.737	113.371	135.758	146.218	174.019	161.311	197.389	117.288	194.578	160.152	163.631
sp|P97868|RBBP6_MOUSE	Rbbp6	RBBP6_MOUSE E3 ubiquitin-protein ligase RBBP6	113	10	C	UR	781.822	765.316	809.074	784.17	780.445	817.091	771.557	786.239	842.194	775.111	777.505	824.106	789.413	811.505	794.701	876.395
sp|Q7TT18|MCAF1_MOUSE	Atf7ip	MCAF1_MOUSE Activating transcription factor 7-interacting protein 1	114	3	C	UR	219.717	236.475	239.698	263.353	264.319	192.626	180.102	261.336	251.011	261.262	245.001	262.6	261.327	238.861	243.902	272.197
sp|Q3U1F9|PHAG1_MOUSE	Pag1	PHAG1_MOUSE Phosphoprotein associated with glycosphingolipid-enriched microdomains 1	115	8	C	UR	530.919	541.507	511.604	551.234	535.18	530.695	621.015	519.889	528.612	555.339	600.179	608.943	494.756	576.777	565.746	565.87
tr|E9QAS7|E9QAS7_MOUSE	Inpp5a	E9QAS7_MOUSE Protein Inpp5a	116	10	C	UR	2021.57	2072.3	1669.27	2121.26	2470.61	1229.92	1214.95	1923.59	1961.33	2503.51	2164.08	2848.83	1977.07	2676.26	2067.5	2381.51
sp|P70236|MP2K6_MOUSE	Map2k6	MP2K6_MOUSE Dual specificity mitogen-activated protein kinase kinase 6	117	15	C	UR	2110.28	2069.14	2226.07	1859.44	2035.33	2129.82	1800.02	1925.3	1846.64	2140.26	1489.74	1585.75	1475.21	1995.13	1817.53	1864.69
sp|O09110|MP2K3_MOUSE	Map2k3	MP2K3_MOUSE Dual specificity mitogen-activated protein kinase kinase 3	117	3	C	UR	381.802	384.977	418.136	428.411	368.614	393.938	326.293	377.765	389.483	389.451	356.384	438.598	487.593	446.148	377.2	382.461
sp|Q9JKC8|AP3M1_MOUSE	Ap3m1	AP3M1_MOUSE AP-3 complex subunit mu-1	118	5	C	UR	272.393	320.016	299.416	279.04	307.515	273.039	278.275	269.954	299.358	283.538	286.419	283.597	258.018	284.995	285.005	309.624
sp|Q8R2R9|AP3M2_MOUSE	Ap3m2	AP3M2_MOUSE AP-3 complex subunit mu-2	118	17	C	UR	1422.39	1390.47	1526.03	1417.72	1477.03	1559.94	1448.3	1432.91	1461.41	1416.74	1405.14	1480.8	1246.68	1610.74	1442.59	1500.79
sp|P52480|KPYM_MOUSE	Pkm	KPYM_MOUSE Pyruvate kinase PKM	119	49	C	UR	5879.08	5734.85	6270.02	6137.59	6193.69	6048.94	6156.95	5891.11	6025.98	6022.47	5828.05	5609.34	5724.93	5496.28	5677.45	5997.89
sp|P52480-2|KPYM_MOUSE	Pkm	KPYM_MOUSE Isoform M1 of Pyruvate kinase PKM	119	34	C	UR	5218.3	5563.98	5660.98	5467.49	5352.42	5220.95	5995.64	5097.47	4942.49	5221.88	5045.45	5028.55	4609.62	5494.89	5060.98	4819.33
sp|P53657|KPYR_MOUSE	Pklr	KPYR_MOUSE Pyruvate kinase PKLR	119	1	C	UR	103.455	62.0235	98.6848	190.967	47.2624	36.2122	55.1447	153.534	191.731	126.659	117.547	155.775	68.9492	84.7045	195.42	105.463
sp|P97765|WBP2_MOUSE	Wbp2	WBP2_MOUSE WW domain-binding protein 2	120	19	C	UR	1128.96	1115.61	1101.24	1093.78	1165.58	1245.87	1231.67	1186.54	1211.13	1188.84	1138.68	1101.83	1006.58	1251.79	1144.32	1162.69
sp|Q08509|EPS8_MOUSE	Eps8	EPS8_MOUSE Epidermal growth factor receptor kinase substrate 8	122	18	C	UR	1031.14	1056.26	1058.84	1087.31	1228.61	997.489	905.751	1133.09	1128.01	1168.07	1118.19	1128.92	918.112	1119.62	1055.54	1087.97
sp|P14873|MAP1B_MOUSE	Map1b	MAP1B_MOUSE Microtubule-associated protein 1B	123	57	C	UR	5155.99	5363.58	5527.2	5225.64	4788.41	5588.41	5545.24	4814.8	5375.05	4605.29	4718.95	4182.99	5154.96	4079	4871	4766.62
sp|Q9QYR6-2|MAP1A_MOUSE	Map1a	MAP1A_MOUSE Isoform 2 of Microtubule-associated protein 1A	123	42	C	UR	6814.89	6780.6	6972.88	6032.33	6037.53	6556.44	7190.46	6645.02	6675.21	6126.88	5867.21	5290.81	6672.93	5437.11	5985.31	5889.23
sp|Q3ULF4|SPG7_MOUSE	Spg7	SPG7_MOUSE Paraplegin	124	8	C	UR	413.591	420.676	401.157	388.948	437.711	462.952	434.86	405.852	375.353	435.106	454.918	400.882	398.774	398.857	391.131	356.488
sp|Q99JB8|PACN3_MOUSE	Pacsin3	PACN3_MOUSE Protein kinase C and casein kinase II substrate protein 3	125	16	C	UR	477.472	507.381	496.338	538.602	527.178	450.414	436.38	499.921	491.534	550.242	509.505	539.925	472.575	492.905	446.927	513.375
sp|P28660|NCKP1_MOUSE	Nckap1	NCKP1_MOUSE Nck-associated protein 1	126	46	C	UR	5427.81	5772.15	5839.64	5159.76	5255.53	6068.89	5620.99	5852.76	5374.27	5602.09	5180.38	5890.26	4985.76	6802.38	5633.21	5335.1
tr|Q8K1X4|Q8K1X4_MOUSE	Nckap1l	Q8K1X4_MOUSE NCK associated protein 1 like	126	3	C	UR	279.598	267.34	296.613	272.951	285.752	294.41	281.54	327.416	293.015	285.41	305.315	259.224	384.492	264.81	329.866	295.641
sp|P28867|KPCD_MOUSE	Prkcd	KPCD_MOUSE Protein kinase C delta type	127	14	C	UR	1926.69	1806.34	1715.56	1656.78	1537.26	1753.08	1677.3	1933.83	1619.45	1849.74	1943.96	1516.12	1320.43	1400.34	1978.02	1805.25
tr|Q4VA93|Q4VA93_MOUSE	Prkca	Q4VA93_MOUSE Protein kinase C	127	12	C	UR	1550.98	1291.69	1432.05	1238.24	1243.84	1539.61	1477.76	1481.67	1443.44	1331.51	1242.7	1116.5	1327.46	1352.99	1444.21	1414.89
sp|P68404|KPCB_MOUSE	Prkcb	KPCB_MOUSE Protein kinase C beta type	127	29	C	UR	4383.7	4200.58	4182.28	3865.28	4074.72	4323.28	4521.88	4304.28	3884.78	4136.94	3880.69	3460.8	3790.25	3926.44	4071.84	3719.06
sp|P16054|KPCE_MOUSE	Prkce	KPCE_MOUSE Protein kinase C epsilon type	127	25	C	UR	3237.45	3091.56	3146.75	2913.57	3188.42	3550.33	3201.23	3424.46	3254.8	3168.47	3146.57	2851.47	2761.53	2951.29	3337.52	3166.92
sp|P63318|KPCG_MOUSE	Prkcg	KPCG_MOUSE Protein kinase C gamma type	127	31	C	UR	3327.68	3185.06	2993.32	2997.75	3420.03	3199.04	2627.89	3336.81	3223.27	3473.44	3290.72	3521.22	2984.56	3615.73	3452.11	3603.67
sp|Q02111|KPCT_MOUSE	Prkcq	KPCT_MOUSE Protein kinase C theta type	127	2	C	UR	55.6523	58.6479	54.3604	64.0231	60.9671	65.7253	55.0214	57.0153	54.1435	52.611	62.4327	55.2757	67.6628	43.7344	59.0999	55.4386
sp|Q3UHJ0|AAK1_MOUSE	Aak1	AAK1_MOUSE AP2-associated protein kinase 1	128	39	C	UR	5082.08	5212.26	5180.99	5121.62	5004.48	5468.14	4806.78	5308.48	5335.72	5095.58	5083.56	5306.8	3618.18	5573.6	5167.54	5315.67
sp|Q91Z96|BMP2K_MOUSE	Bmp2k	BMP2K_MOUSE BMP-2-inducible protein kinase	128	2	C	UR	59.4632	57.271	51.4941	47.264	57.9167	53.8052	59.4517	54.9995	58.8236	52.7044	59.235	52.4253	64.3299	57.5495	71.0148	57.916
sp|P37804|TAGL_MOUSE	Tagln	TAGL_MOUSE Transgelin	129	20	C	UR	1698.44	1889.68	1814.57	1627.94	1788.47	2421.68	1959.49	2062.29	2015.09	1773.23	2357.87	1960.91	1642.34	2270.78	2130.92	2021.48
sp|Q9R1Q8|TAGL3_MOUSE	Tagln3	TAGL3_MOUSE Transgelin-3	129	22	C	UR	2203.71	2225.75	2382.73	2468.35	2466.6	2359.95	2562.51	2413.68	2267.48	2445.64	2786.18	2660.75	2316.54	2981.08	2629.56	2613.23
sp|Q9WVA4|TAGL2_MOUSE	Tagln2	TAGL2_MOUSE Transgelin-2	129	13	C	UR	884.242	892.76	909.403	947.435	858.621	924.509	953.397	931.307	935.462	873.514	951.681	909.244	1282.3	900.992	930.979	904.629
sp|Q922D8|C1TC_MOUSE	Mthfd1	C1TC_MOUSE C-1-tetrahydrofolate synthase, cytoplasmic	130	35	C	UR	3111	3466.21	3289.22	3418.52	3531.7	3276.66	2736.7	3285.3	3391.32	3293.29	3058.48	3421.27	2936.66	3311.14	3312.1	3342.32
sp|Q3V3R1|C1TM_MOUSE	Mthfd1l	C1TM_MOUSE Monofunctional C1-tetrahydrofolate synthase, mitochondrial	130	26	C	UR	2812.09	3190.73	2659.91	2813.34	3069.66	2709.48	2153.67	2887.19	3036.32	2896.73	3211.2	3066.66	2697.88	3460.55	3601.4	3768.06
sp|A6H5Y3|METH_MOUSE	Mtr	METH_MOUSE Methionine synthase	131	7	C	UR	625.514	593.011	623.141	708.073	641.202	577.142	573.19	634.329	624.762	636.292	713.52	697.627	469.553	703.887	711.76	691.285
sp|Q9WU78|PDC6I_MOUSE	Pdcd6ip	PDC6I_MOUSE Programmed cell death 6-interacting protein	132	36	C	UR	3891.22	4157.21	4203.08	4253.47	4003.76	4068.83	3342.81	3841.32	4097.71	3918.8	3688.27	3921.3	4380.29	3937.29	3795.14	3845.56
sp|P27546-4|MAP4_MOUSE	Map4	MAP4_MOUSE Isoform 4 of Microtubule-associated protein 4	133	22	C	UR	3696.4	3757.59	3598.7	3630.79	3471.8	3243.69	3960.71	3224.72	3469.71	3452.01	3534.15	3305.36	3350.68	3556.63	3618.76	3370.89
sp|P27546|MAP4_MOUSE	Map4	MAP4_MOUSE Microtubule-associated protein 4	133	39	C	UR	4483.24	4528.7	4478.54	4418.13	4679.46	4466.07	4913.06	4492.2	4618.38	4393.39	4447.05	4156.86	5034.93	3815.76	4244.1	4481.83
sp|Q9ESV0|DDX24_MOUSE	Ddx24	DDX24_MOUSE ATP-dependent RNA helicase DDX24	134	2	C	UR	205.455	193.966	217.762	230.529	200.244	200.974	164.476	192.715	210.294	205.083	180.726	209.938	193.075	192.419	213.713	197.91
sp|Q8BPN8|DMXL2_MOUSE	Dmxl2	DMXL2_MOUSE DmX-like protein 2	135	46	C	UR	4594.7	4615.46	4871.6	4584.45	4596.69	4840.74	4199.48	4931.63	4636.97	4450.77	4471.53	4670.26	4341.68	4813.16	4706.37	4920.02
sp|Q6PNC0|DMXL1_MOUSE	Dmxl1	DMXL1_MOUSE DmX-like protein 1	135	21	C	UR	1900.92	1874.16	1904.93	1836.93	1902.86	1835.04	1681.93	1907.7	1902.87	1801.95	1794.23	1922.14	1743.54	1818.34	1940.7	1902.64
sp|Q0GA42|CNNM1_MOUSE	Cnnm1	CNNM1_MOUSE Metal transporter CNNM1	136	8	C	UR	758.197	674.826	717.583	731.194	807.937	786.441	688.567	731.724	657.779	817.05	657.182	793.838	561.608	538.751	610.43	654.342
sp|Q3TWN3|CNNM2_MOUSE	Cnnm2	CNNM2_MOUSE Metal transporter CNNM2	136	6	C	UR	253.336	266.428	220.164	251.283	253.391	243.122	275.432	239.191	228.27	242.771	284.706	251.143	187.183	232.652	239.42	238.432
sp|Q9WU79|PROD_MOUSE	Prodh	PROD_MOUSE Proline dehydrogenase 1, mitochondrial	137	20	C	UR	1282.54	1340.79	1213.76	1076.43	1397.17	1443.58	1465.84	1182.43	1221.03	1495.25	1284.56	1102	1072.51	996.763	1200.33	1125.39
sp|Q8VDN2|AT1A1_MOUSE	Atp1a1	AT1A1_MOUSE Sodium/potassium-transporting ATPase subunit alpha-1	138	38	C	UR	4150.16	4220.14	3468.56	3811.43	4157.84	3795.63	4783.6	4080.43	3606.69	4678.74	4622.64	5167.43	3656.55	5526.43	4259.1	4094.48
sp|Q6PIC6|AT1A3_MOUSE	Atp1a3	AT1A3_MOUSE Sodium/potassium-transporting ATPase subunit alpha-3	138	70	C	UR	5941.4	6432.24	5372.77	5837.15	6171.56	6437.12	7414.53	5386.22	5270.73	6194.52	7005.94	6249.51	5967.98	6352.36	6098.99	5903.3
sp|Q6PIE5|AT1A2_MOUSE	Atp1a2	AT1A2_MOUSE Sodium/potassium-transporting ATPase subunit alpha-2	138	31	C	UR	3805.6	5331.2	4051.28	3792.88	4675.14	4934.1	7098.71	3703.29	3638.37	4797.47	4727.36	4878.37	4730.72	5597.52	3822.68	4103.27
sp|Q9DCD2|SYF1_MOUSE	Xab2	SYF1_MOUSE Pre-mRNA-splicing factor SYF1	139	1	C	UR	8.76005	8.70964	11.2732	11.181	11.6917	6.58017	4.19958	8.31446	8.68589	5.00653	11.9326	11.6443	11.5872	12.5836	11.4496	13.0312
sp|Q8BTI9|PK3CB_MOUSE	Pik3cb	PK3CB_MOUSE Phosphatidylinositol 4,5-bisphosphate 3-kinase catalytic subunit beta isoform	140	9	C	UR	333.023	329.787	361.85	377.856	329.238	373.88	302.184	342.698	353.15	345.784	309.824	335.427	348.712	320.434	327.353	346.397
sp|Q91YR7|PRP6_MOUSE	Prpf6	PRP6_MOUSE Pre-mRNA-processing factor 6	141	13	C	UR	1019.81	1026.47	1003.48	1016.99	1007.06	902.601	785.69	1037.9	1052.27	1040.06	931.053	1053.39	930.492	1009.21	981.648	1071.34
sp|Q3TZM9|ALG11_MOUSE	Alg11	ALG11_MOUSE GDP-Man:Man(3)GlcNAc(2)-PP-Dol alpha-1,2-mannosyltransferase	142	6	C	UR	514.578	545.169	518.062	532.674	535.548	476.763	436.554	484.397	459.964	515.586	497.806	470.968	521.097	456.659	502.939	442.489
sp|Q6A009|LTN1_MOUSE	Ltn1	LTN1_MOUSE E3 ubiquitin-protein ligase listerin	143	9	C	UR	849.851	919.361	879.768	878.771	941.848	995.026	739.701	935.671	912.765	895.599	872.778	923.098	979.006	868.822	932.794	990.274
tr|Q6XPS7|Q6XPS7_MOUSE	Tha1	Q6XPS7_MOUSE L-threonine aldolase	144	4	C	UR	240.047	266.944	242.136	237.724	262.543	256.251	246.443	226.063	247.606	235.047	114.344	204.172	99.5717	187.954	194.739	225.568
sp|Q8VHQ3|PP16B_MOUSE	Ppp1r16b	PP16B_MOUSE Protein phosphatase 1 regulatory inhibitor subunit 16B	145	4	C	UR	293.666	294.546	287.746	338.322	328.091	223.217	231.59	317.876	288.891	368.462	296.292	342.984	222.544	320.021	287.746	306.833
tr|G3X8U3|G3X8U3_MOUSE	2210016F16Rik	G3X8U3_MOUSE MCG6895	146	6	C	UR	641.969	701.542	689.053	736.35	724.963	697.196	671.02	620.698	686.856	677.909	694.206	745.324	711.45	710.113	659.664	691.681
sp|Q9QZQ1|AFAD_MOUSE	Mllt4	AFAD_MOUSE Afadin	147	32	C	UR	4027.35	3296.25	3601.33	3732.85	3401.36	3624.23	3201.71	3953.88	4111.53	3753.52	3756.42	4135.12	3463.62	4007.54	3891.5	3608.01
tr|D3YUD2|D3YUD2_MOUSE	Mllt4	D3YUD2_MOUSE Afadin (Fragment)	147	2	C	UR	206.053	189.399	200.306	200.822	206.223	209.88	180.029	192.35	206.328	188.905	222.908	193.935	227.19	212.479	202.917	220.636
tr|E9QQ10|E9QQ10_MOUSE	Akap9	E9QQ10_MOUSE A-kinase anchor protein 9	148	22	C	UR	839.213	859.202	847.249	801.238	828.698	881.998	813.816	871.614	902.63	748.507	839.034	824.152	817.898	802.353	819.737	835.328
tr|F8VQ70|F8VQ70_MOUSE	Scaper	F8VQ70_MOUSE Protein Scaper	149	6	C	UR	303.206	302.131	312.12	340.429	288.842	324.759	267.448	313.779	299.084	291.83	291.688	282.054	296.882	320.994	298.991	282.81
sp|Q9DBY1|SYVN1_MOUSE	Syvn1	SYVN1_MOUSE E3 ubiquitin-protein ligase synoviolin	150	4	C	UR	213.27	202.767	197.061	184.351	186.691	190.636	208.91	203.114	188.6	239.964	231.183	250.228	199.924	253.879	221.174	228.618
sp|Q9WUR2|ECI2_MOUSE	Eci2	ECI2_MOUSE Enoyl-CoA delta isomerase 2, mitochondrial	151	7	C	UR	625.58	737.087	637.268	652.447	679.529	707.286	602.176	652.927	705.995	687.737	692.18	679.393	658.613	646.057	668.603	672.381
sp|P30416|FKBP4_MOUSE	Fkbp4	FKBP4_MOUSE Peptidyl-prolyl cis-trans isomerase FKBP4	152	28	C	UR	3292.2	3332.88	3613.55	3656.25	3442.56	3040.74	2994.8	3064.17	3338.34	3325.47	3136.45	3146.65	3755.12	3502.25	3170.93	3165.31
sp|Q80WV7|SRRM3_MOUSE	Srrm3	SRRM3_MOUSE Serine/arginine repetitive matrix protein 3	153	2	C	UR	69.6941	64.2378	77.9315	65.0897	69.9735	63.1037	78.3384	63.1467	67.9929	69.2433	74.763	74.397	59.504	76.5684	74.5484	62.6231
sp|Q61097|KSR1_MOUSE	Ksr1	KSR1_MOUSE Kinase suppressor of Ras 1	154	11	C	UR	911.91	859.135	903.051	901.185	899.909	1020.68	850.224	946.287	944.712	884.423	873.212	787.36	905.501	717.302	899.689	918.079
sp|Q3UVC0|KSR2_MOUSE	Ksr2	KSR2_MOUSE Kinase suppressor of Ras 2	154	13	C	UR	683.701	651.689	699.198	704.992	646.906	707.028	564.843	682.306	698.618	657.91	671.574	709.749	655.12	677.874	702.85	706.348
sp|P56581|TDG_MOUSE	Tdg	TDG_MOUSE G/T mismatch-specific thymine DNA glycosylase	155	1	C	UR	24.8641	24.0665	22.4793	19.8652	23.267	18.6872	20.4243	25.2691	23.5545	23.1828	22.3474	35.7743	21.4916	35.2807	24.6286	24.0326
sp|Q6URW6|MYH14_MOUSE	Myh14	MYH14_MOUSE Myosin-14	156	38	C	UR	3030.85	3173.44	3023.74	3087.41	3157.21	2945.03	3279.63	2915.88	2987.58	3277.7	3019.85	2608.76	3565.69	2433.52	2754.16	2942.63
sp|Q61879|MYH10_MOUSE	Myh10	MYH10_MOUSE Myosin-10	156	51	C	UR	7312.68	7317.53	7141.48	7078.59	7115.39	7384.86	6895.11	7629.23	7577.16	7275.66	6759.09	6772.07	7173.42	7023.07	6699.71	7140.23
sp|Q8VDD5|MYH9_MOUSE	Myh9	MYH9_MOUSE Myosin-9	156	42	C	UR	3652.39	3386.17	3461.9	3291.69	3353.09	3364.72	3440.9	3440.44	3568.88	3417.17	3203.02	2890.7	4410.76	2973.14	3207.09	3107.25
tr|Q5SV64|Q5SV64_MOUSE	Myh10	Q5SV64_MOUSE Myosin-10	156	1	C	UR	11.6595	10.9719	10.8075	13.6271	13.392	9.22515	7.10638	11.9454	10.9646	11.1538	8.40584	8.37996	12.0757	10.8802	7.21771	9.00474
sp|O08638|MYH11_MOUSE	Myh11	MYH11_MOUSE Myosin-11	156	38	C	UR	3505.48	3879.38	3746.68	3359.4	3706.18	4394.22	3450.4	3907.33	4053.34	3881.57	4032.69	2942.84	3585.36	2907.86	3887.02	3518.97
sp|Q68FD5|CLH1_MOUSE	Cltc	CLH1_MOUSE Clathrin heavy chain 1	157	50	C	UR	5044.56	5030.81	5183.49	5037.74	5108.18	5127.65	4276.05	5105.64	4938.42	4908.16	4965.86	5101.92	4450.99	5109.63	5182.93	5651.74
sp|P47746|CNR1_MOUSE	Cnr1	CNR1_MOUSE Cannabinoid receptor 1	158	9	C	UR	1162.24	1125.79	991.247	1133.86	1341.36	1224.64	1494.98	991.376	872.652	1120.23	1377.04	1161.78	858.49	1171.89	1259.07	1173.96
sp|Q9Z1P6|NDUA7_MOUSE	Ndufa7	NDUA7_MOUSE NADH dehydrogenase [ubiquinone] 1 alpha subcomplex subunit 7	159	24	C	UR	2173.43	2263.53	2105	2088.77	2238.31	2225.05	2340.12	2056.29	2185.5	2065.07	2214.88	1930.59	2151.51	1989.34	2186.01	2132.6
sp|Q3TES0|IQEC3_MOUSE	Iqsec3	IQEC3_MOUSE IQ motif and SEC7 domain-containing protein 3	160	17	C	UR	1055.93	1099.82	1152.97	1066.9	1035.4	1082.4	1023.76	1073.08	1070.57	1017.52	1011.66	949.678	886.965	948.856	980.46	1027.73
sp|Q5DU25|IQEC2_MOUSE	Iqsec2	IQEC2_MOUSE IQ motif and SEC7 domain-containing protein 2	160	21	C	UR	1782.3	1562.7	1700.15	1547.9	1640.1	1711.96	1467.56	1775.76	1746.47	1796.13	1501.1	1700.46	1429.13	1809.19	1640.88	1676.42
sp|Q8R0S2|IQEC1_MOUSE	Iqsec1	IQEC1_MOUSE IQ motif and SEC7 domain-containing protein 1	160	26	C	UR	2514.75	2354.3	2468.26	2375.63	2415.75	2463	2111.15	2389.94	2420.57	2447.49	2109.94	2276.84	2264.89	2202.27	2248.21	2406.05
sp|Q8BJZ4|RT35_MOUSE	Mrps35	RT35_MOUSE 28S ribosomal protein S35, mitochondrial	161	6	C	UR	317.119	316.257	312.323	315.589	320.545	312.352	314.239	328.163	316.343	322.157	336.915	310.147	310.707	274.427	338.958	316.873
tr|Q3TMP1|Q3TMP1_MOUSE	Gtf3c3	Q3TMP1_MOUSE General transcription factor IIIC, polypeptide 3	162	4	C	UR	137.837	151.304	126.119	147.566	137.963	127.837	111.758	138.845	146.499	140.809	149.126	136.022	169.276	154.407	125.338	157.471
sp|Q68FL6|SYMC_MOUSE	Mars	SYMC_MOUSE Methionine--tRNA ligase, cytoplasmic	163	27	C	UR	2242.58	2301.29	2245.95	2104.65	2263.39	2260.93	1942.86	2236.94	2169.57	2255.82	2135.61	2161.53	2154.69	2699.19	2412.66	2266.47
sp|Q5SRX1|TM1L2_MOUSE	Tom1l2	TM1L2_MOUSE TOM1-like protein 2	164	19	C	UR	2178.61	2286.73	2268.05	2000.51	2074.02	2157.2	2087.22	2156.47	1998.31	2159.25	1709.41	2038.33	1233.34	1802.04	1967.68	2282.71
sp|Q9Z0H8|CLIP2_MOUSE	Clip2	CLIP2_MOUSE CAP-Gly domain-containing linker protein 2	165	34	C	UR	3313.57	3143.52	3301.11	3390.61	3049.71	3372.57	3428.66	3234.46	3300.72	3027.3	2957.76	2800.51	3188.9	2801.84	3009.45	2918.53
sp|A2AP18-2|PLCH2_MOUSE	Plch2	PLCH2_MOUSE Isoform 2 of 1-phosphatidylinositol 4,5-bisphosphate phosphodiesterase eta-2	165	8	C	UR	843.951	769.566	804.527	727.68	757.213	877.109	800.984	825.129	809.64	718.634	743.225	777.871	768.465	753.883	822.899	832.526
sp|Q922J3|CLIP1_MOUSE	Clip1	CLIP1_MOUSE CAP-Gly domain-containing linker protein 1	165	41	C	UR	3296.62	3183.87	3589.03	3709.59	3245.52	3573.21	3813.24	3348.2	3491.63	3312.29	3446.62	3377.58	3820.6	3388.42	3348.1	3258.66
sp|Q9D0E1|HNRPM_MOUSE	Hnrnpm	HNRPM_MOUSE Heterogeneous nuclear ribonucleoprotein M	166	29	C	UR	2229.25	2223.63	2269.45	2253.9	2250.44	2103.2	1949.39	2190.63	2336.87	2296.85	2279.45	2555.77	2378.49	2444.41	2312.41	2488.88
sp|Q8BX70|VP13C_MOUSE	Vps13c	VP13C_MOUSE Vacuolar protein sorting-associated protein 13C	167	37	C	UR	2840.72	2674.89	2887.63	2984.99	2760.42	2646.7	2301.85	2681.96	2680.26	2633.53	2563.41	2659.8	2405.87	2768.16	2744.06	2801.32
sp|Q5H8C4|VP13A_MOUSE	Vps13a	VP13A_MOUSE Vacuolar protein sorting-associated protein 13A	167	26	C	UR	1923.02	1715.69	1747.86	1634.09	1671.12	1722.46	1477.63	1820.24	2012.97	1855.36	1674.65	1790.59	1374.98	1758.94	1692.56	1754.98
sp|A2AI08|TPRN_MOUSE	Tprn	TPRN_MOUSE Taperin	168	4	C	UR	53.3401	64.9905	54.1354	69.7422	69.8667	48.0955	60.1163	52.3523	54.8954	60.1394	54.229	54.5608	54.0843	43.8788	57.6601	57.6551
tr|E9PWT1|E9PWT1_MOUSE	Trrap	E9PWT1_MOUSE Transformation/transcription domain-associated protein	169	15	C	UR	818.728	838.087	822.65	816.175	848.86	724.1	619.09	855.428	800.674	770.703	782.805	818.721	821.769	852.642	825.76	855.73
sp|Q8BG89|ZN365_MOUSE	Znf365	ZN365_MOUSE Protein ZNF365	170	3	C	UR	430.614	377.565	383.579	422.818	348.321	420.443	442.452	412.103	402.746	403.691	348.645	450.351	323.322	487.036	397.447	364.227
sp|P62259|1433E_MOUSE	Ywhae	1433E_MOUSE 14-3-3 protein epsilon	171	43	C	UR	4637.16	4332.31	5048.54	5031.35	4758.29	5175.49	4886.6	4867.09	5058.39	4897.81	5143.48	5562.15	4478.81	5337.5	5255.98	5941.77
sp|P61982|1433G_MOUSE	Ywhag	1433G_MOUSE 14-3-3 protein gamma	171	36	C	UR	5122.86	5708.54	5514.49	5481.34	5123.71	5822.59	6474.18	5298.44	5246.09	5248.31	5542.14	5712.09	5667.05	7076.64	5490.86	5214.26
sp|P68510|1433F_MOUSE	Ywhah	1433F_MOUSE 14-3-3 protein eta	171	25	C	UR	2633.26	2683.61	2732.5	2728.5	2572.37	2803.41	2601.8	2686.57	2649.93	2753.36	2726.68	3228.57	2650.67	3561	2957.1	2909.9
sp|P68254|1433T_MOUSE	Ywhaq	1433T_MOUSE 14-3-3 protein theta	171	21	C	UR	2427.74	2548.98	2522.94	2543.61	2568.84	2550.21	2673.48	2474.69	2695.97	2397.66	2415.94	2396	2296.74	2646.73	2577.82	2495.47
sp|Q9CQV8|1433B_MOUSE	Ywhab	1433B_MOUSE 14-3-3 protein beta/alpha	171	25	C	UR	2809.09	2636.95	2879.26	2769.86	2726.67	2965.92	2653.69	2774.66	2838.11	2674.29	2575.11	2635.91	2353.54	2524.9	2719.92	2832.61
sp|P63101|1433Z_MOUSE	Ywhaz	1433Z_MOUSE 14-3-3 protein zeta/delta	171	42	C	UR	2597.36	2492.48	2759.31	2693.37	2488.41	2641.77	2685.07	2792.81	2696.43	2529.32	2557.53	2700.55	2443.12	2594.18	2676.71	2749.62
sp|O70456|1433S_MOUSE	Sfn	1433S_MOUSE 14-3-3 protein sigma	171	56	C	UR	5838.68	5609.14	5880.28	5715.12	5459.25	5786.85	5939.18	5798.05	5770.72	5505.58	5633.47	5552.44	9371.75	5763.51	5814.6	5713.2
sp|Q9D0F3|LMAN1_MOUSE	Lman1	LMAN1_MOUSE Protein ERGIC-53	172	12	C	UR	692.813	668.707	547.505	572.146	624.808	596.21	684.952	665.99	614.657	682.898	685.844	633.067	565.481	713.097	602.868	602.012
sp|Q71RI9|KAT3_MOUSE	Ccbl2	KAT3_MOUSE Kynurenine--oxoglutarate transaminase 3	173	10	C	UR	1993.1	2111.08	2137.11	1985.11	2264.79	2072.85	2197.39	2200.68	2158.47	2109.72	2170.98	1931.85	2263.22	1922.3	2108.92	2136
sp|Q8BTY1|KAT1_MOUSE	Ccbl1	KAT1_MOUSE Kynurenine--oxoglutarate transaminase 1	173	12	C	UR	1065.08	1235.34	1127.8	1350.26	1196.1	1075.61	1166.79	996.292	1028.45	1132.19	1334.59	1284.2	1340.9	1625.78	1482.84	1644.26
sp|Q6ZPE2|MTMR5_MOUSE	Sbf1	MTMR5_MOUSE Myotubularin-related protein 5	174	45	C	UR	3539.88	3382.67	3477.82	3284.96	3441.71	3519.83	3177.48	3747.68	3520.45	3419.56	3209.8	3370.85	3018.92	3284.78	3425.01	3531
tr|E9PXF8|E9PXF8_MOUSE	Sbf2	E9PXF8_MOUSE Protein Sbf2	174	7	C	UR	303.045	298.272	275.013	290.717	314.636	270.903	256.061	318.627	289.44	294.679	289.024	293.437	313.292	283.603	262.71	286.74
sp|Q9Z2C4|MTMR1_MOUSE	Mtmr1	MTMR1_MOUSE Myotubularin-related protein 1	174	13	C	UR	1100.81	1035.73	1121.85	1078.47	1086.08	1180.39	1089	1153.96	1163.14	1027.93	1031.4	1058.73	1043.91	997.943	1077.59	1093.13
sp|Q9Z2D1|MTMR2_MOUSE	Mtmr2	MTMR2_MOUSE Myotubularin-related protein 2	174	8	C	UR	668.209	622.009	645.649	680.2	684.865	588.934	705.91	705.993	674.191	662.363	693.301	612.356	542.828	500.511	642.737	663.256
sp|Q9Z2C5|MTM1_MOUSE	Mtm1	MTM1_MOUSE Myotubularin	174	6	C	UR	289.372	275.233	303.152	322.919	285.585	280.484	286.596	279.202	279.828	305.203	287.149	286.641	313.039	260.43	278.524	303.384
sp|A2AHC3|CAMP1_MOUSE	Camsap1	CAMP1_MOUSE Calmodulin-regulated spectrin-associated protein 1	175	30	C	UR	2361.49	2284.86	2275.13	2095.15	2227.76	2322.65	2108.19	2311.65	2253.79	2111.27	1937.85	2010.47	2093.57	2200.63	2192.29	2030.83
sp|Q8VE73|CUL7_MOUSE	Cul7	CUL7_MOUSE Cullin-7	176	1	C	UR	17.2066	14.4022	17.5665	14.7857	15.7927	16.1718	9.72193	11.7438	11.6264	21.8402	15.7542	15.455	18.654	11.6945	11.7478	14.8359
tr|E9QP09|E9QP09_MOUSE	Cul9	E9QP09_MOUSE Cullin-9	176	8	C	UR	191.851	180.792	190.94	188.934	188.248	186.64	169.17	219.495	216.47	218.795	216.101	236.051	181.664	215.642	205.823	217.639
sp|Q3U2P1|SC24A_MOUSE	Sec24a	SC24A_MOUSE Protein transport protein Sec24A	177	5	C	UR	245.686	246.434	260.692	236.582	249.678	231.227	196.251	239.666	239.16	254.491	218.857	238.017	207.534	215.711	227.821	261.152
tr|Q80ZX0|Q80ZX0_MOUSE	Sec24b	Q80ZX0_MOUSE Protein Sec24b	177	13	C	UR	712.214	729.235	763.565	787.746	731.35	712.085	614.736	764.225	769.652	726.539	683.093	759.325	764.011	753.541	724.505	768.742
sp|Q62470|ITA3_MOUSE	Itga3	ITA3_MOUSE Integrin alpha-3	178	5	C	UR	144.46	136.297	117.839	162.914	145.211	129.429	133.051	125.814	137.592	172.668	146.097	160.136	150.316	150.232	143.42	160.388
sp|Q3UVL4|VPS51_MOUSE	Vps51	VPS51_MOUSE Vacuolar protein sorting-associated protein 51 homolog	179	16	C	UR	756.157	761.983	788.838	715.808	780.546	791.695	707.511	784.259	726.779	766.915	695.02	691.239	612.692	696.158	676.931	657.933
sp|P50427|STS_MOUSE	Sts	STS_MOUSE Steryl-sulfatase	180	2	C	UR	27.5982	23.6365	29.4261	24.9174	30.4567	34.7229	26.4029	35.9667	32.02	37.4793	35.9319	39.019	41.5976	28.6573	27.8438	37.2449
sp|P54310|LIPS_MOUSE	Lipe	LIPS_MOUSE Hormone-sensitive lipase	181	11	C	UR	1199.7	1313.61	1308.81	1347.06	1217.94	1208.14	1098.11	1222.95	1235.27	1214.85	1153.84	1076.35	1351.05	1069.5	1270.58	1273.63
sp|Q91YR5|MET13_MOUSE	Mettl13	MET13_MOUSE Methyltransferase-like protein 13	182	6	C	UR	168.008	167.235	172.476	169.61	169.373	170.303	149.038	158.111	183.633	155.618	147.804	161.611	179.656	156.119	147.159	174.635
sp|Q63829|COMD3_MOUSE	Commd3	COMD3_MOUSE COMM domain-containing protein 3	183	3	C	UR	106.193	123.094	117.802	111.478	123.172	116.995	125.768	117.556	122.185	96.2892	138.532	126.264	129.186	139.111	148.059	117.062
sp|Q810A7|DDX42_MOUSE	Ddx42	DDX42_MOUSE ATP-dependent RNA helicase DDX42	184	13	C	UR	1071.35	1103.61	1030.68	1085.44	1013.2	896.455	960.246	1086.69	1144.8	1099.32	1055.24	1115.06	984.979	1217.63	1113.49	1008.87
sp|Q9Z1M8|RED_MOUSE	Ik	RED_MOUSE Protein Red	185	9	C	UR	1165.88	1110.76	1139.82	1148.41	1183.81	1052.49	959.118	1137.22	1240.77	1176.19	1124.65	1259.33	1262.01	1257.67	1223.2	1239.2
sp|Q6P5U7|NWD2_MOUSE	Nwd2	NWD2_MOUSE NACHT and WD repeat domain-containing protein 2	186	19	C	UR	936.758	863.874	990.741	973.909	972.678	1045.44	859.954	1010.03	980.982	928.09	952.627	1077.34	874.91	1103.2	1028.13	1022.92
sp|Q9D8X2|CC124_MOUSE	Ccdc124	CC124_MOUSE Coiled-coil domain-containing protein 124	187	10	C	UR	571.7	593.685	669.596	546.659	569.28	645.92	670.919	611.62	600.621	530.188	596.912	612.593	462.001	653.142	574.108	503.358
sp|Q8BGB7|ENOPH_MOUSE	Enoph1	ENOPH_MOUSE Enolase-phosphatase E1	188	10	C	UR	833.766	841.963	808.693	645.286	762.103	805.979	940.198	835.589	787.06	768.664	713.594	662.459	641.144	718.424	715.656	648.578
sp|P02768|ALBU_HUMAN_contaminant	ALB	ALBU_HUMAN_contaminant Serum albumin	189	19	C	UR	1878.88	1749.95	1458.31	1578.59	1396.1	1331.18	1217.04	2590.64	1890.35	1640.96	1420.42	1659.48	9615.72	1123.99	1339.82	1051.88
sp|P02769|ALBU_BOVIN_contaminant	ALB	ALBU_BOVIN_contaminant Serum albumin	189	4	C	UR	340.712	280.555	244.479	511.919	310.962	269.886	843.808	634.41	258.155	300.357	291.414	249.995	897.976	226.185	309.452	336.735
sp|P07724|ALBU_MOUSE	Alb	ALBU_MOUSE Serum albumin	189	42	C	UR	6513.61	3581.07	4052.01	4893.59	3324.24	3607.98	3320.5	8588.54	6998.65	5135.26	4575.46	5911.15	3686.71	4251.28	5327.35	3608.29
sp|Q80XS6|SMAG2_MOUSE	Samd4b	SMAG2_MOUSE Protein Smaug homolog 2	190	2	C	UR	37.9413	49.8944	45.2228	48.7882	47.5085	36.6513	38.2977	45.9681	47.4688	37.4244	37.1096	42.459	54.1756	35.7024	51.6565	38.5997
sp|Q64674|SPEE_MOUSE	Srm	SPEE_MOUSE Spermidine synthase	191	17	C	UR	1296.15	1264.45	1380.68	1309.06	1311.14	1434.92	1620.96	1320.19	1285.24	1282.11	1435.14	1302.65	1328.93	1424.72	1371.45	1342.14
sp|Q8BK67|RCC2_MOUSE	Rcc2	RCC2_MOUSE Protein RCC2	192	13	C	UR	1953.24	1900.01	1983.43	1795.75	1833.8	1534.33	1335.49	1960.73	1982.62	2058.67	1874.4	2264.88	2403.04	2252.35	1847.96	1972.23
sp|Q9JME5|AP3B2_MOUSE	Ap3b2	AP3B2_MOUSE AP-3 complex subunit beta-2	193	36	C	UR	5212.05	5175.21	5481.98	5297.51	5448.25	5437.66	4806.7	5335.18	5377.2	5182.08	5130.93	5456.53	5255.81	5781.28	5362.74	5575.52
sp|Q9Z1T1|AP3B1_MOUSE	Ap3b1	AP3B1_MOUSE AP-3 complex subunit beta-1	193	17	C	UR	935.57	953.62	1011.94	947.318	1046.31	1023.07	974.231	1044.02	1013.17	965.555	976.106	1010.79	1135.92	931.422	936.522	1003.59
sp|Q3TDX8|NB5R4_MOUSE	Cyb5r4	NB5R4_MOUSE Cytochrome b5 reductase 4	194	3	C	UR	200.188	194.387	243.058	241.039	188.312	197.035	207.299	201.188	189.044	181.148	218.267	227.059	116.36	234.018	197.077	214.04
sp|P16330|CN37_MOUSE	Cnp	CN37_MOUSE 2',3'-cyclic-nucleotide 3'-phosphodiesterase	195	47	C	UR	4563.41	6228.15	4652.51	5307.77	4428.09	4595.3	5970.91	4906.12	4701.76	5224.38	5533.24	2574.44	5236.78	2920.27	4663.63	4506.28
tr|D3YWX2|D3YWX2_MOUSE	Ylpm1	D3YWX2_MOUSE YLP motif-containing protein 1	195	20	C	UR	1458.59	1496	1518.94	1562.33	1349.39	1498.21	1573.15	1487.48	1547.45	1457.4	1446.24	1553.81	1477.6	1673.13	1588.16	1480.8
sp|Q99PL6|UBXN6_MOUSE	Ubxn6	UBXN6_MOUSE UBX domain-containing protein 6	196	20	C	UR	1776.21	1716.66	1789.53	1744.67	1705.5	1801.36	1608.62	1714.62	1818.21	1687.04	1725.89	1706.32	1595.09	1811.11	1772.13	1803.57
sp|Q810B6|ANFY1_MOUSE	Ankfy1	ANFY1_MOUSE Ankyrin repeat and FYVE domain-containing protein 1	197	18	C	UR	1677.41	1629.13	1725.76	1766.94	1612.66	1552.69	1487.27	1674.09	1621.1	1671.26	1667.03	1777.37	1791.06	1626.4	1634.23	1675.1
sp|Q8BWW9|PKN2_MOUSE	Pkn2	PKN2_MOUSE Serine/threonine-protein kinase N2	197	1	C	UR	99.2391	101.223	108.378	120.602	118.76	102.748	92.5898	102.628	103.572	119.741	117.107	120.089	146.235	102.031	104.459	115.992
sp|Q8BIE6|FRM4A_MOUSE	Frmd4a	FRM4A_MOUSE FERM domain-containing protein 4A	198	9	C	UR	385.619	388.345	414.458	398.126	386.041	388.929	346.245	367.386	390.173	372.968	388.533	366.244	405.984	349.041	389.457	400.327
sp|Q8K2C7|OS9_MOUSE	Os9	OS9_MOUSE Protein OS-9	199	4	C	UR	252.509	232.138	227.174	247.261	243.126	247.42	295.957	257.568	250.087	274.021	270.442	275.258	378.918	282.72	265.274	273.064
sp|Q6R891|NEB2_MOUSE	Ppp1r9b	NEB2_MOUSE Neurabin-2	200	29	C	UR	2289.69	2183.42	2180.45	2204.75	2257.24	2354.69	2732.94	2240.99	2223.81	2113.92	2216.39	2064.02	1957.05	2325.46	2395.31	2119.89
tr|H3BJD6|H3BJD6_MOUSE	Ppp1r9a	H3BJD6_MOUSE Protein Ppp1r9a	200	32	C	UR	2936.05	3097.98	3143.14	2810.4	2711.89	3102.19	3744.53	3322.33	3048.51	2890.28	2967.98	2930.83	2332.12	3028.04	3076.98	2701.76
sp|Q91X52|DCXR_MOUSE	Dcxr	DCXR_MOUSE L-xylulose reductase	201	10	C	UR	950.989	959.14	1013.09	883.468	992.187	978.27	995.393	907.316	1046.41	1048.28	971.826	1052.74	1209.36	1135.09	1008.65	1052.84
sp|P52760|UK114_MOUSE	Hrsp12	UK114_MOUSE Ribonuclease UK114	202	12	C	UR	1222.38	1440.12	1292.47	1237.28	1480.74	1288.25	1481.89	1202.3	1197	1396.88	1273.75	1433	758.637	1420.59	1151.52	1286.79
sp|P97351|RS3A_MOUSE	Rps3a	RS3A_MOUSE 40S ribosomal protein S3a	203	25	C	UR	2735.47	2924.47	2702.22	2771.24	2795.62	2851.54	3194.53	2636.71	2667.68	2689.29	2730.42	2776.76	2760.92	2996.71	2830	2630.38
sp|Q3U319|BRE1B_MOUSE	Rnf40	BRE1B_MOUSE E3 ubiquitin-protein ligase BRE1B	204	10	C	UR	390.893	394.133	401.61	401.536	385.584	362.799	327.585	397.122	436.921	398.64	408.859	446.546	406.929	443.867	434.087	447.146
sp|Q5DTM8|BRE1A_MOUSE	Rnf20	BRE1A_MOUSE E3 ubiquitin-protein ligase BRE1A	204	9	C	UR	652.829	630.146	619.442	686.21	675.1	611.965	571.386	639.605	692.12	671.455	704.337	749.188	675.639	743.91	719.567	739.254
sp|Q61595-13|KTN1_MOUSE	Ktn1	KTN1_MOUSE Isoform 13 of Kinectin	205	37	C	UR	2753.47	2761.13	2723.62	2692.96	2740.12	2735.97	2546.52	2750.83	2785.85	2664.93	2522.53	2431.77	2552.92	2404.57	2526.24	2422.54
sp|Q9JKY5|HIP1R_MOUSE	Hip1r	HIP1R_MOUSE Huntingtin-interacting protein 1-related protein	205	33	C	UR	3420.6	3215.81	3380.36	3226.09	3271.32	3257.03	2883.72	3173.52	3304.34	3197.07	3043.74	3311.07	3321.73	3022.38	3089.4	3371.68
sp|Q8VD75|HIP1_MOUSE	Hip1	HIP1_MOUSE Huntingtin-interacting protein 1	205	23	C	UR	1986.07	2034.51	2094.28	2044.5	1945.49	1986.24	1935.34	2110.01	2122.23	2027.71	1956.31	1926.12	1944.33	1981.98	1914.49	1982.96
tr|F8VQC7|F8VQC7_MOUSE	Ktn1	F8VQC7_MOUSE Kinectin	205	6	C	UR	491.567	457.812	477.647	468.506	440.629	417.058	440.376	453.657	488.196	410.653	389.325	373.531	448.634	371.347	397.564	378.7
sp|Q9JL35|HMGN5_MOUSE	Hmgn5	HMGN5_MOUSE High mobility group nucleosome-binding domain-containing protein 5	206	15	C	UR	1776.61	1677.91	1667.6	1737.69	1696.29	1342.28	1317.97	1519.35	1643.89	1966.65	1538.37	1687.04	1562.51	1819.3	1634.33	1730.56
sp|Q920N2|BPL1_MOUSE	Hlcs	BPL1_MOUSE Biotin--protein ligase	207	8	C	UR	819.258	861.148	886.404	817.164	874.892	794.159	700.905	838.923	936.695	916.039	872.617	879.799	813.641	813.146	807.215	922.155
sp|P54103|DNJC2_MOUSE	Dnajc2	DNJC2_MOUSE DnaJ homolog subfamily C member 2	208	4	C	UR	191.648	191.009	204.04	202.729	191.483	226.48	164.987	189.17	194.408	203.964	200.137	214.764	218.148	211.684	200.536	198.865
sp|Q9CZS1|AL1B1_MOUSE	Aldh1b1	AL1B1_MOUSE Aldehyde dehydrogenase X, mitochondrial	209	16	C	UR	2537.84	2951.21	2656.12	2910.9	2844.53	3346.33	3356.59	2922.35	2683.3	2626.27	3022.68	2391.37	2266.54	2242.8	2953.45	2710.19
sp|P47738|ALDH2_MOUSE	Aldh2	ALDH2_MOUSE Aldehyde dehydrogenase, mitochondrial	209	27	C	UR	4046.48	4066.73	4053.57	3610.84	4225.9	4060.05	4256.42	4044.08	4074.94	4169.36	4148.13	3924.79	3155.56	3378.2	3862.6	3787.31
sp|Q62148|AL1A2_MOUSE	Aldh1a2	AL1A2_MOUSE Retinal dehydrogenase 2	209	5	C	UR	175.756	156.631	175.612	184.822	174.559	181.444	167.302	187.981	221.968	194.576	207.787	246.739	204.405	235.39	218.228	206.287
sp|Q6P9J5|KANK4_MOUSE	Kank4	KANK4_MOUSE KN motif and ankyrin repeat domain-containing protein 4	210	10	C	UR	468.72	494.224	447.575	481.877	450.298	409.07	384.872	423.789	452.22	439.929	430.552	396.015	505.131	362.161	412.399	476.84
sp|Q8BX02|KANK2_MOUSE	Kank2	KANK2_MOUSE KN motif and ankyrin repeat domain-containing protein 2	210	7	C	UR	403.89	415.013	399.32	378.898	451.679	432.828	380.831	428.09	458.437	446.998	435.698	427.884	384.572	379.036	410.834	448.532
sp|P57746|VATD_MOUSE	Atp6v1d	VATD_MOUSE V-type proton ATPase subunit D	211	21	C	UR	2108.82	2110.08	2287.65	2233.56	2207.8	2388.86	2332.96	2242.69	2326.82	2149.06	2393.87	2303.35	1316.75	2161.6	2301.49	2398.94
sp|Q8R554|OTU7A_MOUSE	Otud7a	OTU7A_MOUSE OTU domain-containing protein 7A	212	6	C	UR	96.3157	101.827	96.912	98.208	102.861	86.1606	83.0042	107.848	115.242	106.408	82.7607	99.854	89.3341	92.5582	112.537	98.9086
sp|B2RUR8|OTU7B_MOUSE	Otud7b	OTU7B_MOUSE OTU domain-containing protein 7B	212	20	C	UR	1263.11	1457.77	1398.7	1330.89	1320.89	1264.65	1083.65	1378.57	1283.39	1327	1268.85	1139.31	1273.45	1115.42	1203.64	1333.51
sp|P48678|LMNA_MOUSE	Lmna	LMNA_MOUSE Prelamin-A/C	213	37	C	UR	2954.98	2853.48	2703.04	2931.21	2820.25	2602.18	2651.3	2842.76	2982.44	2912.78	2641.83	2802.19	3776.82	2635.83	2614.31	2790.87
sp|P21619|LMNB2_MOUSE	Lmnb2	LMNB2_MOUSE Lamin-B2	213	20	C	UR	1709.75	1635.82	1548.16	1745.64	1759.19	1278.91	1327	1642.15	1723.81	1713.41	1518.95	1811.78	1745.01	1786.39	1576.93	1719.12
sp|P14733|LMNB1_MOUSE	Lmnb1	LMNB1_MOUSE Lamin-B1	213	40	C	UR	4338.17	4611.37	3963.14	4203.79	4250.77	3362.59	4130.7	4072.8	4272.71	4481.43	4124.77	4488.28	4471.45	4937.91	4153.06	4233.68
tr|E9Q5C9|E9Q5C9_MOUSE	Nolc1	E9Q5C9_MOUSE Protein Nolc1	214	11	C	UR	952.077	927.705	942.275	984.164	867.605	867.31	902.033	859.355	924.215	854.872	835.143	811.003	891.441	885.628	914.675	845.275
sp|Q91VR5|DDX1_MOUSE	Ddx1	DDX1_MOUSE ATP-dependent RNA helicase DDX1	215	20	C	UR	1689.71	1751.52	1735.31	1713.18	1715.21	1558.28	1426.93	1663.48	1754.67	1697.63	1637.21	1823.47	1779.55	1867.15	1650.3	1672
sp|Q8C079|STRP1_MOUSE	Strip1	STRP1_MOUSE Striatin-interacting protein 1	216	11	C	UR	825.893	787.296	845.813	768.515	794.698	838.494	679.084	854.48	875.073	785.086	737.479	760.688	881.702	744.629	752.675	782.564
sp|Q8C9H6|STRP2_MOUSE	Strip2	STRP2_MOUSE Striatin-interacting proteins 2	216	7	C	UR	1167.04	1245.34	1291.07	1231.83	1301.69	1176.35	895.699	1323.14	1204.15	1282.71	1212.91	1355.88	1205.08	1194.27	1287.14	1385.63
sp|Q6NS60|FBX41_MOUSE	Fbxo41	FBX41_MOUSE F-box only protein 41	217	13	C	UR	1039.72	918.805	984.173	1099.26	960.828	949.129	948.689	995.668	940.891	999.903	925.965	1159.56	902.31	1085.99	952.263	1016.09
tr|F8WHT3|F8WHT3_MOUSE	Prrc2b	F8WHT3_MOUSE Protein PRRC2B	218	12	C	UR	463.241	505.488	516.024	478.186	489.059	525.287	516.467	452.525	492.391	468.218	492.29	513.221	472.408	531.291	522.796	491.42
sp|Q7TSC1|PRC2A_MOUSE	Prrc2a	PRC2A_MOUSE Protein PRRC2A	218	31	C	UR	2916.61	2893.29	2752.17	2878.98	2719.04	2792.18	3049.41	2875.63	2966.61	2853.73	3010.14	3144.58	2601.83	3208.62	3132.3	2957.51
sp|Q3TLH4|PRC2C_MOUSE	Prrc2c	PRC2C_MOUSE Protein PRRC2C	218	29	C	UR	1763.93	1710.36	1833.6	1825.27	1672.97	1854.72	2013.44	1706.25	1747.35	1642.05	1680.18	1802.26	1505.38	1785.43	1738.09	1628.38
tr|S4R2E2|S4R2E2_MOUSE	Prrc2c	S4R2E2_MOUSE Protein PRRC2C (Fragment)	218	1	C	UR	84.7473	89.2929	92.434	84.2144	74.4085	94.9295	107.859	86.6951	86.3859	86.6222	75.9042	82.1113	91.6663	73.451	83.0125	68.5018
sp|Q8CH77|NAV1_MOUSE	Nav1	NAV1_MOUSE Neuron navigator 1	219	15	C	UR	898.003	862.082	960.146	923.528	806.039	1009.72	980.343	895.476	898.417	769.235	780.036	801.875	761.239	798.323	917.893	793.292
sp|Q80TN7|NAV3_MOUSE	Nav3	NAV3_MOUSE Neuron navigator 3	219	3	C	UR	104.811	83.7672	94.2804	103.866	83.123	102.75	112.973	99.6245	95.0433	94.582	86.6486	75.992	99.8076	103.828	96.884	77.6263
tr|E9Q842|E9Q842_MOUSE	Nav2	E9Q842_MOUSE Protein Nav2	219	1	C	UR	20.6381	18.4825	28.4063	16.2829	24.3193	23.6908	30.1832	31.2627	25.5078	20.719	19.149	18.1761	15.8865	17.1762	25.3187	25.6461
sp|P51175|PPOX_MOUSE	Ppox	PPOX_MOUSE Protoporphyrinogen oxidase	220	8	C	UR	695.091	858.057	744.395	717.054	780.02	695.727	730.077	697.982	704.284	782.871	750.019	678.594	644.117	832.588	789.429	760.883
sp|Q7TQF2|FBX10_MOUSE	Fbxo10	FBX10_MOUSE F-box only protein 10	221	4	C	UR	115.298	131.773	127.343	142.911	141.421	148.237	99.8355	130.785	124.802	109.315	136.686	139.024	156.782	125.278	129.999	136.632
sp|Q6A068|CDC5L_MOUSE	Cdc5l	CDC5L_MOUSE Cell division cycle 5-like protein	222	11	C	UR	699.476	698.96	730.781	735.543	699.486	653.748	678.032	704.415	742.603	684.669	679.79	808.72	701.875	775.042	752.062	721.485
sp|A2ALS5|RPGP1_MOUSE	Rap1gap	RPGP1_MOUSE Rap1 GTPase-activating protein 1	223	25	C	UR	3212.3	3424.2	3521.01	3204.39	3257.81	3497.81	3217.95	3283.26	3238.95	3119.21	3112.63	2656.81	2551.94	2888.94	3077.63	3029.74
tr|A2ALS7|A2ALS7_MOUSE	Rap1gap	A2ALS7_MOUSE Rap1 GTPase-activating protein 1 (Fragment)	223	3	C	UR	505.234	486.356	519.727	482.357	530.5	596.868	517.327	591.423	568.551	495.552	488.05	388.488	345.245	400.516	519.775	486.288
sp|Q5SVL6|RPGP2_MOUSE	Rap1gap2	RPGP2_MOUSE Rap1 GTPase-activating protein 2	223	19	C	UR	2531.91	2426.93	2637.32	2238.93	2353.47	2467.7	2212.9	2567.15	2549.4	2472.08	2127.27	2333.12	2250.83	2537.42	2427.39	2518.48
tr|G5E866|G5E866_MOUSE	Sf3b1	G5E866_MOUSE Splicing factor 3B subunit 1	224	29	C	UR	1980.46	2049.47	2007.85	2054.98	2099.44	1762.38	1617.4	2040.51	2107.64	2040.52	1943.4	2062.17	2101.94	2181.27	2088.58	2209.31
sp|Q5ND34|WDR81_MOUSE	Wdr81	WDR81_MOUSE WD repeat-containing protein 81	225	14	C	UR	802.569	836.943	770.171	745.841	954.453	905.125	765.05	867.861	825.481	833.736	861.034	839.446	840.858	768.589	844.618	865.528
sp|Q61249|IGBP1_MOUSE	Igbp1	IGBP1_MOUSE Immunoglobulin-binding protein 1	226	7	C	UR	492.012	519.034	561.588	569.698	504.691	551.594	549.585	488.14	536.661	513.819	501.887	517.416	555.88	523.463	488.233	496.799
sp|Q9CYG7|TOM34_MOUSE	Tomm34	TOM34_MOUSE Mitochondrial import receptor subunit TOM34	227	9	C	UR	595.863	562.388	685.134	651.975	545.89	577.278	604.193	544.702	569.253	556.563	551.158	502.573	489.269	532.845	535.385	470.45
sp|Q66L44|DOS_MOUSE	Dos	DOS_MOUSE Protein Dos	228	9	C	UR	625.166	587.358	582.003	707.079	618.678	627.259	686.94	568.791	583.361	572.156	687.456	600.825	546.337	566.791	672.24	604.993
sp|A2AJA9|CI172_MOUSE	Gm996	CI172_MOUSE Uncharacterized protein C9orf172 homolog	229	17	C	UR	1598.66	1507.09	1559.16	1516.48	1581.88	1481.55	1410.16	1600.08	1514.91	1613.23	1451.6	1722.57	1109.18	1869.39	1543.48	1629.42
sp|A2BH40|ARI1A_MOUSE	Arid1a	ARI1A_MOUSE AT-rich interactive domain-containing protein 1A	230	20	C	UR	1323.19	1365.16	1434.85	1419.51	1310.39	1343.07	1183.84	1313.88	1499.61	1326.05	1306.21	1395.28	1397.39	1490.78	1425.43	1488.21
sp|P10107|ANXA1_MOUSE	Anxa1	ANXA1_MOUSE Annexin A1	230	5	C	UR	307.408	336.15	266.322	334.829	305.615	296.707	274.458	324.374	421.673	372.565	437.68	388.794	1357.86	416.463	431.482	385.843
sp|Q7TPW1|NEXN_MOUSE	Nexn	NEXN_MOUSE Nexilin	230	1	C	UR	57.0338	65.3951	54.8508	51.1725	50.229	46.5375	51.1527	52.7168	59.4525	53.2847	60.5109	39.8311	66.3161	35.5128	53.248	54.0969
tr|E9QKH8|E9QKH8_MOUSE	Ctnnd2	E9QKH8_MOUSE Catenin delta-2	231	28	C	UR	1694.72	1714.85	1642.05	1682.27	1681.67	1677.42	1878.84	1629.56	1558.9	1524.31	1607.81	1637.28	1459.47	1884.42	1643.48	1616.03
sp|Q68FH0|PKP4_MOUSE	Pkp4	PKP4_MOUSE Plakophilin-4	231	30	C	UR	1322.73	1314.13	1236.23	1253.46	1393.32	1273.46	1343.67	1266.17	1233.96	1294.73	1381.57	1393.33	1131.97	1442.97	1316	1390.98
sp|Q9JIG4|PPR3F_MOUSE	Ppp1r3f	PPR3F_MOUSE Protein phosphatase 1 regulatory subunit 3F	232	4	C	UR	288.785	363.408	319.436	310.742	304.386	308.551	263.817	294.726	320.118	300.798	314.966	312.956	277.745	318.408	303.738	361.709
sp|Q80X90|FLNB_MOUSE	Flnb	FLNB_MOUSE Filamin-B	233	39	C	UR	3617.91	3506.22	3559.3	3365.55	3503.04	3563.3	3699.96	3642.11	3603.68	3679.84	3552.86	2864.38	5567.21	3309.56	3549.12	3676.18
sp|Q8BTM8|FLNA_MOUSE	Flna	FLNA_MOUSE Filamin-A	233	36	C	UR	3702.83	3559.44	3202.25	3114.55	3479.35	3924.04	3110.99	4071.05	3871.49	3707.6	4026.78	2882.17	3990.32	2881.09	3625.82	3230.99
sp|Q8VHX6|FLNC_MOUSE	Flnc	FLNC_MOUSE Filamin-C	233	8	C	UR	330.689	349.531	361.734	320.712	472.1	381.248	512.215	335.36	294.311	310.538	418.485	294.723	887.419	248.697	294.668	341.166
sp|P43274|H14_MOUSE	Hist1h1e	H14_MOUSE Histone H1.4	234	7	C	UR	547.019	642.385	369.427	631.912	664.888	408.727	603.268	482.065	478.585	658.909	780.543	517.13	658.711	494.88	627.347	519.523
sp|P15864|H12_MOUSE	Hist1h1c	H12_MOUSE Histone H1.2	234	12	C	UR	1944.64	2366.46	1438.36	1931.01	2316.76	1386.12	2173.19	1625.85	1543.78	2218.56	2601.07	1787.74	3039.19	2050.38	2081.79	1995.96
sp|P43276|H15_MOUSE	Hist1h1b	H15_MOUSE Histone H1.5	234	2	C	UR	181.396	180.716	123.417	176.388	255.125	73.6698	111.139	136.708	140.32	213.797	188.503	162.223	219.72	180.699	140.101	154.31
sp|Q5XKN4|JAGN1_MOUSE	Jagn1	JAGN1_MOUSE Protein jagunal homolog 1	235	1	C	UR	256.924	274.186	265.258	287.99	249.799	234.623	238.686	274.956	242.013	252.897	243.728	279.438	263.928	287.018	239.784	224.129
sp|Q8K0V4|CNOT3_MOUSE	Cnot3	CNOT3_MOUSE CCR4-NOT transcription complex subunit 3	236	8	C	UR	600.314	589.023	590.388	611.113	610.73	542.486	580.924	604.923	651.982	572.975	605.574	677.143	561.052	684.874	610.232	588.959
sp|Q8R071|IP3KA_MOUSE	Itpka	IP3KA_MOUSE Inositol-trisphosphate 3-kinase A	237	16	C	UR	1601.71	1503.75	1652.79	1436.77	1495.08	1551.6	1403.85	1905.29	1648.85	1748.89	1316.79	1528.13	1458.88	1537.26	1386.18	1431.16
tr|B2RXC2|B2RXC2_MOUSE	Itpkb	B2RXC2_MOUSE Inositol 1,4,5-trisphosphate 3-kinase B	237	2	C	UR	165.561	192.645	173.468	173.932	206.136	167.922	184.688	149.342	155.372	167.471	190.5	154.414	217.712	167.241	135.874	158.516
sp|Q7TS72|IP3KC_MOUSE	Itpkc	IP3KC_MOUSE Inositol-trisphosphate 3-kinase C	237	2	C	UR	140.105	144.158	151.664	143.485	164.175	134.955	127.268	125.476	132.396	147.936	141.261	144.089	210.106	143.553	129.482	142.239
sp|Q9D0K2|SCOT1_MOUSE	Oxct1	SCOT1_MOUSE Succinyl-CoA:3-ketoacid coenzyme A transferase 1, mitochondrial	238	27	C	UR	3969.53	4061.84	3904.84	3617.19	4131.59	4186.09	4616.14	4241.81	4050.45	4136.41	4272.17	4533.81	4068.46	4408.43	4151.07	4171.72
tr|E9PWI3|E9PWI3_MOUSE	Mcc	E9PWI3_MOUSE Protein Mcc	239	2	C	UR	61.5503	46.7135	66.0448	51.86	56.4401	54.2474	51.3936	62.6894	57.4076	64.5523	56.0755	55.6727	44.7887	56.9202	60.6939	62.1497
tr|B1B0C7|B1B0C7_MOUSE	Hspg2	B1B0C7_MOUSE Basement membrane-specific heparan sulfate proteoglycan core protein	240	38	C	UR	2349.59	2268.6	2213.12	2236.29	2392.72	2409.7	2721.55	2431.66	2217.65	2730.19	2400.65	2092.78	2244.03	2005.27	2219.11	2199.28
sp|P47955|RLA1_MOUSE	Rplp1	RLA1_MOUSE 60S acidic ribosomal protein P1	241	2	C	UR	1314.64	1311.92	1297.8	1308.46	1315.24	1303.14	1367.78	1291.82	1235.18	1243.66	1319.73	1124.43	976.669	1138.1	1344.83	1281.09
sp|Q9WTM5|RUVB2_MOUSE	Ruvbl2	RUVB2_MOUSE RuvB-like 2	242	21	C	UR	1430.1	1493.43	1538.21	1613.34	1550.63	1456.7	1464.13	1472.49	1464.06	1511.68	1548.53	1545.66	1384.12	1587.85	1538.94	1494.3
sp|Q9CZL5|PHS2_MOUSE	Pcbd2	PHS2_MOUSE Pterin-4-alpha-carbinolamine dehydratase 2	243	4	C	UR	204.422	187.524	222.96	201.022	232.562	209.091	226.858	181.813	220.085	191.18	213.415	170.34	214.6	171.657	187.835	184.65
sp|P61458|PHS_MOUSE	Pcbd1	PHS_MOUSE Pterin-4-alpha-carbinolamine dehydratase	243	4	C	UR	149.379	163.168	145.002	172.498	158.359	159.65	133.794	110.959	135.047	131.652	142.101	136.983	123.708	144.098	144.632	155.142
tr|E9PV14|E9PV14_MOUSE	Epb4.1l1	E9PV14_MOUSE Band 4.1-like protein 1 (Fragment)	245	17	C	UR	1208.19	1435.43	1425.09	1358.44	1117.31	1021.83	1103.84	1001.16	1231.55	1094.05	1057.03	969.312	1357.5	960.838	1038.32	1052.43
sp|Q9WV92-2|E41L3_MOUSE	Epb41l3	E41L3_MOUSE Isoform 2 of Band 4.1-like protein 3	245	42	C	UR	3834.31	4138.63	3905.14	4167.4	3790.22	4107.92	3963.67	3831.62	3984.23	3703.62	3793.06	3324.47	3927.81	3356.52	3729.3	3930.75
sp|Q9WV92-8|E41L3_MOUSE	Epb41l3	E41L3_MOUSE Isoform 8 of Band 4.1-like protein 3	245	7	C	UR	725.414	795.099	810.644	835.006	769.586	823.995	757.307	687.7	801.765	788.712	747.67	666.845	907.967	626.094	735.286	746.151
tr|A2AUK5|A2AUK5_MOUSE	Epb4.1l1	A2AUK5_MOUSE Band 4.1-like protein 1	245	45	C	UR	7245.07	7113.39	7399.99	7219.24	7159.23	7539.91	6745.47	7380.6	7610.01	6837.36	7130.06	7416.26	6695.59	7742.03	7488.56	7353.42
sp|O70318|E41L2_MOUSE	Epb41l2	E41L2_MOUSE Band 4.1-like protein 2	245	40	C	UR	7135.54	7760.42	7576.7	7149.04	7244.9	7840.53	7622.57	7559.03	7456.16	7234.92	7456.19	7281.07	6294.47	6795.7	6983.73	7034.94
sp|P48193|41_MOUSE	Epb41	41_MOUSE Protein 4.1	245	27	C	UR	3120.35	2469.86	2566.05	3196.27	2867.93	1919.79	1785.6	3423.44	3273.51	3159.41	2719.97	3310.46	2407.3	2766.68	2894.3	2816.36
sp|Q9D8B3|CHM4B_MOUSE	Chmp4b	CHM4B_MOUSE Charged multivesicular body protein 4b	246	15	C	UR	2023.17	2000.86	2047.54	2142.72	1965.23	2014.25	2128.8	1965.47	2020.65	1932.75	2020.71	1971.23	2111.37	2028.1	1963.03	2108.32
sp|P13595|NCAM1_MOUSE	Ncam1	NCAM1_MOUSE Neural cell adhesion molecule 1	247	42	C	UR	4889.97	5036.52	4478.76	4694.56	4874.95	4907.47	5551.65	4276.37	5039.35	4417.64	4770.24	4603.08	4432.41	4478.41	4760.04	4687.57
sp|P13595-2|NCAM1_MOUSE	Ncam1	NCAM1_MOUSE Isoform 2 of Neural cell adhesion molecule 1	247	1	C	UR	126.394	107.726	125.522	133.432	115	127.319	128.928	114.16	107.32	108.751	111.822	120.529	107.741	138.229	123.827	118.66
sp|P47857|K6PF_MOUSE	Pfkm	K6PF_MOUSE 6-phosphofructokinase, muscle type	248	48	C	UR	5427.46	5866.86	5654.83	5401.41	5937.45	5341.17	5570.08	5567.58	5457.07	5915.88	5674.62	5790.52	4468.5	6384.99	5739.33	5531.91
sp|P12382|K6PL_MOUSE	Pfkl	K6PL_MOUSE 6-phosphofructokinase, liver type	248	36	C	UR	3745.99	3449.44	4037.47	3892.69	3679.37	3851.33	3934.69	3856.05	3664.92	3607.27	3479.69	3343.86	3589.39	3554.92	3652.97	3632.07
sp|Q9WUA3|K6PP_MOUSE	Pfkp	K6PP_MOUSE 6-phosphofructokinase type C	248	34	C	UR	4821.76	4884.88	5265.34	4927.41	4752.97	4975.78	5675.46	5177.5	4834.81	4760.33	4801.81	4425.71	4860.12	4983.25	4919.29	4470.39
sp|P80314|TCPB_MOUSE	Cct2	TCPB_MOUSE T-complex protein 1 subunit beta	249	39	C	UR	5794.75	5799.36	5976.15	5929.21	5768.1	5778.94	5773.46	5756.37	5818.75	5510.52	5532.47	5229.43	5126.53	5457.97	5659.97	5552.2
sp|O08599-2|STXB1_MOUSE	Stxbp1	STXB1_MOUSE Isoform 2 of Syntaxin-binding protein 1	250	46	C	UR	6286.35	6697.27	6321.82	6672.95	6019.34	6298.7	6321.74	5959.09	7460.56	6294	5529.34	6564.84	5708.08	7735.97	5843.13	5635.97
sp|Q64324|STXB2_MOUSE	Stxbp2	STXB2_MOUSE Syntaxin-binding protein 2	250	2	C	UR	42.7559	35.6527	39.0936	30.2512	45.2876	44.9296	36.9584	46.8717	42.8189	44.053	34.245	46.2387	36.5541	34.1189	35.8152	34.0315
sp|Q8R0X7|SGPL1_MOUSE	Sgpl1	SGPL1_MOUSE Sphingosine-1-phosphate lyase 1	251	12	C	UR	906.576	925.439	1005.71	770.111	991.814	979.568	1349.88	827.102	948.29	878.844	1061.89	976.833	981.114	885.675	976.391	973.076
sp|Q9CR57|RL14_MOUSE	Rpl14	RL14_MOUSE 60S ribosomal protein L14	252	4	C	UR	521.614	485.796	475.527	550.721	514.378	523.941	568.285	552.117	493.27	532.392	497.331	550.008	422.647	597.656	556.468	502.59
sp|Q3UKJ7|SMU1_MOUSE	Smu1	SMU1_MOUSE WD40 repeat-containing protein SMU1	253	10	C	UR	1427.99	1520.18	1476.23	1397.35	1472.7	1216.34	1186.89	1473.71	1466.89	1548.03	1401.96	1616.38	1308.21	1651.45	1469.65	1628.83
sp|P16858|G3P_MOUSE	Gapdh	G3P_MOUSE Glyceraldehyde-3-phosphate dehydrogenase	254	60	C	UR	7626.91	7720.82	7710.06	7729.74	7652.27	7889.56	8154.05	7628.23	8062.76	7420.05	7843.37	7610.28	7495.95	7758.96	7742.17	7593.08
sp|Q6ZPS6|AKIB1_MOUSE	Ankib1	AKIB1_MOUSE Ankyrin repeat and IBR domain-containing protein 1	255	5	C	UR	374.472	365.531	358.355	434.531	398.881	392.23	352.565	376.576	396.118	403.048	413.779	378.415	439.427	324.29	417.196	392.505
sp|Q9CZJ2|HS12B_MOUSE	Hspa12b	HS12B_MOUSE Heat shock 70 kDa protein 12B	256	9	C	UR	965.946	990.539	1058.09	1051.67	960.53	977.866	806.378	1009.75	1045.65	1034.3	996.262	1016.03	1019.36	942.285	1026.54	1153.75
sp|Q8K0U4|HS12A_MOUSE	Hspa12a	HS12A_MOUSE Heat shock 70 kDa protein 12A	256	37	C	UR	5427.23	5567.81	5668.78	5499.39	5207.7	5814.4	4544.29	5605.02	5344.71	4824.76	4983.21	4542.05	4828.61	4516.63	5197	5561.21
sp|P56959|FUS_MOUSE	Fus	FUS_MOUSE RNA-binding protein FUS	257	13	C	UR	830.756	874.635	867.185	856.253	875.857	828.69	926.385	866.085	886.105	899.901	866.94	905.674	810.056	1007.47	889.09	902.185
tr|Q8BQ46|Q8BQ46_MOUSE	Taf15	Q8BQ46_MOUSE Protein Taf15	257	4	C	UR	942.979	900.172	929.523	827.841	879.403	919.353	1060.54	877.848	853.79	898.928	785.776	639.767	936.091	886	801.17	754.478
sp|Q3THS6|METK2_MOUSE	Mat2a	METK2_MOUSE S-adenosylmethionine synthase isoform type-2	258	18	C	UR	1380.7	1449.33	1454.74	1356.74	1405.46	1389.34	1532.02	1450.71	1474.8	1372.81	1430.15	1368.89	1353.34	1373.72	1406.3	1366.69
tr|B1ART1|B1ART1_MOUSE	Vps13d	B1ART1_MOUSE Protein Vps13d	259	19	C	UR	1128.14	1072.72	1246.99	968.357	1098.94	1145.61	964.376	1149.05	1126.62	1104.16	1111.61	1063.06	1086	1060.27	1116.06	1120.52
sp|P34928|APOC1_MOUSE	Apoc1	APOC1_MOUSE Apolipoprotein C-I	260	5	C	UR	188.575	72.472	188.672	92.1608	124.653	136.223	104.34	327.024	289.617	220.492	252.182	210.697	101.018	80.7043	147.551	174.368
sp|Q80W04|TMCC2_MOUSE	Tmcc2	TMCC2_MOUSE Transmembrane and coiled-coil domains protein 2	261	9	C	UR	864.073	958.686	863.883	931.297	907.285	857.544	788.824	844.374	919.326	848.229	905.093	799.092	864.454	813.476	900.545	903.547
sp|Q8R310|TMCC3_MOUSE	Tmcc3	TMCC3_MOUSE Transmembrane and coiled-coil domains protein 3	261	1	C	UR	19.4409	23.2867	20.2635	16.9575	17.0147	18.6829	12.2632	18.6907	17.5368	19.2654	15.9725	10.5007	12.8242	13.287	21.289	18.215
sp|Q69ZZ6|TMCC1_MOUSE	Tmcc1	TMCC1_MOUSE Transmembrane and coiled-coil domains protein 1	261	5	C	UR	242.568	228.427	238.146	248.148	230.702	225.673	210.968	222.396	227.978	245.874	214.194	209.62	232.111	207.399	221.818	231.256
sp|Q8BYI9|TENR_MOUSE	Tnr	TENR_MOUSE Tenascin-R	262	46	C	UR	5688.85	5716.28	5676.59	5781.15	5812.33	6155.42	6201.51	5698.19	5661.2	5529.44	6027.92	5454.96	4413.1	5436.06	5778.14	5714.85
sp|Q8C0L9|GPCP1_MOUSE	Gpcpd1	GPCP1_MOUSE Glycerophosphocholine phosphodiesterase GPCPD1	262	6	C	UR	699.447	743.587	813.509	731.796	690.953	704.254	595.735	723.176	746.887	752.893	745.675	668.572	748.422	620.215	691.5	695.318
sp|Q8BWQ6|CP062_MOUSE		CP062_MOUSE UPF0505 protein C16orf62 homolog	263	16	C	UR	1213.79	1195.76	1303.06	1356.37	1346.21	1361.4	977.773	1249.42	1281.83	1158.43	1343.82	1385.1	1302.39	1298.48	1349.3	1580.33
sp|P67778|PHB_MOUSE	Phb	PHB_MOUSE Prohibitin	264	17	C	UR	1788.22	1708.54	1691.68	1615.81	1724.54	1810.81	1989.86	1636.99	1629.22	1731.03	1788.72	1642.19	1618.77	1677.84	1704.25	1679.75
sp|Q6PH08|ERC2_MOUSE	Erc2	ERC2_MOUSE ERC protein 2	265	40	C	UR	3778.35	3547.01	3702.42	3697.76	3524.56	4148.19	4166.84	3886.63	3869.05	3531.57	3757.92	3597.34	3747.41	3721.34	3740.92	3851.55
sp|Q99MI1|RB6I2_MOUSE	Erc1	RB6I2_MOUSE ELKS/Rab6-interacting/CAST family member 1	265	27	C	UR	2235.15	2129.74	2137.05	2350.01	2335.33	1764.55	1851.13	2211.45	2309.82	2313.61	2165.97	2611.56	2118.79	2621.54	2291.72	2387.26
sp|Q6PH08-4|ERC2_MOUSE	Erc2	ERC2_MOUSE Isoform 4 of ERC protein 2	265	1	C	UR	105.603	97.1568	106.776	111.706	99.3335	110.299	108.891	104.161	103.426	89.7403	97.9721	115.566	96.4179	95.8924	95.4185	104.615
sp|Q8BGV8|MID51_MOUSE	Mief1	MID51_MOUSE Mitochondrial dynamics protein MID51	266	3	C	UR	96.9625	82.1686	71.9213	83.7188	77.335	69.5744	67.3614	80.8429	74.9502	87.0093	76.2249	70.5976	83.9137	64.5925	81.1382	73.1778
sp|Q8JZX4|SPF45_MOUSE	Rbm17	SPF45_MOUSE Splicing factor 45	267	16	C	UR	1929.67	1873.44	1945.87	1843.92	1824.12	1715.94	1796.53	1840.73	1984	1944.05	1851.33	2032.95	1840.86	2005.87	1898.24	1803.23
sp|Q6KAR6|EXOC3_MOUSE	Exoc3	EXOC3_MOUSE Exocyst complex component 3	268	14	C	UR	1106.78	1085.15	1097.96	1076.7	1137.31	1131.45	1033.6	1132.92	1057.94	1062.77	1036.54	1101.9	1090.85	1064.83	1099.39	1087.53
sp|E9Q401|RYR2_MOUSE	Ryr2	RYR2_MOUSE Ryanodine receptor 2	269	36	C	UR	4436.17	3940.49	3994.91	3687.79	4077.9	4216.5	4019.44	4564.81	3862.52	4282.15	3725.43	3885.04	3917.81	4293.08	4150.62	3999.07
sp|E9PZQ0|RYR1_MOUSE	Ryr1	RYR1_MOUSE Ryanodine receptor 1	269	5	C	UR	503.527	476.638	519.376	479.466	488.451	494.8	402.488	515.286	459.877	474.477	425.163	536.715	534.141	466.739	479.675	523.151
sp|A2AGL3|RYR3_MOUSE	Ryr3	RYR3_MOUSE Ryanodine receptor 3	269	5	C	UR	396.514	457.285	397.935	296.146	373.287	466.22	464.064	354.279	323.014	397.997	350.079	396.527	446.367	478.446	373.301	353.706
sp|Q8BP40|PPA6_MOUSE	Acp6	PPA6_MOUSE Lysophosphatidic acid phosphatase type 6	270	9	C	UR	1408.1	1216.02	1409.61	1223.51	1140.49	1142.19	1474.29	1398.5	1184.89	1154.48	1245.72	1142.09	857.948	1197.69	1188.35	1011.72
tr|B1AR17|B1AR17_MOUSE	Chd3	B1AR17_MOUSE Protein Chd3	271	4	C	UR	132.677	114.286	127.72	135.176	112.816	127.714	98.1047	124.077	131.222	115.355	131.245	137.875	111.723	127.994	138.863	134.376
sp|A2A8L1|CHD5_MOUSE	Chd5	CHD5_MOUSE Chromodomain-helicase-DNA-binding protein 5	271	9	C	UR	482.98	478.304	494.908	518.071	478.836	452.546	419.373	501.334	500.751	488.719	464.127	514.711	474.008	498.192	500.433	519.826
sp|Q6PDQ2|CHD4_MOUSE	Chd4	CHD4_MOUSE Chromodomain-helicase-DNA-binding protein 4	271	18	C	UR	1621.87	1579.5	1679.84	1657.06	1730.37	1519.51	1256.09	1640.6	1752.22	1754.49	1549.84	1751.86	1601.02	1736.69	1623.12	1795
sp|Q9JIK5|DDX21_MOUSE	Ddx21	DDX21_MOUSE Nucleolar RNA helicase 2	272	19	C	UR	1359.79	1461.96	1300.99	1292.47	1449.82	1325.67	1143.09	1446.01	1528.85	1583.73	1428.39	1562.46	1392.05	1442.63	1417.62	1596.71
sp|Q61056|TRPC1_MOUSE	Trpc1	TRPC1_MOUSE Short transient receptor potential channel 1	272	1	C	UR	56.4635	47.7878	54.7742	58.9765	66.3706	40.3765	60.876	58.9301	62.1719	57.2238	75.1951	83.2111	73.3162	57.6722	57.4383	65.566
sp|Q99MJ9|DDX50_MOUSE	Ddx50	DDX50_MOUSE ATP-dependent RNA helicase DDX50	272	2	C	UR	133.798	108.415	118.962	124.984	126.321	107.279	122.416	126.107	112.122	114.329	121.098	127.895	115.873	139.966	129.428	129.253
tr|D3YZ62|D3YZ62_MOUSE	Myo5a	D3YZ62_MOUSE Unconventional myosin-Va	273	52	C	UR	5556.97	5341.76	5236.88	5018.49	5324.52	5492.08	4685.3	5441.69	5490.97	5277.8	4683.21	5047.27	5032.92	4970.09	5026.58	5205.36
sp|P21271|MYO5B_MOUSE	Myo5b	MYO5B_MOUSE Unconventional myosin-Vb	273	11	C	UR	1191.03	1152.52	1187.76	1080.43	1117.7	1127.89	997.838	1194.29	1128.59	1121.27	974.43	1133.18	856.301	1130.98	1086.39	1121.91
sp|Q9D8L5|CCD91_MOUSE	Ccdc91	CCD91_MOUSE Coiled-coil domain-containing protein 91	274	14	C	UR	1083.96	1087.05	1149.77	1198.6	1148.54	1117.25	1079.47	1353	1488.73	1323.12	1447.51	1077.18	1206.95	1344.49	1018.74	1088.45
sp|O54965|RNF13_MOUSE	Rnf13	RNF13_MOUSE E3 ubiquitin-protein ligase RNF13	275	1	C	UR	15.437	19.1946	23.2433	19.7352	32.2127	24.2416	43.9608	21.8256	17.5645	18.9454	26.4306	19.8895	26.7684	12.7869	21.9871	18.835
sp|E9Q6B2|CC85C_MOUSE	Ccdc85c	CC85C_MOUSE Coiled-coil domain-containing protein 85C	276	8	C	UR	668.57	683.983	628.552	637.629	628.446	551.263	665.55	617.618	645.753	618.627	570.401	547.159	574.431	608.012	574.351	585.256
tr|G3X928|G3X928_MOUSE	Sec23ip	G3X928_MOUSE SEC23-interacting protein	277	23	C	UR	1914.22	2306.21	2277.26	2435.25	2299.15	2217.14	2105.34	2236.02	2000.99	2254.89	2278.22	2267.82	2441.36	2335.63	2323.82	2240.48
sp|Q80Y98|DDHD2_MOUSE	Ddhd2	DDHD2_MOUSE Phospholipase DDHD2	277	12	C	UR	1159.5	1104.25	1157.1	1219.91	1137.9	1135.67	1162.05	1163.06	1096.74	1118.59	1230.24	1180.76	593.918	1181.9	1198.94	1068.12
sp|Q9D7P6|ISCU_MOUSE	Iscu	ISCU_MOUSE Iron-sulfur cluster assembly enzyme ISCU, mitochondrial	278	9	C	UR	1129.58	1155.41	1201.48	1141.32	1117.7	1091.84	1111.3	1017.01	1105.9	1037.29	1067.96	1104.58	1181.71	1099.62	1113.17	1110.67
sp|Q62188|DPYL3_MOUSE	Dpysl3	DPYL3_MOUSE Dihydropyrimidinase-related protein 3	279	28	C	UR	3472.64	3693.03	3846.36	4015.38	3510.91	3842.63	4044.71	3643.91	4476.68	3425.98	3639.65	2966.06	3609.11	2901.45	3540.03	3605.65
sp|O08553|DPYL2_MOUSE	Dpysl2	DPYL2_MOUSE Dihydropyrimidinase-related protein 2	279	61	C	UR	4697.47	4844.6	4889.45	4950.67	4483.9	4868.85	5374.23	4482.28	4773.07	4511.26	4456.52	4114.15	4108.27	4476.17	4442.77	4385.69
tr|Q6P1J1|Q6P1J1_MOUSE	Crmp1	Q6P1J1_MOUSE Crmp1 protein	279	6	C	UR	744.41	728.008	742.774	676.869	533.068	614.979	667.66	573.954	667.144	643.093	394.599	522.939	571.008	741.875	688.766	681.318
sp|O35098|DPYL4_MOUSE	Dpysl4	DPYL4_MOUSE Dihydropyrimidinase-related protein 4	279	27	C	UR	1797.09	1942.39	1742.45	1714.19	1802.75	1787.97	1878.29	1829.88	1836.97	1824.81	1794.77	1901.11	1476.9	1893.61	1759.84	1875.18
sp|P97427|DPYL1_MOUSE	Crmp1	DPYL1_MOUSE Dihydropyrimidinase-related protein 1	279	40	C	UR	4515.44	4453.43	4588.18	4569.53	4479.32	4407.03	4788.05	4692.64	4654.56	4436.9	4387.68	4242.46	3906.76	4425.72	4458.1	4646.87
sp|Q61205|PA1B3_MOUSE	Pafah1b3	PA1B3_MOUSE Platelet-activating factor acetylhydrolase IB subunit gamma	280	9	C	UR	456.355	500.775	483.333	531.103	517.427	437.827	378.781	423.524	475.641	427.769	419.656	475.608	408.651	439.274	422.491	492.266
sp|Q6W8Q3|PC4L1_MOUSE	Pcp4l1	PC4L1_MOUSE Purkinje cell protein 4-like protein 1	281	7	C	UR	1140.83	1035.51	1241.91	902.215	936.213	1081.52	2848.18	1318.17	1351.42	815.934	1131.97	917.689	752.15	803.741	1240.8	885.791
sp|Q8BYM8|SYCM_MOUSE	Cars2	SYCM_MOUSE Probable cysteine--tRNA ligase, mitochondrial	282	10	C	UR	598.961	562.523	679.881	676.404	620.665	611.208	629.93	622.105	648.691	631.522	656.179	584.903	610.133	577.011	634.161	614.296
sp|Q91Z53|GRHPR_MOUSE	Grhpr	GRHPR_MOUSE Glyoxylate reductase/hydroxypyruvate reductase	283	15	C	UR	1794.03	1780.12	1726.22	1743.67	1835.52	1824.3	1765.47	1719.03	1755.48	1717.85	1870.49	1740.22	1555.15	1672	1810.33	1904.4
tr|Q8BLU0|Q8BLU0_MOUSE	Flrt2	Q8BLU0_MOUSE Fibronectin leucine rich transmembrane protein 2	284	2	C	UR	81.6002	64.5473	76.6047	82.6069	68.1893	75.5135	91.6976	76.5653	56.1489	73.5372	93.5683	87.375	65.6608	93.4306	94.2684	72.7879
sp|Q4ACU6|SHAN3_MOUSE	Shank3	SHAN3_MOUSE SH3 and multiple ankyrin repeat domains protein 3	285	37	C	UR	2354.97	2215.31	2336	2196.09	2174.61	2447.45	2565.32	2549.78	2385.73	2271.43	2543.45	2329.54	1776.72	2523.14	2579.08	2459.27
sp|D3YZU1|SHAN1_MOUSE	Shank1	SHAN1_MOUSE SH3 and multiple ankyrin repeat domains protein 1	285	42	C	UR	2836.69	2539.76	2595.18	2609.59	2822.51	2373.09	2220.98	2736.49	2819.11	2948.77	2598.35	3181.15	2527.32	3207.03	2605.21	2825.74
tr|D3YZU4|D3YZU4_MOUSE	Shank1	D3YZU4_MOUSE SH3 and multiple ankyrin repeat domains protein 1	285	2	C	UR	61.7162	41.7998	53.4359	64.1294	62.8042	48.4254	48.2123	54.8553	55.3232	53.6827	44.6639	46.0558	41.521	57.2415	57.3412	57.3885
sp|Q80Z38|SHAN2_MOUSE	Shank2	SHAN2_MOUSE SH3 and multiple ankyrin repeat domains protein 2	285	38	C	UR	2913.05	2334.94	2682.39	2559.49	2598.62	2782.34	2730.66	2788.3	2829.14	2767.88	2623.42	2929.8	2220.84	3104.13	2675.62	2638.77
sp|P28663|SNAB_MOUSE	Napb	SNAB_MOUSE Beta-soluble NSF attachment protein	286	40	C	UR	4345.71	4678.27	4624.98	4492.93	4659.5	5163.88	4526.86	4529.77	4495.41	4362.92	4542.93	4726.22	3843.4	4958.43	4707.11	4960.64
sp|Q9DB05|SNAA_MOUSE	Napa	SNAA_MOUSE Alpha-soluble NSF attachment protein	286	22	C	UR	1786.85	1911.2	1973.37	1819.67	1963.46	1882.88	1876.08	1845.53	1873.09	1822.89	1935.16	1766.03	1512.05	1799.29	1892.09	1915.58
tr|Q6TA13|Q6TA13_MOUSE	Kif1a	Q6TA13_MOUSE Kinesin-like protein KIF1A	287	25	C	UR	1358.83	1423.82	1494.35	1424.07	1448.25	1379.86	1214.84	1402.4	1365.78	1360.2	1400.72	1396.9	1380.9	1405.67	1367.78	1392.49
tr|E9Q4K7|E9Q4K7_MOUSE	Kif13b	E9Q4K7_MOUSE Protein Kif13b	287	7	C	UR	354.596	362.84	360.187	338.866	384.194	390.091	342.392	367.816	377.721	360.959	371.124	336.567	402.281	272.783	322.576	385.423
sp|Q60575|KIF1B_MOUSE	Kif1b	KIF1B_MOUSE Kinesin-like protein KIF1B	287	10	C	UR	1255.91	1271.03	1233.63	1234.82	1227.68	1210	1042.75	1214.02	1193.18	1218.23	1109.81	1145.69	1114.11	1188.85	1145.66	1144.12
sp|O35071|KIF1C_MOUSE	Kif1c	KIF1C_MOUSE Kinesin-like protein KIF1C	287	7	C	UR	663.262	698.828	649.783	682.671	728.345	717.344	622.929	670.06	700.215	688.582	667.085	677.863	791.226	649.649	647.099	686.592
sp|Q9EQW7|KI13A_MOUSE	Kif13a	KI13A_MOUSE Kinesin-like protein KIF13A	287	2	C	UR	39.6482	41.3856	42.5586	44.5233	48.9466	34.616	37.5074	36.4271	43.572	41.4786	39.4479	41.1003	43.4751	45.3641	39.1078	39.7111
sp|Q8BVI4|DHPR_MOUSE	Qdpr	DHPR_MOUSE Dihydropteridine reductase	288	26	C	UR	3051.41	3765.47	3501.56	3549.95	3889.27	4255.05	5379.3	3268.1	3191.37	3303.71	3972.04	3004.45	3021.15	3349.26	3397.46	3426.61
sp|Q9Z0H4|CELF2_MOUSE	Celf2	CELF2_MOUSE CUGBP Elav-like family member 2	289	7	C	UR	699.073	621.138	697.364	636.216	601.592	655.762	721.51	698.363	686.124	660.96	591.645	645.125	593.068	658.401	646.565	669.695
sp|P28659|CELF1_MOUSE	Celf1	CELF1_MOUSE CUGBP Elav-like family member 1	289	7	C	UR	1447.16	1408.76	1508.51	1389.72	1419.38	1449.53	1306.51	1576.12	1595.83	1467.22	1475.19	1498.06	1441.03	1466.83	1525.3	1578.06
tr|S4R2U1|S4R2U1_MOUSE	Celf2	S4R2U1_MOUSE CUGBP Elav-like family member 2 (Fragment)	289	1	C	UR	64.1215	46.5164	88.3621	84.9543	67.8943	90.6531	44.03	79.9741	91.9355	80.6802	66.0798	85.2582	30.986	74.3825	89.0371	105.468
sp|Q80YR4|ZN598_MOUSE	Znf598	ZN598_MOUSE Zinc finger protein 598	290	4	C	UR	244.859	237.569	264.425	265.996	245.574	231.955	226.495	257.631	253.84	253.719	240.34	264.536	213.399	267.889	259.51	246.353
sp|Q9DB15|RM12_MOUSE	Mrpl12	RM12_MOUSE 39S ribosomal protein L12, mitochondrial	291	5	C	UR	544.691	545.412	600.557	542.88	516.528	606.349	574.786	575.403	634.242	502.394	548.03	588.787	484.997	529.022	560.646	598.999
sp|Q8C8T8|TSR2_MOUSE	Tsr2	TSR2_MOUSE Pre-rRNA-processing protein TSR2 homolog	292	6	C	UR	744.098	719.125	752.77	783.944	760.592	810.034	864.031	732.787	829.23	727.245	917.871	857.815	737.751	1025.88	932.578	881.869
sp|P58854|GCP3_MOUSE	Tubgcp3	GCP3_MOUSE Gamma-tubulin complex component 3	293	12	C	UR	1171.41	1243.03	1218.45	1132.29	1204.29	1182.53	1106.15	1140.34	1131.5	1153.51	1109.04	1128.84	1012.76	1159.63	1135.63	1219.33
sp|Q61035|SYHC_MOUSE	Hars	SYHC_MOUSE Histidine--tRNA ligase, cytoplasmic	294	22	C	UR	1724.8	2032.05	2021.48	2110.82	2085.92	1964.67	1688.94	1769.82	1874.86	1914.55	2215.31	2347.77	2364.92	2411.72	2229.63	2360.08
sp|Q99KK9|SYHM_MOUSE	Hars2	SYHM_MOUSE Probable histidine--tRNA ligase, mitochondrial	294	7	C	UR	334.644	328.403	325.995	348.815	350.551	315.618	334.446	327.476	361.825	349.274	357.092	356.904	319.234	351.213	359.331	354.603
sp|Q7TQH0-2|ATX2L_MOUSE	Atxn2l	ATX2L_MOUSE Isoform 2 of Ataxin-2-like protein	295	20	C	UR	1341.71	1321.82	1382.19	1343.76	1311.42	1251.16	1338.37	1309.02	1313.57	1307.65	1205.6	1280.09	1244.14	1330.32	1220.45	1149.25
sp|O70305|ATX2_MOUSE	Atxn2	ATX2_MOUSE Ataxin-2	295	19	C	UR	1333.13	1332.07	1369.46	1336.88	1252.46	1296.7	1337.98	1259.49	1332.93	1258.15	1302.94	1308.67	1321.78	1297.15	1301.92	1281.74
sp|Q9DBR1|XRN2_MOUSE	Xrn2	XRN2_MOUSE 5'-3' exoribonuclease 2	296	13	C	UR	943.842	941.701	998.541	967.999	943.59	873.659	765.038	970.63	1011.31	963.05	1015.11	1147.68	954.855	1086.28	1059.41	1112.47
sp|Q8CIG9|FBXL8_MOUSE	Fbxl8	FBXL8_MOUSE F-box/LRR-repeat protein 8	297	1	C	UR	126.309	139.286	134.169	128.64	132.024	121.428	108.708	131.271	115.223	123.497	144.968	131.034	113.871	125.535	130.394	144.474
sp|Q8BL66|EEA1_MOUSE	Eea1	EEA1_MOUSE Early endosome antigen 1	298	44	C	UR	4743.72	4978.19	4928.77	5104.96	4727.26	5043.64	5413.82	4785.09	4984.73	4622.44	4936.46	5022.15	5247.61	5262.89	4924.05	4768.34
sp|P84086|CPLX2_MOUSE	Cplx2	CPLX2_MOUSE Complexin-2	299	10	C	UR	2389.29	2393.59	2239.12	2193.38	2159	2626.95	2755.63	2471.3	2161.94	2359.7	2607.55	2231.59	2137.84	2916.12	2983.36	2206.71
sp|P63040|CPLX1_MOUSE	Cplx1	CPLX1_MOUSE Complexin-1	299	25	C	UR	1993.38	1973.94	2040.36	1887.46	1822.92	1798.42	2083.44	1869.89	1932.73	1857.55	2088.89	1873.49	1978.43	1911.27	2133.4	1958.31
sp|Q9WV34|MPP2_MOUSE	Mpp2	MPP2_MOUSE MAGUK p55 subfamily member 2	300	32	C	UR	3327.96	3055.57	3312.89	3024.9	3183.09	2945.15	3075.8	3546.21	3337.28	3381.02	3226.55	3918.39	2820.12	4065.93	3297.5	3265.38
sp|Q9JLB0|MPP6_MOUSE	Mpp6	MPP6_MOUSE MAGUK p55 subfamily member 6	300	21	C	UR	1778.51	1777.86	1828.07	1879.29	1924.03	1818.79	1709.21	1632.52	1779	1748.16	1814.54	1867.61	1903.34	1779.85	1776.89	1905.57
sp|Q9JLB0-2|MPP6_MOUSE	Mpp6	MPP6_MOUSE Isoform Alpha of MAGUK p55 subfamily member 6	300	2	C	UR	694.183	675.37	659.305	660.452	689.552	695.944	657.93	642.372	653.632	618.133	641.975	598.953	601.977	647.163	656.356	666.702
sp|Q0KK55|VKIND_MOUSE	Kndc1	VKIND_MOUSE Protein very KIND	301	6	C	UR	199.896	243.151	202.17	231.674	234.5	220.495	169.474	189.755	242.134	210.765	211.44	235.706	281.999	237.707	241.268	247.642
sp|P07934|PHKG1_MOUSE	Phkg1	PHKG1_MOUSE Phosphorylase b kinase gamma catalytic chain, skeletal muscle/heart isoform	302	4	C	UR	332.367	317.187	314.504	339.574	327.274	283.604	274.799	317.919	315.619	369.429	319.358	351.249	269.688	342.835	311.046	296.478
sp|Q9DB30|PHKG2_MOUSE	Phkg2	PHKG2_MOUSE Phosphorylase b kinase gamma catalytic chain, liver/testis isoform	302	1	C	UR	64.8809	65.8343	84.2893	85.107	83.8993	74.2994	54.2512	75.6872	87.8307	73.7894	82.1477	82.6342	84.917	73.0557	62.7815	84.925
sp|O08784|TCOF_MOUSE	Tcof1	TCOF_MOUSE Treacle protein	303	18	C	UR	1178.67	1158.14	1228.95	1192.63	1072.83	1044.84	1185.53	1125.83	1195.75	1110.63	1159.99	1352.62	1192.94	1387.75	1216.06	1244.1
tr|Q9CQX6|Q9CQX6_MOUSE	Gm16286	Q9CQX6_MOUSE MCG141091, isoform CRA_a	304	5	C	UR	215.617	220.351	216.716	219.88	225.539	206.122	235.435	202.323	200.672	215.432	198.664	206.981	220.058	192.116	178.815	174.534
sp|Q9QY36|NAA10_MOUSE	Naa10	NAA10_MOUSE N-alpha-acetyltransferase 10	304	10	C	UR	722.239	689.366	736.836	752.575	714.881	734.688	717.333	732.154	729.006	703.151	739.731	753.482	810.059	742.51	743.146	760.82
sp|Q9CR29|CCD43_MOUSE	Ccdc43	CCD43_MOUSE Coiled-coil domain-containing protein 43	305	8	C	UR	566.848	515.686	622.315	594.001	575.838	629.724	652.565	559.064	615.607	557.296	598.318	541.801	448.618	474.036	549.044	521.806
sp|Q91YD9|WASL_MOUSE	Wasl	WASL_MOUSE Neural Wiskott-Aldrich syndrome protein	306	7	C	UR	834.112	827.227	855.247	847.621	743.448	851.047	794.374	826.411	859.204	814.932	727.782	745.307	819.354	789.923	773.137	724.666
sp|Q6ZPJ3|UBE2O_MOUSE	Ube2o	UBE2O_MOUSE Ubiquitin-conjugating enzyme E2 O	307	26	C	UR	2988.38	2936.79	3097.32	3076.86	2853.7	2938.57	2584.48	2978.12	3044.14	3061.81	2588.21	2661.01	2571.06	2635.02	2750.36	2779.67
sp|O54784|DAPK3_MOUSE	Dapk3	DAPK3_MOUSE Death-associated protein kinase 3	309	6	C	UR	493.976	490.529	488.278	437.75	480.945	443.704	408.645	492.441	457.807	505.044	459.645	411.315	551.348	397.353	466.389	450.56
sp|Q8BRK9|MA2A2_MOUSE	Man2a2	MA2A2_MOUSE Alpha-mannosidase 2x	310	4	C	UR	160.673	158.736	149.866	148.754	143.153	156.434	160.733	159.028	157.415	176.12	164.979	155.274	136.389	154.588	144.427	148.111
sp|Q9QY01|ULK2_MOUSE	Ulk2	ULK2_MOUSE Serine/threonine-protein kinase ULK2	311	4	C	UR	171.041	147.272	176.006	166.757	158.276	186.803	151.688	171.648	164.435	152.484	138.722	162.44	148.85	154.674	160.126	165.91
sp|Q8CGC7|SYEP_MOUSE	Eprs	SYEP_MOUSE Bifunctional glutamate/proline--tRNA ligase	312	39	C	UR	4088.64	4035.84	3920.71	3752.26	4078.04	4129.72	3638.92	4150.99	3937.69	3939.2	3851.5	3793.75	4025.77	4553.66	4394.76	4101.66
tr|Q8BML9|Q8BML9_MOUSE	Qars	Q8BML9_MOUSE Glutaminyl-tRNA synthetase	312	18	C	UR	1564.47	1608.25	1485.79	1408.07	1667.75	1531.44	1338.37	1577.2	1475.23	1634.72	1538.57	1544.79	1574.37	1718.43	1685.7	1608.75
sp|P50428|ARSA_MOUSE	Arsa	ARSA_MOUSE Arylsulfatase A	313	4	C	UR	226.561	201.904	213.224	291.855	313.914	293.302	353.881	217.424	220.685	211.68	327.11	270.33	305.297	237.262	240.774	241.475
sp|Q571E4|GALNS_MOUSE	Galns	GALNS_MOUSE N-acetylgalactosamine-6-sulfatase	313	1	C	UR	29.8785	22.8172	23.8009	25.2885	28.3775	28.189	28.8867	30.4264	24.7442	24.0747	29.8965	26.8324	71.3105	24.94	29.0379	26.5144
sp|Q80Y81|RNZ2_MOUSE	Elac2	RNZ2_MOUSE Zinc phosphodiesterase ELAC protein 2	314	2	C	UR	74.9458	80.6849	86.1078	68.3893	79.1222	74.0562	82.6124	73.8114	73.8813	67.7793	81.6884	71.303	53.7204	71.907	74.2054	63.6819
sp|Q78T54|VMA21_MOUSE	Vma21	VMA21_MOUSE Vacuolar ATPase assembly integral membrane protein Vma21	315	2	C	UR	151.935	159.972	175.397	137.623	140.613	151.606	156.576	139.754	125.631	168.817	135.372	164.236	106.497	139.098	126.292	154.03
sp|Q7TQF7|AMPH_MOUSE	Amph	AMPH_MOUSE Amphiphysin	316	38	C	UR	3680.77	3689.8	3713.85	3654.69	3481.1	3827.1	4098.28	3758.02	3686.92	3524.77	3672.08	3326.39	3479.67	3824.59	3623.03	3484.88
sp|O08539|BIN1_MOUSE	Bin1	BIN1_MOUSE Myc box-dependent-interacting protein 1	316	35	C	UR	3657.99	3665.04	3818.46	3901.65	3381.51	3753.09	3571.8	3704.75	3692.07	3782.75	3909.57	3451.72	3954.46	3381.25	3758.58	3629.38
tr|S4R270|S4R270_MOUSE	Bin2	S4R270_MOUSE Bridging integrator 2	316	6	C	UR	331.154	261.833	305.7	291.623	230.387	263.533	262.386	329.867	317.829	305.617	273.023	297.629	275.304	260.421	304.626	266.767
sp|O08539-2|BIN1_MOUSE	Bin1	BIN1_MOUSE Isoform 2 of Myc box-dependent-interacting protein 1	316	2	C	UR	50.6561	56.1793	54.5502	59.7845	48.7666	44.4203	42.0165	50.3257	54.0956	40.2111	51.8813	35.3475	76.8243	35.2304	44.6066	47.9946
sp|Q7TMY8|HUWE1_MOUSE	Huwe1	HUWE1_MOUSE E3 ubiquitin-protein ligase HUWE1	317	34	C	UR	2211.83	2312.64	2330.46	2257.92	2209.7	2152.8	1959.92	2284.86	2246.01	2231.62	2181.98	2256.01	2276.92	2364.23	2309.64	2315
sp|Q80YT7|MYOME_MOUSE	Pde4dip	MYOME_MOUSE Myomegalin	318	2	C	UR	24.8362	27.615	29.6733	32.6396	32.2008	29.4381	25.0953	27.3434	27.725	27.4261	27.3765	22.9358	29.9208	22.9523	27.0417	27.3775
tr|E9PV26|E9PV26_MOUSE	BC068157	E9PV26_MOUSE Protein BC068157	319	11	C	UR	938.549	870.935	921.599	1020.22	898.151	976.485	1091.01	964.218	1017.8	905.846	1101.02	1074.79	813.016	1262.92	1182.86	961.467
sp|Q6PB44|PTN23_MOUSE	Ptpn23	PTN23_MOUSE Tyrosine-protein phosphatase non-receptor type 23	320	34	C	UR	3278.14	3458.17	3477.05	3347.78	3551.04	3395.71	3104.88	3366.95	3425.71	3313.43	3307.99	3419.9	3210.89	3443.73	3220.73	3226.3
sp|P28740|KIF2A_MOUSE	Kif2a	KIF2A_MOUSE Kinesin-like protein KIF2A	321	29	C	UR	2737.96	2734.9	2813.86	2669.48	2597.5	2828.1	2436.42	2594.77	2737.26	2569.87	2444.64	2411.42	2581	2532.09	2632.77	2664.2
sp|P62852|RS25_MOUSE	Rps25	RS25_MOUSE 40S ribosomal protein S25	322	3	C	UR	370.785	385.972	385.322	426.185	378.907	422.954	440.12	381.549	346.041	353.508	360.513	366.692	420.222	407.768	370.883	356.22
sp|Q6PB66|LPPRC_MOUSE	Lrpprc	LPPRC_MOUSE Leucine-rich PPR motif-containing protein, mitochondrial	323	39	C	UR	4752.6	4916	5107.11	4983.52	4987.78	5106.78	4320.09	4722.37	4530.33	4545.34	4753.89	4734.82	4739.61	4649.46	4862.81	4818.14
sp|E9PVD3|PCD16_MOUSE	Dchs1	PCD16_MOUSE Protocadherin-16	324	5	C	UR	189.661	211.713	164.52	162.682	210.164	164.09	136.138	189.126	193.088	198.478	181.889	182.75	161.882	178.726	165.447	199.538
sp|O35954|PITM1_MOUSE	Pitpnm1	PITM1_MOUSE Membrane-associated phosphatidylinositol transfer protein 1	325	26	C	UR	2227.94	2370.65	2218.54	2268.71	2337.68	2117.59	1736.94	2258.28	2267.42	2381.14	2291.56	2509.11	1727.29	2474.46	2355.58	2601.32
sp|Q6ZPQ6|PITM2_MOUSE	Pitpnm2	PITM2_MOUSE Membrane-associated phosphatidylinositol transfer protein 2	325	23	C	UR	1780.63	1715.6	1760.42	1494.42	1675.95	1748.23	1731.37	1891.17	1732.74	1752.91	1705.73	1741.34	1457.22	2020.53	1770.36	1731.34
sp|Q8BWT1|THIM_MOUSE	Acaa2	THIM_MOUSE 3-ketoacyl-CoA thiolase, mitochondrial	326	23	C	UR	2772.42	2968.79	3091.79	2767.37	3369.25	3118.06	3489.34	2899.84	3200.17	3123.53	3163.8	2951.76	2955.76	3125.22	3095.49	3259.86
sp|Q60996-2|2A5G_MOUSE	Ppp2r5c	2A5G_MOUSE Isoform 1 of Serine/threonine-protein phosphatase 2A 56 kDa regulatory subunit gamma isoform	327	11	C	UR	705.276	887.015	795.047	684.618	768.891	824.784	815.773	713.266	695.888	711.426	760.655	704.034	766.914	805.285	733.577	725.616
sp|Q60996-3|2A5G_MOUSE	Ppp2r5c	2A5G_MOUSE Isoform 3 of Serine/threonine-protein phosphatase 2A 56 kDa regulatory subunit gamma isoform	327	3	C	UR	95.8729	103.122	97.2706	105.862	98.5689	121.309	73.8317	102.937	96.1403	97.1789	90.4541	95.2302	97.3826	104.898	93.7525	97.5123
sp|Q61151|2A5E_MOUSE	Ppp2r5e	2A5E_MOUSE Serine/threonine-protein phosphatase 2A 56 kDa regulatory subunit epsilon isoform	327	8	C	UR	1804.6	1937.08	1741.17	1588.55	1607.85	1766.54	1597.94	1819.09	1731.31	1634.03	1592.03	1646.48	1472.54	1984.21	1771.91	1778.36
tr|Q91V89|Q91V89_MOUSE	Ppp2r5d	Q91V89_MOUSE Protein Ppp2r5d	327	16	C	UR	1123.66	1171.36	1084.53	1116.86	1059.09	1072.08	1109.42	1151.07	1080.99	1048.5	1075.72	1080.83	933.199	1199.41	1154.7	1054.99
sp|Q91ZX7|LRP1_MOUSE	Lrp1	LRP1_MOUSE Prolow-density lipoprotein receptor-related protein 1	328	43	C	UR	4495.33	4666.92	4206.35	4555.61	4904.37	4649.32	4962.62	4563.02	4522.26	4818.24	5028.23	4788.24	3898.88	4582.99	4863.25	4792.87
sp|Q9JI18|LRP1B_MOUSE	Lrp1b	LRP1B_MOUSE Low-density lipoprotein receptor-related protein 1B	328	17	C	UR	1230.54	1237.07	1290.17	1259.77	1243.21	1396.83	1365.07	1324.43	1241.77	1221.29	1223.01	1152.3	1071.03	996.851	1203.44	1176.69
sp|Q99JY0|ECHB_MOUSE	Hadhb	ECHB_MOUSE Trifunctional enzyme subunit beta, mitochondrial	329	34	C	UR	3522.47	3959.8	3669.6	3670.68	4154.74	3757.48	3733.12	3600.29	3807.03	3723.03	3843.15	3673.72	4163.86	3404.38	3533.07	3757.05
sp|Q9EPK7|XPO7_MOUSE	Xpo7	XPO7_MOUSE Exportin-7	330	25	C	UR	1536.64	1523.13	1658.73	1545.97	1513.34	1573.11	1327.81	1578.82	1511.82	1492.04	1391.96	1524.16	1361.11	1566.52	1508.26	1586.68
sp|O54828|RGS9_MOUSE	Rgs9	RGS9_MOUSE Regulator of G-protein signaling 9	331	8	C	UR	498.82	701.927	625.748	642.298	748.674	765.696	763.851	837.865	695.945	719.71	764.769	277.535	579.934	290.331	792.538	678.363
sp|Q5HZG4|TAF3_MOUSE	Taf3	TAF3_MOUSE Transcription initiation factor TFIID subunit 3	332	1	C	UR	15.8267	15.6342	13.885	16.7273	20.9384	13.7756	9.06509	17.2569	19.782	12.9007	18.0782	14.4742	17.0649	19.7488	17.7344	15.926
sp|P61202|CSN2_MOUSE	Cops2	CSN2_MOUSE COP9 signalosome complex subunit 2	333	18	C	UR	3055.53	3364.38	3190.34	3137.26	3179.37	3023.26	3053.35	3123.24	3011.06	3078.71	3115.62	2795.55	2615.2	3056.1	3019.63	2857.73
sp|Q6NZJ6|IF4G1_MOUSE	Eif4g1	IF4G1_MOUSE Eukaryotic translation initiation factor 4 gamma 1	334	33	C	UR	4714.27	4638.6	5022.12	4995.97	4818.8	4827.14	3907.25	4810	4838.58	4701.36	4510.1	4881.23	5518.31	4884.34	4709.14	5077.23
tr|E9PVC5|E9PVC5_MOUSE	Eif4g1	E9PVC5_MOUSE Eukaryotic translation initiation factor 4 gamma 1	334	1	C	UR	36.7544	41.812	41.9002	42.5989	39.903	41.772	32.4186	41.4872	50.8429	43.9714	43.3651	35.961	48.0217	44.5774	37.0551	45.9559
sp|Q80XI3|IF4G3_MOUSE	Eif4g3	IF4G3_MOUSE Eukaryotic translation initiation factor 4 gamma 3	334	31	C	UR	2726.75	2699.65	2731.18	2677.5	2528.69	2579.46	2304.38	2886.16	2799.07	2752.63	2555.68	2938.01	2471.87	3005.96	2723.48	2779.01
sp|Q80XI3-2|IF4G3_MOUSE	Eif4g3	IF4G3_MOUSE Isoform 2 of Eukaryotic translation initiation factor 4 gamma 3	334	1	C	UR	46.958	51.0186	54.5564	54.0786	53.2862	49.0001	40.2676	62.2579	53.9032	46.1047	50.0364	51.2187	54.5973	66.8738	48.5747	43.9884
sp|P59281-2|RHG39_MOUSE	Arhgap39	RHG39_MOUSE Isoform 2 of Rho GTPase-activating protein 39	335	19	C	UR	2020.66	1900.5	1928.9	1869.9	1950.69	2011.83	1878.77	2021.04	2003.02	1983.3	1788.93	1843.44	1643.6	1790.15	1927.47	1958.34
tr|Q3V2R3|Q3V2R3_MOUSE	Chn2	Q3V2R3_MOUSE Beta-chimaerin	336	6	C	UR	455.532	478.775	427.818	529.343	604.941	201.124	151.385	442.5	482.577	550.638	482.356	795.276	495.891	801.465	473.758	572.711
sp|Q9D924|ISCA1_MOUSE	Isca1	ISCA1_MOUSE Iron-sulfur cluster assembly 1 homolog, mitochondrial	337	5	C	UR	442.053	456.714	453.093	437.637	436.535	448.986	480.825	453.953	470.664	424.247	433.219	469.899	361.329	484.604	484.905	425.884
tr|B1AQX6|B1AQX6_MOUSE	Srcin1	B1AQX6_MOUSE SRC kinase-signaling inhibitor 1	338	65	C	UR	5899.37	5548.48	5513.04	5709	5581.35	6025.19	5868.1	6061.83	5973.58	5815.92	5660.18	5860.53	5057.33	5987.42	5737.43	5634.72
sp|Q8BG32|PSD11_MOUSE	Psmd11	PSD11_MOUSE 26S proteasome non-ATPase regulatory subunit 11	339	26	C	UR	3811.29	4096.6	3867.59	3699.4	3745.39	3769.97	3595.28	3915.81	3764.97	3686.93	3749.9	3872.85	3708.83	4202.42	3935.48	3956.86
sp|Q3UHK6-3|TEN4_MOUSE	Tenm4	TEN4_MOUSE Isoform 3 of Teneurin-4	340	29	C	UR	2919.01	2653.63	2783.55	2801.7	2849.33	3193.19	3186.94	2716.72	2823.09	2680.82	2824.35	2798.49	2379.53	2754.07	2910.01	2771.19
sp|Q9WTS6|TEN3_MOUSE	Tenm3	TEN3_MOUSE Teneurin-3	340	10	C	UR	239.215	197.653	249.45	245.05	209.926	238.422	273.425	239.678	224.459	233.587	235.731	200.744	190.339	217.908	264.461	221.611
sp|Q9WTS5|TEN2_MOUSE	Tenm2	TEN2_MOUSE Teneurin-2	340	14	C	UR	784.005	695.292	753.603	777.986	735.217	809.322	835.54	752.691	762.461	776.237	860.395	719.521	598.955	705.795	837.674	872.28
sp|Q9WTS4|TEN1_MOUSE	Tenm1	TEN1_MOUSE Teneurin-1	340	14	C	UR	579.046	508.749	543.678	576.589	562.023	578.48	544.083	559.411	503.513	545.251	526.295	536.741	429.322	525.164	512.018	517.706
tr|Q9D6D0|Q9D6D0_MOUSE	Slc25a27	Q9D6D0_MOUSE Protein Slc25a27	341	6	C	UR	370.774	334.933	277.997	284.945	337.713	362.925	393.879	288.819	248.247	344.342	337.085	309.754	244.291	299.389	311.239	292.963
sp|Q9JL62|GLTP_MOUSE	Gltp	GLTP_MOUSE Glycolipid transfer protein	342	17	C	UR	2380.09	2623.8	2723.63	2476.03	2300.64	2051.79	1600.76	2307.5	2425.12	2289.71	2157.41	1458.01	2858.19	1513.85	2134.29	2237.75
sp|Q8BGZ4|CDC23_MOUSE	Cdc23	CDC23_MOUSE Cell division cycle protein 23 homolog	343	9	C	UR	806.805	784.9	830.897	844.768	852.28	839.921	706.287	810.875	840.07	808.99	881.386	865.156	768.677	768.67	882.006	934.358
sp|Q6PAK3|ANM8_MOUSE	Prmt8	ANM8_MOUSE Protein arginine N-methyltransferase 8	344	14	C	UR	1881.61	1956.06	1963.8	1817.38	1900.51	1854.34	2126.96	1993.16	1823.84	1960.3	2031.65	2174.08	1666.2	2520.87	2053.31	1922.04
sp|Q9JIF0|ANM1_MOUSE	Prmt1	ANM1_MOUSE Protein arginine N-methyltransferase 1	344	10	C	UR	1936.52	2069.25	2139.59	2212.87	2131.43	2202.83	2058.29	2095.29	2143.38	2234.08	2323.6	2399.99	2000.71	2223.85	2251.34	2398.76
sp|Q7TT37|ELP1_MOUSE	Ikbkap	ELP1_MOUSE Elongator complex protein 1	345	17	C	UR	1087.74	1161.36	1143.25	1202.59	1229.15	1210.15	941.81	1154.47	1159.05	1143.79	1092.98	1199.25	1034.64	1069.61	1166.86	1244.56
tr|E9QNN1|E9QNN1_MOUSE	Dhx9	E9QNN1_MOUSE ATP-dependent RNA helicase A	346	28	C	UR	2666.58	2765.65	2857.99	2785.16	2718.5	2443.65	2186.48	2302.67	2308.2	2759.72	2631.76	2983.64	2873.16	3051.06	2765.1	2960.74
sp|Q8K394|PLCL2_MOUSE	Plcl2	PLCL2_MOUSE Inactive phospholipase C-like protein 2	347	26	C	UR	2680.99	2660.58	2686.65	2653.59	2684.27	2949.33	2458.86	2711.88	2625.19	2674.41	2527.36	2711.56	2272.96	2683.04	2611.19	2756.37
sp|P32921-2|SYWC_MOUSE	Wars	SYWC_MOUSE Isoform 2 of Tryptophan--tRNA ligase, cytoplasmic	348	27	C	UR	2819.57	2885.88	2925.24	2750.82	2911.74	2920.93	2741.6	2619.79	2690.44	2724.3	2550.16	2461.03	2982.55	2772.36	2651.56	2569.59
sp|Q8BU33|ILVBL_MOUSE	Ilvbl	ILVBL_MOUSE Acetolactate synthase-like protein	349	3	C	UR	67.8731	71.5631	54.9119	54.3601	69.4623	52.2187	56.1134	58.2324	50.9702	58.0229	64.6162	59.561	74.6455	59.8896	56.2274	72.5956
sp|Q9QXA7|TRI44_MOUSE	Trim44	TRI44_MOUSE Tripartite motif-containing protein 44	350	3	C	UR	114.605	122.836	112.123	105.426	101.002	108.728	119.076	111.028	113.991	112.992	105.605	108.608	99.455	122.895	104.077	95.6126
sp|Q02257|PLAK_MOUSE	Jup	PLAK_MOUSE Junction plakoglobin	351	12	C	UR	439.715	590.067	431.826	386.027	559.715	408.104	450.671	532.175	437.923	525.959	437.182	515.352	2467.98	436.319	472.169	434.566
sp|Q02248|CTNB1_MOUSE	Ctnnb1	CTNB1_MOUSE Catenin beta-1	351	39	C	UR	4195.16	4052.25	3988.32	4034.19	4306.42	4359.6	4347.5	4118.18	3889.94	3998.51	4270.65	4168.36	3576.39	4287.59	4263.85	4335.05
sp|O35643|AP1B1_MOUSE	Ap1b1	AP1B1_MOUSE AP-1 complex subunit beta-1	352	41	C	UR	7044.81	7085.8	7292.6	7152.72	7137.3	7839.9	6075.24	7305.02	7278.65	7139.9	6878.74	7390.68	6792.94	7242.4	6955.06	7605.04
sp|Q9DBG3|AP2B1_MOUSE	Ap2b1	AP2B1_MOUSE AP-2 complex subunit beta	352	39	C	UR	4996.19	5173.69	5195.43	4664.09	5017.83	5719.74	4560.28	4897.67	4769.53	4833.89	4867.35	4996.46	4520.06	5451.28	4929.58	5422.07
sp|P19096|FAS_MOUSE	Fasn	FAS_MOUSE Fatty acid synthase	353	52	C	UR	4442.01	5017.79	4708.35	4694.32	4938.62	4849.24	4275.53	4866.57	4807.12	4702.41	4132.06	3975.15	4321.22	3894.79	4090.53	4293.3
sp|Q8BGD5|CPT1C_MOUSE	Cpt1c	CPT1C_MOUSE Carnitine O-palmitoyltransferase 1, brain isoform	354	8	C	UR	298.987	311.94	258.537	285.706	280.951	296.053	290.68	263.075	266.828	297.965	296.992	291.004	232.026	285.729	301.177	305.095
sp|Q6ZWR6-4|SYNE1_MOUSE	Syne1	SYNE1_MOUSE Isoform 4 of Nesprin-1	355	51	C	UR	5172.57	5417.09	5170.53	5279.28	5536.09	4577.39	3564.64	5324.56	5592.78	5478.09	4807.06	5572.62	5413.9	5338.1	4981.03	5825.32
sp|Q8K1J5|SDE2_MOUSE	Sde2	SDE2_MOUSE Protein SDE2 homolog	356	2	C	UR	46.1529	37.0019	33.0335	39.8449	44.795	33.8916	40.7421	42.0661	37.9907	39.4441	43.7069	42.8961	32.8313	46.3614	44.9907	44.2359
sp|Q6P542|ABCF1_MOUSE	Abcf1	ABCF1_MOUSE ATP-binding cassette sub-family F member 1	357	17	C	UR	1301.03	1264.95	1395.64	1272.3	1299.94	1413.39	1224.35	1246.91	1203.56	1246.45	1139.36	1286.22	1293.99	1381.81	1268.75	1269.29
sp|Q4VAA2|CDV3_MOUSE	Cdv3	CDV3_MOUSE Protein CDV3	358	13	C	UR	1155.65	1159.08	1209.72	1174.54	1099.04	1130.41	1271.09	1137.93	1135.9	1035.05	1002.75	1117.01	820.023	917.939	1099.86	920.816
sp|P63137|GBRB2_MOUSE	Gabrb2	GBRB2_MOUSE Gamma-aminobutyric acid receptor subunit beta-2	359	8	C	UR	291.463	263.934	248.976	276.964	291.844	266.498	280.085	279.984	270.642	318.066	333.847	355.102	207.104	373.713	320.885	352.641
sp|P50571|GBRB1_MOUSE	Gabrb1	GBRB1_MOUSE Gamma-aminobutyric acid receptor subunit beta-1	359	11	C	UR	1077.95	1019.19	972.848	1135.85	1085.96	1124.57	1146.62	1021.61	924.602	1089.27	1205.95	1392.3	995.623	1323.71	1237.74	1213.51
sp|P63080|GBRB3_MOUSE	Gabrb3	GBRB3_MOUSE Gamma-aminobutyric acid receptor subunit beta-3	359	7	C	UR	417.913	348.538	383.493	387.416	391.024	405.633	475.203	387.856	356.125	390.788	417.494	439.087	322.402	453.756	430.896	370.513
sp|Q9JKS5|HABP4_MOUSE	Habp4	HABP4_MOUSE Intracellular hyaluronan-binding protein 4	360	8	C	UR	573.259	590.385	578.613	583.28	582.792	621.668	656.762	542.621	609.428	495.241	555.056	545.047	573.151	549.215	564.43	539.309
sp|Q8BLK3|LSAMP_MOUSE	Lsamp	LSAMP_MOUSE Limbic system-associated membrane protein	361	16	C	UR	3009.76	3315.48	2649.22	3111.81	3050.08	3400.23	3371.81	2902.75	2865.18	3115.01	2889.96	2676.92	2749.91	2876.4	3046.28	2911.29
tr|Q8BGR3|Q8BGR3_MOUSE	Camk4	Q8BGR3_MOUSE Calcium/calmodulin-dependent protein kinase IV	362	23	C	UR	3662.45	3671.99	3507.19	3794.97	3998.43	3076.39	2615.92	4204.57	3888.98	4283.84	3738.32	4597.13	3418.61	4819.96	3804.63	4093.34
sp|P58801|RIPK2_MOUSE	Ripk2	RIPK2_MOUSE Receptor-interacting serine/threonine-protein kinase 2	362	3	C	UR	293.199	286.08	291.928	272.447	312.396	297.715	283.406	300.034	309.124	317.731	314.291	307.501	314.72	308.807	302.97	302.133
sp|P49722|PSA2_MOUSE	Psma2	PSA2_MOUSE Proteasome subunit alpha type-2	363	13	C	UR	1482.07	1555.96	1544.23	1496.35	1484.4	1446.07	1707.29	1442.58	1427.42	1452.51	1540.79	1497.19	1390.87	1665.89	1529.14	1487.71
sp|Q8VHR5|P66B_MOUSE	Gatad2b	P66B_MOUSE Transcriptional repressor p66-beta	364	7	C	UR	229.578	239.383	240.982	254.797	224.226	220.552	268.168	222.077	251.627	223.929	237.327	270.687	230.195	262.094	238.697	229.678
tr|Q0VBD0|Q0VBD0_MOUSE	Itgb8	Q0VBD0_MOUSE Integrin beta	365	5	C	UR	258.076	249.625	250.731	258.96	264.798	270.425	319.102	276.461	237.105	303.149	299.537	259.451	264.849	266.804	268.553	270.621
sp|Q8R0N6|HOT_MOUSE	Adhfe1	HOT_MOUSE Hydroxyacid-oxoacid transhydrogenase, mitochondrial	366	1	C	UR	49.724	57.3645	52.4405	61.5168	56.6085	51.5278	61.906	49.4979	49.8984	53.06	40.9071	49.1493	35.7014	36.9647	39.4481	40.9239
sp|Q80W47|WIPI2_MOUSE	Wipi2	WIPI2_MOUSE WD repeat domain phosphoinositide-interacting protein 2	367	9	C	UR	943.26	978.623	1003.2	957.757	990.132	1050.18	834.927	955.123	957.06	965.49	1017.43	1054.56	745.1	1025.1	1041.59	1173.42
sp|Q9CR39|WIPI3_MOUSE	Wdr45b	WIPI3_MOUSE WD repeat domain phosphoinositide-interacting protein 3	367	7	C	UR	945.589	872.043	955.963	958.157	902.547	907.267	961.611	918.006	952.829	893.222	989.55	1015.53	874.103	984.597	932.38	952.463
sp|Q9D0M3|CY1_MOUSE	Cyc1	CY1_MOUSE Cytochrome c1, heme protein, mitochondrial	368	10	C	UR	751.769	788.61	632.199	584.592	693.579	654.184	830.388	627.267	513.407	672.031	649.864	552.698	575.118	660.117	577.249	513.158
sp|Q9EQZ6|RPGF4_MOUSE	Rapgef4	RPGF4_MOUSE Rap guanine nucleotide exchange factor 4	369	25	C	UR	2480.9	2244.71	2382.08	2393.3	2445.64	2173.52	1950.01	2519.66	2370.5	2552.08	2289.13	2636.48	2230.77	2571.88	2404.76	2593.65
sp|Q9EQZ6-3|RPGF4_MOUSE	Rapgef4	RPGF4_MOUSE Isoform 3 of Rap guanine nucleotide exchange factor 4	369	1	C	UR	258.139	235.703	231.929	253.859	224.958	196.732	186.959	207.89	222.305	240.927	192.524	264.39	240.012	255.105	200.736	243.541
sp|Q8VCC8|RPGF3_MOUSE	Rapgef3	RPGF3_MOUSE Rap guanine nucleotide exchange factor 3	369	3	C	UR	183.879	172.42	188.072	194.122	182.606	176.214	160.554	191.288	179.224	187.634	163.246	195.249	150.135	186.964	180.028	179.327
sp|Q9JKR6|HYOU1_MOUSE	Hyou1	HYOU1_MOUSE Hypoxia up-regulated protein 1	370	27	C	UR	3392.74	3262.75	3507.68	3576.65	3525.44	3633.72	3518.21	3175.27	3298.37	3274.54	3535.53	3329.07	3081.66	3514.05	3473.18	3266.77
sp|P36916|GNL1_MOUSE	Gnl1	GNL1_MOUSE Guanine nucleotide-binding protein-like 1	371	18	C	UR	1380.29	1453.29	1447.82	1334.53	1374.59	1412.23	1251.79	1397.08	1343.42	1335.94	1414.19	1427.94	1209.73	1560.61	1458.37	1486.25
sp|Q8BMF4|ODP2_MOUSE	Dlat	ODP2_MOUSE Dihydrolipoyllysine-residue acetyltransferase component of pyruvate dehydrogenase complex, mitochondrial	372	18	C	UR	2374.35	2591.96	2481.09	2443.41	2405.03	2361.05	2593.05	2104.38	2393.86	2321.31	2621.03	2078.66	2298.17	2210.36	2327.37	2081.54
sp|O35969|GAMT_MOUSE	Gamt	GAMT_MOUSE Guanidinoacetate N-methyltransferase	373	2	C	UR	61.1378	74.411	89.853	48.1861	52.9472	57.9103	73.2596	80.1015	66.6064	73.7094	53.4158	50.9071	34.7597	65.6957	53.5068	48.0819
tr|Q0VGU4|Q0VGU4_MOUSE	Vgf	Q0VGU4_MOUSE MCG18019	374	17	C	UR	763.325	785.686	833.783	849.853	841.651	1015.71	1142.53	687.004	790.09	613.116	686.129	549.654	760.452	567.969	640.764	540.317
sp|Q3UHD3|MTUS2_MOUSE	Mtus2	MTUS2_MOUSE Microtubule-associated tumor suppressor candidate 2 homolog	375	10	C	UR	566.43	542.861	543.061	591.128	528.313	521.607	477.872	549.298	581.792	560.528	493.784	542.315	588.429	508.625	463.334	483.252
sp|P97300|NPTN_MOUSE	Nptn	NPTN_MOUSE Neuroplastin	376	16	C	UR	1855.65	1624.27	1534.14	1729.12	1816.82	1663.59	1986.29	1776.37	1708.51	1935.16	1908.35	1994.21	1687.66	2036.91	1829.54	1773.9
sp|P97300-3|NPTN_MOUSE	Nptn	NPTN_MOUSE Isoform 3 of Neuroplastin	376	4	C	UR	305.266	290.946	250.576	294.995	316.292	276.475	325.731	284.76	253.945	319.17	304.091	311.712	307.807	241.218	287.904	326.143
sp|Q9DB70|FUND1_MOUSE	Fundc1	FUND1_MOUSE FUN14 domain-containing protein 1	377	3	C	UR	551.876	545.417	500.127	557.274	558.607	534.77	535.331	500.709	511.989	576.784	588.541	507.198	505.231	475.841	471.26	505.03
sp|A2AG50|MA7D2_MOUSE	Map7d2	MA7D2_MOUSE MAP7 domain-containing protein 2	378	32	C	UR	3486.85	3951.86	3712.76	3775.38	3605.51	3688.67	3527.29	3118.12	3429.44	3199.38	3172.6	2694.06	3666.29	2569.36	2975.54	3003.86
tr|B1ATI9|B1ATI9_MOUSE	Gas7	B1ATI9_MOUSE Growth arrest-specific protein 7	378	14	C	UR	2351.81	2068.67	2279.78	2232.48	2193.04	2366.65	2065.59	2572.47	2538.03	2484.55	2187.22	2798.88	2284.21	2605.99	2267.36	2368.76
sp|Q9D819|IPYR_MOUSE	Ppa1	IPYR_MOUSE Inorganic pyrophosphatase	379	22	C	UR	1819.83	2056.84	2043.76	1957.37	1932.81	1949.51	2447.37	1815.36	1842.04	1840.05	2155.48	1709.71	1131.6	2072.81	1964.67	1949.41
sp|Q9D0S9|HINT2_MOUSE	Hint2	HINT2_MOUSE Histidine triad nucleotide-binding protein 2, mitochondrial	380	8	C	UR	840.29	822.915	879.624	854.949	862.332	778.152	830.359	768.33	800.439	821.542	791.019	841.764	700.107	790.97	756.959	763.26
sp|Q8R2H9|PHOP1_MOUSE	Phospho1	PHOP1_MOUSE Phosphoethanolamine/phosphocholine phosphatase	381	7	C	UR	709.982	764.191	782.177	750.799	697.987	680.768	710.075	679.364	744.076	725.762	737.28	689.514	765.35	691.67	675.672	716.616
sp|O88271|CFDP1_MOUSE	Cfdp1	CFDP1_MOUSE Craniofacial development protein 1	382	7	C	UR	707.292	649.802	759.791	788.82	712.023	643.474	693.683	659.775	760.209	655.801	691.549	747.79	724.281	776.603	704.945	765.223
sp|Q8CI94|PYGB_MOUSE	Pygb	PYGB_MOUSE Glycogen phosphorylase, brain form	383	54	C	UR	6333.95	6678.72	6547.22	6231.45	6949.4	6817.7	7098.18	6716.31	6231.45	6838.2	6572.93	6568.08	6283.91	6214.54	6472.46	6588.2
sp|Q9ET01|PYGL_MOUSE	Pygl	PYGL_MOUSE Glycogen phosphorylase, liver form	383	16	C	UR	1204.15	1232.39	1239.72	1192	1329.63	1254.42	1528.8	1137.09	1117.66	1152.7	1369.89	1396.82	2083.28	1299.71	1409.83	1313.16
sp|Q9WUB3|PYGM_MOUSE	Pygm	PYGM_MOUSE Glycogen phosphorylase, muscle form	383	36	C	UR	4602.95	5066.74	4644	4443.75	4626.82	3882.06	4097.72	4727.92	4597.83	4756.74	4201.06	4362.87	4213.49	4457.36	4250.53	4461.98
sp|Q921S7|RM37_MOUSE	Mrpl37	RM37_MOUSE 39S ribosomal protein L37, mitochondrial	384	8	C	UR	901.877	908.199	969.168	947.828	971.751	930.153	845.899	939.967	972.651	942.037	1001.51	948.195	657.742	885.307	976.61	1051.39
sp|O89020|AFAM_MOUSE	Afm	AFAM_MOUSE Afamin	385	2	C	UR	333.59	144.982	207.09	307.354	127.016	112.242	117.873	262.443	263.249	189.37	212.92	277.549	128.8	198.659	225.638	169.3
sp|Q922H2|PDK3_MOUSE	Pdk3	PDK3_MOUSE [Pyruvate dehydrogenase (acetyl-transferring)] kinase isozyme 3, mitochondrial	386	15	C	UR	1679.99	1757.56	1811.27	1676.1	1618.71	1562.63	1346.52	1633.45	1628.37	1704.37	1588.07	1653.44	1455.51	1586.06	1602.66	1663.88
sp|Q9JK42|PDK2_MOUSE	Pdk2	PDK2_MOUSE [Pyruvate dehydrogenase (acetyl-transferring)] kinase isozyme 2, mitochondrial	386	17	C	UR	1166.66	1255.69	1176.24	1135.14	1147.04	1004.96	849.376	1145.98	1137.82	1220.71	1172.83	1413.85	1175.36	1434.42	1242.72	1333.53
sp|Q8BFP9|PDK1_MOUSE	Pdk1	PDK1_MOUSE [Pyruvate dehydrogenase (acetyl-transferring)] kinase isozyme 1, mitochondrial	386	14	C	UR	1133.91	1059.55	1159.49	1062.15	1029.87	998.546	996.484	1133	1058.19	1020.28	1139.25	1160.49	855.433	1122.77	1148.07	1021.39
sp|Q7TN99|CPEB3_MOUSE	Cpeb3	CPEB3_MOUSE Cytoplasmic polyadenylation element-binding protein 3	387	8	C	UR	1305.84	1297.46	1367.55	1319.67	1270.75	1410.41	1152.4	1264.92	1342.59	1284.94	1258.11	1209.15	1188.11	1181.76	1305.5	1426.95
sp|Q812E0|CPEB2_MOUSE	Cpeb2	CPEB2_MOUSE Cytoplasmic polyadenylation element-binding protein 2	387	7	C	UR	511.414	485.801	509.633	501.23	480.303	501.472	480.225	464.548	491.027	476.92	485.509	509.296	485.711	476.306	491.433	500.475
sp|Q7TN98|CPEB4_MOUSE	Cpeb4	CPEB4_MOUSE Cytoplasmic polyadenylation element-binding protein 4	387	8	C	UR	740.163	706.39	726.169	710.771	679.951	670.126	745.246	722.138	729.907	725.945	706.417	775.069	561.534	808.885	743.951	718.849
sp|O54950|AAKG1_MOUSE	Prkag1	AAKG1_MOUSE 5'-AMP-activated protein kinase subunit gamma-1	388	4	C	UR	890.456	781.999	837.465	804.126	785.444	765.195	701.56	798.531	796.349	814.223	778.555	810.935	809.432	734.565	784.673	850.434
sp|Q91WG5|AAKG2_MOUSE	Prkag2	AAKG2_MOUSE 5'-AMP-activated protein kinase subunit gamma-2	388	14	C	UR	909.76	846.068	942.201	857.761	834.39	986.5	969.34	878.229	839.953	803.567	798.033	703.193	819.902	700.18	845.639	766.265
sp|Q9Z108|STAU1_MOUSE	Stau1	STAU1_MOUSE Double-stranded RNA-binding protein Staufen homolog 1	389	8	C	UR	571.346	621.53	615.237	619.413	612.914	622.733	616.422	603.163	596.195	602.526	566.68	602.826	622.135	606.466	605.444	574.001
sp|Q8CJ67|STAU2_MOUSE	Stau2	STAU2_MOUSE Double-stranded RNA-binding protein Staufen homolog 2	389	10	C	UR	727.437	727.636	764.089	821.23	720.441	762.086	692.808	764.719	798.344	691.555	732.514	799.961	702.106	720.368	756.682	766.891
sp|P48453|PP2BB_MOUSE	Ppp3cb	PP2BB_MOUSE Serine/threonine-protein phosphatase 2B catalytic subunit beta isoform	390	29	C	UR	2109.09	1894.89	2034.05	1912.37	1906.45	2030.27	2291.31	2113.41	2039.06	1906.82	2005.23	1935.54	1710.19	1979.26	1978.28	1956.83
sp|P48455|PP2BC_MOUSE	Ppp3cc	PP2BC_MOUSE Serine/threonine-protein phosphatase 2B catalytic subunit gamma isoform	390	2	C	UR	120.312	114.933	125.529	106.202	111.247	106.57	122.685	118.634	121.363	98.1373	125.129	123.432	123.792	105.669	105.818	129.833
sp|P63328|PP2BA_MOUSE	Ppp3ca	PP2BA_MOUSE Serine/threonine-protein phosphatase 2B catalytic subunit alpha isoform	390	18	C	UR	1919.15	1861.47	1910.78	1757.05	1733.66	1700.97	2306.38	1961.53	1825.03	1720.32	1855.12	1652.32	1567.59	1885.05	1808.08	1593.64
sp|P63328-2|PP2BA_MOUSE	Ppp3ca	PP2BA_MOUSE Isoform 2 of Serine/threonine-protein phosphatase 2B catalytic subunit alpha isoform	390	1	C	UR	122.467	102.447	127.499	139.641	122.821	114.954	122.824	123.675	145.93	128.152	119.953	116.635	140.068	110.977	115.587	105.83
sp|Q3USJ8|FCSD2_MOUSE	Fchsd2	FCSD2_MOUSE FCH and double SH3 domains protein 2	391	9	C	UR	427.023	406.664	436.629	487.429	431.715	445.72	355.036	407.217	472.868	384.3	389.907	431.905	437.576	400.246	425.98	438.274
sp|Q99P88|NU155_MOUSE	Nup155	NU155_MOUSE Nuclear pore complex protein Nup155	392	12	C	UR	910.108	996.655	933.728	922.02	920.305	885.204	703.976	946.375	941.436	1004.05	907.965	1001.8	955.767	1046.53	949.97	1010.22
sp|Q8VCC9|SPON1_MOUSE	Spon1	SPON1_MOUSE Spondin-1	393	10	C	UR	614.434	644.692	619.045	591.327	597.614	588.665	782.649	556.295	577.856	518.016	577.276	567.56	445.538	706.03	579.02	546.83
sp|Q9JLV1|BAG3_MOUSE	Bag3	BAG3_MOUSE BAG family molecular chaperone regulator 3	394	7	C	UR	252.709	326.749	309.43	320.853	287.103	244.502	251.531	294.139	283.655	328.872	276.519	302.532	385.89	266.225	257.624	306.012
sp|Q8VC30|DHAK_MOUSE	Dak	DHAK_MOUSE Bifunctional ATP-dependent dihydroxyacetone kinase/FAD-AMP lyase (cyclizing)	395	14	C	UR	1057.99	1082.93	994.471	1042.82	1087.06	1084.85	950.753	989.594	1009	1099.9	1066.29	1092.62	1120.87	1062.51	1128.86	1124.02
tr|E9PW06|E9PW06_MOUSE	Nfasc	E9PW06_MOUSE Neurofascin	396	10	C	UR	589.719	703.619	577.676	648.504	660.842	623.593	840.411	590.03	527.383	654.415	717.716	373.451	637.204	309.634	550.23	529.936
sp|Q810U3|NFASC_MOUSE	Nfasc	NFASC_MOUSE Neurofascin	396	43	C	UR	3856.58	3881.13	3654.95	4119.68	4041.9	4167.77	4450.57	3685.8	3700.01	3901.44	4262.33	3743.34	3763.51	3449.02	3867.38	3894.99
sp|Q3UHC7|DAB2P_MOUSE	Dab2ip	DAB2P_MOUSE Disabled homolog 2-interacting protein	397	18	C	UR	1317.63	1367.77	1315.45	1339.2	1318.64	1231.21	1197.4	1291.33	1341.92	1317.17	1258.17	1398.07	1244.95	1385.82	1324.01	1367.76
sp|F6SEU4|SYGP1_MOUSE	Syngap1	SYGP1_MOUSE Ras/Rap GTPase-activating protein SynGAP	397	45	C	UR	3797.03	3447.17	3703.96	3194.7	3339.29	4017.56	3815.57	4198.36	3707.33	3777.63	3523.96	3831.92	3463.05	4518.29	3825.24	3765.9
tr|D3YUS5|D3YUS5_MOUSE	Rasal2	D3YUS5_MOUSE Protein Rasal2	397	20	C	UR	1682.84	1560.22	1670.69	1485.12	1545.01	1722.64	1858.17	1689.12	1661.64	1560.52	1571.78	1618.83	1412.44	1683.52	1600.57	1605.09
sp|Q9QX47|SON_MOUSE	Son	SON_MOUSE Protein SON	398	21	C	UR	1473.72	1541.55	1553.83	1542.38	1547.17	1437.21	1408.97	1465.63	1550.03	1511.94	1511.95	1608.04	1483.22	1529.56	1561.22	1566.48
sp|Q9DBC3|CMTR1_MOUSE	Cmtr1	CMTR1_MOUSE Cap-specific mRNA (nucleoside-2'-O-)-methyltransferase 1	398	14	C	UR	682.318	658.47	646.978	725.695	673.221	575.061	482.843	697.231	741.987	680.051	654.917	777.07	625.977	702.811	683.277	732.863
sp|Q8CCX5|KT222_MOUSE	Krt222	KT222_MOUSE Keratin-like protein KRT222	399	5	C	UR	586.861	631.997	650.297	617.919	535.927	487.721	475.641	553.114	587.35	596.748	534.197	352.68	700.026	361.925	473.469	543.84
sp|Q04695|K1C17_HUMAN_contaminant	KRT17	K1C17_HUMAN_contaminant Keratin, type I cytoskeletal 17	399	13	C	UR	169.828	906.07	197.555	172.363	165.888	128.403	116.074	214.086	200.342	160.719	134.637	476.532	17344.1	149.946	52.2138	129.808
sp|P02533|K1C14_HUMAN_contaminant	KRT14	K1C14_HUMAN_contaminant Keratin, type I cytoskeletal 14	399	17	C	UR	448.13	2157.36	345.404	263.314	720.974	271.099	391.538	817.756	447.085	478.658	298.616	511.25	35990.5	404.657	525.923	282.307
sp|P13645|K1C10_HUMAN_contaminant	KRT10	K1C10_HUMAN_contaminant Keratin, type I cytoskeletal 10	399	32	C	UR	1474.4	2283.04	1117.09	537.566	1894.45	975.699	4283.96	1634.97	1552.58	1634.66	2230.93	1809.38	40395.3	986.097	1523.5	1065.48
sp|P08779|K1C16_HUMAN_contaminant	KRT16	K1C16_HUMAN_contaminant Keratin, type I cytoskeletal 16	399	26	C	UR	530.697	2519.31	347.385	238.212	584.142	211.622	319.381	953.482	427.421	392.08	422.1	1318.66	32574.6	373.679	345.344	222.252
sp|P19012|K1C15_HUMAN_contaminant	KRT15	K1C15_HUMAN_contaminant Keratin, type I cytoskeletal 15	399	1	C	UR	0	9.12221	7.59733	9.97801	7.11201	8.92261	8.273	9.32087	7.87926	10.145	8.57072	15.5093	183.146	8.24913	2.82949	5.30825
sp|P05784|K1C18_MOUSE	Krt18	K1C18_MOUSE Keratin, type I cytoskeletal 18	399	10	C	UR	527.638	627.62	585.302	534.711	409.46	338.837	446.832	437.213	417.937	665.664	296.279	406.078	371.987	179.251	451.225	447.047
sp|Q9C075|K1C23_HUMAN_contaminant	KRT23	K1C23_HUMAN_contaminant Keratin, type I cytoskeletal 23	399	1	C	UR	0.000540215	6.73173	0	0	0	5.71184	15.2227	0	5.33963	0.0249998	7.97974	0	175.777	3.13331e-05	5.46036	0
sp|P47199|QOR_MOUSE	Cryz	QOR_MOUSE Quinone oxidoreductase	400	8	C	UR	503.732	524.279	541.12	494.396	551.903	541.373	679.468	533.693	507.927	453.786	538.46	522.97	513.866	561.756	527.137	479.197
sp|Q8C547|HTR5B_MOUSE	Heatr5b	HTR5B_MOUSE HEAT repeat-containing protein 5B	401	18	C	UR	1016.25	1079.06	1074.3	1009.52	1104.97	1072.34	881.17	1000.11	997.192	982.244	970.35	1058.79	1113.24	1032.91	1008.38	1067.61
sp|Q5PRF0|HTR5A_MOUSE	Heatr5a	HTR5A_MOUSE HEAT repeat-containing protein 5A	401	1	C	UR	19.6128	16.2723	19.0268	23.9551	17.6836	22.7685	23.0729	15.3064	13.7417	25.5806	21.6238	28.9539	14.4206	30.4682	24.0606	21.8091
tr|A6ZI44|A6ZI44_MOUSE	Aldoa	A6ZI44_MOUSE Fructose-bisphosphate aldolase	402	40	C	UR	2670.69	2589.47	2750.72	2640.95	2628.12	2790.1	3107.5	2661.44	2686.76	2514.81	2589.53	2525.44	2592.44	2677.95	2594.15	2661.62
sp|P05063|ALDOC_MOUSE	Aldoc	ALDOC_MOUSE Fructose-bisphosphate aldolase C	402	42	C	UR	3647.29	4150.25	3907.42	3814.04	4285.82	3870.83	4207.22	3682.5	3974.17	4129.22	4072.6	4116.64	4453.75	4038.35	3861.94	4148.23
sp|P61079|UB2D3_MOUSE	Ube2d3	UB2D3_MOUSE Ubiquitin-conjugating enzyme E2 D3	402	3	C	UR	517.163	563.213	573.048	548.067	528.799	548.008	455.604	543.394	515.83	505.242	447.621	515.483	466.104	492.919	464.79	536.667
sp|P59470|RPC2_MOUSE	Polr3b	RPC2_MOUSE DNA-directed RNA polymerase III subunit RPC2	403	4	C	UR	156.315	157.599	153.157	157.998	158.51	154.51	168.89	161.459	151.715	168.551	178.613	185.781	151.332	172.89	162.806	200.289
sp|O88951|LIN7B_MOUSE	Lin7b	LIN7B_MOUSE Protein lin-7 homolog B	405	13	C	UR	773.451	722.25	802.811	838.249	733.343	837.944	940.692	797.529	787.87	733.123	817.976	780.999	764.771	816.212	766.812	751.007
sp|O88952|LIN7C_MOUSE	Lin7c	LIN7C_MOUSE Protein lin-7 homolog C	405	19	C	UR	1761.28	1736.56	1807.04	1823.27	1871.89	1770.17	2080.62	1800.57	1794.26	1795.46	1979.4	1898.06	1590.75	1912.04	1801.11	1792.41
sp|Q8JZS0|LIN7A_MOUSE	Lin7a	LIN7A_MOUSE Protein lin-7 homolog A	405	13	C	UR	2427.57	2095.48	2470.5	2330.82	2343.41	2126.68	2267.55	2488.36	2458.42	2517.5	2221.49	2718.51	2239.12	2652.55	2393.78	2314.72
sp|P70353|NFYC_MOUSE	Nfyc	NFYC_MOUSE Nuclear transcription factor Y subunit gamma	406	2	C	UR	68.4053	72.327	88.3063	78.7394	82.155	56.3056	75.7954	72.1427	77.5431	86.6436	63.2988	96.8455	71.7891	80.2139	69.4367	81.1897
sp|P62911|RL32_MOUSE	Rpl32	RL32_MOUSE 60S ribosomal protein L32	407	11	C	UR	1865.81	2044.89	1874.68	1926.51	1928.06	2052.42	2356.81	1885.87	1748.12	1907.19	1986.46	1822.99	2113.96	1990.61	2020.05	1818.18
sp|P17710|HXK1_MOUSE	Hk1	HXK1_MOUSE Hexokinase-1	408	43	C	UR	4895.62	4858.81	4860.25	4779.16	4922.32	4897.18	5293.41	5020	4857.67	4941.8	5248.41	4899.59	4900.04	4887.58	4991.11	4919.8
sp|O08528|HXK2_MOUSE	Hk2	HXK2_MOUSE Hexokinase-2	408	19	C	UR	1109.07	960.15	1006.21	1101.17	1066.53	959.617	1024.86	1083.61	1074.93	1107.85	1079.87	1017.73	860.076	862.315	1107.01	1024.2
sp|Q61292|LAMB2_MOUSE	Lamb2	LAMB2_MOUSE Laminin subunit beta-2	409	31	C	UR	1941.68	1877.95	1746.66	1814.46	1839.54	1808.89	2131.19	1867.6	1785.64	2122.74	2069.93	1788.29	2190.42	1907.75	1834.44	1671.19
sp|Q9D7B6|ACAD8_MOUSE	Acad8	ACAD8_MOUSE Isobutyryl-CoA dehydrogenase, mitochondrial	410	14	C	UR	939.689	1141.46	909.705	926.009	1092.15	914.952	778.833	998.158	994.23	1087.05	1012.29	1146.74	1071.38	1127.95	1038.89	1086.62
sp|Q99JP6|HOME3_MOUSE	Homer3	HOME3_MOUSE Homer protein homolog 3	411	18	C	UR	1722.87	1711.11	1504.52	1919.62	2128.68	797.27	733.495	1687.8	1655.56	2167.48	1742.54	2705.92	1671.36	2604.73	1743.92	2147.13
sp|Q9Z2Y3-5|HOME1_MOUSE	Homer1	HOME1_MOUSE Isoform 5 of Homer protein homolog 1	411	1	C	UR	26.2427	33.4641	32.4312	31.6959	19.9487	25.8436	46.7491	18.8571	29.5475	29.6255	22.8097	24.7369	25.0878	34.9996	34.5952	31.4712
sp|Q9Z2Y3|HOME1_MOUSE	Homer1	HOME1_MOUSE Homer protein homolog 1	411	17	C	UR	1777.57	1716.12	1706.27	1537.55	1490.77	1739.45	2516.47	1896.36	1589.74	1606.72	1736.08	1527.87	1185.62	2089.85	1652.26	1426.42
sp|Q9QWW1|HOME2_MOUSE	Homer2	HOME2_MOUSE Homer protein homolog 2	411	11	C	UR	1652.29	1451.69	1734.24	1653.01	1529.49	2005.77	2102.99	1786.48	1683.24	1444.52	1798.36	1666.54	1548.13	1819.05	1898.78	1812.31
sp|Q80VQ0|AL3B1_MOUSE	Aldh3b1	AL3B1_MOUSE Aldehyde dehydrogenase family 3 member B1	412	9	C	UR	388.932	410.057	354.177	444.558	416.995	454.213	584.544	449.125	341.173	429.493	530.238	394.888	393.414	318.366	386.626	405.216
sp|D3YZP9|CCDC6_MOUSE	Ccdc6	CCDC6_MOUSE Coiled-coil domain-containing protein 6	413	26	C	UR	2345.6	2344.6	2346.52	2441.88	2318.61	2511.7	2387	2223.13	2376.1	2243.43	2311.5	2141.42	2433.95	2210.12	2351.52	2337.24
sp|B1AY10|NFX1_MOUSE	Nfx1	NFX1_MOUSE Transcriptional repressor NF-X1	414	2	C	UR	31.3904	25.4765	24.954	20.8508	19.5695	25.5333	20.5209	19.5819	29.4441	24.2129	25.5228	22.0185	22.8302	25.5514	27.6919	23.2287
sp|Q56A08|GPKOW_MOUSE	Gpkow	GPKOW_MOUSE G patch domain and KOW motifs-containing protein	415	7	C	UR	175.172	166.954	163.725	194.375	169.901	159.688	158.888	165.62	180.492	168.75	152.142	188.454	182.536	195.228	166.146	184.115
sp|Q9Z1K7|APC2_MOUSE	Apc2	APC2_MOUSE Adenomatous polyposis coli protein 2	416	3	C	UR	132.29	140.112	126.404	126.107	132.101	144.176	119.784	132.625	127.857	127.327	128.154	136.946	93.9404	128.36	116.954	134.747
sp|P06837|NEUM_MOUSE	Gap43	NEUM_MOUSE Neuromodulin	417	35	C	UR	3181.07	3364.01	2927.56	4020.24	3528.78	3990.93	3817.42	2972.5	3580.01	2743.24	3384.94	3523.81	3092.29	3731.33	3699.97	3519.84
sp|Q8BK63|KC1A_MOUSE	Csnk1a1	KC1A_MOUSE Casein kinase I isoform alpha	418	12	C	UR	1196.24	1189.71	1241.16	1128.41	1201.62	1259.45	1205.93	1176.92	1153.34	1196.1	1225.26	1233.98	1450.58	1158.92	1232.33	1315.04
sp|Q9JMH9|MY18A_MOUSE	Myo18a	MY18A_MOUSE Unconventional myosin-XVIIIa	419	38	C	UR	5126.71	5087.32	5247.52	4904.75	5121.21	5391.69	4688.18	5495.57	5375.68	5055.35	4786.42	4755.37	4218.67	4481.5	4740.03	4931.93
sp|Q9JMH9-7|MY18A_MOUSE	Myo18a	MY18A_MOUSE Isoform 7 of Unconventional myosin-XVIIIa	419	1	C	UR	22.9907	22.3472	25.2121	21.0158	27.0393	23.3427	20.6879	31.702	24.6733	26.0796	21.2563	20.9083	23.6067	15.7241	20.4418	26.7492
sp|Q99KK7|DPP3_MOUSE	Dpp3	DPP3_MOUSE Dipeptidyl peptidase 3	420	25	C	UR	2443.92	2509.48	2607.53	2566.36	2446.5	2393.17	2687.81	2436.02	2439.56	2456.05	2502.1	2631.09	2533.08	2845.27	2499.19	2535.28
sp|Q91ZS8|RED1_MOUSE	Adarb1	RED1_MOUSE Double-stranded RNA-specific editase 1	421	6	C	UR	309.865	370.35	342.778	314.059	313.097	270.328	302.558	323.764	323.578	306.529	330.744	323.913	251.623	371.328	326.916	311.683
sp|Q61655|DD19A_MOUSE	Ddx19a	DD19A_MOUSE ATP-dependent RNA helicase DDX19A	422	15	C	UR	2722.87	2624.68	2753.39	2537.24	2588.87	2565.41	2192.47	2749.41	2678.97	2643.53	2387.13	2566.73	2873.15	2536.15	2566.91	2707.49
tr|Q8BZY3|Q8BZY3_MOUSE	Ddx19b	Q8BZY3_MOUSE Protein Ddx19b	422	1	C	UR	69.5224	68.6048	66.9598	65.268	58.3179	67.2638	57.8997	53.9786	62.8081	53.6301	51.3176	60.0851	62.2467	56.187	65.9039	73.6613
sp|Q9QY15|DDX25_MOUSE	Ddx25	DDX25_MOUSE ATP-dependent RNA helicase DDX25	422	1	C	UR	96.5536	101.919	90.6225	86.4502	102.421	91.6191	81.1983	80.8075	106.904	97.9695	91.5507	100.262	97.1049	91.8808	92.2636	98.8998
sp|P46460|NSF_MOUSE	Nsf	NSF_MOUSE Vesicle-fusing ATPase	423	43	C	UR	4089.74	4194.51	4196.42	4190.68	3922.94	4300.68	3890.55	4098.01	4384.72	4016.61	3827.9	4176.21	3487.52	4455.94	4018.76	4071.94
sp|O54941|SMCE1_MOUSE	Smarce1	SMCE1_MOUSE SWI/SNF-related matrix-associated actin-dependent regulator of chromatin subfamily E member 1	423	18	C	UR	1712.81	1690.44	1730.3	1733.65	1703.79	1785.32	1635.83	1772.17	1765.75	1703.17	1626.19	1670.96	1704.89	1787.5	1736.49	1760.45
sp|Q93092|TALDO_MOUSE	Taldo1	TALDO_MOUSE Transaldolase	424	28	C	UR	3433.03	3794.09	3656.57	3648.01	3304.18	3162.3	3657.99	3394.81	3489.3	3537.91	3356.21	3565.1	3751.47	3864.65	3373.51	3394.92
tr|A2AJ72|A2AJ72_MOUSE	Fubp3	A2AJ72_MOUSE MCG130458	425	13	C	UR	503.005	534.831	453.578	483.344	510.56	517.461	508.25	487.986	519.02	507.494	492.037	462.293	408.265	421.596	488.275	529.842
sp|Q3U0V1|FUBP2_MOUSE	Khsrp	FUBP2_MOUSE Far upstream element-binding protein 2	425	35	C	UR	3383.82	3283.56	3526.53	3371.8	3323.41	3213.49	3365.25	3447.91	3618.68	3537.51	3240.2	3517.37	3514.73	3594.92	3368.66	3521.77
sp|Q91WJ8|FUBP1_MOUSE	Fubp1	FUBP1_MOUSE Far upstream element-binding protein 1	425	23	C	UR	1672.04	1642.89	1708.93	1734.13	1708.83	1547.56	1646.96	1581.21	1739.63	1698.16	1704.56	1868.6	1545.43	2031.21	1801.19	1736.02
tr|Q3TUE1|Q3TUE1_MOUSE	Fubp1	Q3TUE1_MOUSE Far upstream element-binding protein 1	425	2	C	UR	88.0776	105.103	107.095	96.3954	104.613	89.5511	116.549	89.2095	111.678	95.6185	108.006	115.747	81.6273	146.629	114.149	80.8325
sp|Q8BYA0|TBCD_MOUSE	Tbcd	TBCD_MOUSE Tubulin-specific chaperone D	426	9	C	UR	591.74	611.657	619.765	599.472	601.067	593.314	489.694	635.136	611.237	585.098	607.956	658.314	611.956	575.324	632.04	717.892
sp|Q8C0I1|ADAS_MOUSE	Agps	ADAS_MOUSE Alkyldihydroxyacetonephosphate synthase, peroxisomal	427	6	C	UR	480.067	501.43	477.982	573.462	518.541	519.157	607.744	468.341	482.82	483.959	618.034	503.389	511.725	497.561	600.274	616.802
sp|Q9QZQ8|H2AY_MOUSE	H2afy	H2AY_MOUSE Core histone macro-H2A.1	428	13	C	UR	983.489	973.867	951.25	997.677	1035.43	785.963	848.746	958.055	1020.33	1075.54	966.019	1201.8	1084.72	1415.72	984.546	1182.59
sp|Q8CCK0|H2AW_MOUSE	H2afy2	H2AW_MOUSE Core histone macro-H2A.2	428	21	C	UR	2814.85	2661.06	2576.01	2954.23	2761.37	2322.87	2353.9	2807.33	2903.24	3125.34	2962.99	3776.11	2873.49	3990.38	2848.32	3627.65
sp|Q91V12|BACH_MOUSE	Acot7	BACH_MOUSE Cytosolic acyl coenzyme A thioester hydrolase	429	24	C	UR	2728.57	2821.95	3121.09	2921.02	2780.73	2899.93	2845.27	2778.18	2808.35	2760.3	2670.84	2541.06	2118.08	2703.02	2673.92	2606.85
sp|P31324|KAP3_MOUSE	Prkar2b	KAP3_MOUSE cAMP-dependent protein kinase type II-beta regulatory subunit	430	26	C	UR	2768.73	2916.69	2868.6	2828.94	2705.48	3022.79	3299.85	2939.08	2716.08	2627.19	2935.38	2818.54	2371.96	3523.73	3083.81	2816.07
tr|Q8K1M3|Q8K1M3_MOUSE	Prkar2a	Q8K1M3_MOUSE Protein kinase, cAMP dependent regulatory, type II alpha	430	18	C	UR	2954.45	2793.38	2873.77	3003.02	2913.55	3182.08	2616.37	2896.52	2997.06	2829.58	2890.01	3121.82	2628.82	2876.99	2983.46	3034.69
sp|Q921G8|GCP2_MOUSE	Tubgcp2	GCP2_MOUSE Gamma-tubulin complex component 2	431	12	C	UR	466.1	466.287	449.286	454.744	510.648	472.754	395.428	454.902	453.223	439.054	424.908	470.915	435.79	470.888	440.423	468.831
sp|O88735|MAP7_MOUSE	Map7	MAP7_MOUSE Ensconsin	432	10	C	UR	1059.06	1112.28	1124.39	973.96	940.395	1051.5	1473.5	1052.64	966.444	961.957	1059.84	1041.32	842.627	1132.77	1015.18	860.791
tr|E9Q0N0|E9Q0N0_MOUSE	Itsn1	E9Q0N0_MOUSE Intersectin-1	433	39	C	UR	3559.79	3655.57	3499.33	3766.78	3515.78	3650.94	3316.75	3423.62	3658.62	3425.43	3638.97	3584.52	3303.08	3638.33	3601.18	3675.45
sp|Q9Z0R6|ITSN2_MOUSE	Itsn2	ITSN2_MOUSE Intersectin-2	433	26	C	UR	1678.22	1754.09	1795.84	1800.71	1647.25	1772.85	1618.43	1759.6	1781.37	1701.51	1623.66	1681.26	1526.38	1613.02	1582.2	1657.03
sp|A2AAY5|SPD2B_MOUSE	Sh3pxd2b	SPD2B_MOUSE SH3 and PX domain-containing protein 2B	434	6	C	UR	240.084	275.706	263.878	251.223	302.165	291.161	294.628	251.507	270.875	271.246	277.256	275.182	237.731	261.202	260.585	272.6
sp|O89032|SPD2A_MOUSE	Sh3pxd2a	SPD2A_MOUSE SH3 and PX domain-containing protein 2A	434	4	C	UR	193.094	214.22	172.449	188.571	180.876	219.345	283.257	179.959	174.308	167.606	211.189	152.388	150.91	206.618	193.479	129.155
sp|Q8CG76|ARK72_MOUSE	Akr7a2	ARK72_MOUSE Aflatoxin B1 aldehyde reductase member 2	435	14	C	UR	357.276	404.665	390.545	373.464	410.484	409.546	376.172	383.738	374.494	375.232	402.095	365.047	478.217	424.861	397.31	383.135
sp|P58044|IDI1_MOUSE	Idi1	IDI1_MOUSE Isopentenyl-diphosphate Delta-isomerase 1	436	8	C	UR	655.146	665.89	698.059	739.564	734.026	696.827	676.36	763.424	746.666	709.746	750.749	818.919	730.605	784.313	746.585	754.461
sp|Q61625|GRID2_MOUSE	Grid2	GRID2_MOUSE Glutamate receptor ionotropic, delta-2	437	23	C	UR	1733.9	1845.74	1441.52	1967.73	2296.75	504.971	355.395	1745.89	1661.74	2581.05	1769.72	3478.52	1617.86	3222.09	1627.49	2347.47
sp|Q61627|GRID1_MOUSE	Grid1	GRID1_MOUSE Glutamate receptor ionotropic, delta-1	437	7	C	UR	487.656	414.29	453.751	454.775	452.397	466.93	486.946	447.702	407.335	439.722	479.472	503.95	387.064	478.851	477.586	536.746
sp|P97429|ANXA4_MOUSE	Anxa4	ANXA4_MOUSE Annexin A4	438	10	C	UR	469.391	423.202	416.047	434.9	575.498	443.521	540.037	488.674	428.918	493.382	529.587	538.976	891.405	411.687	446.35	406.541
sp|P48036|ANXA5_MOUSE	Anxa5	ANXA5_MOUSE Annexin A5	438	35	C	UR	2875.63	3100.45	3091.92	3166.72	3740.78	3208.88	3442.68	3031.23	3350.32	3185.92	3942.92	2956.87	3517.23	3530.73	3573.01	3677.06
sp|P14824|ANXA6_MOUSE	Anxa6	ANXA6_MOUSE Annexin A6	438	49	C	UR	4457.17	4542.11	4613.33	4518.57	4551.72	4424.9	4927.29	4563.49	4479.48	4713.77	4473.18	4162.11	5177.82	4518.44	4117.33	3729.21
sp|Q6ZQ29-2|TAOK2_MOUSE	Taok2	TAOK2_MOUSE Isoform 2 of Serine/threonine-protein kinase TAO2	439	14	C	UR	976.517	1001.02	970.657	991.103	985.117	1066.62	876.386	1017.48	1066.02	1006.49	930.876	1049.37	1000.21	1015.81	938.759	1027.45
sp|Q5F2E8|TAOK1_MOUSE	Taok1	TAOK1_MOUSE Serine/threonine-protein kinase TAO1	439	31	C	UR	2515.53	2517.33	2707.72	2611.47	2522.31	2805.53	2691.11	2682.31	2593.55	2559.21	2614.86	2673.51	2452.87	2633.16	2568.18	2456.22
sp|Q8BYC6|TAOK3_MOUSE	Taok3	TAOK3_MOUSE Serine/threonine-protein kinase TAO3	439	6	C	UR	262.357	255.946	284.796	241.39	260.808	268.576	260.085	274.485	270.338	261.429	258.307	249.559	225.779	285.025	235.415	254.34
sp|Q8VCW8|ACSF2_MOUSE	Acsf2	ACSF2_MOUSE Acyl-CoA synthetase family member 2, mitochondrial	440	20	C	UR	2155.86	2404.58	2147.52	2101.99	2520.06	2405.51	1869.62	2301.15	2319.29	2182.37	2448.37	2459.16	2167.42	2324.76	2314.15	2423.27
sp|Q811D0|DLG1_MOUSE	Dlg1	DLG1_MOUSE Disks large homolog 1	441	22	C	UR	2384.17	2176.59	2306.05	2262.39	2293.79	2309.29	2458.33	2356.38	2252	2291.46	2300.28	2362.5	2213.44	2393.16	2226.65	2318.09
tr|D3Z3B8|D3Z3B8_MOUSE	Dlg1	D3Z3B8_MOUSE Disks large homolog 1	441	5	C	UR	400.188	414.145	420.447	466.038	392.617	395.685	539.727	408.108	379.152	349.662	457.323	400.548	376.286	486.12	422.1	400.046
sp|P70175|DLG3_MOUSE	Dlg3	DLG3_MOUSE Disks large homolog 3	441	34	C	UR	3384.36	2970.98	3171.67	2917.81	3021.42	3502.06	3383.97	3343.87	3297.56	3047.96	2953.77	2920.98	2528.28	3307.57	3101.24	2996.11
sp|Q91XM9-7|DLG2_MOUSE	Dlg2	DLG2_MOUSE Isoform 7 of Disks large homolog 2	441	39	C	UR	5930.32	5209.66	5497.92	5303.1	5411.44	5527.33	5277.87	6036.48	5611.9	5927.89	5528.34	6151.56	4233.66	6665.5	5504.69	5846.8
sp|Q62108|DLG4_MOUSE	Dlg4	DLG4_MOUSE Disks large homolog 4	441	37	C	UR	3015.18	2463.6	2636.86	2498.45	2541.12	2915.47	2836.3	2895.05	2609.75	2782.49	2703.94	2904.4	2240.14	3242.48	2692.43	2826.14
sp|Q8BGD9|IF4B_MOUSE	Eif4b	IF4B_MOUSE Eukaryotic translation initiation factor 4B	442	17	C	UR	1264.28	1250.62	1314.49	1325.27	1310.18	1334.86	1423.59	1304.6	1331.56	1204.98	1262.15	1212.93	1209.41	1301.79	1289.18	1348.61
sp|Q8BUH8|SENP7_MOUSE	Senp7	SENP7_MOUSE Sentrin-specific protease 7	443	2	C	UR	33.5005	35.4728	33.2392	39.5457	44.0508	43.7011	34.724	30.1728	33.1083	33.6411	29.7111	41.8575	31.3738	32.1504	37.6444	37.5536
sp|Q920B9|SP16H_MOUSE	Supt16h	SP16H_MOUSE FACT complex subunit SPT16	444	14	C	UR	1830.65	1720.09	1869.22	1931.93	1844.11	1585.87	1654.68	1828.45	1961.67	1919.37	1946.42	2212.26	2096.78	1978.26	2039.65	2025.72
tr|Q6A099|Q6A099_MOUSE	Gbf1	Q6A099_MOUSE MKIAA0248 protein (Fragment)	445	16	C	UR	1189.32	1247	1166.15	1250.72	1221.45	1158.12	1017.03	1205.2	1155.13	1127.34	1208.13	1186.09	1061.78	1177.84	1184.35	1197.88
sp|Q99PU5|ACBG1_MOUSE	Acsbg1	ACBG1_MOUSE Long-chain-fatty-acid--CoA ligase ACSBG1	446	32	C	UR	3066.72	3636.82	3202.93	2932.45	3413.73	2740.61	2449.66	3150.95	3206.97	3296.95	2996.41	3091.48	3040.22	3293.9	2870.63	3254.05
sp|Q9CXV1|DHSD_MOUSE	Sdhd	DHSD_MOUSE Succinate dehydrogenase [ubiquinone] cytochrome b small subunit, mitochondrial	447	2	C	UR	81.6259	97.8353	81.4346	69.6148	90.9842	73.3737	111.181	75.7862	60.2205	75.0851	100.94	69.6161	92.7369	75.2376	83.3834	78.861
sp|Q7TSH2|KPBB_MOUSE	Phkb	KPBB_MOUSE Phosphorylase b kinase regulatory subunit beta	448	11	C	UR	570.599	558.321	578.381	626.829	667.2	606.712	520.38	600.113	608.333	657.505	575.821	586.363	645.019	527.545	546.342	677.958
sp|Q9R1E0|FOXO1_MOUSE	Foxo1	FOXO1_MOUSE Forkhead box protein O1	449	2	C	UR	48.4291	46.8027	42.018	40.6059	41.6874	51.522	54.5356	48.2279	52.4224	53.4818	44.3684	34.7075	56.7018	46.1079	39.251	40.7238
sp|Q60676|PPP5_MOUSE	Ppp5c	PPP5_MOUSE Serine/threonine-protein phosphatase 5	450	19	C	UR	1437.2	1437.15	1465.38	1470.67	1375.63	1372.35	1542.24	1411.87	1374.4	1386.49	1414.03	1374.09	1203.36	1555.67	1393.13	1389.68
tr|E9PV86|E9PV86_MOUSE	Mctp1	E9PV86_MOUSE Protein Mctp1	451	11	C	UR	498.97	493.909	529.776	549.357	562.809	456.099	416.875	556.163	519.341	531.855	562.774	612.681	737.128	623.258	567.247	576.682
sp|Q00493|CBPE_MOUSE	Cpe	CBPE_MOUSE Carboxypeptidase E	452	23	C	UR	4189.8	3728.4	3754.45	4364.11	4002.38	4466.2	4145.25	3823.88	3978.69	4354.39	4019.14	3431.05	3150.2	3228.39	3953.7	3719.98
tr|B7ZCJ1|B7ZCJ1_MOUSE	Arhgap21	B7ZCJ1_MOUSE Rho GTPase-activating protein 21	453	18	C	UR	2002.98	1857.61	1909.97	2034.51	2006.67	1975.62	1766.84	1996.55	2063.2	2127.38	1955.66	2118.32	1781.28	2153.82	2038.59	2018.95
sp|Q69ZH9|RHG23_MOUSE	Arhgap23	RHG23_MOUSE Rho GTPase-activating protein 23	453	20	C	UR	1109.02	1146.93	1170.43	1138.48	1198.8	1268.16	1185.07	1169.96	1175.02	1160.52	1114.19	1032.64	1218.83	1038.96	1097.5	1181.25
sp|P70429|EVL_MOUSE	Evl	EVL_MOUSE Ena/VASP-like protein	454	21	C	UR	1469.44	1471.23	1706.79	1595.54	1480.55	1608.27	1750.68	1468.31	1527.05	1405.13	1608.9	1560.8	1315.4	1636.56	1655.36	1549.32
sp|Q03173|ENAH_MOUSE	Enah	ENAH_MOUSE Protein enabled homolog	454	15	C	UR	1421.5	1382.05	1387.41	1316.96	1369.14	1524.64	1453.1	1407.2	1399.74	1377.38	1370.53	1265.95	1341.78	1367.89	1375.8	1369.76
sp|Q9QYE6|GOGA5_MOUSE	Golga5	GOGA5_MOUSE Golgin subfamily A member 5	455	14	C	UR	692.977	635.343	649.506	673.937	636.024	628.093	664.757	615.349	643.705	637.223	653.818	681.503	1020.06	655.317	621.428	638.55
sp|O08688|CAN5_MOUSE	Capn5	CAN5_MOUSE Calpain-5	456	12	C	UR	793.77	791.129	740.199	799.482	763.482	813.337	857.913	766.722	704.8	819.215	809.164	790.508	717.952	775.269	860.293	826.61
sp|P56818|BACE1_MOUSE	Bace1	BACE1_MOUSE Beta-secretase 1	457	1	C	UR	30.7499	30.9182	27.7352	32.9185	31.4382	27.8416	35.9747	26.863	25.5272	29.0845	31.3903	30.0197	32.6788	26.2192	22.6068	26.2508
sp|Q9Z1Q2|ABHGA_MOUSE	Abhd16a	ABHGA_MOUSE Abhydrolase domain-containing protein 16A	458	14	C	UR	914.439	941.521	782.577	788.91	947.141	758.722	738.279	809.452	777.544	971.677	897.268	1019.74	630.672	996.227	874.633	900.33
sp|Q8C1A5|THOP1_MOUSE	Thop1	THOP1_MOUSE Thimet oligopeptidase	459	28	C	UR	2206.68	2163.04	2137.64	2044.9	2175.29	2210.89	2039.81	2192.7	2265.57	2224.43	2218.52	2254.33	2246.05	2275.34	2301.68	2324.86
sp|Q91YP2|NEUL_MOUSE	Nln	NEUL_MOUSE Neurolysin, mitochondrial	459	16	C	UR	1512.95	1572.4	1482.68	1446.85	1678.43	1839.93	1957.6	1645.05	1609.6	1463.32	1793.18	1745.13	1232.19	1473.35	1647.98	1799.64
sp|Q68EF6|BEGIN_MOUSE	Begain	BEGIN_MOUSE Brain-enriched guanylate kinase-associated protein	460	15	C	UR	916.7	795.992	806.86	769.957	792.193	951.829	858.947	860.657	836.635	913.351	744.012	826.17	687.168	883.251	771.583	819.727
sp|P70202|LXN_MOUSE	Lxn	LXN_MOUSE Latexin	461	6	C	UR	627.979	693.182	638.298	650.771	792.193	658.066	660.724	679.024	718.945	694.799	747.521	843.286	514.88	847.751	685.296	758.149
tr|E9PVZ8|E9PVZ8_MOUSE	Golgb1	E9PVZ8_MOUSE Protein Golgb1	462	40	C	UR	2133.17	2152.4	2211.59	2262.04	2172.68	2187.82	2173.93	2087.34	2215.11	2049.2	2142.51	2074.37	2246.19	1953.72	2133.22	2079.31
sp|Q8VBY2|KKCC1_MOUSE	Camkk1	KKCC1_MOUSE Calcium/calmodulin-dependent protein kinase kinase 1	463	14	C	UR	2223.07	2333.83	2245.26	2148.39	2068.57	2355.72	1971.67	2234.77	2218.05	2212.06	1985.22	2021.08	2259.38	1999.35	1949.85	2103.29
sp|P53569|CEBPZ_MOUSE	Cebpz	CEBPZ_MOUSE CCAAT/enhancer-binding protein zeta	464	1	C	UR	39.1645	31.8215	40.1492	30.012	34.3613	37.8966	33.6128	29.3446	41.7923	33.0673	30.4064	31.059	30.6966	33.8164	38.6424	38.7204
sp|P97927|LAMA4_MOUSE	Lama4	LAMA4_MOUSE Laminin subunit alpha-4	465	12	C	UR	770.293	749.929	725.432	746.002	736.468	755.063	872.009	748.81	757.213	851.89	874.525	677.086	819.46	676.319	754.037	782.778
sp|Q9Z1Z2|STRAP_MOUSE	Strap	STRAP_MOUSE Serine-threonine kinase receptor-associated protein	466	17	C	UR	2259.34	2434.51	2385.24	2346.9	2352.1	2363.82	2722.86	2432.02	2304.5	2368.78	2568.16	2226.26	2374.9	2353.03	2392.27	2325.56
sp|Q3TAA7|S11IP_MOUSE	Stk11ip	S11IP_MOUSE Serine/threonine-protein kinase 11-interacting protein	467	1	C	UR	7.61081	8.85336	10.6032	10.0418	12.9642	13.8889	9.0376	8.65012	7.14435	9.7933	9.15811	13.6536	12.8743	11.2023	11.0966	10.1452
sp|Q8CCJ4|AMER2_MOUSE	Amer2	AMER2_MOUSE APC membrane recruitment protein 2	468	11	C	UR	882.203	831.777	849.705	839.214	800.147	768.526	791.03	854.625	864.087	847.015	786.093	852.939	749.311	818.196	780.367	839.352
sp|Q6ZPK0|PF21A_MOUSE	Phf21a	PF21A_MOUSE PHD finger protein 21A	469	1	C	UR	90.946	84.4453	91.4245	97.6644	83.0173	81.2044	80.4681	91.5448	90.2698	85.108	97.3972	105.423	64.1382	109.955	88.3728	100.863
sp|B9EKI3|TMF1_MOUSE	Tmf1	TMF1_MOUSE TATA element modulatory factor	470	6	C	UR	196.833	186.844	186.382	214.465	188.955	192.593	208.78	183.727	200.637	177.164	189.422	183.709	221.586	171.547	206.075	182.926
sp|Q8C0M9|ASGL1_MOUSE	Asrgl1	ASGL1_MOUSE Isoaspartyl peptidase/L-asparaginase	471	27	C	UR	3399.58	3406.74	3177.43	3231.41	3679.3	3453.6	3697.35	3295.86	3285.17	3410.17	3374.82	3119.1	3236.15	3414.86	3289.55	3314.41
sp|Q8JZM7|CDC73_MOUSE	Cdc73	CDC73_MOUSE Parafibromin	472	8	C	UR	450.612	441.392	505.611	495.383	466.951	411.713	360.78	434.374	458.298	455.674	440.955	506.308	489.484	479.723	458.593	478.524
sp|Q8C1Z7|BBS4_MOUSE	Bbs4	BBS4_MOUSE Bardet-Biedl syndrome 4 protein homolog	473	7	C	UR	429.958	463.618	456.14	439.175	436.821	456.235	420.645	394.036	430.688	416.535	465.11	422.987	435.182	410.921	450.154	453.938
sp|Q8CGY8|OGT1_MOUSE	Ogt	OGT1_MOUSE UDP-N-acetylglucosamine--peptide N-acetylglucosaminyltransferase 110 kDa subunit	474	20	C	UR	1721.21	1673.49	1806.33	1699.58	1631.25	1686.01	1517.94	1798.9	1762.65	1793.23	1666.23	1757.55	1497.78	1863.08	1782.15	1791.08
sp|Q8CI75|DI3L2_MOUSE	Dis3l2	DI3L2_MOUSE DIS3-like exonuclease 2	475	16	C	UR	994.501	1014.83	1063.38	1024.7	990.72	1065.39	973.554	1070.27	1052.23	972.006	1134.58	1041.19	1061.1	1099.16	1121.88	1147.65
sp|Q9JKK7|TMOD2_MOUSE	Tmod2	TMOD2_MOUSE Tropomodulin-2	476	17	C	UR	2958.19	2996.73	3051.23	2901.41	2860.02	3263.77	3511.38	2928.41	2630.61	2979.22	3008.05	2559.66	2402.71	2758.54	2923.61	2795.13
sp|P49813|TMOD1_MOUSE	Tmod1	TMOD1_MOUSE Tropomodulin-1	476	12	C	UR	903.603	899.677	971.476	864.094	789.303	898.549	1018.94	992.248	1076.44	954.164	913.982	1006.25	771.28	942.228	911.934	804.189
sp|Q9JHJ0|TMOD3_MOUSE	Tmod3	TMOD3_MOUSE Tropomodulin-3	476	7	C	UR	576.549	545.501	613.443	602.268	558.026	596.495	611.724	575.172	561.549	579.466	595.726	571.678	693.766	497.183	599.77	542.563
sp|Q8C3S2|TNG6_MOUSE	Tango6	TNG6_MOUSE Transport and Golgi organization protein 6 homolog	477	1	C	UR	151.023	188.026	174.545	179.63	173.272	151.787	127.301	167.009	170.711	172.86	174.477	174.528	123.819	171.412	172.264	178.689
sp|Q8BGS1|E41L5_MOUSE	Epb41l5	E41L5_MOUSE Band 4.1-like protein 5	478	4	C	UR	194.647	178.136	175.296	203.115	223.642	208.269	179.136	183.322	212.864	221.97	196.051	250.489	257.642	219.82	224.848	219.186
sp|Q80ZF8|BAI3_MOUSE	Bai3	BAI3_MOUSE Brain-specific angiogenesis inhibitor 3	479	16	C	UR	1220.01	1091.02	1149.91	1099.92	1127.46	1225.16	1141.98	1205.98	1120.97	1196.79	1125.32	1224.12	1004.42	1238.48	1108.95	1102.08
sp|Q9CU62|SMC1A_MOUSE	Smc1a	SMC1A_MOUSE Structural maintenance of chromosomes protein 1A	480	19	C	UR	1438.9	1448.13	1477.36	1483.07	1485.6	1223.28	1026.66	1405.94	1543.98	1571.94	1388.29	1632.14	1535.41	1564.87	1384.52	1603.77
sp|Q8BH74|NU107_MOUSE	Nup107	NU107_MOUSE Nuclear pore complex protein Nup107	481	12	C	UR	732.985	725.699	741.682	742.221	756.191	669.839	591.536	772.966	776.793	789.769	742.537	813.992	822.969	811.682	704.762	815.901
sp|P55937|GOGA3_MOUSE	Golga3	GOGA3_MOUSE Golgin subfamily A member 3	482	31	C	UR	2332.67	2300.2	2504.72	2520.65	2366.69	2402.39	2409	2247.83	2379.45	2300.79	2369.05	2228.9	2273.73	2075.64	2209.87	2220.65
tr|E9QP99|E9QP99_MOUSE	Golga3	E9QP99_MOUSE Golgin subfamily A member 3	482	2	C	UR	17.9241	158.932	31.185	189.649	37.5111	168.748	176.851	161.728	189.484	165.373	186.241	168.869	171.253	317.63	157.257	178.458
sp|O09126|SEM4D_MOUSE	Sema4d	SEM4D_MOUSE Semaphorin-4D	483	4	C	UR	124.292	121.194	116.147	123.758	126.17	118.956	123.864	105.657	99.0789	106.794	114.206	123.446	99.2182	112.854	121.64	105.363
sp|Q80TS3|LPHN3_MOUSE	Lphn3	LPHN3_MOUSE Latrophilin-3	484	24	C	UR	1577.53	1608.72	1642.64	1684.53	1585.72	1609.59	1831.63	1610.17	1569.4	1538.4	1678.57	1791.38	1408.1	1813.54	1652.04	1615.42
sp|Q9DCC4|P5CR3_MOUSE	Pycrl	P5CR3_MOUSE Pyrroline-5-carboxylate reductase 3	485	7	C	UR	1135.22	1103.84	1208.27	1215.32	1045.94	1006.44	1128.9	997.307	1053.6	1106.77	1058.12	1081.46	949.412	1182.01	1117.25	1075.47
tr|H3BJZ7|H3BJZ7_MOUSE	Unc13a	H3BJZ7_MOUSE Protein unc-13 homolog A	486	35	C	UR	2280.42	2091.48	2270.27	2277.21	2173.1	2180.14	1875.77	2335.3	2243.75	2181.83	2092.13	2413.63	2031.17	2327.46	2205.1	2333.38
sp|Q8K0T7|UN13C_MOUSE	Unc13c	UN13C_MOUSE Protein unc-13 homolog C	486	15	C	UR	848.413	868.938	878.479	902.785	951.827	744.305	589.544	894.615	880.175	965.231	868.172	1069.67	937.65	988.471	863.426	1035.91
sp|Q6NZA9|TAF9B_MOUSE	Taf9b	TAF9B_MOUSE Transcription initiation factor TFIID subunit 9B	487	3	C	UR	209.244	209.308	243.122	225.578	224.476	200.509	205.672	208.135	211.554	228.827	221.081	239.272	205.739	237.716	233.898	235.777
sp|Q8BZJ7|DCNL2_MOUSE	Dcun1d2	DCNL2_MOUSE DCN1-like protein 2	488	4	C	UR	163.612	178.338	181.321	184.839	148.099	160.68	152.059	173.396	176.728	174.736	194.196	172.534	207.171	173.168	176.157	177.712
sp|Q9QZ73|DCNL1_MOUSE	Dcun1d1	DCNL1_MOUSE DCN1-like protein 1	488	4	C	UR	313.965	323.853	343.964	329.178	311.812	336.694	316.777	318.822	304.096	323.069	321.357	319.839	332.698	287.535	326.472	334.425
tr|Q0VBL3|Q0VBL3_MOUSE	Rbm15	Q0VBL3_MOUSE Protein Rbm15	489	9	C	UR	405.326	402.974	441.667	416.008	415.163	371.236	341.344	430.222	441.06	429.869	420.024	397.878	322.672	455.214	413.912	443.373
sp|Q6PHZ5|RB15B_MOUSE	Rbm15b	RB15B_MOUSE Putative RNA-binding protein 15B	489	4	C	UR	245.466	254.387	262.083	265.593	237.89	224.306	228.57	253.638	259.767	250.48	250.076	295.551	239.284	263.26	279.761	254.006
sp|Q68FH4|GALK2_MOUSE	Galk2	GALK2_MOUSE N-acetylgalactosamine kinase	490	8	C	UR	917.069	902.888	990.543	921.658	1043.26	1047.68	1038.29	885.62	921.57	895.52	990.401	977.264	948.358	911.446	897.638	912.167
sp|Q9JHU4|DYHC1_MOUSE	Dync1h1	DYHC1_MOUSE Cytoplasmic dynein 1 heavy chain 1	491	47	C	UR	5124.33	5394.09	5139.11	5023.19	5197.6	5189.53	4416.99	5164.62	5200.74	5081.16	4564.91	4741.4	5427.14	4875.04	4986.04	5043.57
sp|Q9Z268|RASL1_MOUSE	Rasal1	RASL1_MOUSE RasGAP-activating-like protein 1	492	24	C	UR	2160.81	1929.7	2004.95	2059.26	2046.64	2388.09	1799.88	2362.6	2163.45	2055.76	2086.66	2244.45	1632.15	2336.62	2441.13	2319.98
sp|Q6PFQ7|RASL2_MOUSE	Rasa4	RASL2_MOUSE Ras GTPase-activating protein 4	492	2	C	UR	353.611	287.185	332.003	314.935	306.438	333.583	286.956	339.128	316.461	301.692	306.156	349.066	337.156	352.442	351.009	350.592
sp|O88602|CCG2_MOUSE	Cacng2	CCG2_MOUSE Voltage-dependent calcium channel gamma-2 subunit	493	10	C	UR	956.312	870.892	777.18	820.305	921.668	795.736	795.716	890.485	797.774	1061.64	961.653	1182.58	674.975	1212.89	928.713	1013.69
sp|Q9JJV5|CCG3_MOUSE	Cacng3	CCG3_MOUSE Voltage-dependent calcium channel gamma-3 subunit	493	5	C	UR	330.99	250.471	299.648	266.747	274.046	327.604	287.894	325.337	282.817	320.652	281.364	375.924	257.367	416.692	276.408	309.116
sp|Q8C052|MAP1S_MOUSE	Map1s	MAP1S_MOUSE Microtubule-associated protein 1S	494	13	C	UR	1604.76	1530.8	1583.66	1598.84	1556.8	1562.05	1448.34	1560.72	1576.56	1515.58	1608.08	1521.8	1419	1438.06	1599.43	1677.79
sp|Q8K341|ATAT_MOUSE	Atat1	ATAT_MOUSE Alpha-tubulin N-acetyltransferase 1	495	14	C	UR	1071.39	1051.92	1224.82	1135.09	1038.79	1049.04	1130.16	1059.89	1070.67	962.376	1040.76	1029.53	995.253	1077.97	1042.65	964.895
sp|P63054|PCP4_MOUSE	Pcp4	PCP4_MOUSE Purkinje cell protein 4	496	13	C	UR	956.785	1116.29	914.738	834.85	774.702	594.405	1195.79	1123.61	1064.48	791.646	929.286	766.185	557.809	677.689	947.673	672.967
sp|O88307|SORL_MOUSE	Sorl1	SORL_MOUSE Sortilin-related receptor	497	20	C	UR	803.449	742.069	727.738	832.684	877.936	755.703	785.901	762.615	751.08	891.205	856.734	918.415	659.563	857.868	791.664	778.701
sp|Q02053|UBA1_MOUSE	Uba1	UBA1_MOUSE Ubiquitin-like modifier-activating enzyme 1	498	66	C	UR	9489.19	9915.5	9783.54	9693.69	9810.42	9572.66	7938.75	10041.7	9946.89	9941.18	8822.25	9393.89	8994.83	9810.16	9399.35	9643.55
sp|Q60875|ARHG2_MOUSE	Arhgef2	ARHG2_MOUSE Rho guanine nucleotide exchange factor 2	499	24	C	UR	2568.39	2255.29	2445.66	2234.03	2238.26	2575.48	2312.21	2712.49	2477.21	2335.33	2299.8	2319.95	1799.46	2408.47	2397.57	2417.23
sp|Q8K2D3|EDC3_MOUSE	Edc3	EDC3_MOUSE Enhancer of mRNA-decapping protein 3	500	6	C	UR	361.861	374.772	384.725	371.047	337.488	346.075	339.298	367.121	380.464	344.269	340.615	366.342	314.994	382.344	396.014	381.386
sp|P28474|ADHX_MOUSE	Adh5	ADHX_MOUSE Alcohol dehydrogenase class-3	501	12	C	UR	1588.41	1601.13	1684.97	1579.44	1712.8	1613.98	1751.31	1659.32	1582.98	1618.96	1611.82	1506.17	1668.48	1515.12	1641.63	1777.57
sp|Q99LC5|ETFA_MOUSE	Etfa	ETFA_MOUSE Electron transfer flavoprotein subunit alpha, mitochondrial	502	16	C	UR	2444.46	2414.69	2577.6	2468.71	2709.37	2416.81	2417.08	2403.46	2629.15	2388.3	2445.92	2310.62	2255.53	2316.08	2428.04	2415.35
sp|Q8R010|AIMP2_MOUSE	Aimp2	AIMP2_MOUSE Aminoacyl tRNA synthase complex-interacting multifunctional protein 2	503	5	C	UR	1087.14	1030.15	1022.92	1104.71	1071.81	1052.89	899.599	1003.29	1002.03	1013.88	941.528	1005.21	1213.93	1104.16	1069.56	974.122
sp|P70168|IMB1_MOUSE	Kpnb1	IMB1_MOUSE Importin subunit beta-1	504	35	C	UR	3314.07	3170.1	3442.16	3434.44	3258.44	3187.88	2781.79	3358.53	3218.66	3208.15	3104.3	3289.59	2939.87	3396.17	3428.15	3517.93
sp|Q6P3A8|ODBB_MOUSE	Bckdhb	ODBB_MOUSE 2-oxoisovalerate dehydrogenase subunit beta, mitochondrial	505	6	C	UR	731.644	794.367	779.153	772.732	849.705	820.421	772.827	781.301	791.565	811.623	1011.02	762.202	770.219	896.753	832.302	1011.89
sp|Q8C437-3|PEX5R_MOUSE	Pex5l	PEX5R_MOUSE Isoform 3 of PEX5-related protein	506	20	C	UR	2382.29	2450.07	2292.51	2500.69	2434.77	2490.64	2648.78	2378.52	2366.13	2453.61	2604.66	1910.9	2551.46	1871.16	2343.66	2254.32
tr|D3YYH0|D3YYH0_MOUSE	Pex5l	D3YYH0_MOUSE PEX5-related protein	506	1	C	UR	67.0593	74.6346	64.8515	63.2817	64.3006	80.6711	70.8343	62.2864	64.6512	59.449	69.2829	45.1481	72.7279	57.732	67.5293	54.8433
sp|Q3TXS7|PSMD1_MOUSE	Psmd1	PSMD1_MOUSE 26S proteasome non-ATPase regulatory subunit 1	507	30	C	UR	2583.53	2779.29	2740.89	2709.45	2728.25	2746.57	2647.86	2668.4	2718.49	2701.66	2686.1	2840.21	2040.41	2864.15	2727.11	2820.29
sp|Q8CGF5|TMM56_MOUSE	Tmem56	TMM56_MOUSE Transmembrane protein 56	508	2	C	UR	47.9877	56.0779	48.5791	44.9126	48.7897	53.7105	52.7302	48.7601	43.816	53.685	51.9106	52.5619	46.5104	56.7142	40.7213	53.4163
tr|Q8BQV2|Q8BQV2_MOUSE	Chat	Q8BQV2_MOUSE Choline O-acetyltransferase	509	6	C	UR	408.54	399.446	422.827	404.055	394.324	453.6	437.36	399.404	397.978	385.784	387.827	285.835	368.056	248.93	380.176	378.581
sp|Q920I9|WDR7_MOUSE	Wdr7	WDR7_MOUSE WD repeat-containing protein 7	510	41	C	UR	3268.61	3503.98	3563.71	3492.25	3485.35	3676.71	3062.62	3248.39	3216.02	3440.25	3369.19	3636.97	3004.06	3861.77	3516.43	3656.2
sp|Q64012|RALY_MOUSE	Raly	RALY_MOUSE RNA-binding protein Raly	511	12	C	UR	1421.57	1410.74	1363.52	1450.67	1445.44	1160.98	1229.79	1400.67	1453.71	1457.78	1403.07	1499.06	1308.21	1515.13	1408.88	1448.73
sp|Q61702|ITIH1_MOUSE	Itih1	ITIH1_MOUSE Inter-alpha-trypsin inhibitor heavy chain H1	512	8	C	UR	433.547	209.655	273.69	344.302	215.265	251.58	219.348	439.683	381.164	295.039	309.97	420.783	189.38	254.86	386.491	260.559
sp|Q61738|ITA7_MOUSE	Itga7	ITA7_MOUSE Integrin alpha-7	513	2	C	UR	56.6769	50.5298	48.9491	51.0321	53.6411	53.0283	60.1887	50.6255	38.696	54.3832	61.8989	56.2895	52.0223	53.6137	51.0922	53.0772
sp|A2A891|CMTA1_MOUSE	Camta1	CMTA1_MOUSE Calmodulin-binding transcription activator 1	514	4	C	UR	85.3996	84.4065	83.8871	90.366	89.2208	61.1835	63.7608	75.8905	70.0861	91.2194	87.1494	101.835	82.7663	107.395	81.041	97.0589
tr|D3YXJ5|D3YXJ5_MOUSE	Fam84b	D3YXJ5_MOUSE Protein Fam84b	515	1	C	UR	41.4955	49.0364	47.4107	51.5485	58.5491	44.6227	52.051	45.3629	51.1718	45.8217	62.0648	47.6706	34.8471	47.4881	50.4441	49.7695
sp|Q9WU60|ATRN_MOUSE	Atrn	ATRN_MOUSE Attractin	516	3	C	UR	262.655	237.897	230.113	263.055	257.324	272.486	270.609	256.472	246.221	287.777	286.527	275.408	295.523	256.995	272.842	281.514
sp|Q64343|ABCG1_MOUSE	Abcg1	ABCG1_MOUSE ATP-binding cassette sub-family G member 1	517	1	C	UR	69.1934	60.3405	57.7788	69.7815	75.0658	63.1669	74.524	60.3385	60.1351	73.9657	79.4346	89.831	51.5833	75.2314	76.0002	64.6419
sp|Q8BJL0|SMAL1_MOUSE	Smarcal1	SMAL1_MOUSE SWI/SNF-related matrix-associated actin-dependent regulator of chromatin subfamily A-like protein 1	518	11	C	UR	507.982	528.329	518.659	535.935	529.63	441.639	392.108	486.735	544.074	527.456	538.708	671.432	538.446	602.352	600.218	628.336
sp|Q3U0S6|RAIN_MOUSE	Rasip1	RAIN_MOUSE Ras-interacting protein 1	519	4	C	UR	179.437	199.978	177.871	187.388	183.585	163.069	168.171	173.839	188.597	188.368	173.875	154.193	190.158	183.252	197.047	197.998
sp|P17182|ENOA_MOUSE	Eno1	ENOA_MOUSE Alpha-enolase	520	39	C	UR	4911.78	5122.28	5053.6	4764.7	5030.66	5263.23	6138.17	5017.32	5268.72	5042.51	5115.12	5183.37	5163.99	6265.58	5181.4	4966.43
sp|P17183|ENOG_MOUSE	Eno2	ENOG_MOUSE Gamma-enolase	520	33	C	UR	2744.2	3160.09	2942.63	2806.39	2922.65	3271.77	4102.02	2670.94	2755.41	2752.16	3352.14	2858.7	2409.01	3413.13	3107.12	2877.95
sp|P21550|ENOB_MOUSE	Eno3	ENOB_MOUSE Beta-enolase	520	5	C	UR	1171.71	712.622	1543.21	1114.18	822.637	635.397	390.864	361.008	636.459	857.992	620.251	1127.91	881.966	487.494	931.635	375.796
sp|P09411|PGK1_MOUSE	Pgk1	PGK1_MOUSE Phosphoglycerate kinase 1	521	59	C	UR	10713.6	10991.2	11279.3	11016.7	10812.7	11395.7	13348.9	10958.6	11588.7	10744.3	10625.7	10784.5	9313.96	12033.9	10630.4	10217.3
sp|P09405|NUCL_MOUSE	Ncl	NUCL_MOUSE Nucleolin	522	33	C	UR	5480.63	5355.72	5265.53	5355.83	5375.92	4883.17	5316.8	5338.81	5688.15	5385.35	5053.67	5344.06	5337.07	5439.57	5185.17	5333.63
sp|Q8K354|CBR3_MOUSE	Cbr3	CBR3_MOUSE Carbonyl reductase [NADPH] 3	523	16	C	UR	982.614	961.074	1262.5	1270.14	1066.15	1336.79	1272.11	1202.66	1219.36	1072.72	1110.05	1175.33	844.763	1178.6	1049.24	1022.79
sp|P48758|CBR1_MOUSE	Cbr1	CBR1_MOUSE Carbonyl reductase [NADPH] 1	523	22	C	UR	2274.77	2588.25	2549.01	2644.33	2507.16	2459.34	2785.29	2420.71	2572.24	2323.54	2714.79	2801.26	2362.21	3068.77	2684.58	2544.43
sp|P16332|MUTA_MOUSE	Mut	MUTA_MOUSE Methylmalonyl-CoA mutase, mitochondrial	524	18	C	UR	1618.82	1622.25	1640.4	1703.4	1811.44	1575.05	1642.94	1720.7	1737.09	1787.1	1882.64	1830.1	1570.73	1759.01	1909.87	1724.83
sp|P02088|HBB1_MOUSE	Hbb-b1	HBB1_MOUSE Hemoglobin subunit beta-1	525	47	C	UR	10206.3	2625.27	3829.61	7117.15	2457.13	1644.71	2144.65	8381.76	10450.7	4772.69	4080.52	4769.14	2124.34	3419.17	5613.47	3265.84
tr|A8DUK4|A8DUK4_MOUSE	Hbbt1	A8DUK4_MOUSE Beta-globin	525	56	C	UR	9714.34	6341.14	10385.1	19405.6	7022.55	4264.17	5196.37	23728.3	9730.37	13121	11145	12588.6	5116.03	9097.31	15167.8	9026.26
sp|P02089|HBB2_MOUSE	Hbb-b2	HBB2_MOUSE Hemoglobin subunit beta-2	525	12	C	UR	8662.36	280.436	41.0639	157	154.697	117.608	171.785	145.461	9681.45	170.109	22.6971	136.6	120.092	125.388	145.675	131.167
sp|P02104|HBE_MOUSE	Hbb-y	HBE_MOUSE Hemoglobin subunit epsilon-Y2	525	2	C	UR	167.783	74.0127	109.394	211.145	89.6924	48.9593	50.9665	212.335	166.443	143.036	108.719	118.003	93.1365	89.5874	185.634	115.515
tr|E9PY46|E9PY46_MOUSE	Ift140	E9PY46_MOUSE Protein Ift140	526	3	C	UR	81.1581	78.1052	87.0007	85.1068	85.3437	86.6712	80.1612	86.5215	81.7775	74.7683	83.589	81.8081	80.6056	81.2352	92.36	87.0101
sp|Q45VK7|DYHC2_MOUSE	Dync2h1	DYHC2_MOUSE Cytoplasmic dynein 2 heavy chain 1	527	9	C	UR	728.833	782.287	785.254	816.473	775.674	815.739	693.141	746.067	794.185	780.914	745.986	803.859	808.927	769.267	774.968	854.26
sp|Q99JH7|CSTN3_MOUSE	Clstn3	CSTN3_MOUSE Calsyntenin-3	528	12	C	UR	1015.12	1050.67	1035.66	1127.49	1074.17	921.22	867.441	931.453	909.122	1028.6	1081.94	1076.79	1030.14	1090.3	1067.33	1067.72
tr|E9Q784|E9Q784_MOUSE	Zc3h13	E9Q784_MOUSE Protein Zc3h13	529	1	C	UR	19.289	16.5105	14.5915	24.3612	18.4151	17.4591	21.5056	21.024	16.241	18.4218	18.1037	21.7886	25.5312	21.0917	14.9339	17.1705
sp|Q9EPL2|CSTN1_MOUSE	Clstn1	CSTN1_MOUSE Calsyntenin-1	530	20	C	UR	1928.41	1839.25	1840.13	1962.22	1716.99	1760.34	1825.94	1865.04	1757.49	1852.98	1842.54	1779.89	1580.38	1885.92	1826.18	1898.89
sp|P47791|GSHR_MOUSE	Gsr	GSHR_MOUSE Glutathione reductase, mitochondrial	531	7	C	UR	414.109	468.963	451.945	422.367	557.127	453.888	603.281	449.497	452.581	574.595	549.274	433.752	348.061	556.064	545.701	435.313
tr|Q6RKD8|Q6RKD8_MOUSE	Flrt1	Q6RKD8_MOUSE Fibronectin leucine rich transmembrane protein 1	532	3	C	UR	166.002	138.943	161.424	153.899	156.84	168.915	190.259	160.103	164.404	134.483	185.778	161.84	118.403	149.455	162.661	178.919
sp|Q8R3Y5|CS047_MOUSE		CS047_MOUSE Uncharacterized protein C19orf47 homolog	533	1	C	UR	57.3671	53.8894	55.2118	58.254	67.3259	60.8285	58.9464	64.5203	70.2615	80.2366	67.4608	71.565	58.7119	74.191	66.9088	77.9421
tr|E9Q1K3|E9Q1K3_MOUSE	Add1	E9Q1K3_MOUSE Alpha-adducin	534	28	C	UR	4698.07	4789.97	4931.53	4666.16	4810.98	5074.47	4717.2	5016.08	4758	4711.64	4628.4	4492.72	4379.04	4699.37	4786.05	4802.82
tr|F8WGR0|F8WGR0_MOUSE	Add1	F8WGR0_MOUSE Alpha-adducin	534	2	C	UR	241.783	254.679	260.012	232.86	280.219	290.603	260.914	258.798	266.537	260.972	247.62	219.727	206.53	227.75	249.329	268.469
sp|Q9QYB8|ADDB_MOUSE	Add2	ADDB_MOUSE Beta-adducin	534	41	C	UR	4131.96	3886.88	4298.54	4033.38	3897.35	4472.33	4119.98	4152.32	4157.86	3910.68	3943.72	3845.23	4040.64	3783.52	4096.13	4138.08
sp|Q3TRR0|MAP9_MOUSE	Map9	MAP9_MOUSE Microtubule-associated protein 9	535	5	C	UR	183.287	173.653	205.409	207.756	179.005	205.112	198.434	185.011	197.974	181.058	185.03	197.426	157.033	218.18	193.939	170.682
sp|Q61687|ATRX_MOUSE	Atrx	ATRX_MOUSE Transcriptional regulator ATRX	536	15	C	UR	885.097	920.511	963.085	892.166	927.406	863.88	775.056	993.95	1005	938.653	897.83	1024.49	725.151	1039.67	960.563	991.412
sp|P51660|DHB4_MOUSE	Hsd17b4	DHB4_MOUSE Peroxisomal multifunctional enzyme type 2	537	20	C	UR	1817.58	1961.03	1762.93	1765.63	1904.02	1796.18	1854.41	1817.66	1862.86	1771.6	1841.91	1805.47	1582.24	1771.98	1792.28	1840.85
sp|P45952|ACADM_MOUSE	Acadm	ACADM_MOUSE Medium-chain specific acyl-CoA dehydrogenase, mitochondrial	538	18	C	UR	1531.15	1592.61	1545.58	1493.89	1608.48	1545.76	1687.07	1512.12	1619.7	1560.05	1633.99	1585	1623.72	1405.04	1613.65	1677.36
sp|P84309|ADCY5_MOUSE	Adcy5	ADCY5_MOUSE Adenylate cyclase type 5	539	24	C	UR	1943.57	2060.23	1872.63	2114.61	2213.67	2357.45	2975	2247.19	1852.78	2084.54	2262.03	1358.05	1542.38	1255.93	2205.03	1800.74
sp|Q80TL1|ADCY2_MOUSE	Adcy2	ADCY2_MOUSE Adenylate cyclase type 2	539	8	C	UR	539.14	487.946	499.919	466.144	474.616	493.835	584.7	509.583	478.032	496.252	570.035	571.363	345.368	572.61	511.629	493.782
sp|Q01341|ADCY6_MOUSE	Adcy6	ADCY6_MOUSE Adenylate cyclase type 6	539	2	C	UR	68.3639	55.1568	50.1995	58.6466	60.4895	58.4967	73.4853	60.4341	45.8434	60.4263	66.0308	66.9788	53.0056	59.0154	66.7643	58.7909
sp|O88444|ADCY1_MOUSE	Adcy1	ADCY1_MOUSE Adenylate cyclase type 1	539	5	C	UR	275.422	225.556	246.758	253.828	259.649	227.888	264.49	250.814	205.019	290.399	317.161	318.147	194.447	300.099	279.235	276.652
sp|Q61193|RGL2_MOUSE	Rgl2	RGL2_MOUSE Ral guanine nucleotide dissociation stimulator-like 2	540	1	C	UR	8.60079	10.5865	10.2581	13.5453	10.9838	11.8547	9.34908	12.1555	8.25647	6.54245	10.924	10.631	13.0119	12.1432	12.4481	10.6327
sp|P01942|HBA_MOUSE	Hba	HBA_MOUSE Hemoglobin subunit alpha	541	48	C	UR	12790.2	4595.36	7380.77	13562.8	4713.48	3298.76	3993.88	16155.5	13932.7	9130.88	7650.72	9733.25	4673.49	6220.41	10585.5	6651.29
sp|Q8CAK1|CAF17_MOUSE	Iba57	CAF17_MOUSE Putative transferase CAF17 homolog, mitochondrial	542	7	C	UR	624.115	617.742	695.882	643.025	658.446	614.369	687.271	620.174	610.983	617.207	695.466	643.238	562.284	680.736	676.766	613.396
sp|Q8BWF0|SSDH_MOUSE	Aldh5a1	SSDH_MOUSE Succinate-semialdehyde dehydrogenase, mitochondrial	543	40	C	UR	5155.86	5428.15	5210.71	5206.56	5284.15	5320.43	6142.11	4949.84	5179.68	5023.25	5640.01	4385.62	4555.36	4718.07	5440.6	5209.24
sp|Q9CQW1|YKT6_MOUSE	Ykt6	YKT6_MOUSE Synaptobrevin homolog YKT6	544	13	C	UR	2027.9	1925.58	1799.16	1953.52	1852.81	1927.27	1818.61	1876.36	1822.91	1798.93	1731.38	1728.83	1762.52	1844.49	1858.39	1777.77
sp|Q5S006|LRRK2_MOUSE	Lrrk2	LRRK2_MOUSE Leucine-rich repeat serine/threonine-protein kinase 2	545	2	C	UR	92.4871	84.3335	111.77	87.7217	98.2116	87.8088	76.5884	97.3118	91.0124	102.461	87.8768	105.061	116.737	103.48	91.3166	104.503
sp|Q8VED2|BL1S4_MOUSE	Bloc1s4	BL1S4_MOUSE Biogenesis of lysosome-related organelles complex 1 subunit 4	546	2	C	UR	22.5674	18.5481	28.918	20.0904	24.6428	19.2139	30.1735	24.2494	21.6173	18.4783	23.9438	22.5219	22.0711	22.618	22.5782	27.4184
sp|P35822|PTPRK_MOUSE	Ptprk	PTPRK_MOUSE Receptor-type tyrosine-protein phosphatase kappa	547	4	C	UR	201.586	171.465	160.202	200.866	200.066	198.917	184.384	205.521	179.175	216.491	218.879	229.273	149.807	221.527	203.076	223.547
sp|P28828|PTPRM_MOUSE	Ptprm	PTPRM_MOUSE Receptor-type tyrosine-protein phosphatase mu	547	1	C	UR	186.314	198.445	191.566	187.58	214.874	194.205	158.79	186.11	185.868	235.917	205.41	244.489	179.083	196.281	194.187	218.025
sp|P51881|ADT2_MOUSE	Slc25a5	ADT2_MOUSE ADP/ATP translocase 2	548	9	C	UR	1074.34	1118.95	954.915	793.79	1080.31	1059.15	1380.98	845.688	751.143	1016.53	1119.72	775.07	932.012	844.146	946.612	777.712
sp|P48962|ADT1_MOUSE	Slc25a4	ADT1_MOUSE ADP/ATP translocase 1	548	39	C	UR	7030.8	6988.2	5903.69	5203.55	6694.33	6667.23	8106.45	5587.27	4851.66	6928.67	6806.56	5135.21	5457.62	5205.54	6007.5	5096.1
sp|Q3V132|ADT4_MOUSE	Slc25a31	ADT4_MOUSE ADP/ATP translocase 4	548	2	C	UR	58.0719	60.169	57.012	44.5242	57.6176	49.1835	75.7761	47.2853	44.0158	58.3915	59.1321	35.4855	65.5147	40.5627	45.7511	42.0997
sp|Q91YT0|NDUV1_MOUSE	Ndufv1	NDUV1_MOUSE NADH dehydrogenase [ubiquinone] flavoprotein 1, mitochondrial	549	21	C	UR	1935.39	2063.5	2007.01	2014.91	2020.68	1977.35	2131.32	1910.93	1928.07	1954.72	2208.18	2038.99	2040.33	1944.97	2034.38	2112.72
sp|Q9JHK4|PGTA_MOUSE	Rabggta	PGTA_MOUSE Geranylgeranyl transferase type-2 subunit alpha	550	15	C	UR	1452.25	1428.19	1594.06	1524.61	1492.62	1519.85	1427.26	1502.9	1439.69	1383.15	1466.68	1341.48	1319.55	1426.39	1459.96	1560.73
sp|Q9CQI6|COTL1_MOUSE	Cotl1	COTL1_MOUSE Coactosin-like protein	551	14	C	UR	1769.9	2012.02	1720.54	1611.91	2117.23	2022.27	1667.78	1731.94	1718.45	1847.09	1631.55	2095.09	1995.21	2083.28	1777.84	1925.58
sp|Q9D0I9|SYRC_MOUSE	Rars	SYRC_MOUSE Arginine--tRNA ligase, cytoplasmic	552	22	C	UR	3950.22	3980.83	4032.93	3914.98	4180.81	4285.01	3610.8	3967.91	4043.07	3898.76	3609.12	3707.86	4376.61	4036.05	3755.65	3720.01
tr|D3Z4U5|D3Z4U5_MOUSE	Jakmip1	D3Z4U5_MOUSE Janus kinase and microtubule-interacting protein 1	553	10	C	UR	534.58	499.423	538.713	545.927	515.186	556.268	504.5	527.082	547.453	477.14	522.074	518.427	512.912	487.077	514.002	507.76
sp|Q5DTN8|JKIP3_MOUSE	Jakmip3	JKIP3_MOUSE Janus kinase and microtubule-interacting protein 3	553	10	C	UR	641.649	665.937	661.88	776.608	634.585	698.513	590.786	734.958	715.744	625.425	666.608	634.74	699.227	573.656	639.318	670.17
tr|D3YXK0|D3YXK0_MOUSE	Jakmip2	D3YXK0_MOUSE MCG4624, isoform CRA_c	553	8	C	UR	727.399	720.828	748.114	805.927	712.557	772.731	698.312	720.741	753.318	678.647	677.879	716.383	701.386	702.299	706.325	694.458
sp|Q8VE42|ANR49_MOUSE	Ankrd49	ANR49_MOUSE Ankyrin repeat domain-containing protein 49	554	2	C	UR	120.528	135.474	145.147	129.26	134.662	134.165	147.376	143.724	131.668	139.914	148.895	130.268	103.299	138.345	139.011	124.59
sp|P35123|UBP4_MOUSE	Usp4	UBP4_MOUSE Ubiquitin carboxyl-terminal hydrolase 4	555	13	C	UR	1217.09	1131.48	1277.45	1276.53	1208.63	1220.34	996.868	1238.24	1304.25	1219.17	1275.21	1316.19	1234.66	1208.85	1341.18	1398.33
sp|Q8R5H1|UBP15_MOUSE	Usp15	UBP15_MOUSE Ubiquitin carboxyl-terminal hydrolase 15	555	25	C	UR	1875.13	1765.96	1925.67	1819.71	1658.71	1725.16	1580.19	1798.39	1825.47	1759.62	1616.13	1602.49	1676.9	1641.98	1668.28	1696.73
sp|Q99K46|UBP11_MOUSE	Usp11	UBP11_MOUSE Ubiquitin carboxyl-terminal hydrolase 11	555	18	C	UR	1015.49	1012.7	1039.72	1113.4	1007.86	1107.84	824.271	1002.7	1029.99	868.538	1044.25	1106.29	950.67	980.172	1070.93	1111.16
sp|P98195|ATP9B_MOUSE	Atp9b	ATP9B_MOUSE Probable phospholipid-transporting ATPase IIB	556	4	C	UR	88.8663	82.2963	83.8808	83.9154	94.1294	94.3641	87.4684	89.3238	77.8742	92.8099	97.0974	91.6814	81.7744	77.53	88.2677	93.4975
sp|O70228|ATP9A_MOUSE	Atp9a	ATP9A_MOUSE Probable phospholipid-transporting ATPase IIA	556	16	C	UR	1812.37	1711.76	1553.66	1857.83	1918.38	1925.91	1899.68	1681.74	1566.66	1915.67	2164.05	2008.79	1281.05	1748.9	2128.57	1959.21
sp|P62874|GBB1_MOUSE	Gnb1	GBB1_MOUSE Guanine nucleotide-binding protein G(I)/G(S)/G(T) subunit beta-1	557	22	C	UR	1549.88	1506.49	1515.22	1482.4	1629.62	1708.55	1770.48	1543.42	1462.26	1575.07	1807.21	1625.22	1568.17	1647.19	1643.83	1762.85
sp|P62880|GBB2_MOUSE	Gnb2	GBB2_MOUSE Guanine nucleotide-binding protein G(I)/G(S)/G(T) subunit beta-2	557	6	C	UR	348.504	623.493	408.346	356.272	503.355	537.822	719.623	422.864	365.79	422.695	679.291	387.09	348.116	527.296	583.036	467.329
sp|P29387|GBB4_MOUSE	Gnb4	GBB4_MOUSE Guanine nucleotide-binding protein subunit beta-4	557	18	C	UR	1973.43	1947.38	1956.87	2115.27	2103.51	2043.49	2126.99	2172.15	2007.06	2033.15	2250.89	2321.81	2062.41	2136.38	2184.5	2294.99
sp|Q61553|FSCN1_MOUSE	Fscn1	FSCN1_MOUSE Fascin	558	30	C	UR	2917.05	3168.08	3329.2	2862.81	2967.1	3401.55	4136.45	3271.46	3008.57	2814.42	3373.17	2820.94	2613.21	3037.2	3235.08	3137.93
sp|P01027|CO3_MOUSE	C3	CO3_MOUSE Complement C3	559	34	C	UR	5128.66	2815.51	4264.49	3372.76	2076.85	2719.97	2540.93	4848.74	4242.01	4423	3882.61	5021.71	2749.62	4044.72	4281.63	2394.84
sp|P15105|GLNA_MOUSE	Glul	GLNA_MOUSE Glutamine synthetase	560	38	C	UR	2457.58	3051.67	2643.97	2224.46	2706.27	3129.64	3786.07	2522.24	2480.7	2649.28	3009.83	2615.32	2599.95	2824.71	2464.67	2531.84
sp|P17426|AP2A1_MOUSE	Ap2a1	AP2A1_MOUSE AP-2 complex subunit alpha-1	561	47	C	UR	6414.19	6458.77	6357.23	6188.58	6470.85	7215.16	5616.48	6486.01	6099.4	6258.52	5981.84	6492	5969.95	6664.5	6195.01	6773.71
sp|P17427|AP2A2_MOUSE	Ap2a2	AP2A2_MOUSE AP-2 complex subunit alpha-2	561	42	C	UR	4658.14	4536.82	4561.25	4569.75	4720.35	5011.49	4558.4	4708.05	4407.2	4446.05	4647.83	4738.83	4124.19	4781.29	4667.47	4702.32
sp|P61164|ACTZ_MOUSE	Actr1a	ACTZ_MOUSE Alpha-centractin	562	21	C	UR	3203.64	3568.23	3453.99	3256.45	3381.24	3628.83	3615.56	3336.69	3304.79	3335.13	3443.39	3379.79	3539.21	3560.27	3298.05	3519.45
sp|Q8R5C5|ACTY_MOUSE	Actr1b	ACTY_MOUSE Beta-centractin	562	12	C	UR	673.137	656.782	734.377	761.347	730.204	718.049	723.183	776.052	717.256	720.726	762.37	730.202	498.45	785.661	774.129	792.465
sp|Q9ET80|JPH1_MOUSE	Jph1	JPH1_MOUSE Junctophilin-1	563	5	C	UR	275.845	281.739	271.743	271.703	276.197	298.165	270.216	315.988	295.102	288.602	275.792	272.043	278.178	288.632	279.94	283.379
sp|P22682|CBL_MOUSE	Cbl	CBL_MOUSE E3 ubiquitin-protein ligase CBL	564	8	C	UR	402.576	361.768	399.873	411.718	387.781	403.599	384.757	411.994	389.27	380.741	367.641	341.585	343.572	343.953	417.575	399.119
sp|Q3TTA7|CBLB_MOUSE	Cblb	CBLB_MOUSE E3 ubiquitin-protein ligase CBL-B	564	1	C	UR	16.2209	19.9616	19.7041	23.3641	16.9101	15.1578	23.8199	20.1001	18.8292	13.8195	19.2616	22.7346	23.4336	25.5877	18.1512	17.6856
tr|A2A8R0|A2A8R0_MOUSE	Zfyve9	A2A8R0_MOUSE MCG17975	565	7	C	UR	279.151	272.029	260.068	268.918	250.598	236.666	235.994	242.102	281.242	260.325	256.45	290.079	255.192	314.016	268.151	270.639
tr|A2BFF9|A2BFF9_MOUSE	Dync1i2	A2BFF9_MOUSE Cytoplasmic dynein 1 intermediate chain 2	566	19	C	UR	1448.85	1490.92	1503.31	1565.99	1375	1468.21	1569.83	1433.8	1424.15	1373.85	1378.45	1316.95	1436.01	1287.59	1349.62	1368.18
sp|Q91X78|ERLN1_MOUSE	Erlin1	ERLN1_MOUSE Erlin-1	567	9	C	UR	992.54	914.65	889.043	922.972	943.737	981.256	982.569	1029.96	968.735	1074.04	1005.82	1035.64	1169.24	1122	1034.49	1007.23
sp|Q8BFZ9|ERLN2_MOUSE	Erlin2	ERLN2_MOUSE Erlin-2	567	21	C	UR	3127.94	3339.83	2911.54	2972.24	3231.27	3219.89	3115.22	2878.16	2937.89	3298.31	3189.34	3546.06	3103.59	3374.32	3076.5	3236.2
sp|O70589|CSKP_MOUSE	Cask	CSKP_MOUSE Peripheral plasma membrane protein CASK	568	31	C	UR	4049.93	3974.88	4073.37	3999.15	3818.99	3812.64	3835.65	4146.16	3952.33	4094.64	4009.02	4184.31	3431.99	4333.8	4043.19	4123.69
tr|B1AUH5|B1AUH5_MOUSE	Cask	B1AUH5_MOUSE Peripheral plasma membrane protein CASK (Fragment)	568	2	C	UR	248.308	266.493	241.339	245.583	258.865	258.726	208.212	254.451	254.694	269.355	251.332	261.589	233.339	232.444	226.133	290.265
tr|F6Y9I5|F6Y9I5_MOUSE	Cask	F6Y9I5_MOUSE Peripheral plasma membrane protein CASK (Fragment)	568	2	C	UR	518.844	436.369	572.061	565.968	528.09	572.173	382.803	524.667	579.765	542.819	510.851	552.736	458.884	435.11	526.363	637.556
sp|Q9CPX6|ATG3_MOUSE	Atg3	ATG3_MOUSE Ubiquitin-like-conjugating enzyme ATG3	569	12	C	UR	2147.48	2149.59	2338.65	2249.63	2162.1	2146.06	2029.74	2125.26	2068.78	2146.64	2083.69	2154.97	2156.51	2266.67	2186.01	2070.25
sp|Q61234|SNTA1_MOUSE	Snta1	SNTA1_MOUSE Alpha-1-syntrophin	570	10	C	UR	1048.94	1102.01	1045.17	1091.87	1139.26	1026.12	949.046	1082.66	1089.59	1164.77	1114.69	1147.76	1213.44	1141.57	1039.97	1114.81
sp|Q61235|SNTB2_MOUSE	Sntb2	SNTB2_MOUSE Beta-2-syntrophin	570	7	C	UR	653.246	698.95	724.482	653.788	666.453	624.803	620.94	691.238	666.246	755.871	690.674	760.026	729.853	700.543	700.543	719.974
sp|Q99L88|SNTB1_MOUSE	Sntb1	SNTB1_MOUSE Beta-1-syntrophin	570	12	C	UR	517.188	525.207	542.306	533.169	534.855	545.413	562.156	469.311	488.346	487.765	510.253	446.727	508.115	446.949	494.163	527.695
sp|P16014|SCG1_MOUSE	Chgb	SCG1_MOUSE Secretogranin-1	571	10	C	UR	1593.79	1073.22	1145.45	1128.09	1088.38	1126.43	1189.19	1134.17	1146.02	2230.71	1527.39	1045.81	888.833	1467.32	1393.24	992.389
sp|P22723|GBRG2_MOUSE	Gabrg2	GBRG2_MOUSE Gamma-aminobutyric acid receptor subunit gamma-2	572	10	C	UR	1269.1	1085.81	1084.16	1150.44	1177.11	1227.3	1295.78	1186.32	1044.87	1292.12	1330.45	1440.93	735.733	1337.61	1242.97	1342.16
sp|Q61324|ARNT2_MOUSE	Arnt2	ARNT2_MOUSE Aryl hydrocarbon receptor nuclear translocator 2	573	3	C	UR	86.7511	73.8244	79.1331	78.3596	79.1169	82.2513	72.965	69.9236	79.9273	85.3908	77.7426	87.6529	77.1751	78.2574	64.8133	79.2316
sp|Q60987|FOXG1_MOUSE	Foxg1	FOXG1_MOUSE Forkhead box protein G1	574	3	C	UR	206.918	194.97	198.035	210.314	176.485	212.241	205.312	213.705	214.797	211.341	209.998	195.169	219.636	201.195	216.01	192.168
sp|Q8BZZ3|WWP1_MOUSE	Wwp1	WWP1_MOUSE NEDD4-like E3 ubiquitin-protein ligase WWP1	575	9	C	UR	1110.35	1124.36	1098.2	1112.58	1107.23	1107.65	1085.5	1094.39	1114.99	1085.7	1133.76	1122.66	1261.06	1123.92	1085.88	1166.79
sp|Q62442|VAMP1_MOUSE	Vamp1	VAMP1_MOUSE Vesicle-associated membrane protein 1	576	7	C	UR	745.437	947.964	816.461	805.84	779.539	701.646	677.513	637.461	781.209	780.638	730.6	701.99	900.729	679.676	630.728	765.932
sp|P63044|VAMP2_MOUSE	Vamp2	VAMP2_MOUSE Vesicle-associated membrane protein 2	576	24	C	UR	2856.54	2656.15	2718.7	2713.35	2717.94	3044.01	2890.53	2600.85	2785.9	2703.73	3011.37	3176.8	2622.55	3073.2	3001.97	3120.92
sp|Q99JX3|GORS2_MOUSE	Gorasp2	GORS2_MOUSE Golgi reassembly-stacking protein 2	577	7	C	UR	562.286	576.005	559.336	570.075	547.242	541.621	533.289	544.228	543.106	571.159	561.564	585.891	518.628	673.492	543.207	558.768
sp|Q8BK64|AHSA1_MOUSE	Ahsa1	AHSA1_MOUSE Activator of 90 kDa heat shock protein ATPase homolog 1	578	24	C	UR	2350.27	2429.76	2644.48	2599.62	2317.43	2323.99	2028.64	2322.36	2269.09	2237.89	2100.14	2141.13	2153.37	2364.73	2209.84	2212.44
sp|Q9R1V6|ADA22_MOUSE	Adam22	ADA22_MOUSE Disintegrin and metalloproteinase domain-containing protein 22	579	23	C	UR	2566.62	2479.86	2329.26	2537.52	2695.76	2703.96	3024.22	2519.27	2245.24	2794.3	2961.15	2792.74	2173.48	2632.57	2679.02	2575.37
sp|Q8BFR5|EFTU_MOUSE	Tufm	EFTU_MOUSE Elongation factor Tu, mitochondrial	580	39	C	UR	4153.66	3871.95	4168.82	4187.83	3956.04	3850.98	3726.5	3896.72	3983.82	4004.61	3807.76	3794.15	3962.63	3681.72	3833.74	3938.93
sp|A6X935|ITIH4_MOUSE	Itih4	ITIH4_MOUSE Inter alpha-trypsin inhibitor, heavy chain 4	581	21	C	UR	1652.32	1049.95	1173.7	2612.84	686.198	906.596	659.322	1359.8	1160.18	1076.21	1176.71	1699.32	761.013	1718.81	1566.1	1172.87
sp|P54822|PUR8_MOUSE	Adsl	PUR8_MOUSE Adenylosuccinate lyase	582	14	C	UR	1077.4	1153.87	1104.68	1055.37	1128.74	1020.45	1169.42	1044.13	1121.35	1114.88	1161.43	1107.38	1013.57	1169.62	1116.04	1182.5
sp|Q9Z2Q6|SEPT5_MOUSE	2021-09-05	SEPT5_MOUSE Septin-5	583	24	C	UR	3876.55	3702.33	3801.3	3822.34	3728.71	4248.32	4123.75	3889.81	3949.62	3759.16	3792.74	4067.69	3651.54	3966.4	4024.92	3984.84
sp|Q80UG5|SEPT9_MOUSE	2021-09-09	SEPT9_MOUSE Septin-9	583	26	C	UR	3568.9	3288.19	3611.64	3408.3	3254.74	3903.26	3657.69	3561.58	3558.65	3370.69	3590.61	3347.6	2959.31	3425.06	3801.61	3584.26
sp|Q9R1T4|SEPT6_MOUSE	2021-09-06	SEPT6_MOUSE Septin-6	583	13	C	UR	1004.55	1010.68	1041.56	1049.48	1037.21	1092.31	1097.87	1037.84	1030.97	1059.38	1114.33	1055.79	732.686	1139.11	1107.39	1060.8
sp|Q8C1B7|SEP11_MOUSE	2021-09-11	SEP11_MOUSE Septin-11	583	26	C	UR	2867.38	3071.61	3109.04	2764	2828.17	2861.99	3561.09	2944.12	2803.73	2759.66	2977.55	2991.19	2565.37	3642.33	3009.35	2848.77
tr|B1AQZ0|B1AQZ0_MOUSE	2021-09-08	B1AQZ0_MOUSE Septin-8	583	19	C	UR	1898.17	2122.16	1848.55	1974.98	1934.56	1867.54	2242.34	1937.51	1743.31	1898.75	2123.33	1776.33	1650.45	1957.79	1843.61	1830.92
sp|O55131|SEPT7_MOUSE	2021-09-07	SEPT7_MOUSE Septin-7	583	48	C	UR	5889.55	5905.68	5887.7	5924.52	5825.79	6329.52	6131.34	5893.61	5841.3	5747.87	6093.92	6382.59	5092.35	6390	5924.34	5846.15
sp|P28661|SEPT4_MOUSE	2021-09-04	SEPT4_MOUSE Septin-4	583	23	C	UR	3042.94	3214.07	2962.67	3134.65	3118.3	2742.99	2910.75	3054.73	2968.82	3247.3	3324.57	3085.65	3102.15	3021.08	3145.08	3335.41
sp|Q9Z1S5|SEPT3_MOUSE	2021-09-03	SEPT3_MOUSE Neuronal-specific septin-3	583	20	C	UR	3872.21	3828.95	3760.83	3512.79	3749.98	3939.24	4240.77	3742.71	3670.88	3605.68	3753.71	4041.08	2846.69	4343.85	4161.46	3635.17
sp|Q8C650|SEP10_MOUSE	2021-09-10	SEP10_MOUSE Septin-10	583	3	C	UR	203.986	250.841	230.18	230.73	260.192	258.202	190.41	223.558	246.656	253.391	225.496	218.181	174.684	193.096	219.657	235.357
sp|Q6PEB6|PHOCN_MOUSE	Mob4	PHOCN_MOUSE MOB-like protein phocein	584	1	C	UR	9.49295	0	9.37985	11.4707	11.3792	10.2341	10.3416	10.4584	11.4242	0	8.7131	7.68926	7.86102	10.3048	7.96466	9.89972
sp|Q923D5|WBP11_MOUSE	Wbp11	WBP11_MOUSE WW domain-binding protein 11	585	14	C	UR	1185.18	1265.35	1250.78	1157.18	1200.77	1086.03	1329.11	1263.54	1242.93	1257.43	1257.72	1383.33	868.671	1469.47	1258.49	1154.65
sp|Q8R1U1|COG4_MOUSE	Cog4	COG4_MOUSE Conserved oligomeric Golgi complex subunit 4	586	6	C	UR	299.749	322.467	340.474	294.299	358.861	338.681	237.187	322.624	335.046	307.289	307.75	333.108	398.806	294.839	309.041	342.3
sp|Q3TYD6|LMTK2_MOUSE	Lmtk2	LMTK2_MOUSE Serine/threonine-protein kinase LMTK2	587	14	C	UR	1419.56	1336.81	1453.73	1391.8	1293.81	1329.6	1385.16	1413.82	1365.73	1365.6	1415.88	1521.14	1094.32	1588.16	1487.71	1488.48
sp|Q9D4C9|CLVS1_MOUSE	Clvs1	CLVS1_MOUSE Clavesin-1	588	11	C	UR	1545.67	1508.05	1644.41	1576.76	1548.63	1415.3	1296.15	1484.88	1525.99	1545.06	1503.72	1616.52	1557.43	1685.08	1587.67	1675.73
sp|Q8BG92|CLVS2_MOUSE	Clvs2	CLVS2_MOUSE Clavesin-2	588	19	C	UR	911.462	932.492	999.383	1015.46	912.688	1018.22	879.161	897.533	945.779	877.702	856.16	880.768	865.388	855.816	904.098	904.089
sp|P62869|ELOB_MOUSE	Tceb2	ELOB_MOUSE Transcription elongation factor B polypeptide 2	589	9	C	UR	1101.74	1009.57	1152	1153.7	1117.73	1130.1	1172.5	1112.41	1106.06	1042.82	1080.68	1134.69	1264.85	1056.99	1088.04	1129.99
sp|Q922B2|SYDC_MOUSE	Dars	SYDC_MOUSE Aspartate--tRNA ligase, cytoplasmic	590	31	C	UR	4522.99	4495.95	4772.86	4504.06	4819.04	4484.39	3895.36	4465.79	4559.31	4711.05	2913.83	4735.39	3278.2	3081.01	3200.48	3144.99
sp|P51863|VA0D1_MOUSE	Atp6v0d1	VA0D1_MOUSE V-type proton ATPase subunit d 1	591	16	C	UR	1522.07	1436.84	1468.87	1557.12	1578	1587.87	1585.55	1501.67	1570.63	1515.59	1647.72	1662.39	1598.34	1495.42	1573.42	1672.88
sp|Q05920|PYC_MOUSE	Pc	PYC_MOUSE Pyruvate carboxylase, mitochondrial	592	42	C	UR	4127.13	4349.08	4011.16	4003.41	4447.61	4013.23	4144.42	3879.74	4023.92	4120.61	3951.57	3695.71	3970.89	3732.7	4037.76	3977.4
sp|Q8C1Y8|CCZ1_MOUSE	Ccz1	CCZ1_MOUSE Vacuolar fusion protein CCZ1 homolog	593	11	C	UR	898.353	887.521	1009.89	994.99	981.371	953.806	915.916	958.031	964.194	898.462	965.02	919.927	971.003	893.18	977.356	990.384
sp|P53811|PIPNB_MOUSE	Pitpnb	PIPNB_MOUSE Phosphatidylinositol transfer protein beta isoform	594	12	C	UR	1438.92	1455.5	1506.82	1564.96	1367.16	1497.85	1344.52	1430.55	1421.55	1471.86	1426.79	1484.79	1412.08	1544.71	1439.67	1489.66
sp|P53810|PIPNA_MOUSE	Pitpna	PIPNA_MOUSE Phosphatidylinositol transfer protein alpha isoform	594	29	C	UR	3192.9	3191.79	3332.46	3454.35	3170.5	3171.86	2861.33	3175.62	3185.93	2993.42	2911.64	2876.23	3212.37	2934.26	2918.06	3027.85
sp|P61971|NTF2_MOUSE	Nutf2	NTF2_MOUSE Nuclear transport factor 2	595	7	C	UR	649.761	713.967	685.253	618.938	614.627	678.071	801.709	626.039	623.635	663.065	674.103	622.81	693.61	750.411	612.318	643.109
sp|P35700|PRDX1_MOUSE	Prdx1	PRDX1_MOUSE Peroxiredoxin-1	596	26	C	UR	4162.67	4421.95	4332.53	4074.47	4361.13	4483.27	4857.31	4096.87	4171.29	4189.34	4083.97	3982.82	4608	4038.18	4000.83	4211.18
sp|O08807|PRDX4_MOUSE	Prdx4	PRDX4_MOUSE Peroxiredoxin-4	596	11	C	UR	1392.98	1453.71	1376.22	1353.37	1531.7	1458.34	1699.22	1456.14	1467.02	1487.11	1489.07	1486.56	1609.63	1432.75	1510.03	1550.84
sp|Q61171|PRDX2_MOUSE	Prdx2	PRDX2_MOUSE Peroxiredoxin-2	596	19	C	UR	1729.19	1480.29	1667.05	1953.83	1554.68	1489.74	1545.32	1784.96	1760.05	1581.29	1633.51	1707.03	1559.01	1785.13	1760.54	1650.18
sp|Q3TKY6|CWC27_MOUSE	Cwc27	CWC27_MOUSE Peptidyl-prolyl cis-trans isomerase CWC27 homolog	597	2	C	UR	44.8649	51.2739	46.6663	37.2928	43.8073	45.3517	44.2018	47.1299	47.393	53.6997	52.8816	53.6111	53.1355	50.9872	40.6103	55.3153
sp|P48025|KSYK_MOUSE	Syk	KSYK_MOUSE Tyrosine-protein kinase SYK	598	2	C	UR	27.2806	20.3666	21.9595	19.0996	23.604	21.0941	20.017	20.4744	20.5699	20.5738	19.9637	19.8313	55.8412	18.7891	22.0611	17.7146
sp|Q9Z0P4|PALM_MOUSE	Palm	PALM_MOUSE Paralemmin-1	599	17	C	UR	1406.76	1466.27	1438.35	1451.21	1445.51	1607.75	1777.48	1464.18	1513.99	1453.18	1615.28	1609.35	1471.49	1641.01	1614.08	1567.23
sp|P97393|RHG05_MOUSE	Arhgap5	RHG05_MOUSE Rho GTPase-activating protein 5	600	23	C	UR	1615.17	1704.87	1758.76	1608.22	1783.17	1548.44	1377.11	1636.67	1641.15	1707.64	1689.09	1673.51	1425.04	1643.54	1615.33	1670.2
sp|Q99LB7|SARDH_MOUSE	Sardh	SARDH_MOUSE Sarcosine dehydrogenase, mitochondrial	601	10	C	UR	387.366	424.835	404.723	418.806	427.683	374.318	447.429	377.355	387.994	371.269	424.213	401.847	348.546	361.513	400.801	385.038
tr|E9PWW9|E9PWW9_MOUSE	Rsf1	E9PWW9_MOUSE Protein Rsf1	602	7	C	UR	513.172	462.071	498.296	480.784	480.931	449.051	425.519	468.538	532.715	509.866	490.883	509.634	367.795	512.647	515.223	521.315
sp|Q9EQ80|GTPC1_MOUSE	Nif3l1	GTPC1_MOUSE Putative GTP cyclohydrolase 1 type 2 Nif3l1	603	8	C	UR	1725.47	1725.75	1814.15	1781.33	1703.73	1542.66	1876.33	1747.31	1658.82	1721.82	1686.84	1504.03	1616.87	1684.27	1641.11	1682.73
sp|Q99MR0|ACL6B_MOUSE	Actl6b	ACL6B_MOUSE Actin-like protein 6B	604	11	C	UR	1621.29	1703.73	1656.54	1607.87	1713.09	1588.56	1540.7	1794.61	1721.04	1749.18	1853.34	1850.68	1146.77	1970.45	1847.79	1775.51
sp|Q9Z2N8|ACL6A_MOUSE	Actl6a	ACL6A_MOUSE Actin-like protein 6A	604	3	C	UR	55.7301	54.0936	56.1386	58.0558	45.5484	47.2295	57.6464	52.2929	47.3451	52.5144	56.6271	53.9653	66.4725	60.0672	60.0953	43.3416
sp|O88522|NEMO_MOUSE	Ikbkg	NEMO_MOUSE NF-kappa-B essential modulator	605	5	C	UR	233.936	251.604	258.494	262.03	244.955	261.402	260.922	251.721	250.585	243.192	256.932	236.858	252.433	274.927	264.033	225.271
sp|P61804|DAD1_MOUSE	Dad1	DAD1_MOUSE Dolichyl-diphosphooligosaccharide--protein glycosyltransferase subunit DAD1	606	2	C	UR	259.734	224.963	226.277	231.085	231.386	228.348	236.441	224.848	203.837	254.547	227.28	260.831	263.866	276.349	239.333	235.826
sp|Q99JW1|AB17A_MOUSE	Abhd17a	AB17A_MOUSE Alpha/beta hydrolase domain-containing protein 17A	607	1	C	UR	93.6	94.3943	71.6818	75.5329	93.9745	87.8054	87.2447	93.8991	72.3825	84.1782	99.9887	93.3232	84.6134	91.1671	98.8795	99.5376
sp|Q7M759|AB17B_MOUSE	Abhd17b	AB17B_MOUSE Alpha/beta hydrolase domain-containing protein 17B	607	4	C	UR	335.858	317.402	302.673	324.621	332.379	308.484	367.882	334.721	307.198	339.028	388.322	317.727	261.533	313.975	358.092	358.982
sp|Q8CHE4|PHLP1_MOUSE	Phlpp1	PHLP1_MOUSE PH domain leucine-rich repeat-containing protein phosphatase 1	608	6	C	UR	465.094	486.305	484.046	445.713	469.729	488.32	451.045	448.554	494.683	470.851	439.577	386.836	430.737	347.704	421.107	445.125
sp|Q60854|SPB6_MOUSE	Serpinb6	SPB6_MOUSE Serpin B6	609	27	C	UR	3335.93	3444.42	3753.92	3475.81	3649.95	3666.73	3630.94	3349.83	3399.02	3472.4	3232.73	3675.88	3868.54	3363.4	3218.38	3317.23
sp|O08800|SPB8_MOUSE	Serpinb8	SPB8_MOUSE Serpin B8	610	1	C	UR	34.0551	28.121	45.1751	31.539	31.3082	38.7449	50.6949	39.4675	33.4005	27.8724	26.2177	31.946	24.3881	26.5539	28.8802	22.0027
sp|P56375|ACYP2_MOUSE	Acyp2	ACYP2_MOUSE Acylphosphatase-2	611	14	C	UR	1070.83	1206.52	1195.81	1118.11	1065.51	1039.47	1149.4	1058.97	1253.14	1094.71	1151.14	1039.6	1165.88	1161.34	1057.66	1149.67
sp|Q80Y83|DIXC1_MOUSE	Dixdc1	DIXC1_MOUSE Dixin	613	4	C	UR	154.578	150.012	142.422	180.075	154.463	147.216	167.027	151.41	167.238	153.584	167.029	169.092	151.458	164.124	172.828	151.273
sp|O35465|FKBP8_MOUSE	Fkbp8	FKBP8_MOUSE Peptidyl-prolyl cis-trans isomerase FKBP8	614	9	C	UR	497.75	537.534	500.955	550.756	532.296	541.492	489.419	475.939	523.498	543.215	522.997	529.989	599.524	457.068	530.001	515.692
sp|P13597|ICAM1_MOUSE	Icam1	ICAM1_MOUSE Intercellular adhesion molecule 1	615	6	C	UR	371.61	316.01	331.842	340.92	601.148	637.31	786.889	383.694	375.921	407.966	429.804	394.497	467.989	337.862	381.492	324.803
sp|Q8BMC3|SHC2_MOUSE	Shc2	SHC2_MOUSE SHC-transforming protein 2	616	2	C	UR	128.71	116.863	129.934	119.509	130.466	135.607	100.72	129.122	118.511	114.273	121.081	138.258	142.401	123.084	124.213	135.975
sp|Q9D1T0|LIGO1_MOUSE	Lingo1	LIGO1_MOUSE Leucine-rich repeat and immunoglobulin-like domain-containing nogo receptor-interacting protein 1	617	12	C	UR	835.696	760.42	804.769	803.489	802.168	954.612	967.285	830.129	759.395	831.051	908.209	891.65	674.03	889.252	883.312	845.597
sp|Q3URE9|LIGO2_MOUSE	Lingo2	LIGO2_MOUSE Leucine-rich repeat and immunoglobulin-like domain-containing nogo receptor-interacting protein 2	617	4	C	UR	342.033	325.059	346.014	342.805	351.754	400.128	397.724	368.06	343.102	353.194	424.754	385.118	322.841	374.331	383.157	382.495
sp|P97355|SPSY_MOUSE	Sms	SPSY_MOUSE Spermine synthase	618	7	C	UR	533.944	568.347	609.235	570.602	547.506	521.891	475.935	532.867	564.988	577.558	533.332	629.549	507.036	611.607	543.508	580.678
sp|Q61387|COX7R_MOUSE	Cox7a2l	COX7R_MOUSE Cytochrome c oxidase subunit 7A-related protein, mitochondrial	619	8	C	UR	747.812	796.34	709.615	627.001	742.138	732.714	819.844	666.273	1260.9	1490.77	748.245	565.503	643.487	651.031	692.987	642.323
sp|Q5DU31|ICEF1_MOUSE	Ipcef1	ICEF1_MOUSE Interactor protein for cytohesin exchange factors 1	620	7	C	UR	360.45	367.756	407.038	327.885	326.091	346.075	392.72	399.479	358.543	361.602	368.255	427.489	338.768	487.385	371.95	378.737
sp|Q8R2K1|FUCM_MOUSE	Fuom	FUCM_MOUSE Fucose mutarotase	621	4	C	UR	527.142	509.778	526.285	514.174	592.125	477.207	559.624	510.311	498.778	497.727	574.739	576.138	477	603.734	503.143	535.271
sp|Q8BG39|SV2B_MOUSE	Sv2b	SV2B_MOUSE Synaptic vesicle glycoprotein 2B	622	16	C	UR	2832.38	2271.7	2523.93	2439.45	2522.89	2727.08	2628.55	2616.01	2470.97	2873.45	2580.42	2815.47	1960.13	2710.62	2599.46	2686.87
sp|Q69ZS6|SV2C_MOUSE	Sv2c	SV2C_MOUSE Synaptic vesicle glycoprotein 2C	622	6	C	UR	569.837	730.015	533.55	489.306	447.285	672.149	582.87	606.42	650.289	641.811	488.527	453.81	645.444	431.086	432.767	479.761
sp|Q99KW3|TARA_MOUSE	Triobp	TARA_MOUSE TRIO and F-actin-binding protein	623	2	C	UR	88.4943	71.9276	78.0882	74.4757	80.0034	51.2743	75.0432	71.9648	64.8976	76.3886	96.8682	76.7404	88.3528	85.2134	65.8123	72.3566
sp|O08749|DLDH_MOUSE	Dld	DLDH_MOUSE Dihydrolipoyl dehydrogenase, mitochondrial	624	37	C	UR	4788.31	5137.55	5167.46	5133.35	4934.42	4504.45	5383.39	4536.47	4942.04	4883.75	5138.73	4777.21	4815.21	4889.93	4604.34	4540.93
sp|P28652|KCC2B_MOUSE	Camk2b	KCC2B_MOUSE Calcium/calmodulin-dependent protein kinase type II subunit beta	625	47	C	UR	6006.42	6473.9	6385.6	5552.54	5885.38	6380.42	6227.06	5951.2	6195.38	5787.02	5973.29	5955.13	5069.6	6407.94	6338.22	5965.22
tr|Q5SVI1|Q5SVI1_MOUSE	Camk2b	Q5SVI1_MOUSE Calcium/calmodulin-dependent protein kinase type II subunit beta	625	2	C	UR	138.964	201.261	167.411	218.618	218.401	190.637	167.417	132.341	170.54	151.732	179.501	146.944	150.882	134.647	169.525	185.144
sp|P11798|KCC2A_MOUSE	Camk2a	KCC2A_MOUSE Calcium/calmodulin-dependent protein kinase type II subunit alpha	625	35	C	UR	4771.13	4843.63	5196.14	4529.14	4722.47	5681.29	5063.54	4096.45	3748.09	5042.46	4757.34	5142.66	3594.26	5332.35	5359.5	4915.76
sp|Q923T9|KCC2G_MOUSE	Camk2g	KCC2G_MOUSE Calcium/calmodulin-dependent protein kinase type II subunit gamma	625	7	C	UR	506.707	577.117	483.082	441.42	500.357	539.026	471.474	535.213	520.363	467.422	526.805	545.47	432.601	505.926	532.526	533.289
sp|Q923T9-3|KCC2G_MOUSE	Camk2g	KCC2G_MOUSE Isoform 3 of Calcium/calmodulin-dependent protein kinase type II subunit gamma	625	2	C	UR	301.391	251.7	296.61	338.084	305.366	291.075	290.499	298.447	337.278	280.823	331.56	291.167	226.675	287.342	283.828	322.502
tr|E9Q1T1|E9Q1T1_MOUSE	Camk2d	E9Q1T1_MOUSE Calcium/calmodulin-dependent protein kinase type II subunit delta	625	26	C	UR	4270.42	3841.7	3856.81	4101.16	4152.55	4118.27	3148.88	4068.18	4208.58	3873.66	3576.92	4580.35	3491.29	4907.83	4324.13	4542.53
tr|F6RWZ9|F6RWZ9_MOUSE	Camk2d	F6RWZ9_MOUSE Calcium/calmodulin-dependent protein kinase type II subunit delta (Fragment)	625	1	C	UR	54.1038	51.8638	42.3947	72.0924	60.3654	58.0428	52.6429	47.1828	53.5788	55.2941	48.452	75.6214	48.6352	72.3862	57.7661	61.9031
sp|P11798-2|KCC2A_MOUSE	Camk2a	KCC2A_MOUSE Isoform Alpha KAP of Calcium/calmodulin-dependent protein kinase type II subunit alpha	625	1	C	UR	151.665	182.231	158.66	225.744	182.413	230.589	153.932	128.458	163.066	176.56	196.103	200.596	151.311	128.456	190.115	229.175
tr|B8QI35|B8QI35_MOUSE	Ppfia3	B8QI35_MOUSE Liprin-alpha 3	626	37	C	UR	2817.3	2611.13	2766.41	2755.87	2566.53	2870.3	2492.83	2824.97	2860.48	2662.54	2478.08	2725.41	2418.57	2658.28	2674.78	2703
tr|B2RXQ2|B2RXQ2_MOUSE	Ppfia1	B2RXQ2_MOUSE Ppfia1 protein	626	10	C	UR	592.944	547.521	591.258	626.601	585.509	623.524	470.719	610.236	670.111	579.859	522.021	573.51	548.903	571.185	550.664	612.339
sp|Q8BSS9|LIPA2_MOUSE	Ppfia2	LIPA2_MOUSE Liprin-alpha-2	626	38	C	UR	2740.02	2639.02	2749.02	2828	2614.14	2791.26	2538.87	2673.39	2836.92	2584.16	2645.97	2749.94	2581.4	2927.03	2805.04	2907.12
tr|B8QI36|B8QI36_MOUSE	Ppfia4	B8QI36_MOUSE Liprin-alpha 4	626	24	C	UR	1868.91	1913.58	1832.08	2001.89	1960.96	1637.87	1376.23	1760.99	1902.36	1843.01	1731.36	1992.1	1798.2	1938.29	1785.75	2027.42
tr|Q8VHM5|Q8VHM5_MOUSE	Hnrnpr	Q8VHM5_MOUSE Heterogeneous nuclear ribonucleoprotein R	627	25	C	UR	2787.61	2685.36	2787.63	2811.24	2714.77	2585.61	2672.74	2855.63	2912.86	2940.93	2807.97	3061.02	2234.22	2993.09	2827.52	3145.65
sp|Q7TMK9|HNRPQ_MOUSE	Syncrip	HNRPQ_MOUSE Heterogeneous nuclear ribonucleoprotein Q	627	24	C	UR	3018.82	2946.91	3136.83	3057.97	3064.53	3149.97	3319.01	3147.17	3201.28	3048.09	3105.13	3169.26	2744.68	3215.57	3097.27	3238.23
sp|Q7TMK9-2|HNRPQ_MOUSE	Syncrip	HNRPQ_MOUSE Isoform 2 of Heterogeneous nuclear ribonucleoprotein Q	627	1	C	UR	217.407	217.664	242.443	249.306	182.443	171.001	205.753	245.566	212.884	215.696	184.611	252.91	194.142	258.885	200.452	216.435
sp|P62334|PRS10_MOUSE	Psmc6	PRS10_MOUSE 26S protease regulatory subunit 10B	628	21	C	UR	2490.66	2619.24	2604.74	2619.33	2606.42	2682.8	2440.66	2703.3	2724.85	2593.17	2593.98	2740.83	2424.55	2721.36	2788.18	2719.35
sp|P70336|ROCK2_MOUSE	Rock2	ROCK2_MOUSE Rho-associated protein kinase 2	629	43	C	UR	5188.02	4893.4	5036.97	4879.44	4788.65	5113.41	4731.51	5291.1	5217.59	4994.84	4638.5	4575.44	4860.37	4796.64	4841.97	4524.82
tr|F8VPK5|F8VPK5_MOUSE	Rock2	F8VPK5_MOUSE Rho-associated protein kinase	629	1	C	UR	46.2567	91.9884	101.655	85.8268	53.0847	47.9758	44.3513	98.6361	101.814	93.1677	78.314	95.5471	98.444	33.7535	50.9004	41.9957
sp|P70335|ROCK1_MOUSE	Rock1	ROCK1_MOUSE Rho-associated protein kinase 1	629	18	C	UR	1294.06	1316.67	1342.32	1368.79	1342.29	1354.52	1210.47	1329.26	1377.55	1376	1349.04	1205.21	1395.48	1132.91	1305.96	1330.54
sp|P14206|RSSA_MOUSE	Rpsa	RSSA_MOUSE 40S ribosomal protein SA	630	28	C	UR	2676.08	2788.63	2888.56	2858.77	2765.03	2768.31	3036.7	2653.03	2627.48	2677.15	2768.39	2956.67	2192.6	2911.84	2717.43	2734.43
sp|P23819-4|GRIA2_MOUSE	Gria2	GRIA2_MOUSE Isoform 4 of Glutamate receptor 2	631	21	C	UR	2878.01	2434.9	2618.8	2594.24	2623.88	2935.44	2523.83	2881.47	2580.33	2909.81	2745.91	3318.11	2342.27	3287.95	2879.97	2952.2
sp|Q9Z2W9|GRIA3_MOUSE	Gria3	GRIA3_MOUSE Glutamate receptor 3	631	13	C	UR	1511.64	1270.58	1365.52	1327.57	1392.83	1539.88	1372.99	1615.57	1343.27	1616.79	1496.93	1905.77	1346.52	2000.65	1549.06	1614.02
sp|P23818|GRIA1_MOUSE	Gria1	GRIA1_MOUSE Glutamate receptor 1	631	28	C	UR	3465.34	2842.6	2999.46	3048.71	3358.22	3525.66	2966.92	3424.18	3045.25	3675.94	3430.82	3757.01	2786.75	3504.66	3466.42	3627.34
tr|Q7TNB5|Q7TNB5_MOUSE	Gria1	Q7TNB5_MOUSE Glutamate receptor 1	631	1	C	UR	90.8452	82.4763	78.6575	79.3211	75.5191	104.417	89.835	84.6095	80.3269	78.5015	70.5656	77.6125	100.785	70.4879	79.007	68.3306
sp|Q9Z2W8|GRIA4_MOUSE	Gria4	GRIA4_MOUSE Glutamate receptor 4	631	10	C	UR	935.566	829.428	756.434	865.736	961.073	641.625	538.742	855.107	811.341	1077.41	851.816	1275.39	1047.09	1201.02	854.291	1069.03
sp|Q9R118|HTRA1_MOUSE	Htra1	HTRA1_MOUSE Serine protease HTRA1	632	5	C	UR	250.488	233.283	235.676	162.33	181.014	216.768	517.218	214.259	197.425	223.453	209.575	124.426	233.921	132.419	235.023	171.091
sp|Q7TSJ2|MAP6_MOUSE	Map6	MAP6_MOUSE Microtubule-associated protein 6	633	44	C	UR	3689.84	3980.55	3743.15	3904.98	3758.7	4016.77	4274.43	3672.7	3805.44	3435.77	3586.4	3445.92	3441.02	3451.68	3620.69	3510.68
tr|Q78TU8|Q78TU8_MOUSE	Fam107a	Q78TU8_MOUSE Family with sequence similarity 107, member A	634	3	C	UR	240.239	278.22	256.443	294.611	278.165	260.454	345.811	268.239	275.609	282.761	262.919	338.374	305.089	308.63	296.643	269.928
sp|P58021|TM9S2_MOUSE	Tm9sf2	TM9S2_MOUSE Transmembrane 9 superfamily member 2	635	16	C	UR	879.608	855.787	784.798	742.13	988.073	909.815	1122.61	779.829	703.902	992.049	964.27	943.995	863.776	877.477	864.698	859.477
sp|Q8R3P0|ACY2_MOUSE	Aspa	ACY2_MOUSE Aspartoacylase	636	8	C	UR	1067.79	1370.35	1097.89	1243.16	1217.42	1230.32	1439.81	1228.45	1166.67	1176.3	1497.69	1012.95	992.441	806.13	1106.64	1262.25
tr|F6Y616|F6Y616_MOUSE	Paip1	F6Y616_MOUSE Polyadenylate-binding protein-interacting protein 1	637	8	C	UR	401.875	378.078	397.744	404.763	392.364	375.991	358.826	402.891	410.591	378.176	378.494	385.052	328.317	353.595	398.075	412.988
sp|Q8VE22|RT23_MOUSE	Mrps23	RT23_MOUSE 28S ribosomal protein S23, mitochondrial	638	7	C	UR	438.727	450.052	486.879	465.336	467.05	456.483	491.311	470.941	442.625	477.065	490.733	465.424	422.14	424.239	452.823	498.355
sp|P10649|GSTM1_MOUSE	Gstm1	GSTM1_MOUSE Glutathione S-transferase Mu 1	639	22	C	UR	2547.43	2494.18	2515.21	2197.02	2301.9	2429.01	2428.68	2468.11	2389.76	2437.02	2161.81	2385.32	1776.54	2645.31	2268.92	2412.3
sp|P48774|GSTM5_MOUSE	Gstm5	GSTM5_MOUSE Glutathione S-transferase Mu 5	639	24	C	UR	1879.72	2017.4	1791.49	1669.52	1890.68	2306.91	1658.8	1947.09	1904.12	2062.77	1899.12	1917.12	2001.63	1913.69	1869.07	2149.97
sp|Q80W21|GSTM7_MOUSE	Gstm7	GSTM7_MOUSE Glutathione S-transferase Mu 7	639	15	C	UR	2481.52	2714.16	2672.44	2587.43	2301.78	2677.88	2560.48	2465.92	2720.2	2445.87	2618.69	2153.5	2882.68	2136.54	2486.39	2464.96
sp|P15626|GSTM2_MOUSE	Gstm2	GSTM2_MOUSE Glutathione S-transferase Mu 2	639	5	C	UR	389.206	332.757	413.665	430.964	382.535	367.894	292.019	409.514	453.698	438.057	445.819	493.593	408.856	410.667	418.449	518.192
tr|A2AE91|A2AE91_MOUSE	Gstm4	A2AE91_MOUSE Protein Gstm4	639	2	C	UR	111.464	97.9032	142.015	126.088	115.988	131.423	104.285	132.451	155.893	131.715	151.58	144.27	132.345	124.788	135.747	155.437
sp|Q99KL7|RAB28_MOUSE	Rab28	RAB28_MOUSE Ras-related protein Rab-28	640	3	C	UR	97.5568	107.557	107.174	104.98	115.707	101.007	95.8426	107.441	103.663	99.2674	117.819	124.735	127.569	142.967	117.487	133.997
sp|Q91XL9|OSBL1_MOUSE	Osbpl1a	OSBL1_MOUSE Oxysterol-binding protein-related protein 1	641	18	C	UR	1176.11	1185.49	1278.33	1149.86	1094.75	1108.11	1042.92	1231.38	1180.01	1174.65	1083.2	1173.04	914.549	1254.95	1077.77	1063.14
sp|Q8BGN3|ENPP6_MOUSE	Enpp6	ENPP6_MOUSE Ectonucleotide pyrophosphatase/phosphodiesterase family member 6	642	15	C	UR	2297.66	2723.21	2264.93	3211.4	2421.32	2134.84	1734.12	2278.33	2023.48	2482.14	2786.31	1271.2	2442.65	1028.78	2033.88	2602.85
sp|P68037|UB2L3_MOUSE	Ube2l3	UB2L3_MOUSE Ubiquitin-conjugating enzyme E2 L3	643	7	C	UR	953.131	983.086	1014.23	984.643	963.453	1016.74	959.235	911.722	961.326	960.982	916.322	921.241	956.728	954.738	925.461	1001.65
sp|Q8VBX6|MPDZ_MOUSE	Mpdz	MPDZ_MOUSE Multiple PDZ domain protein	644	17	C	UR	1509.89	1526.17	1548.83	1339.2	1538.1	1537.13	1492.54	1454.37	1489.34	1534.32	1468.76	1312.22	1586.19	1474.53	1431.37	1423.28
sp|Q63ZW7|INADL_MOUSE	Inadl	INADL_MOUSE InaD-like protein	644	7	C	UR	567.22	603.296	473.719	593.711	761.504	231.821	218.492	520.971	575.553	810.637	609.171	977.123	602.013	911.508	615.78	785.368
sp|Q8BNN1|SPA2L_MOUSE	Spata2l	SPA2L_MOUSE Spermatogenesis-associated protein 2-like protein	645	5	C	UR	483.781	555.748	550.582	475.118	520.191	590.562	580.115	640.139	527.022	541.831	579.732	495.626	483.865	531.568	574.246	570.712
tr|E9Q616|E9Q616_MOUSE	Ahnak	E9Q616_MOUSE Protein Ahnak	646	39	C	UR	3956.14	3614.35	3782.61	3861.4	4236.57	4338.48	4424.77	4157.52	4223.77	4219.08	4302.31	4457.53	6401.1	3852.67	4225.17	3980.39
sp|Q5DTT2|PSD1_MOUSE	Psd	PSD1_MOUSE PH and SEC7 domain-containing protein 1	647	15	C	UR	1343.18	1222.38	1235.34	1163.67	1290.87	1523.65	1442.68	1440.49	1310.89	1327.56	1391.97	1507.55	1134.69	1415.36	1400.23	1409.3
sp|Q91V41|RAB14_MOUSE	Rab14	RAB14_MOUSE Ras-related protein Rab-14	648	18	C	UR	1869.11	1943.4	1938.88	1899.37	1926.05	1998	2203.63	1794.88	1765.32	1806.06	1944.25	1918.95	2001.37	2026.33	1952.1	1895.94
sp|Q923S9|RAB30_MOUSE	Rab30	RAB30_MOUSE Ras-related protein Rab-30	648	3	C	UR	278.402	272.795	272.573	324.086	278.08	264.105	248.489	287.82	269.581	282.259	289.921	307.848	271.083	308.089	291.828	307.939
sp|P61027|RAB10_MOUSE	Rab10	RAB10_MOUSE Ras-related protein Rab-10	648	15	C	UR	3054.83	3099.13	3035.09	3194.68	3286.56	3488.93	3717.57	2951.68	2867.79	3095.02	3185.73	2716.69	3142.07	2832.71	3230.25	3198.36
tr|Q3TYH2|Q3TYH2_MOUSE	Rab15	Q3TYH2_MOUSE Ras-related protein Rab-15	648	7	C	UR	785.074	737.858	755.44	749.906	770.47	841.71	763.593	789.37	744.308	778.154	807.779	818.197	690.578	850.115	845.362	828.935
sp|Q8BHC1|RB39B_MOUSE	Rab39b	RB39B_MOUSE Ras-related protein Rab-39B	648	7	C	UR	933.69	978.113	902.874	1024.55	967.786	975.81	945.698	911.428	902.999	943.05	1040.68	968.725	839.455	945.896	1039.1	994.256
sp|Q9CZT8|RAB3B_MOUSE	Rab3b	RAB3B_MOUSE Ras-related protein Rab-3B	648	12	C	UR	1368.19	1176.73	1388.27	1289.51	1302.58	1629.58	1585.36	1416.22	1425.19	1146.78	1172.71	1278.34	1179.09	1086.67	1276.61	945.379
sp|P35283|RAB12_MOUSE	Rab12	RAB12_MOUSE Ras-related protein Rab-12	648	11	C	UR	1393.72	1366.41	1400.81	1409.22	1416.49	1475.43	1307.02	1406.52	1339.1	1390.54	1340.09	1448.56	1272.92	1376.41	1432.03	1507.36
sp|P62823|RAB3C_MOUSE	Rab3c	RAB3C_MOUSE Ras-related protein Rab-3C	648	18	C	UR	2155.71	1918.13	2173.31	2223.1	1979.76	2213.84	2221.87	2097.82	2061.57	2074.54	1938.44	1913.57	1078.51	1936.3	2039.8	2004.84
sp|Q6PHN9|RAB35_MOUSE	Rab35	RAB35_MOUSE Ras-related protein Rab-35	648	15	C	UR	989.839	1064.01	947.892	984.791	966.139	1045.32	1417.67	931.347	895.275	1016.25	1083.68	1110.48	796.799	1415.78	1087.04	980.087
sp|P35279|RAB6A_MOUSE	Rab6a	RAB6A_MOUSE Ras-related protein Rab-6A	648	18	C	UR	2454.85	2502.22	2410.43	2426.74	2478.58	2455.57	2533.46	2486.43	2347.55	2486.6	2375	2351.7	1757.65	2435.85	2388.47	2291.85
sp|P62821|RAB1A_MOUSE	Rab1A	RAB1A_MOUSE Ras-related protein Rab-1A	648	17	C	UR	2014.85	1920.93	1897.81	1941.22	1983.32	2180.86	2329.43	1920.69	1920.57	2023.52	1912.74	2021.66	1403.79	2200.23	1908.44	1874.28
sp|P61294|RAB6B_MOUSE	Rab6b	RAB6B_MOUSE Ras-related protein Rab-6B	648	9	C	UR	1132.89	1208.36	1140.62	1074.17	1127.69	1310.54	1431.56	1107.59	1089.08	1157.52	1282.95	1128.25	871.063	1437.53	1234.76	1078.94
sp|P63011|RAB3A_MOUSE	Rab3a	RAB3A_MOUSE Ras-related protein Rab-3A	648	14	C	UR	1642.09	1609.18	1547.08	1393.09	1576.41	1818.96	1864.77	1503.61	1509.85	1604.84	1654.33	1518.79	1464.95	1691.66	1690.85	1622.5
sp|P56371|RAB4A_MOUSE	Rab4a	RAB4A_MOUSE Ras-related protein Rab-4A	648	8	C	UR	439.286	419.997	445.95	483.723	472.982	408.506	443.519	444.057	421.843	442.781	494.242	515.412	397.329	470.967	471.36	484.693
sp|Q91ZR1|RAB4B_MOUSE	Rab4b	RAB4B_MOUSE Ras-related protein Rab-4B	648	7	C	UR	467.561	418.85	464.889	481.076	445.122	431.854	485.26	435.006	456.069	476.046	494.586	469.362	441.758	496.858	508.818	506.074
sp|P61028|RAB8B_MOUSE	Rab8b	RAB8B_MOUSE Ras-related protein Rab-8B	648	2	C	UR	144.37	147.684	103.675	100.318	118.63	125.396	89.9391	121.789	125.871	117.42	105.648	114.419	82.4812	104.298	139.09	136.271
sp|P53994|RAB2A_MOUSE	Rab2a	RAB2A_MOUSE Ras-related protein Rab-2A	648	23	C	UR	2162.4	2212.83	2063.8	2142.42	2154.05	2283.45	2508.75	2108.4	1966.98	2260.45	2405.7	2460.79	1758.53	2829.74	2437.94	2428.68
sp|P59279|RAB2B_MOUSE	Rab2b	RAB2B_MOUSE Ras-related protein Rab-2B	648	4	C	UR	267.25	274.916	257.979	279.172	253.161	242.038	294.72	247.556	235.145	259.625	286.179	278.422	283.987	280.8	271.289	295.771
sp|Q9D1G1|RAB1B_MOUSE	Rab1b	RAB1B_MOUSE Ras-related protein Rab-1B	648	5	C	UR	775.319	812.661	717.365	757.676	791.363	836.198	841.111	775.564	787.603	749.154	829.21	803.998	852.454	838.14	783.202	781.675
sp|P97950|RB33A_MOUSE	Rab33a	RB33A_MOUSE Ras-related protein Rab-33A	648	6	C	UR	550.768	530.133	506.383	536.133	547.984	539.483	498.477	572.551	575.313	565.744	601.754	642.942	472.094	589.494	634.481	632.443
sp|O35963|RB33B_MOUSE	Rab33b	RB33B_MOUSE Ras-related protein Rab-33B	648	11	C	UR	848.359	870.633	798.041	901.823	859.138	870.856	782.589	803.741	822.564	861.961	876.629	864.96	767.76	832.604	863.215	903.499
sp|P35276|RAB3D_MOUSE	Rab3d	RAB3D_MOUSE Ras-related protein Rab-3D	648	13	C	UR	1193.5	1094.3	1169.3	1078.8	1087.6	1219.94	1231.53	1144.04	1111.19	1181.16	1143.59	1174.9	750.362	1128.33	1167.98	1174.06
sp|P55258|RAB8A_MOUSE	Rab8a	RAB8A_MOUSE Ras-related protein Rab-8A	648	16	C	UR	3001.32	2778.19	2992.02	3103.05	3105.92	3151.47	3142.53	3085.35	2883.97	3147.83	2939.14	3013.19	3352.99	2893.3	3081.03	3230.48
sp|Q504M8|RAB26_MOUSE	Rab26	RAB26_MOUSE Ras-related protein Rab-26	648	1	C	UR	16.974	10.3197	19.0045	20.3104	18.5306	20.0156	12.1445	19.078	19.4594	15.8927	15.3549	16.3783	26.8224	7.59304	19.5697	22.6471
tr|Q8BQX0|Q8BQX0_MOUSE	Rab37	Q8BQX0_MOUSE RAB37, member of RAS oncogene family, isoform CRA_a	648	1	C	UR	100.572	109.201	91.2218	93.0149	108.736	78.9088	73.5408	98.3534	114.22	127.913	114.522	123.976	108.358	97.2802	92.7512	126.723
sp|Q6PHU5|SORT_MOUSE	Sort1	SORT_MOUSE Sortilin	650	5	C	UR	273.147	281.558	246.957	273.866	319.699	316.831	313.42	298.097	278.047	318.7	307.153	295.588	306.964	256.615	286.088	283.58
sp|P62897|CYC_MOUSE	Cycs	CYC_MOUSE Cytochrome c, somatic	652	52	C	UR	5599.68	5743.41	5871.6	5574.8	5647.93	5776.8	6684.2	5551.56	6060.09	5613.28	5650.3	5455.35	4633.2	6273.82	5173.06	4805.65
tr|E9Q2E4|E9Q2E4_MOUSE	Gm15800	E9Q2E4_MOUSE Protein Gm15800	653	33	C	UR	2848.45	2688.61	2885	2742.73	2761.72	2780.92	2365.49	2886.49	2791.85	2730.59	2725.48	2747.67	2458.94	2606.17	2771.71	2962.08
sp|Q99J39|DCMC_MOUSE	Mlycd	DCMC_MOUSE Malonyl-CoA decarboxylase, mitochondrial	655	6	C	UR	291.635	279.951	322.059	307.94	289.655	285.752	239.975	277.459	272.63	307.272	290.638	306.082	196.655	319.571	296.736	312.689
sp|Q3UM18|LSG1_MOUSE	Lsg1	LSG1_MOUSE Large subunit GTPase 1 homolog	656	2	C	UR	97.9953	83.6211	72.3925	71.7082	89.9191	82.6995	80.2982	82.1532	91.1284	86.3359	88.8503	83.1598	96.4498	78.894	85.115	88.9491
sp|Q9Z1R4|CF047_MOUSE	D17h6s53e	CF047_MOUSE Uncharacterized protein C6orf47 homolog	657	2	C	UR	66.7175	76.4145	68.9889	80.5634	56.8932	66.4742	63.8594	64.8549	73.5611	66.618	66.8345	80.0063	63.7389	67.4308	78.8555	66.4114
sp|Q3UTJ2|SRBS2_MOUSE	Sorbs2	SRBS2_MOUSE Sorbin and SH3 domain-containing protein 2	658	29	C	UR	1541.38	1488.72	1600.76	1522.97	1456.38	1768.61	1771.52	1743.09	1630.41	1498.46	1475.95	1454.81	1190.34	1699.96	1513.7	1442.67
sp|Q3UTJ2-2|SRBS2_MOUSE	Sorbs2	SRBS2_MOUSE Isoform 2 of Sorbin and SH3 domain-containing protein 2	658	2	C	UR	179.008	160.497	174.965	155.843	153.665	150.661	212.069	167.735	154.013	142.93	140.472	126.416	132.463	201.808	151.27	119.043
sp|Q3UTJ2-5|SRBS2_MOUSE	Sorbs2	SRBS2_MOUSE Isoform 5 of Sorbin and SH3 domain-containing protein 2	658	3	C	UR	49.1846	57.5256	62.9567	55.6035	42.458	59.2116	53.4347	59.0133	55.8496	48.5821	44.2271	46.5512	54.0678	59.6389	42.5464	41.0786
tr|B2RXQ9|B2RXQ9_MOUSE	Sorbs2	B2RXQ9_MOUSE Sorbin and SH3 domain-containing protein 2	658	1	C	UR	22.5862	22.9209	27.5263	24.5674	26.1952	32.2657	24.6674	25.9359	23.5824	34.5027	28.3101	23.6355	16.7652	25.0206	31.2661	27.0958
sp|Q8K212|PACS1_MOUSE	Pacs1	PACS1_MOUSE Phosphofurin acidic cluster sorting protein 1	659	33	C	UR	3773.72	3784.01	3738.19	3574.31	3414.86	3755.02	3571.39	3802.77	3733.7	3461.66	3640.15	3762.43	2892.55	4131.42	3834.39	3796.64
sp|Q3V3Q7|PACS2_MOUSE	Pacs2	PACS2_MOUSE Phosphofurin acidic cluster sorting protein 2	659	5	C	UR	423.203	449.488	420.805	430.574	404.656	396.978	394.992	433.84	421.11	420.619	406.814	353.441	504.582	360.921	414.203	437.374
sp|Q3TIR1|TPC13_MOUSE	Trappc13	TPC13_MOUSE Trafficking protein particle complex subunit 13	660	3	C	UR	235.734	225.871	269.106	241.854	217.483	233.693	208.157	229.016	258.222	246.116	241.612	250.961	270.443	233.287	225.646	232.971
sp|Q8VHP7|ILEUB_MOUSE	Serpinb1b	ILEUB_MOUSE Leukocyte elastase inhibitor B	661	16	C	UR	1159.73	1895.05	2132.75	1946.49	1344.09	992.393	1110.3	1464.68	1650.36	1336.49	1403.84	1647.51	3550.89	1398.9	1466.42	1714.21
sp|Q9D154|ILEUA_MOUSE	Serpinb1a	ILEUA_MOUSE Leukocyte elastase inhibitor A	661	22	C	UR	1435.27	1668.93	1655.53	1832.61	1535.67	1454.76	1785.92	1446.96	1599.15	1489.24	1823.47	1499.58	1706.14	1210.93	1584.47	1616.5
tr|O08797|O08797_MOUSE	Serpinb9	O08797_MOUSE Protein Serpinb9	662	11	C	UR	1086.56	1065.22	1160.17	1155.75	1132.53	1053.6	1034.87	1137.76	1139.49	1081.7	1186.57	1311.8	1000.06	1239.63	1211.74	1284.91
sp|Q9JM96|BORG4_MOUSE	Cdc42ep4	BORG4_MOUSE Cdc42 effector protein 4	663	12	C	UR	1112.56	1076.17	1036.28	1073.55	1164.24	798.729	924.433	946.232	1034.66	1137.98	1026.66	1218.02	1003.53	1349.74	1073.95	1099.48
sp|Q9JJ28|FLII_MOUSE	Flii	FLII_MOUSE Protein flightless-1 homolog	664	26	C	UR	1996.21	1942.9	2013.64	1960.71	1993.24	1847.26	1634.16	1934.32	1944.68	1960.63	1955.95	1952.82	1884.05	1994.07	1973.64	2028.02
sp|Q9ESJ0|XPO4_MOUSE	Xpo4	XPO4_MOUSE Exportin-4	665	11	C	UR	577.131	575.425	575.655	541.648	533.493	481.894	514.243	554.145	523.13	569.287	520.534	514.043	533.025	506.38	562.98	534.072
sp|Q8BIJ6|SYIM_MOUSE	Iars2	SYIM_MOUSE Isoleucine--tRNA ligase, mitochondrial	666	22	C	UR	2683.16	3071.37	2833.14	2635	2750.73	2551.53	3116.61	2627.29	2600.56	2705.34	2635.96	2394.04	2277.64	2769.66	2558.02	2354.31
sp|Q06335|APLP2_MOUSE	Aplp2	APLP2_MOUSE Amyloid-like protein 2	667	14	C	UR	1107.75	1102.58	1030.3	1118.02	1127.92	1011.97	1265.04	965.661	1029.67	1101.75	1089.71	952.195	1037.97	912.218	1095.72	977.659
tr|Q60709|Q60709_MOUSE	Aplp2	Q60709_MOUSE Amyloid-like protein 2	667	2	C	UR	52.5433	55.3756	50.4878	51.0565	56.0144	57.175	52.8072	49.8708	55.5805	48.8474	55.9563	53.3013	57.2851	48.7113	50.9217	47.4493
sp|Q9D0R2|SYTC_MOUSE	Tars	SYTC_MOUSE Threonine--tRNA ligase, cytoplasmic	668	21	C	UR	2633.48	2506.99	2740.62	2454.47	2507.34	2482.95	2585.96	2568.95	2517.41	2624	2508.85	2573.56	2501.32	2848.2	2587.81	2507.95
sp|Q8BLY2|SYTC2_MOUSE	Tarsl2	SYTC2_MOUSE Probable threonine--tRNA ligase 2, cytoplasmic	668	15	C	UR	1279.4	1273.61	1278.25	1228.28	1222.05	1319.28	1049.63	1327.28	1258.44	1253.84	1117.63	1266.27	1126.4	1408.46	1343.86	1376.64
sp|Q8BMS1|ECHA_MOUSE	Hadha	ECHA_MOUSE Trifunctional enzyme subunit alpha, mitochondrial	669	41	C	UR	5964.95	6711.28	6057.24	5784.07	6889.38	6007.6	5762.51	5826.2	6276.41	5998.39	5721.58	5509.52	7067.1	5262.9	5660.79	6039.86
tr|E9PUS2|E9PUS2_MOUSE	Btbd2	E9PUS2_MOUSE Protein Btbd2	670	5	C	UR	947.708	893.013	938.89	984.776	935.557	913.242	846.161	972.832	961.37	906.951	944.218	893.953	1049.92	957.041	944.557	1022.39
sp|Q61102|ABCB7_MOUSE	Abcb7	ABCB7_MOUSE ATP-binding cassette sub-family B member 7, mitochondrial	671	12	C	UR	795.89	812.136	709.658	622.914	761.18	689.963	882.293	617.09	572.088	735.651	831.775	635.336	479.323	658.173	759.07	634.648
sp|Q9D0F9|PGM1_MOUSE	Pgm1	PGM1_MOUSE Phosphoglucomutase-1	672	39	C	UR	3854.61	4331.56	4183.77	3318.34	4391.28	4408.73	4244.63	3815.44	4076.43	4020.43	4166.66	3849.15	3959.65	4528.4	4035.48	4311.13
sp|Q8BZF8|PGM5_MOUSE	Pgm5	PGM5_MOUSE Phosphoglucomutase-like protein 5	672	5	C	UR	930.101	1007.64	980.367	756.673	985.711	929.834	893.915	867.457	887.052	989.945	897.005	811.044	1101.4	916.115	927.584	962.591
sp|Q64514|TPP2_MOUSE	Tpp2	TPP2_MOUSE Tripeptidyl-peptidase 2	673	39	C	UR	2902.42	3076.45	3114.88	3067.41	2943.55	2993.5	2951.63	3083.7	3027.37	2896.52	3070.67	3046.57	2557.23	3007.91	3082.51	3046.64
sp|Q9JHU9|INO1_MOUSE	Isyna1	INO1_MOUSE Inositol-3-phosphate synthase 1	674	9	C	UR	1783.8	1586.49	1803.75	1653.91	1664.28	1798.23	1801.34	1651.19	1666.28	1586.51	1500.44	1455.69	1407.52	1486.43	1609.44	1483.73
sp|P97449|AMPN_MOUSE	Anpep	AMPN_MOUSE Aminopeptidase N	675	16	C	UR	1981.65	1742.93	1629.7	1852.87	1880.06	1794.56	2110.95	1937.07	1853.88	2163.34	2004.51	2044.94	2107.67	1930.03	2019.51	1843.1
sp|Q99JT1|GATB_MOUSE	Pet112	GATB_MOUSE Glutamyl-tRNA(Gln) amidotransferase subunit B, mitochondrial	676	10	C	UR	537.721	532.981	593.275	556.51	537.336	549.563	473.607	543.675	562.291	563.759	566.131	583.471	541.53	540.49	569.619	571.359
sp|Q99KH8|STK24_MOUSE	Stk24	STK24_MOUSE Serine/threonine-protein kinase 24	677	4	C	UR	438.329	424.665	467.727	426.194	420.295	425.481	369.185	429.567	449.308	398.116	384.291	417.789	539.508	377.7	392.423	446.184
sp|Q99JT2|MST4_MOUSE	Mst4	MST4_MOUSE Serine/threonine-protein kinase MST4	677	10	C	UR	709.106	696.516	812.627	731.858	663.132	719.241	698.219	689.011	716.014	659.815	652.425	609.555	716.081	530.024	692.326	630.763
sp|Q9Z2W1|STK25_MOUSE	Stk25	STK25_MOUSE Serine/threonine-protein kinase 25	677	4	C	UR	240.496	254.811	233.951	247.89	243.965	200.711	204.24	228.461	210.593	234.437	213.483	239.878	203.215	258.825	223.155	221.729
sp|O35099|M3K5_MOUSE	Map3k5	M3K5_MOUSE Mitogen-activated protein kinase kinase kinase 5	678	20	C	UR	1551.99	1399.56	1538.04	1496.64	1444.01	1477.67	1274.6	1515.7	1411.98	1543.11	1340.62	1578.17	1691.61	1648.51	1524.67	1578.55
sp|Q60700|M3K12_MOUSE	Map3k12	M3K12_MOUSE Mitogen-activated protein kinase kinase kinase 12	678	3	C	UR	352.839	349.23	355.629	374.376	373.137	332.812	299.163	352.954	348.717	351.713	341.355	374.222	326.926	383.654	358.996	346.741
sp|Q1HKZ5|M3K13_MOUSE	Map3k13	M3K13_MOUSE Mitogen-activated protein kinase kinase kinase 13	678	2	C	UR	54.0843	51.2154	48.5235	49.3616	47.4011	44.1303	49.738	51.41	50.294	51.5124	43.1841	58.1224	34.3041	49.7338	47.0237	52.1295
sp|Q8R0Y6|AL1L1_MOUSE	Aldh1l1	AL1L1_MOUSE Cytosolic 10-formyltetrahydrofolate dehydrogenase	679	42	C	UR	5212.84	4936.96	5109.83	4951.82	5716.96	5033.19	5874.09	5037.48	4902.84	5352.51	5158.45	5223.93	4718.41	5819.85	5089.8	5337.62
sp|Q8K009|AL1L2_MOUSE	Aldh1l2	AL1L2_MOUSE Mitochondrial 10-formyltetrahydrofolate dehydrogenase	679	11	C	UR	2179.23	1978.79	2164.58	2067.79	2548.37	2295.6	2580.93	2168.67	2143.04	2409.22	2326.5	2230.77	2197.22	2216.58	2206.91	2409.82
sp|Q3UDW8|HGNAT_MOUSE	Hgsnat	HGNAT_MOUSE Heparan-alpha-glucosaminide N-acetyltransferase	680	1	C	UR	35.9982	31.4668	28.6486	43.4499	33.1772	35.5612	35.7852	33.3964	30.6557	36.5221	35.916	40.1172	29.9905	32.3116	31.2263	37.3062
sp|Q9Z1X4|ILF3_MOUSE	Ilf3	ILF3_MOUSE Interleukin enhancer-binding factor 3	681	28	C	UR	2888.95	3077.12	2916.27	2881.11	2872.81	2686.18	2787.6	2970.68	3064.05	2865.54	2863.89	2972.09	2804.99	3304.92	3000.97	2957.32
sp|Q91WM1|STRBP_MOUSE	Strbp	STRBP_MOUSE Spermatid perinuclear RNA-binding protein	681	22	C	UR	1955.24	1950.86	1968.71	1978.49	1913.13	1788.91	1645.62	1962.31	2050.41	2023.56	1913.18	2191.79	2038.97	2164.97	2053.07	2163.51
sp|Q7TPH6|MYCB2_MOUSE	Mycbp2	MYCB2_MOUSE E3 ubiquitin-protein ligase MYCBP2	682	30	C	UR	2241.39	2220.26	2249.99	2220.08	2238.47	2337.81	1847.12	2346.49	2399.59	2195.52	2043.21	2122.34	2465.98	2005.09	2159.25	2359.81
sp|Q8BNY6|NCS1_MOUSE	Ncs1	NCS1_MOUSE Neuronal calcium sensor 1	683	11	C	UR	957.675	935.494	903.031	1048.71	963.671	1020.02	1002.56	946.411	966.157	957.225	980.406	949.462	876.348	981.954	1029.2	1061.52
sp|Q6Y7W8|PERQ2_MOUSE	Gigyf2	PERQ2_MOUSE PERQ amino acid-rich with GYF domain-containing protein 2	684	9	C	UR	238.175	250.003	226.966	245.144	222.552	237.847	241.75	212.184	218.977	238.789	260.994	252.535	229.093	275.291	277.253	253.178
sp|Q8R3I2|MBOA2_MOUSE	Mboat2	MBOA2_MOUSE Lysophospholipid acyltransferase 2	685	3	C	UR	343.347	482.377	308.128	379.046	465.041	434.105	395.579	394.272	324.865	413.552	432.787	360.389	464.596	307.248	406.655	434.771
sp|P16406|AMPE_MOUSE	Enpep	AMPE_MOUSE Glutamyl aminopeptidase	686	3	C	UR	126.24	135.703	123.563	148.11	134.37	109.551	124.133	140.795	118.051	156.803	129.802	117.913	146.488	123.7	112.926	129.837
sp|Q91YJ5|IF2M_MOUSE	Mtif2	IF2M_MOUSE Translation initiation factor IF-2, mitochondrial	687	5	C	UR	657.457	641.057	679.555	680.643	674.16	658.336	599.147	666.953	679.512	691.833	670.923	669.373	409.691	641.178	637.875	721.357
sp|Q9JKC6|CEND_MOUSE	Cend1	CEND_MOUSE Cell cycle exit and neuronal differentiation protein 1	688	15	C	UR	2015.42	1911.74	1709.35	1793.23	1886.48	1912.66	2154.24	1628.75	1682.92	1827.81	1807.75	1633.22	1667.4	1601.93	1680.83	1628.62
sp|Q3UNH4|GRIN1_MOUSE	Gprin1	GRIN1_MOUSE G protein-regulated inducer of neurite outgrowth 1	689	42	C	UR	3917.6	3384.88	3745.61	3666.91	3577.93	3981.54	4106.87	3840.3	4046.27	3638.87	3991.07	4713.54	3531.54	4933.35	4352.51	4235.29
sp|Q8BY87|UBP47_MOUSE	Usp47	UBP47_MOUSE Ubiquitin carboxyl-terminal hydrolase 47	690	20	C	UR	1281.71	1271.96	1315.32	1319.93	1276.87	1291.56	1058.23	1281.21	1328.03	1232.25	1305.61	1322.98	1349.29	1341.45	1308.53	1346.13
sp|Q60710|SAMH1_MOUSE	Samhd1	SAMH1_MOUSE Deoxynucleoside triphosphate triphosphohydrolase SAMHD1	691	10	C	UR	630.453	581.353	665.667	678.889	619.239	562.235	520.782	640.025	636.029	640.608	611.881	657.859	640.975	638.912	598.783	635.218
sp|Q60738|ZNT1_MOUSE	Slc30a1	ZNT1_MOUSE Zinc transporter 1	692	6	C	UR	588.462	587.656	554.684	624.887	596.683	650.961	687.463	541.591	505.948	596.269	589.67	553.176	594.09	559.705	578.904	541.684
sp|Q923G2|RPAB3_MOUSE	Polr2h	RPAB3_MOUSE DNA-directed RNA polymerases I, II, and III subunit RPABC3	693	4	C	UR	231.213	228.614	258.4	249.061	258.255	242.983	253.018	228.257	243.672	265.889	262.934	283.251	124.452	283.92	262.863	272.217
sp|Q8BJW5|NOL11_MOUSE	Nol11	NOL11_MOUSE Nucleolar protein 11	694	1	C	UR	38.0359	32.8366	24.9241	26.5035	31.6555	26.132	24.9525	27.8678	27.3802	29.4294	26.6347	22.3617	28.6013	30.575	25.039	27.4923
sp|P20357|MTAP2_MOUSE	Map2	MTAP2_MOUSE Microtubule-associated protein 2	695	40	C	UR	4035.66	3811.83	4178.31	4126.85	3738.13	4554.51	4436.84	4084.77	4332.06	3631.15	3786.98	3843.19	3861.25	3736.26	3990.66	3750.12
tr|G3UZE9|G3UZE9_MOUSE	Map2	G3UZE9_MOUSE Microtubule-associated protein 2 (Fragment)	695	3	C	UR	178.46	250.328	241.234	248.341	193.4	163.071	161.874	207.283	227.626	215.466	189.755	163.836	287.862	174.541	161.363	176.734
sp|Q9QXY6|EHD3_MOUSE	Ehd3	EHD3_MOUSE EH domain-containing protein 3	696	39	C	UR	4621.82	4555.46	4786.13	4608.96	4627.14	4740.61	4392.51	4681.64	4787.65	4513.61	4482.12	4409.09	4174.69	4569.92	4529.79	4527.78
sp|Q8BH64|EHD2_MOUSE	Ehd2	EHD2_MOUSE EH domain-containing protein 2	696	9	C	UR	491.209	537.693	530.826	640.821	597.403	578.336	368.186	586.448	581.669	614.045	551.625	632.378	686.829	535.17	635.376	613.828
sp|Q9WVK4|EHD1_MOUSE	Ehd1	EHD1_MOUSE EH domain-containing protein 1	696	21	C	UR	1924.83	1915.05	1831.68	1983.56	2074.86	1689.08	1390.71	1927.2	1929.93	2007	1801.24	1998.33	2132.5	2037.42	1992.51	2101.6
sp|Q9EQP2|EHD4_MOUSE	Ehd4	EHD4_MOUSE EH domain-containing protein 4	696	16	C	UR	1444.43	1491.95	1483.54	1552.24	1486.12	1553.31	1345.94	1402.75	1438.32	1440.6	1461.74	1481.77	1503.95	1468.3	1424.01	1494.06
sp|P60879|SNP25_MOUSE	Snap25	SNP25_MOUSE Synaptosomal-associated protein 25	697	24	C	UR	1297.49	1243.78	1145.93	1395.03	1299.07	1381.02	1662.03	1235.55	1202.93	1374.74	1425.94	1251.17	1177.46	1126.46	1307.97	1247.74
sp|P60879-2|SNP25_MOUSE	Snap25	SNP25_MOUSE Isoform 2 of Synaptosomal-associated protein 25	697	11	C	UR	877.269	665.948	886.471	848.425	761.069	1004.27	1105.3	855.159	927.116	774.534	956.801	936.487	790.64	780.511	979.509	989.947
sp|O09044|SNP23_MOUSE	Snap23	SNP23_MOUSE Synaptosomal-associated protein 23	697	11	C	UR	924.886	780.784	722.297	921.285	861.572	895.853	953.429	931.67	850.307	971.289	904.739	804.642	823.247	692.917	775.121	806.701
sp|Q68ED2|GRM7_MOUSE	Grm7	GRM7_MOUSE Metabotropic glutamate receptor 7	698	9	C	UR	247.461	245.854	244.189	271.453	256.995	299.427	317.966	263.879	227.402	266.067	293.595	259.612	200.382	243.588	284.847	245.939
sp|P63321|RALA_MOUSE	Rala	RALA_MOUSE Ras-related protein Ral-A	699	18	C	UR	2172.82	2337.1	2163.79	2344.26	2129.22	2261.32	3135.74	2297.11	2335.64	2320.23	2510.97	2239.91	1899.26	2348.34	2334.41	2285.97
sp|Q9JIW9|RALB_MOUSE	Ralb	RALB_MOUSE Ras-related protein Ral-B	699	7	C	UR	816.514	905.548	786.841	862.298	917.226	884.981	1210.52	816.862	796.145	908.288	983.261	845.374	795.255	867.871	873.845	864.467
sp|P62264|RS14_MOUSE	Rps14	RS14_MOUSE 40S ribosomal protein S14	700	13	C	UR	990.357	988.886	1035.06	992.784	990.958	1006.51	1127.52	990.957	980.766	994.388	1052.56	1004.09	960.542	1022.88	1017.27	1051.5
sp|O35601|FYB_MOUSE	Fyb	FYB_MOUSE FYN-binding protein	701	2	C	UR	20.7645	19.0284	15.9765	18.8795	21.4068	24.6117	36.1904	26.7134	22.898	19.3178	22.5496	27.5716	26.3091	22.0005	22.5323	18.7409
sp|Q812A2|SRGP3_MOUSE	Srgap3	SRGP3_MOUSE SLIT-ROBO Rho GTPase-activating protein 3	702	36	C	UR	2896.38	3018.05	2901.24	2823.61	2830.69	3005.15	2454.05	2852.2	2863.64	2869.93	2724.03	3007.27	2499.18	3169.42	2982.75	2998.36
sp|Q91Z69|SRGP1_MOUSE	Srgap1	SRGP1_MOUSE SLIT-ROBO Rho GTPase-activating protein 1	702	11	C	UR	522.516	556.87	540.117	582.754	570.276	460.741	423.655	495.407	548.729	540.025	487.662	481.255	542.348	502.335	509.48	544.914
sp|Q91Z67|SRGP2_MOUSE	Srgap2	SRGP2_MOUSE SLIT-ROBO Rho GTPase-activating protein 2	702	27	C	UR	2112.53	2214.27	2164.79	2218.08	2299.08	2111.73	1678.38	2259.2	2207.31	2294.27	1966.06	2328.07	2141.85	2294	2058.36	2291.42
tr|B2KF50|B2KF50_MOUSE	Uhrf1bp1	B2KF50_MOUSE Protein Uhrf1bp1	703	5	C	UR	269.338	277.533	285.492	324.84	293.48	245.452	232.488	259.938	292.901	268.836	247.458	280.029	286.411	286.357	232.201	257.38
sp|A2RSJ4|UH1BL_MOUSE	Uhrf1bp1l	UH1BL_MOUSE UHRF1-binding protein 1-like	703	27	C	UR	2548.86	2593.89	2445.86	2365.19	2538.93	2543.35	2405.72	2614.47	2644.18	2496.74	2542.28	2524.02	2125.32	2538.82	2491.08	2271.11
sp|O55137|ACOT1_MOUSE	Acot1	ACOT1_MOUSE Acyl-coenzyme A thioesterase 1	704	14	C	UR	1776.52	2007.52	1889.43	1832.32	1905.82	1786.87	1994.2	1830.82	1925.27	1840.74	1892.38	1773.66	1566.74	1938.41	1888.24	1769.13
sp|Q9QYR9|ACOT2_MOUSE	Acot2	ACOT2_MOUSE Acyl-coenzyme A thioesterase 2, mitochondrial	704	2	C	UR	33.9417	31.4843	31.1856	31.4483	29.8764	33.2342	28.1269	22.8247	32.0227	37.0677	31.5529	28.0574	25.5268	23.5393	28.7065	25.0707
sp|Q8BJ42|DLGP2_MOUSE	Dlgap2	DLGP2_MOUSE Disks large-associated protein 2	705	15	C	UR	2893.32	2291.59	2722.51	2278.97	2347.11	2878.49	2657.67	3075.07	2696.77	2754.55	2395.51	2815.82	2366.73	2989.04	2612.56	2611.31
sp|Q6PFD5|DLGP3_MOUSE	Dlgap3	DLGP3_MOUSE Disks large-associated protein 3	705	25	C	UR	3135.29	2747.18	2832.66	2577.66	2937.94	3467.87	2921.45	2985.67	2952.85	2848.82	2759.89	2897.76	2594.62	3067.8	3126.27	3095.27
sp|B1AZP2-2|DLGP4_MOUSE	Dlgap4	DLGP4_MOUSE Isoform 2 of Disks large-associated protein 4	705	3	C	UR	309.971	296.555	287.093	254.384	276.717	295.653	369.442	316.305	266.511	270.922	270.367	264.214	233.827	328.938	275.514	254.049
sp|Q9D415|DLGP1_MOUSE	Dlgap1	DLGP1_MOUSE Disks large-associated protein 1	705	13	C	UR	826.183	671.741	739.604	696.837	681.908	790.014	694.623	779.089	783.144	812.19	674.795	825.672	672.356	828.046	723.218	772.65
tr|Q3UVU8|Q3UVU8_MOUSE	Dlgap1	Q3UVU8_MOUSE Disks large-associated protein 1	705	1	C	UR	8.08171	8.42175	9.10253	7.64438	9.48585	7.81053	8.61938	11.7875	9.21167	6.78827	5.37805	11.0895	8.40593	7.68961	8.04865	9.3038
sp|B1AZP2|DLGP4_MOUSE	Dlgap4	DLGP4_MOUSE Disks large-associated protein 4	705	16	C	UR	1725.59	1552.12	1685.24	1540.47	1516.94	1729.91	1687.12	1627.74	1628.22	1626.51	1456.77	1598.52	1463.31	1683.29	1596.25	1561.48
sp|Q80TE7|LRRC7_MOUSE	Lrrc7	LRRC7_MOUSE Leucine-rich repeat-containing protein 7	706	22	C	UR	1183.21	1026.46	1138.56	1065.61	1048.45	1313.68	1206.41	1222.29	1161.71	1116.94	1052.96	1062.79	975.906	1103.39	1082.37	1072.54
sp|Q80TH2|LAP2_MOUSE	Erbb2ip	LAP2_MOUSE Protein LAP2	706	18	C	UR	681.702	690.042	660.259	706.109	727.732	797.209	867.766	670.465	697.294	734.148	758.565	658.888	810.804	593.837	652.126	702.004
sp|P80560|PTPR2_MOUSE	Ptprn2	PTPR2_MOUSE Receptor-type tyrosine-protein phosphatase N2	707	23	C	UR	2991.03	2926.64	2627.53	3516.14	3001.14	3273.07	3125.88	2535.58	2905.98	2691.13	3051.01	2846.96	2499.78	2772.38	3159.26	3047.15
sp|Q9DBX3|SUSD2_MOUSE	Susd2	SUSD2_MOUSE Sushi domain-containing protein 2	708	10	C	UR	1599.24	1546.13	1769.07	1648.99	1549.52	1681.44	1670	1506.44	1485.78	1604.69	1675.27	1764.66	1635.5	1676.67	1663.17	1672.88
sp|Q80YN3|BCAS1_MOUSE	Bcas1	BCAS1_MOUSE Breast carcinoma-amplified sequence 1 homolog	709	27	C	UR	2571.81	3049.18	2703.15	3189.69	2564.03	2753.27	3277.84	2724.56	2675.65	2779.75	2943.03	1913.34	3049.19	1867.02	2651.65	2294.9
tr|F7BNZ5|F7BNZ5_MOUSE	Bcas1	F7BNZ5_MOUSE Breast carcinoma-amplified sequence 1 homolog (Fragment)	709	3	C	UR	199.181	186.859	186.847	202.817	189.248	172.388	239.912	178.388	175.291	175.352	193.661	130.63	212.982	111.637	193.569	149.113
sp|Q7TQ95|LNP_MOUSE	Lnp	LNP_MOUSE Protein lunapark	710	17	C	UR	2355.55	2387.1	2182.25	2383.92	2265.53	2024.35	2313.88	2087.19	2026.07	2213.09	2126.6	2054.25	1800.01	2250.11	2325.31	2215.52
sp|Q9EPU0|RENT1_MOUSE	Upf1	RENT1_MOUSE Regulator of nonsense transcripts 1	711	31	C	UR	2838.44	2779.9	2931.79	2761.7	2717.74	2629.94	2733.91	2806.82	2748.71	2642.82	2690.53	2629.88	2496.36	2784.39	2702.93	2669.55
sp|Q8VDP4|CCAR2_MOUSE	Ccar2	CCAR2_MOUSE Cell cycle and apoptosis regulator protein 2	712	31	C	UR	4532.43	4440.68	4663.68	4566.14	4451.55	4163.97	3744.46	4721.81	4975.76	4658.31	4408.95	5172.11	4252.41	5181.67	4804.63	5207.44
sp|Q8R059|GALE_MOUSE	Gale	GALE_MOUSE UDP-glucose 4-epimerase	713	8	C	UR	512.486	567.506	511.827	538.578	530.338	518.606	478.55	514.646	494.935	559.951	573.999	584.708	506.214	576.835	513.33	563.129
sp|Q02819|NUCB1_MOUSE	Nucb1	NUCB1_MOUSE Nucleobindin-1	714	18	C	UR	2183.75	2165.73	2272.6	2229.71	2208.02	2420.83	2300.85	2162.92	2294.49	2286.63	2338.82	2178	2267.19	2197.05	2301.19	2266.91
sp|Q8BTV1|TUSC3_MOUSE	Tusc3	TUSC3_MOUSE Tumor suppressor candidate 3	715	3	C	UR	187.271	184.181	202.037	162.01	175.377	191.052	202.28	170.661	163.846	199.658	220.517	190.834	211.492	188.358	186.744	215.069
sp|Q9CQY5|MAGT1_MOUSE	Magt1	MAGT1_MOUSE Magnesium transporter protein 1	715	1	C	UR	7.66395	10.467	4.60474	5.55939	9.22666	11.0113	7.01557	7.32292	7.76825	9.51769	6.08622	7.7525	12.5393	9.02256	7.14847	9.18652
sp|Q9JK53|PRELP_MOUSE	Prelp	PRELP_MOUSE Prolargin	716	4	C	UR	459.905	402.411	437.415	346.537	420.844	384.787	368.221	447.801	437.931	469.634	428.266	445.784	255.241	457.681	517.652	432.167
sp|P54775|PRS6B_MOUSE	Psmc4	PRS6B_MOUSE 26S protease regulatory subunit 6B	717	11	C	UR	1190.5	1188.82	1233.83	1150.92	1199.51	1248.92	1183.53	1231.25	1189.69	1212.04	1174.26	1167.87	1227.85	1152.05	1207.32	1243.73
sp|P62192|PRS4_MOUSE	Psmc1	PRS4_MOUSE 26S protease regulatory subunit 4	717	23	C	UR	1648.48	1605.08	1543.67	1663	1705.66	1764.63	1769.77	1677.11	1615.66	1691.1	1692.99	1747.13	1669.98	1784.01	1672.11	1644.82
sp|P46471|PRS7_MOUSE	Psmc2	PRS7_MOUSE 26S protease regulatory subunit 7	717	19	C	UR	1859.75	1927.24	1881.6	1839.42	1860.6	1921.82	1717.31	1889.94	1859.33	1802.28	1811.36	1841.66	1801.64	1979.73	1901.52	1876.13
sp|P62196|PRS8_MOUSE	Psmc5	PRS8_MOUSE 26S protease regulatory subunit 8	717	26	C	UR	3293.45	3279.2	3231.1	3221.98	3295.42	3389.17	3253.67	3240.47	3263.55	3183.18	3227.88	3271.77	3263.93	3118.54	3264.47	3373.56
sp|P42208|SEPT2_MOUSE	2021-09-02	SEPT2_MOUSE Septin-2	718	23	C	UR	2575.14	2682.24	2899.39	2835	2702.59	2618.75	2914.97	2700.91	2846.62	2680.46	2905.3	2501.95	2025.79	2426.76	2647.56	2654.68
sp|P84089|ERH_MOUSE	Erh	ERH_MOUSE Enhancer of rudimentary homolog	719	4	C	UR	330.574	354.868	303.792	328.747	328.951	297.039	350.462	339.017	331.342	322.45	334.452	315.633	331.208	360.39	359.733	300.035
sp|Q8BNE1|F115A_MOUSE	Fam115a	F115A_MOUSE Protein FAM115A	720	5	C	UR	234.18	241.104	243.965	248.849	270.06	256.346	206.881	217.966	219.253	225.592	254.092	245.235	276.489	231.165	214.466	239.328
sp|Q91YE8|SYNP2_MOUSE	Synpo2	SYNP2_MOUSE Synaptopodin-2	721	3	C	UR	164.668	198.903	169.783	199.839	166.595	182.796	226.424	168.875	165.229	155.293	180.941	94.2263	160.585	98.9125	172.172	178.833
sp|Q5F2E7|NUFP2_MOUSE	Nufip2	NUFP2_MOUSE Nuclear fragile X mental retardation-interacting protein 2	722	9	C	UR	853.118	874.531	897.365	866.234	848.991	859.889	943.622	886.874	906.597	852.925	870.34	851.009	764.502	931.099	882.154	846.339
sp|Q5DW34|EHMT1_MOUSE	Ehmt1	EHMT1_MOUSE Histone-lysine N-methyltransferase EHMT1	723	2	C	UR	97.4078	95.5762	108.064	93.7739	93.0611	93.1613	75.2574	93.1003	107.678	103.384	103.73	107.543	71.7279	117.16	103.894	93.3525
sp|Q9ESU6|BRD4_MOUSE	Brd4	BRD4_MOUSE Bromodomain-containing protein 4	724	7	C	UR	448.51	422.515	501.308	479.854	440.687	384.526	409.88	455.617	462.839	457.483	433.519	504.662	456.982	503.58	505.431	421.034
sp|Q8K2F0|BRD3_MOUSE	Brd3	BRD3_MOUSE Bromodomain-containing protein 3	724	8	C	UR	387.447	354.127	397.98	381.139	355.97	343.509	314.004	344.513	396.828	369.416	352.293	441.614	355.876	411.533	354.587	394.76
sp|Q7JJ13|BRD2_MOUSE	Brd2	BRD2_MOUSE Bromodomain-containing protein 2	724	5	C	UR	523.526	508.684	534.424	515.639	491.421	449.749	434.312	519.787	516.16	524.383	522.756	551.844	488.009	521.664	544.655	583.661
sp|Q9JL15|LEG8_MOUSE	Lgals8	LEG8_MOUSE Galectin-8	725	4	C	UR	197.815	207.984	195.957	214.575	245.279	229.751	270.217	200.927	188.245	221.682	239.461	237.485	237.503	208.434	217.088	203.334
tr|Q3ZAQ4|Q3ZAQ4_MOUSE	Atg9a	Q3ZAQ4_MOUSE Autophagy 9-like 1 protein	726	6	C	UR	482.053	494.643	483.906	489.193	492.401	460.558	553.368	485.726	425.842	480.632	525.218	455.707	536.736	467.062	479.41	457.115
sp|Q9JLI6|SCLY_MOUSE	Scly	SCLY_MOUSE Selenocysteine lyase	727	6	C	UR	376.359	368.513	397.177	367.468	405.723	325.434	401.015	351.166	364.353	370.329	629.556	477.231	587.758	608.534	597.148	562.725
sp|Q8K1H1|TDRD7_MOUSE	Tdrd7	TDRD7_MOUSE Tudor domain-containing protein 7	728	9	C	UR	516.5	549.01	574.281	589.71	549.111	509.719	439.036	547.037	569.812	509.887	566.227	532.291	491.604	509.248	562.285	597.983
tr|E9PWG2|E9PWG2_MOUSE	Trappc8	E9PWG2_MOUSE Protein Trappc8	729	27	C	UR	3426.28	3374.74	3582.55	3450.49	3446.31	3342.06	2985.22	3378.45	3340.03	3347.88	3268.9	3286.71	3473.12	3251.74	3260.06	3474.87
sp|Q8BJS4|SUN2_MOUSE	Sun2	SUN2_MOUSE SUN domain-containing protein 2	730	7	C	UR	385.469	384.417	332.203	375.346	356.837	316.821	289.986	363.904	352.598	468.661	399.298	469.282	366.898	451.562	404.892	390.07
tr|A2ALL9|A2ALL9_MOUSE	Atp2b3	A2ALL9_MOUSE Protein Atp2b3	731	41	C	UR	4997.94	4774.55	4419.45	5158.42	5328.88	4582.45	4490.1	4769.73	4419.48	5763.04	5065.4	5708.46	4352.96	5428.15	4832.26	5058.79
tr|E9Q828|E9Q828_MOUSE	Atp2b4	E9Q828_MOUSE Protein Atp2b4	731	26	C	UR	2622.76	2113.88	2178.09	2459.85	2357.25	2627.85	2478.26	2499.07	2314.61	2428.36	2436.26	3043.95	2094.51	2950.48	2744.54	2617.17
tr|F8WHB1|F8WHB1_MOUSE	Atp2b2	F8WHB1_MOUSE Plasma membrane calcium-transporting ATPase 2	731	40	C	UR	4970.44	4733.09	4267.3	4814.46	4859.79	4257.68	4454.74	4629.65	4410.09	5417.33	4852.44	5858.8	4428.74	5832.71	4771.85	4857.23
tr|G5E829|G5E829_MOUSE	Atp2b1	G5E829_MOUSE MCG13663, isoform CRA_a	731	37	C	UR	2084.32	1876.66	1883.69	1943.31	1935.81	2223.28	2402.86	2085.58	1928.01	2218.39	2187.62	2118.78	1814.11	2045.47	2086.54	1962.21
tr|S4R1C4|S4R1C4_MOUSE	Atp2b2	S4R1C4_MOUSE Plasma membrane calcium-transporting ATPase 2	731	7	C	UR	313.663	380.297	257.963	416.418	416.979	291.78	445.726	271.286	334.451	336.056	466.938	350.716	325.838	321.351	408.12	425.539
sp|Q9DB72|BTBDH_MOUSE	Btbd17	BTBDH_MOUSE BTB/POZ domain-containing protein 17	732	16	C	UR	1279.34	1152.52	1237.3	1159.85	1130.15	859.49	1215.72	1267.95	1129.52	1171.25	1168.37	1105.5	962.613	1031.89	1131.17	1219.02
sp|Q8CFI5|SYPM_MOUSE	Pars2	SYPM_MOUSE Probable proline--tRNA ligase, mitochondrial	733	3	C	UR	209.402	220.294	218.914	215.165	215.646	208.574	207.04	224.265	202.03	267.049	288.575	208.809	142.323	265.505	271.078	303.909
sp|Q8BGT8|PHIPL_MOUSE	Phyhipl	PHIPL_MOUSE Phytanoyl-CoA hydroxylase-interacting protein-like	734	28	C	UR	3444.76	3716.59	3772.68	3451.29	3587.58	3956.81	3850.07	3383.3	3422.61	3515.01	3581.76	3650.32	3154.82	4357.53	3588.51	3379.76
sp|Q8K0S0|PHYIP_MOUSE	Phyhip	PHYIP_MOUSE Phytanoyl-CoA hydroxylase-interacting protein	734	10	C	UR	661.445	608.762	699.241	568.014	657.91	699.968	609.1	727.991	678.53	679.074	669.491	743.352	637.541	767.73	680.498	667.342
sp|Q8BUV3|GEPH_MOUSE	Gphn	GEPH_MOUSE Gephyrin	735	23	C	UR	4088.84	4241.11	4283.72	3792.68	3862.12	4305.23	4765.52	4302.69	4159.39	4108.64	4069.52	3848.83	3905.31	4402.57	3959.93	4143.66
sp|O09174|AMACR_MOUSE	Amacr	AMACR_MOUSE Alpha-methylacyl-CoA racemase	736	5	C	UR	511.366	544.381	534.723	435.126	511.346	506.401	566.746	496.63	507.525	509.619	437.097	476.33	538.909	396.141	487.887	441.754
sp|P49025|CTRO_MOUSE	Cit	CTRO_MOUSE Citron Rho-interacting kinase	737	38	C	UR	3673.79	3846.46	3533.41	3658.83	3331.01	3867.79	3829.04	3472.88	3537.81	3439.1	3211.97	3216.48	3447.42	3444.13	3463.23	3351.94
sp|Q8BVG4|DPP9_MOUSE	Dpp9	DPP9_MOUSE Dipeptidyl peptidase 9	738	16	C	UR	1760.91	1677.93	1883.39	1814.99	1784.61	1736.87	1907.77	1812.2	1727.4	1745.67	1751.48	1643.57	1718.41	1612.38	1727.68	1722.87
sp|Q80YA7|DPP8_MOUSE	Dpp8	DPP8_MOUSE Dipeptidyl peptidase 8	738	6	C	UR	388.283	389.158	423.192	418.844	397.046	360.918	384.766	416.305	399.021	398.949	399.014	363.77	383.896	374.712	384.454	383.444
sp|Q62318|TIF1B_MOUSE	Trim28	TIF1B_MOUSE Transcription intermediary factor 1-beta	739	39	C	UR	3073.12	3408.75	3080.88	3226.53	3330.77	3046.86	2837.86	3080.82	3362.78	3207.77	3247.24	3684.09	3580.79	3652.1	3445.26	3580.19
sp|B2RPU2|PLHD1_MOUSE	Plekhd1	PLHD1_MOUSE Pleckstrin homology domain-containing family D member 1	740	14	C	UR	1598.69	1747.82	1563.59	1776.05	1943.75	545.294	526.433	1550.31	1631.55	2070.16	1535.13	2358.91	1956.88	2197.89	1517.76	1901.65
sp|Q8C1B1|CAMP2_MOUSE	Camsap2	CAMP2_MOUSE Calmodulin-regulated spectrin-associated protein 2	741	21	C	UR	1260.26	1269.34	1276.15	1212.54	1286.16	1268.69	1217.06	1278.54	1316.76	1181.78	1164.64	1117.69	1204.56	1161.35	1196.03	1156.45
sp|Q2TPA8|HSDL2_MOUSE	Hsdl2	HSDL2_MOUSE Hydroxysteroid dehydrogenase-like protein 2	742	9	C	UR	838.296	862.272	896.522	862.198	862.767	799.004	725.864	801.579	907.616	806.028	776.152	773.134	830.821	807.535	819.988	901.287
sp|Q5XJY4|PARL_MOUSE	Parl	PARL_MOUSE Presenilins-associated rhomboid-like protein, mitochondrial	743	6	C	UR	355.408	367.379	312.978	294.804	371.008	377.313	410.265	294.898	269.555	394.923	480.195	346.263	384.351	343.409	361.066	373.13
sp|Q61024|ASNS_MOUSE	Asns	ASNS_MOUSE Asparagine synthetase [glutamine-hydrolyzing]	744	18	C	UR	1893.15	1972.73	2059.33	1997.17	1842.96	1917.57	1945.66	1722.3	1793.44	1764.86	1755.56	1682.76	1649.75	1812.45	1654.14	1575.81
sp|P19783|COX41_MOUSE	Cox4i1	COX41_MOUSE Cytochrome c oxidase subunit 4 isoform 1, mitochondrial	745	27	C	UR	3122.08	3320.92	2714.21	2307.37	2905.33	2976.09	3716.78	2609.69	2516.78	3042.81	3003.81	2431.37	2613.16	2769.61	2788.29	2527.73
tr|M0QWX7|M0QWX7_MOUSE	Cox4i1	M0QWX7_MOUSE Cytochrome c oxidase subunit 4 isoform 1, mitochondrial (Fragment)	745	1	C	UR	133.208	125.982	101.069	109.581	123.712	130.824	79.4481	104.723	124.748	124.04	119.791	101.661	267.479	80.8702	136.742	125.662
sp|Q99PV0|PRP8_MOUSE	Prpf8	PRP8_MOUSE Pre-mRNA-processing-splicing factor 8	746	39	C	UR	2656.76	2873.68	2814.84	2742.51	2841.81	2475.96	2370.35	2688.19	2675.55	2846.02	2728.41	3094.16	2541.01	3059.9	2801.25	2975.89
sp|P50516|VATA_MOUSE	Atp6v1a	VATA_MOUSE V-type proton ATPase catalytic subunit A	748	50	C	UR	3816.15	3974.77	3990.97	3842.79	4019.32	4311.25	4224.81	4061.59	3804.04	3876.91	3986.22	4131.8	3270.74	4243.45	3990.75	4137.34
sp|Q7TNC4|LC7L2_MOUSE	Luc7l2	LC7L2_MOUSE Putative RNA-binding protein Luc7-like 2	749	14	C	UR	1518.23	1536.39	1506.01	1551.52	1502.6	1365.36	1208.99	1547.25	1636.24	1596.9	1581.19	1927.26	1685.64	1813.83	1716.21	1830.52
sp|Q9CYI4|LUC7L_MOUSE	Luc7l	LUC7L_MOUSE Putative RNA-binding protein Luc7-like 1	749	4	C	UR	302.078	318.713	294.617	304.953	293.527	281.881	323.686	279.102	285.346	286.69	337.251	331.783	354.518	444.226	342.022	313.754
sp|Q8BND5|QSOX1_MOUSE	Qsox1	QSOX1_MOUSE Sulfhydryl oxidase 1	750	5	C	UR	729.024	500.149	614.554	742.803	528.681	524.487	427.534	965.135	776.418	770.3	654.542	656.592	438.672	652.695	694.863	533.457
sp|Q9Z2C9|MTMR7_MOUSE	Mtmr7	MTMR7_MOUSE Myotubularin-related protein 7	751	8	C	UR	606.659	688.936	661.487	626.359	581.293	642.364	549.155	648.864	584.009	586.454	631.049	606.165	574.968	636.116	599.898	636.581
sp|Q9Z1Q9|SYVC_MOUSE	Vars	SYVC_MOUSE Valine--tRNA ligase	752	28	C	UR	2563.17	2568.36	2806.9	2653.46	2668.8	2632.52	2095.78	2577.47	2700.94	2614.78	2335.57	2615.18	2287.22	2501.72	2438.55	2700.31
sp|Q80TY0|FNBP1_MOUSE	Fnbp1	FNBP1_MOUSE Formin-binding protein 1	753	20	C	UR	2448.08	2518.09	2565.3	2635.12	2517.74	2370.32	2066.87	2309.4	2669.12	2568.45	2458.95	2398.45	2589.26	2268.42	2452.28	2587.26
sp|Q3UHD9|AGAP2_MOUSE	Agap2	AGAP2_MOUSE Arf-GAP with GTPase, ANK repeat and PH domain-containing protein 2	754	28	C	UR	2970.18	2790.13	2936.86	2949.14	2703.8	3238.99	2779.44	3295.82	3128.11	2886.15	2807.79	3122.96	2820.81	3171.26	3168.08	3240.49
sp|Q8R5C8|ZMY11_MOUSE	Zmynd11	ZMY11_MOUSE Zinc finger MYND domain-containing protein 11	754	3	C	UR	181.611	166.176	194.587	181.091	182.701	150.688	164.913	181.437	200.194	200.923	152.933	177.021	162.944	177.822	167.558	170.253
sp|Q9CYH2|F213A_MOUSE	Fam213a	F213A_MOUSE Redox-regulatory protein FAM213A	755	13	C	UR	1983.13	2089.98	1790.5	2137.56	2399.41	2039.67	2144.82	1940.29	1978.51	2344.59	2263.86	2460.83	1977.87	2160.95	2221.96	2343.78
sp|Q9ET77|JPH3_MOUSE	Jph3	JPH3_MOUSE Junctophilin-3	756	9	C	UR	494.872	476.577	418.233	448.751	425.083	454.035	446.662	465.211	466.919	488.301	533.916	520.873	399.303	598.825	518.103	478.652
sp|Q9WTQ5|AKA12_MOUSE	Akap12	AKA12_MOUSE A-kinase anchor protein 12	757	33	C	UR	3348.12	3799.17	3543.29	4059.16	3976.67	3480.33	3619.53	3258.06	3619.55	3613.1	3769.63	3665.94	3621.31	2988.29	3443.86	3482.76
tr|B7ZNL3|B7ZNL3_MOUSE	Tpm1	B7ZNL3_MOUSE Tpm1 protein	758	4	C	UR	304.996	312.462	340.78	310.504	315.998	405.801	351.835	367.277	357.81	339.692	379.818	274.707	268.755	307.825	362.342	374.698
sp|Q6IRU2|TPM4_MOUSE	Tpm4	TPM4_MOUSE Tropomyosin alpha-4 chain	758	8	C	UR	2235.04	2298.58	2176.04	2164.08	2159.49	2121.15	2266.66	2175.23	2152.4	2338.45	2227.81	2068.25	2374.8	2068.84	2194.1	2090.15
sp|P21107|TPM3_MOUSE	Tpm3	TPM3_MOUSE Tropomyosin alpha-3 chain	758	32	C	UR	4175.16	4110.22	4374.44	4339.68	4024.92	4569.06	4808.47	4436.36	4308.28	4250.35	4137.64	3979.39	4097.39	3870.77	4130.62	4040.05
sp|P21107-2|TPM3_MOUSE	Tpm3	TPM3_MOUSE Isoform 2 of Tropomyosin alpha-3 chain	758	15	C	UR	859.268	830.725	919.337	864.129	871.264	961.794	1001.76	896.455	919.562	860.645	830.263	812.019	876.573	797.363	804.629	723.001
sp|P58771|TPM1_MOUSE	Tpm1	TPM1_MOUSE Tropomyosin alpha-1 chain	758	4	C	UR	408.797	420.808	489.302	434.329	408.255	502.011	416.491	485.545	508.579	452.909	453.088	399.402	464.4	338.431	440.594	484.624
tr|E9Q453|E9Q453_MOUSE	Tpm1	E9Q453_MOUSE Tropomyosin alpha-1 chain	758	6	C	UR	480.738	461.735	478.857	473.095	380.404	459.495	536.691	445.614	466.819	449.457	430.069	421.761	443.453	446.498	444.46	420.902
sp|P58774-2|TPM2_MOUSE	Tpm2	TPM2_MOUSE Isoform 2 of Tropomyosin beta chain	758	8	C	UR	411.364	454.191	455.579	436.867	427.072	564.855	456.365	468.409	527.29	454.379	541.603	393.634	456.303	401.148	522.947	496.402
tr|E9PZ19|E9PZ19_MOUSE	Igsf9b	E9PZ19_MOUSE Protein Igsf9b	759	7	C	UR	222.062	227.975	193.245	202.104	199.012	212.588	233.323	223.316	210.464	212.856	218.089	217.007	169.782	246.418	201.696	208.382
sp|Q8BTF8|RALYL_MOUSE	Ralyl	RALYL_MOUSE RNA-binding Raly-like protein	760	8	C	UR	381.594	409.163	380.375	416.554	385.478	378.254	380.291	367.29	371.641	378.385	431.555	458.083	413.452	477.224	447.605	456.119
tr|E9PYF4|E9PYF4_MOUSE	Lmo7	E9PYF4_MOUSE Protein Lmo7	760	17	C	UR	937.204	935.29	959.052	1131.21	954.464	1001.47	1094.62	1108.47	1027.18	952.248	1241.65	1154.88	916.125	1076.46	1034.5	971.564
sp|Q9Z204-2|HNRPC_MOUSE	Hnrnpc	HNRPC_MOUSE Isoform C1 of Heterogeneous nuclear ribonucleoproteins C1/C2	760	20	C	UR	3649.84	3572.55	3846.05	3913.76	3673.51	3627.67	3912.96	3691.09	4002.25	3844.08	3916.26	4165.59	3852.56	4264.26	3965.58	4033.2
sp|O08917|FLOT1_MOUSE	Flot1	FLOT1_MOUSE Flotillin-1	761	25	C	UR	3530.02	3610.37	3041.33	3348.74	3504.8	3546.63	3669.85	3366.04	3236.96	3201.94	3440.6	3288.04	2835.2	3493.51	3304.23	3294.14
sp|P78386|KRT85_HUMAN_contaminant	KRT85	KRT85_HUMAN_contaminant Keratin, type II cuticular Hb5	762	1	C	UR	6.69843	580.639	73.4286	0	0	0.599785	0.231036	0.0283865	0.0110635	0	0	0.000154727	6.3619	0	0	1.15329e-07
sp|P35908|K22E_HUMAN_contaminant	KRT2	K22E_HUMAN_contaminant Keratin, type II cytoskeletal 2 epidermal	762	29	C	UR	3031.68	3023.97	1967.83	960.868	3718.71	2132.93	5695.28	2915.69	3676.48	3371.46	2623.19	1951.12	8096.67	1228.39	3417.98	2772.19
sp|P19246|NFH_MOUSE	Nefh	NFH_MOUSE Neurofilament heavy polypeptide	762	41	C	UR	4584.47	6473.92	5749.13	5916.93	4977.35	4389.83	3839.89	5095.5	5649.18	5252.14	5008.69	2598.77	6844.33	2602.76	4073.11	4453.23
sp|P04259|K2C6B_HUMAN_contaminant	KRT6B	K2C6B_HUMAN_contaminant Keratin, type II cytoskeletal 6B	762	17	C	UR	168.322	1505.98	198.451	104.968	203.45	99.9526	118.224	353.973	153.187	152.915	141.818	305.146	16732.1	183.756	87.2554	116.519
sp|P02538|K2C6A_HUMAN_contaminant	KRT6A	K2C6A_HUMAN_contaminant Keratin, type II cytoskeletal 6A	762	3	C	UR	26.6003	165.282	25.4203	15.9913	20.1955	15.5931	10.2945	42.0921	28.2598	9.88986	36.9485	28.384	3612.7	20.8097	0	13.0406
sp|P31001|DESM_MOUSE	Des	DESM_MOUSE Desmin	762	11	C	UR	538.728	544.527	531.712	477.591	493.658	493.315	492.668	535.436	511.074	541.081	518.942	331.81	490.721	355.756	474.546	490.877
sp|P04264|K2C1_HUMAN_contaminant	KRT1	K2C1_HUMAN_contaminant Keratin, type II cytoskeletal 1	762	38	C	UR	1503.87	2563.43	1440.64	760.252	2665.21	1367.33	3125.57	2487.57	1294.91	1668.66	2062.08	1033.52	23779.7	1162.52	1833.45	718.466
sp|P11679|K2C8_MOUSE	Krt8	K2C8_MOUSE Keratin, type II cytoskeletal 8	762	12	C	UR	1272.2	1461.15	1410.49	1259.46	1107.24	884.675	1119.14	1079.17	1099.36	1493.25	792.41	1033.42	1187.44	507.181	1144.61	1215.11
sp|P03995|GFAP_MOUSE	Gfap	GFAP_MOUSE Glial fibrillary acidic protein	762	34	C	UR	2134.34	2455.75	2784.62	2449.61	4238.33	4442.1	6060.67	1890.25	2015.33	1948.41	2886.54	1756.75	4981.59	1217.11	1971.07	2183.13
sp|P46660|AINX_MOUSE	Ina	AINX_MOUSE Alpha-internexin	762	50	C	UR	4078.3	4474.05	4100.93	4355.22	4059.53	4107.23	4072.25	4025.57	4287.48	4040.65	3951.84	2136.39	4237.75	2141.34	3379.52	3455.66
sp|P08551|NFL_MOUSE	Nefl	NFL_MOUSE Neurofilament light polypeptide	762	40	C	UR	4799.78	5616.54	5427.91	5420.13	4747.45	4519.08	4337.74	4828.91	5132.3	4814.83	4709.15	2805.47	5962.68	2607.33	4000.09	4288.61
sp|P08553|NFM_MOUSE	Nefm	NFM_MOUSE Neurofilament medium polypeptide	762	42	C	UR	4149.19	5077.1	4726.23	4849.93	4137.11	4320.17	3912.47	4373.98	4430.36	4242.64	4216.29	2151.88	5130.71	1969.75	3460.24	3767.15
sp|P13647|K2C5_HUMAN_contaminant	KRT5	K2C5_HUMAN_contaminant Keratin, type II cytoskeletal 5	762	30	C	UR	490.15	2846.72	429.323	196.937	710.108	313.676	741.27	816.827	487.466	497.199	548.094	525.982	20425	396.643	509.591	281.858
sp|P19013|K2C4_HUMAN_contaminant	KRT4	K2C4_HUMAN_contaminant Keratin, type II cytoskeletal 4	762	2	C	UR	39.029	300.683	12.3548	17.6629	29.8671	15.2321	10.2689	109.924	25.6139	21.7711	44.606	80.4909	959.186	44.0965	43.2848	36.2169
sp|P15331|PERI_MOUSE	Prph	PERI_MOUSE Peripherin	762	17	C	UR	806.963	1611.02	1942.03	1688.84	374.201	572.64	424.773	1899.73	1783.5	1215.33	611.46	1282.81	2124.25	332.536	455.145	1060.18
sp|P35550|FBRL_MOUSE	Fbl	FBRL_MOUSE rRNA 2'-O-methyltransferase fibrillarin	762	9	C	UR	1320.18	1234.17	1293.68	1304.97	1258.31	1207.2	1239.44	1172.77	1298.54	1247.17	1179.55	1117.76	1307.56	1135.62	1244.75	1227.7
sp|Q80WS3|FBLL1_MOUSE	Fbll1	FBLL1_MOUSE rRNA/tRNA 2'-O-methyltransferase fibrillarin-like protein 1	762	6	C	UR	527.279	562.269	580.802	557.788	480.88	459.671	553.652	494.085	502.786	493.696	480.648	474.181	384.82	504.612	479.131	470.406
sp|P20152|VIME_MOUSE	Vim	VIME_MOUSE Vimentin	762	21	C	UR	1877.77	2090.51	1975.63	1858.9	2703.09	2135.64	2520.89	1796.47	2310.81	2157.38	2136.43	2405.58	3797.85	1814.31	1929.72	2600.55
sp|Q7Z794|K2C1B_HUMAN_contaminant	KRT77	K2C1B_HUMAN_contaminant Keratin, type II cytoskeletal 1b	762	1	C	UR	39.41	76.5665	49.4156	19.0561	40.57	36.9641	358.695	48.7806	37.6613	56.7835	121.419	46.6568	794.674	26.0236	53.1303	23.7338
sp|Q6KB66|K2C80_HUMAN_contaminant	KRT80	K2C80_HUMAN_contaminant Keratin, type II cytoskeletal 80	762	1	C	UR	22.5419	59.5096	21.974	15.3096	39.2657	19.0206	59.1875	35.6848	23.217	25.2885	29.1096	96.8432	1229.69	18.6817	30.922	17.0663
sp|Q8N1N4|K2C78_HUMAN_contaminant	KRT78	K2C78_HUMAN_contaminant Keratin, type II cytoskeletal 78	762	4	C	UR	77.021	117.339	71.137	39.6225	106.055	50.9691	210.737	100.895	61.3081	78.3187	103.718	53.0944	876.708	62.0523	91.9546	50.8674
sp|Q8K183|PDXK_MOUSE	Pdxk	PDXK_MOUSE Pyridoxal kinase	764	18	C	UR	2505.09	3127.24	2682.77	2701	2638.17	2620.83	3990.82	2529.84	2836.21	2611.75	2900.11	2782.9	2265.91	4263.43	2937.88	2528.15
sp|O54931-2|AKAP2_MOUSE	Akap2	AKAP2_MOUSE Isoform 2 of A-kinase anchor protein 2	765	18	C	UR	1147.86	1196.54	1155.78	1241.16	1186.65	1009.86	1079.12	1106.16	1128.68	1185.4	1086.57	1106.83	1033.19	1039.78	1171.66	1155.66
tr|F7AA26|F7AA26_MOUSE	Palm2Akap2	F7AA26_MOUSE Protein Palm2Akap2 (Fragment)	765	1	C	UR	14.6849	15.1011	18.3133	16.4455	15.0829	13.1736	13.6962	17.1263	11.594	13.3409	15.4937	13.6116	19.1682	10.4264	16.3818	16.0427
sp|Q8BR92|PALM2_MOUSE	Palm2	PALM2_MOUSE Paralemmin-2	765	20	C	UR	1881.59	1925.72	1911.74	1687.43	1779.41	2155.8	2374.77	1798.02	1743.18	1708.64	1591.39	1382.72	1675.39	1444.98	1567.48	1432.71
sp|Q91VW5|GOGA4_MOUSE	Golga4	GOGA4_MOUSE Golgin subfamily A member 4	767	22	C	UR	1551.19	1543.19	1684.39	1719.37	1596.3	1547.08	1556.89	1547.77	1638.94	1539.43	1657.61	1650.11	1823.29	1590.92	1671.13	1699.75
sp|A2CG49|KALRN_MOUSE	Kalrn	KALRN_MOUSE Kalirin	768	37	C	UR	2982.85	2633.86	2914.61	2734.83	2733.35	2990.38	2616.34	3209.12	2969.32	2854.08	2619.45	2896.66	2855.79	2805.8	2813.46	2812.04
sp|Q0KL02|TRIO_MOUSE	Trio	TRIO_MOUSE Triple functional domain protein	768	38	C	UR	4304.74	4061.72	4127.87	4074.52	4165.09	3779.95	3395.08	4242.54	4143.26	4120.36	3662.4	4158.37	3653.69	4166.92	4012.82	4049.9
sp|Q9CWR0|ARHGP_MOUSE	Arhgef25	ARHGP_MOUSE Rho guanine nucleotide exchange factor 25	768	2	C	UR	205.375	181.725	203.38	210.122	193.096	209.101	172.6	212.689	203.312	194.65	186.331	201.137	182.914	203.703	187.13	190.192
sp|A2CG49-4|KALRN_MOUSE	Kalrn	KALRN_MOUSE Isoform 4 of Kalirin	768	2	C	UR	41.1738	37.1502	27.2311	36.2614	32.3804	39.1007	38.719	39.5748	38.0111	34.5938	31.5363	37.4132	31.2586	35.9424	30.7528	29.1142
sp|Q6PGL7|FAM21_MOUSE	Fam21	FAM21_MOUSE WASH complex subunit FAM21	769	22	C	UR	1822.41	1842.11	1867.86	1865.52	1984.33	1907.9	2147.52	1816	1944.83	1786.23	1955.77	1905.51	1916.45	1771.38	1855.84	1790.72
sp|Q61739|ITA6_MOUSE	Itga6	ITA6_MOUSE Integrin alpha-6	770	8	C	UR	334.888	321.945	308.887	313.712	343.003	367.658	370.989	352.025	348.781	388.216	306.807	387.754	340.574	295.523	290.951	297.072
sp|Q8K1N4|SPAS2_MOUSE	Spats2	SPAS2_MOUSE Spermatogenesis-associated serine-rich protein 2	771	1	C	UR	63.5535	67.9319	57.8746	61.2207	57.551	69.9747	68.4146	63.1652	70.5509	60.932	64.7848	70.003	57.5702	69.8716	66.0857	63.4703
sp|Q8R3F5|FABD_MOUSE	Mcat	FABD_MOUSE Malonyl-CoA-acyl carrier protein transacylase, mitochondrial	772	8	C	UR	348.221	385.935	376.781	401.448	342.526	354.098	317.737	375.059	373.183	348.732	360.554	425.17	331.783	364.247	345.579	381.65
sp|P98192|GNPAT_MOUSE	Gnpat	GNPAT_MOUSE Dihydroxyacetone phosphate acyltransferase	773	2	C	UR	39.2365	41.9529	40.25	49.4912	49.1999	39.9213	35.4141	38.3807	41.2644	39.0145	44.1595	40.9852	38.833	37.4247	42.9485	46.499
sp|Q9CX84|RGS19_MOUSE	Rgs19	RGS19_MOUSE Regulator of G-protein signaling 19	774	2	C	UR	159.388	186.202	186.558	244.714	253.122	249.218	221.804	234.029	193.211	238.734	286.122	273.384	230.728	243.524	254.325	251.271
sp|Q8R1N4|NUDC3_MOUSE	Nudcd3	NUDC3_MOUSE NudC domain-containing protein 3	775	17	C	UR	1690.34	1852.29	2322.85	1857.77	1762.74	1853.63	1893.39	1551.56	1815.4	1526.53	1572.92	1507.86	1627.64	1672.51	1653.9	1634.02
sp|Q9WTX2|PRKRA_MOUSE	Prkra	PRKRA_MOUSE Interferon-inducible double-stranded RNA-dependent protein kinase activator A	776	3	C	UR	129.027	147.892	126.384	148.408	148.314	139.444	106.154	129.555	152.636	135.748	131.554	135.599	116.14	120.779	149.276	174.881
sp|P05202|AATM_MOUSE	Got2	AATM_MOUSE Aspartate aminotransferase, mitochondrial	777	42	C	UR	4795.2	5001.79	4903.09	4592.42	5028.48	5082.29	5570.78	4762.42	4701.77	4775.91	4976.12	4643.77	4344.96	4926.73	4533.44	4652.72
sp|Q3UQ84|SYTM_MOUSE	Tars2	SYTM_MOUSE Threonine--tRNA ligase, mitochondrial	778	7	C	UR	590.62	546.977	605.932	594.599	581.317	602.526	509.422	588.356	604.7	580.076	656.281	631.755	596.992	591.687	671.45	647.113
sp|Q80U87|UBP8_MOUSE	Usp8	UBP8_MOUSE Ubiquitin carboxyl-terminal hydrolase 8	779	11	C	UR	1024.86	1160.61	1200.67	1153.53	1127.47	1084.68	958.766	1028.13	1132.72	1074.57	1063.66	1073.11	914.831	1013	1012.62	997.392
sp|Q9ERB0|SNP29_MOUSE	Snap29	SNP29_MOUSE Synaptosomal-associated protein 29	780	13	C	UR	712.399	691.954	696.887	713.143	714.286	795.727	837.28	698.196	712.841	724.211	760.67	712.815	697.417	692.061	707.325	703.708
sp|Q8JZQ9|EIF3B_MOUSE	Eif3b	EIF3B_MOUSE Eukaryotic translation initiation factor 3 subunit B	781	23	C	UR	3191.02	3200.73	3202.39	3000.93	3199.26	3108.81	3059.93	3284.54	3090.13	3092.87	3281.95	3188.26	2421.46	3363.58	3248.72	3247.55
sp|Q8C7R4|UBA6_MOUSE	Uba6	UBA6_MOUSE Ubiquitin-like modifier-activating enzyme 6	782	21	C	UR	2234.08	2233.06	2439.56	2409.47	2237.85	2339.13	2162.47	2185.66	2268.96	2215.24	2219.48	2174.47	2037.89	2378.02	2282.74	2282.02
tr|F8VQA4|F8VQA4_MOUSE	Pam	F8VQA4_MOUSE Peptidyl-glycine alpha-amidating monooxygenase	783	2	C	UR	212.966	217.867	194.431	284.888	151.099	191.517	108.283	182.173	272.044	187.123	182.922	140.793	5693.71	163.953	187.753	257.881
sp|P97467|AMD_MOUSE	Pam	AMD_MOUSE Peptidyl-glycine alpha-amidating monooxygenase	783	12	C	UR	1522.11	1518.33	1291.04	1763.42	1506.78	1685.45	1561.82	1153.91	1406.45	1444.72	1510.39	1389.77	1089.36	1324.33	1526.44	1336.34
sp|Q60625|ICAM5_MOUSE	Icam5	ICAM5_MOUSE Intercellular adhesion molecule 5	784	14	C	UR	880.542	810.219	819.876	794.448	860.358	1001.98	1037.26	991.115	836.693	870.644	967.542	901.224	809.07	971.3	1032.25	989.414
sp|Q64700|RBL2_MOUSE	Rbl2	RBL2_MOUSE Retinoblastoma-like protein 2	785	2	C	UR	55.7734	61.6954	57.5718	57.9855	67.0365	45.2945	47.2052	59.8683	58.6361	59.4928	60.8176	66.4883	51.5297	65.9152	50.6311	57.8612
sp|Q61285|ABCD2_MOUSE	Abcd2	ABCD2_MOUSE ATP-binding cassette sub-family D member 2	786	10	C	UR	527.523	535.702	472.728	490.823	547.82	429.871	322.873	428.848	388.834	585.953	534.721	472.939	484.116	469.06	493.487	532.744
sp|Q91V14|S12A5_MOUSE	Slc12a5	S12A5_MOUSE Solute carrier family 12 member 5	787	38	C	UR	2287.38	2202.43	2042.94	2121.3	2283.72	2228.57	2384.96	2056.53	1980.1	2370.9	2296.1	2673.4	1944.17	2831.16	2201.53	2376.28
tr|Q6P6P5|Q6P6P5_MOUSE	Slc12a6	Q6P6P5_MOUSE Protein Gm21985	787	13	C	UR	698.963	640.983	578.488	691.831	640.572	590.921	688.144	622.942	596.602	654.982	638.327	741.671	519.426	658.172	697.012	591.236
sp|Q9JIS8|S12A4_MOUSE	Slc12a4	S12A4_MOUSE Solute carrier family 12 member 4	787	5	C	UR	279.063	282.192	277.965	270.167	303.777	298.27	303.687	262.554	261.719	331.081	318.007	330.13	287.7	289.39	288.721	317.81
sp|Q8C7Q4|RBM4_MOUSE	Rbm4	RBM4_MOUSE RNA-binding protein 4	789	6	C	UR	973.692	1006.25	1030.42	1074.83	997.691	918.873	886.72	982.254	1101.41	1066.25	1078.84	1230.54	1071.5	1144.27	1153.95	1186.16
sp|Q8C2Q3|RBM14_MOUSE	Rbm14	RBM14_MOUSE RNA-binding protein 14	789	17	C	UR	1608.44	1681.24	1649.1	1667.58	1622.25	1461.48	1727.6	1624.51	1690.49	1647.5	1720.19	1852.49	1421.36	2022.64	1716.62	1742.18
sp|Q8R4U7|LUZP1_MOUSE	Luzp1	LUZP1_MOUSE Leucine zipper protein 1	790	20	C	UR	2237.18	2304.27	2162.54	2004.23	2053.62	2218.25	2382.33	2116.01	2027.64	2045.56	1965.4	1605.05	2327.27	1784.41	1988.88	1791.02
sp|P26645|MARCS_MOUSE	Marcks	MARCS_MOUSE Myristoylated alanine-rich C-kinase substrate	791	28	C	UR	2074.91	2211.7	1938.11	2329	2005.5	1922.49	2836.11	2050.86	2220.2	2011.61	1857.12	2328.21	1807.04	2858.16	2123.09	1998.18
sp|P48428|TBCA_MOUSE	Tbca	TBCA_MOUSE Tubulin-specific chaperone A	792	7	C	UR	1621.39	1755.67	1714.82	1806.71	1696.95	1736.62	1880.94	1639.11	1734.54	1639.69	1685.98	1762.52	1697	1910.03	1689.22	1623.13
sp|Q9ES07|S15A2_MOUSE	Slc15a2	S15A2_MOUSE Solute carrier family 15 member 2	793	3	C	UR	170.83	203.375	148.298	167.999	181.293	183.68	214.152	149.217	205.661	202.682	210.5	220.361	157.828	186.75	213.62	264.007
sp|Q6PDY2|AEDO_MOUSE	Ado	AEDO_MOUSE 2-aminoethanethiol dioxygenase	794	7	C	UR	260.562	269.887	286.536	250.813	245.458	221.893	282.885	274.982	273.92	258.069	261.875	228.966	209.813	249.101	252.617	267.452
sp|P17918|PCNA_MOUSE	Pcna	PCNA_MOUSE Proliferating cell nuclear antigen	795	10	C	UR	636.066	633.756	658.416	625.579	631.373	587.065	624.634	577.964	607.669	618.388	669.583	656.496	750.723	691.55	701.146	700.541
sp|Q9EPJ9|ARFG1_MOUSE	Arfgap1	ARFG1_MOUSE ADP-ribosylation factor GTPase-activating protein 1	796	22	C	UR	1900.51	1911.84	1998.64	1982.86	2079.67	2080.86	1961.99	1998.15	2074.86	1957.4	2134.98	2006.17	1779.74	2014.8	2123.72	2117.71
tr|V9GWV1|V9GWV1_MOUSE	Arfgap1	V9GWV1_MOUSE ADP-ribosylation factor GTPase-activating protein 1	796	1	C	UR	11.8831	5.71887	9.48893	10.1636	13.8725	10.2435	9.65538	11.9299	13.2292	11.0053	8.39987	5.31897	6.32866	14.1053	7.62411	9.09015
sp|Q3TEA8|HP1B3_MOUSE	Hp1bp3	HP1B3_MOUSE Heterochromatin protein 1-binding protein 3	797	15	C	UR	1298.34	1234.11	1101.04	1303.8	1265.42	1248.14	1637.27	1254.15	1212.96	1445.14	1416.25	1472.55	1247.36	1504.71	1389.32	1514.02
sp|Q6P9K8|CSKI1_MOUSE	Caskin1	CSKI1_MOUSE Caskin-1	798	37	C	UR	2365.43	2519.72	2396.12	2334.55	2278.8	2412.87	2218.5	2329.83	2509.34	2285.96	2281.95	2319.69	2314.11	2429.13	2334.66	2313.53
sp|Q8VHK1|CSKI2_MOUSE	Caskin2	CSKI2_MOUSE Caskin-2	798	2	C	UR	105.998	114.74	116.89	116.834	106.388	97.8867	102.406	109.619	118.739	125.747	103.905	93.8913	96.5356	99.909	125.71	116.043
sp|Q9CQQ8|LSM7_MOUSE	Lsm7	LSM7_MOUSE U6 snRNA-associated Sm-like protein LSm7	798	1	C	UR	22.2091	24.8815	24.7479	24.4918	22.5724	22.2441	20.4823	17.8138	21.7734	18.2376	19.4037	20.8465	28.8242	23.5354	21.8064	27.0908
sp|Q61699|HS105_MOUSE	Hsph1	HS105_MOUSE Heat shock protein 105 kDa	799	33	C	UR	4325.76	4162.15	4760.4	4593.08	3997.81	4456.28	5067.72	3894.18	3989.68	3639.04	3921.31	3440.49	3358.99	4084.24	3996.15	3493.34
sp|Q922Q9|CHID1_MOUSE	Chid1	CHID1_MOUSE Chitinase domain-containing protein 1	800	5	C	UR	429.009	429.02	414.648	437.946	471.039	465.862	405.149	437.753	412.844	426.819	411.761	442.288	395.992	419.023	383.487	409.911
sp|Q9ERI6|RDH14_MOUSE	Rdh14	RDH14_MOUSE Retinol dehydrogenase 14	801	14	C	UR	1121.55	1018.46	1043.31	1116.28	1066.56	989.065	1001.87	1158.62	1059.25	1114.44	1107.31	1019.21	995.529	941.243	1136.64	1053.25
sp|Q8BHK2|SCN3B_MOUSE	Scn3b	SCN3B_MOUSE Sodium channel subunit beta-3	802	2	C	UR	270.791	271.372	260.002	289.632	246.192	322.608	365.056	250.11	236.867	228.424	268.873	217.982	246.522	244.347	280.434	238.696
sp|Q8BH48|UBAP1_MOUSE	Ubap1	UBAP1_MOUSE Ubiquitin-associated protein 1	803	9	C	UR	379.835	416.745	449.483	444.346	378.89	396.181	412.48	391.075	424.967	422.9	428.161	433.524	628.991	417.811	426.979	428.198
sp|Q9ERG2|STRN3_MOUSE	Strn3	STRN3_MOUSE Striatin-3	804	23	C	UR	2030.39	1961.08	2022.1	2119.49	2038	1907.02	1869.41	2078.59	2168.97	2143.84	1948.6	2113.43	1832.42	1959.51	1914.95	2070.68
sp|O55106|STRN_MOUSE	Strn	STRN_MOUSE Striatin	804	22	C	UR	1333.29	1305.75	1371.22	1350.84	1251.88	1374.76	1379.89	1361.81	1284.56	1312.41	1272.08	1156.18	1301.58	1171.45	1274.35	1219.49
sp|P58404|STRN4_MOUSE	Strn4	STRN4_MOUSE Striatin-4	804	10	C	UR	878.346	858.142	851.441	837.792	864.609	943.224	969.286	976.514	904.716	833.246	863.379	883.318	795.295	854.969	901.718	900.893
sp|Q9R0C8|VAV3_MOUSE	Vav3	VAV3_MOUSE Guanine nucleotide exchange factor VAV3	805	7	C	UR	341.969	370.507	353.456	395.956	357.491	378.964	342.189	351.297	382.259	338.613	360.446	337.528	379.181	291.056	333.731	359.213
sp|D3YVF0|AKAP5_MOUSE	Akap5	AKAP5_MOUSE A-kinase anchor protein 5	806	39	C	UR	2855.05	2685.04	2926.97	2800.31	2610.34	3301.13	3673.23	3139.31	2882.07	2598.93	2828.05	2954.06	2534.57	3328.16	3079.73	2772.07
sp|P50518|VATE1_MOUSE	Atp6v1e1	VATE1_MOUSE V-type proton ATPase subunit E 1	807	30	C	UR	3910.78	3866.58	4221.64	4202.98	4090.92	4556.01	4210.57	4110.57	4340.42	3986.72	4176.31	4366.64	4791.21	4245.55	4057.19	4586.03
sp|Q9CZP7|CD37L_MOUSE	Cdc37l1	CD37L_MOUSE Hsp90 co-chaperone Cdc37-like 1	808	7	C	UR	420.588	437.502	446.166	444.211	432.281	402.954	390.054	391.186	415.153	435.413	415.174	370.151	461.557	335.355	370.217	390.976
sp|Q9DBB8|DHDH_MOUSE	Dhdh	DHDH_MOUSE Trans-1,2-dihydrobenzene-1,2-diol dehydrogenase	809	8	C	UR	683.133	680.82	748.286	725.702	757.281	745.283	734.324	658.952	701.837	697.056	823.214	880.231	751.208	852.302	813.022	841.828
sp|Q9QZU9|UB2L6_MOUSE	Ube2l6	UB2L6_MOUSE Ubiquitin/ISG15-conjugating enzyme E2 L6	810	1	C	UR	49.5765	30.2083	44.9961	51.33	33.0303	22.6792	19.0465	60.1745	49.9013	46.6021	29.2031	55.1555	44.3731	31.1748	42.2291	29.7967
sp|Q9JIL5|TULP4_MOUSE	Tulp4	TULP4_MOUSE Tubby-related protein 4	811	2	C	UR	281.389	255.682	253.683	262.839	243.331	244.226	232.804	237.551	248.826	240.855	230.756	252.929	254.387	241.779	240.168	247.717
sp|Q9ERA6|TFP11_MOUSE	Tfip11	TFP11_MOUSE Tuftelin-interacting protein 11	812	4	C	UR	733.687	701.189	722.883	745.361	785.672	658.675	540.4	767.734	794.279	802.319	724.833	819.938	299.493	745.32	777.421	824.823
sp|Q6PIP5|NUDC1_MOUSE	Nudcd1	NUDC1_MOUSE NudC domain-containing protein 1	813	8	C	UR	957.275	979.731	990.179	999.262	941.198	929.639	982.541	957.923	972.847	880.087	985.286	922.654	814.36	962.602	970.639	957.193
sp|Q8CIV8|TBCE_MOUSE	Tbce	TBCE_MOUSE Tubulin-specific chaperone E	814	7	C	UR	619.88	659.611	669.408	633.092	668.078	678.087	543.892	687.48	715.57	682.352	628.552	672.513	707.864	613.726	676.295	692.679
sp|Q9CXW4|RL11_MOUSE	Rpl11	RL11_MOUSE 60S ribosomal protein L11	815	3	C	UR	906.264	871.876	907.648	885.799	874.717	874.204	815.951	883.472	846.691	912.794	838.712	832.523	827.718	847.493	881.603	923.688
sp|Q8JZN7|MIRO2_MOUSE	Rhot2	MIRO2_MOUSE Mitochondrial Rho GTPase 2	816	6	C	UR	660.113	634.85	593.861	576.311	628.089	629.779	623.185	569	491.106	664.527	635.355	555.157	285.859	534.989	596.849	587.651
sp|Q8BG51|MIRO1_MOUSE	Rhot1	MIRO1_MOUSE Mitochondrial Rho GTPase 1	816	16	C	UR	1259.06	1249.67	1182.15	1155.07	1217.55	1264.83	1271.91	1114.77	1095.52	1305.26	1196.03	1174.54	1074.95	1055.7	1157.43	1140.37
sp|Q8BGQ7|SYAC_MOUSE	Aars	SYAC_MOUSE Alanine--tRNA ligase, cytoplasmic	817	40	C	UR	4900.82	5020.12	4865.71	4800.27	5040.18	4876.4	4467.18	4776.19	4991.54	4802.42	4418.16	4810.3	5126.76	4809.39	4403.3	4793.52
sp|Q8BGQ1|SPE39_MOUSE	Vipas39	SPE39_MOUSE Spermatogenesis-defective protein 39 homolog	818	9	C	UR	599.823	625.234	662.847	638.752	636.502	653.552	528.1	586.878	583.992	586.038	639.342	609.547	611.382	602.544	637.763	673.993
sp|Q5SNZ0|GRDN_MOUSE	Ccdc88a	GRDN_MOUSE Girdin	819	25	C	UR	2043.07	1910.95	1975.07	2016.7	1933.03	1996.78	1884.48	2025.76	2056.72	1978	1936.97	1920.91	1983.54	1921.88	1883.43	1970.76
sp|Q91WC0|SETD3_MOUSE	Setd3	SETD3_MOUSE Histone-lysine N-methyltransferase setd3	820	14	C	UR	1228.1	1298.28	1384.47	1309.28	1297.27	1298.41	999.79	1356.08	1332.13	1264.85	1199.69	1478.88	1377.99	1520.35	1283.07	1477.13
sp|P08032|SPTA1_MOUSE	Spta1	SPTA1_MOUSE Spectrin alpha chain, erythrocytic 1	821	43	C	UR	6046.04	2009.79	2796.49	6327.78	2264.06	1615.87	1767.4	7834.61	6243.34	4418.75	3748.18	4387.06	2024.52	2589.59	5198.56	2999.88
tr|E9Q7G0|E9Q7G0_MOUSE	Numa1	E9Q7G0_MOUSE Protein Numa1	822	36	C	UR	2563.99	2501.34	2383.98	2485.18	2533.82	2169.96	2115.52	2378.54	2534.4	2502.85	2315.79	2427.42	2601.26	2518.92	2354.06	2396.95
sp|P54830|PTN5_MOUSE	Ptpn5	PTN5_MOUSE Tyrosine-protein phosphatase non-receptor type 5	823	13	C	UR	1442.84	1699.97	1591.54	1473.24	1533.57	1675.08	1765.66	1732.24	1482.97	1457.2	1511.33	1094.1	1390.88	1179.46	1601.45	1387.44
sp|Q8BP92|RCN2_MOUSE	Rcn2	RCN2_MOUSE Reticulocalbin-2	824	21	C	UR	2678.43	2925.58	2865.8	2776.56	2828.92	3085.73	3168.05	2550.38	2975.34	2668.63	2862.12	2695.27	2952.57	2573.72	2777.82	2904.06
sp|Q91WG2|RABE2_MOUSE	Rabep2	RABE2_MOUSE Rab GTPase-binding effector protein 2	825	11	C	UR	287.021	278.911	324.417	290.833	296.197	305.478	316.17	288.642	313.339	296.578	319.218	282.25	305.824	267.045	262.047	273.715
sp|Q8K1M6|DNM1L_MOUSE	Dnm1l	DNM1L_MOUSE Dynamin-1-like protein	826	40	C	UR	4579.71	4739.35	4816.41	4983.89	4466.68	4640.23	3964.15	4602.79	4656.58	4362.87	4410.53	4903.43	3383.62	5099.69	4661.07	4655.25
sp|Q8K1M6-3|DNM1L_MOUSE	Dnm1l	DNM1L_MOUSE Isoform 3 of Dynamin-1-like protein	826	2	C	UR	64.2286	73.1362	91.0064	80.2226	68.3642	74.3732	65.3938	64.8525	64.2021	67.7263	62.2898	75.9636	77.6308	82.2693	82.5861	85.368
tr|E9PUD2|E9PUD2_MOUSE	Dnm1l	E9PUD2_MOUSE Dynamin-1-like protein	826	4	C	UR	642.741	671.727	608.714	659.633	666.342	653.778	484.291	634.622	699.977	602.112	602.083	623.29	664.251	567.862	626.902	679.801
sp|Q9DCJ9|NPL_MOUSE	Npl	NPL_MOUSE N-acetylneuraminate lyase	827	11	C	UR	739.105	753.348	799.849	725.728	897.864	834.042	957.201	741.628	784.51	714.996	839.267	787.902	826.28	759.688	780.393	811.341
sp|Q922P8|T132A_MOUSE	Tmem132a	T132A_MOUSE Transmembrane protein 132A	828	8	C	UR	456.001	453.083	422.118	486.543	464.485	448.438	520.398	446.415	422.201	481.415	472.293	512.669	417.734	530.373	486.124	482.978
sp|Q60631|GRB2_MOUSE	Grb2	GRB2_MOUSE Growth factor receptor-bound protein 2	829	11	C	UR	1738.7	1639.39	1751.75	1659.98	1683.05	1903.72	1972.18	1856	1947.79	1690.1	1789.95	1658.12	1752.51	1832.22	1905.6	2042.13
sp|Q8CE96|TRM6_MOUSE	Trmt6	TRM6_MOUSE tRNA (adenine(58)-N(1))-methyltransferase non-catalytic subunit TRM6	830	2	C	UR	148.811	150.521	163.945	183.412	132.598	110.863	122.092	136.61	144.135	140.645	148.749	199.789	171.543	193.962	186.816	211.053
sp|Q80T85|DCAF5_MOUSE	Dcaf5	DCAF5_MOUSE DDB1- and CUL4-associated factor 5	831	6	C	UR	317.163	308.132	329.475	335.039	333.576	335.495	338.037	331.261	345.363	310.227	325.524	348.772	291.264	359.358	334.419	333.787
tr|Q8R5L1|Q8R5L1_MOUSE	C1qbp	Q8R5L1_MOUSE Complement component 1 Q subcomponent-binding protein, mitochondrial	832	10	C	UR	773.633	825.35	823.451	821.77	802.832	819.59	890.438	811.441	860.511	794.021	809.134	730.352	700.305	713.242	752.156	768.296
sp|O54834|RHG06_MOUSE	Arhgap6	RHG06_MOUSE Rho GTPase-activating protein 6	833	3	C	UR	62.1557	67.1341	61.6043	75.1045	59.25	76.3583	54.5981	62.9783	71.5716	53.7503	57.7545	73.2082	63.9869	76.3978	65.9625	70.3778
sp|Q80TB8|VAT1L_MOUSE	Vat1l	VAT1L_MOUSE Synaptic vesicle membrane protein VAT-1 homolog-like	834	24	C	UR	2327.06	2682.64	2418.02	3068.63	2820.87	2653.71	2136.52	2120.51	2582.93	2259.73	2292.17	2389.02	2407.82	2293.29	2371.91	2415.61
sp|B2RXS4|PLXB2_MOUSE	Plxnb2	PLXB2_MOUSE Plexin-B2	835	18	C	UR	1416.03	1606.07	1311.75	1440.28	1615.06	1437.07	1507.23	1341.29	1379.22	1641.96	1672.22	1735.37	1451.76	1581.82	1480.91	1589.76
sp|Q99MD9|NASP_MOUSE	Nasp	NASP_MOUSE Nuclear autoantigenic sperm protein	836	8	C	UR	774.767	721.936	814.084	819.527	662.582	694.023	727.727	700.375	757.047	741.491	691.839	825.115	714.675	781.631	741.748	744.691
sp|Q04750|TOP1_MOUSE	Top1	TOP1_MOUSE DNA topoisomerase 1	837	16	C	UR	1004.78	888.359	936.909	891.137	921.675	996.167	1117.89	881.898	842.699	1039.63	988.626	1079.73	929.75	1136.97	957.7	935.793
sp|Q9DCV4|RMD1_MOUSE	Rmdn1	RMD1_MOUSE Regulator of microtubule dynamics protein 1	838	4	C	UR	543.996	592.701	624.075	516.075	584.205	562.415	546.851	576.497	575.831	555.12	593.466	544.784	628.093	502.515	544.686	596.493
sp|Q8BRH0|TMTC3_MOUSE	Tmtc3	TMTC3_MOUSE Transmembrane and TPR repeat-containing protein 3	838	3	C	UR	558.982	543.551	523.307	479.217	553.084	530.419	513.593	550.055	530.717	512.443	492.058	487.833	595.587	504.349	515.127	546.033
tr|D3YXZ3|D3YXZ3_MOUSE	Klc2	D3YXZ3_MOUSE Kinesin light chain 2	839	31	C	UR	1700.73	1840.49	1699.59	1643.75	1681.67	1664.32	1629.15	1650.68	1714.12	1657.57	1756.33	1691.67	1734.04	1873.87	1833.79	1754.18
sp|Q9DBS5|KLC4_MOUSE	Klc4	KLC4_MOUSE Kinesin light chain 4	839	13	C	UR	689.884	689.961	746.596	736.559	682.596	656.458	675.194	632.532	700.52	674.773	656.93	643.516	539.004	704.628	706.359	668.768
tr|E9Q7C9|E9Q7C9_MOUSE	Klc1	E9Q7C9_MOUSE Kinesin light chain 1	839	32	C	UR	3061.95	2950.38	3184.03	3210.3	3038.31	3109.31	2830.98	2990.79	3179.81	3033.17	2912.5	2799.78	3211.7	2879.51	3027.36	3128.57
sp|Q9D6K8|FUND2_MOUSE	Fundc2	FUND2_MOUSE FUN14 domain-containing protein 2	840	7	C	UR	601.467	605.086	531.883	592.826	652.777	660.192	600.814	510.976	490.597	657.016	588.587	587.323	564.51	569.697	571.882	603.391
sp|Q99PT1|GDIR1_MOUSE	Arhgdia	GDIR1_MOUSE Rho GDP-dissociation inhibitor 1	841	19	C	UR	2263.19	2208.89	2426.92	2350.05	2405.71	2647.07	2382.61	2207.46	2311.94	2255.01	2257.3	2221.69	2386.59	2217.45	2209.85	2376.48
sp|P41317|MBL2_MOUSE	Mbl2	MBL2_MOUSE Mannose-binding protein C	842	3	C	UR	157.531	69.2809	96.5449	141.041	63.2469	56.8829	62.3076	156.189	99.7915	91.5099	58.9231	117.104	55.6953	37.6802	71.1301	50.9168
sp|Q6PB70|ANO8_MOUSE	Ano8	ANO8_MOUSE Anoctamin-8	843	3	C	UR	264.827	319.343	249.393	255.508	279.257	223.142	244.14	256.779	226.27	294.049	257.95	280.296	295.306	287.178	252.302	268.054
sp|O35594|IFT81_MOUSE	Ift81	IFT81_MOUSE Intraflagellar transport protein 81 homolog	844	3	C	UR	164.573	165.08	151.598	181.785	191.627	181.592	136.234	160.942	181.559	159.531	158.602	162.872	179.599	156.198	173.075	177.279
sp|Q8VCT3|AMPB_MOUSE	Rnpep	AMPB_MOUSE Aminopeptidase B	845	25	C	UR	2252.69	2071.7	2582.18	2395.34	2138.99	2252.98	2271.49	2178.73	2276.02	2178.52	2334.7	2159.97	2268.93	2696.99	2326.65	2156.3
sp|P15924|DESP_HUMAN_contaminant	DSP	DESP_HUMAN_contaminant Desmoplakin	846	29	C	UR	454.62	981.883	466.948	343.222	674.606	336.872	650.072	704.371	433.851	520.772	566.889	921.843	25382.8	438.418	357.46	339.902
sp|Q9D824|FIP1_MOUSE	Fip1l1	FIP1_MOUSE Pre-mRNA 3'-end-processing factor FIP1	847	6	C	UR	458.542	453.965	493.252	502.815	454.271	447.203	446.273	431.585	479.477	475.572	524.883	522.449	313.968	498.278	507.913	520.666
sp|Q9JHQ5|LZTL1_MOUSE	Lztfl1	LZTL1_MOUSE Leucine zipper transcription factor-like protein 1	848	9	C	UR	804.733	833.137	892.128	910.887	831.706	859.311	904.286	814.514	859.968	812.78	809.556	828.53	725.745	855.695	857.282	819.649
sp|Q6P9Z1|SMRD3_MOUSE	Smarcd3	SMRD3_MOUSE SWI/SNF-related matrix-associated actin-dependent regulator of chromatin subfamily D member 3	849	1	C	UR	137.446	153.276	138.822	172.581	172.465	148.147	124.185	160.333	156.829	164.389	155.066	157.025	121.553	150.188	161.408	204.23
sp|Q61466|SMRD1_MOUSE	Smarcd1	SMRD1_MOUSE SWI/SNF-related matrix-associated actin-dependent regulator of chromatin subfamily D member 1	849	7	C	UR	370.405	377.132	422.472	380.856	352.197	352.8	349.125	388.556	387.321	362.864	347.736	384.916	345.7	364.876	392.78	374.537
sp|Q99JR8|SMRD2_MOUSE	Smarcd2	SMRD2_MOUSE SWI/SNF-related matrix-associated actin-dependent regulator of chromatin subfamily D member 2	849	1	C	UR	42.1973	35.0001	38.5267	41.3717	39.6	19.9638	20.1943	34.8502	34.8025	44.1501	39.3967	54.9183	49.7296	56.9964	39.2359	48.397
sp|P09602|HMGN2_MOUSE	Hmgn2	HMGN2_MOUSE Non-histone chromosomal protein HMG-17	850	3	C	UR	160.18	186.108	151.879	160.775	165.983	141.899	245.47	155.32	138.283	145.898	181.914	225.477	144.255	265.198	191.094	135.485
sp|Q91XV3|BASP1_MOUSE	Basp1	BASP1_MOUSE Brain acid soluble protein 1	851	51	C	UR	5647.82	5062.16	4925.65	5946.04	5317.36	6349.23	8268.01	5500.03	5319.69	5244.6	5776.55	5445.67	4727.12	5638.12	5781.63	5201.94
sp|Q61644|PACN1_MOUSE	Pacsin1	PACN1_MOUSE Protein kinase C and casein kinase substrate in neurons protein 1	852	34	C	UR	3442.6	3413.47	3835.52	3668.04	3418.51	3579.47	3758.5	3498.74	3917.07	3379.22	3573.63	3451.98	3512.04	3485.74	3433.21	3296.57
sp|Q61646|HPT_MOUSE	Hp	HPT_MOUSE Haptoglobin	853	13	C	UR	482.266	561.072	87.5559	78.4159	550.157	1059.18	313.061	2662.73	520.493	869.092	1301.95	2624.64	463.192	2236.62	1755.36	1417.33
sp|P28658|ATX10_MOUSE	Atxn10	ATX10_MOUSE Ataxin-10	854	17	C	UR	2422.11	2698.19	2484.49	2839.03	2673.05	2559.74	2151.17	2411.22	2440.63	2246.38	2397.42	2310.06	2307.91	2356	2530.6	2569.57
sp|Q920R0|ALS2_MOUSE	Als2	ALS2_MOUSE Alsin	855	13	C	UR	1478.82	1500.39	1524.14	1563.08	1765.37	1196.1	962.106	1499.85	1493.21	1657.32	1531.35	2049.32	1600.48	2006.43	1608.58	1875.79
sp|Q80YA9|CNKR2_MOUSE	Cnksr2	CNKR2_MOUSE Connector enhancer of kinase suppressor of ras 2	856	22	C	UR	2429.7	2177.26	2254.5	2334.61	2357.03	2446.92	2127.8	2682.79	2405.73	2486.54	2222.45	2635.98	1674.53	2512.99	2460.77	2513.16
sp|Q80YA9-2|CNKR2_MOUSE	Cnksr2	CNKR2_MOUSE Isoform 2 of Connector enhancer of kinase suppressor of ras 2	856	1	C	UR	31.3596	31.5417	27.1021	24.5611	24.644	32.1952	28.1216	36.2877	30.3374	33.0318	34.2511	45.0893	29.1535	37.8148	38.822	33.2911
sp|Q8BMA3|CNKR3_MOUSE	Cnksr3	CNKR3_MOUSE Connector enhancer of kinase suppressor of ras 3	856	1	C	UR	6.76043	11.3473	9.31084	6.71808	9.54711	5.54318	6.12169	7.9503	8.41074	9.04632	7.2475	8.58821	6.37854	7.77453	9.69992	9.03822
sp|Q9DB41|GHC2_MOUSE	Slc25a18	GHC2_MOUSE Mitochondrial glutamate carrier 2	857	5	C	UR	375.921	331.999	291.771	313.837	400.293	355.19	467.337	298.941	316.02	408.16	393.451	343.367	344.002	278.864	383.414	341.341
sp|Q9D6M3|GHC1_MOUSE	Slc25a22	GHC1_MOUSE Mitochondrial glutamate carrier 1	857	13	C	UR	1919.35	1677.64	1618.51	1332.31	1814.04	1909.25	2118.98	1583.3	1416.25	1806.43	1823.36	1519.33	1366.73	1508.57	1761.64	1375.51
sp|Q6PAM0|AAKB2_MOUSE	Prkab2	AAKB2_MOUSE 5'-AMP-activated protein kinase subunit beta-2	858	4	C	UR	395.809	332.415	371.398	389.442	387.737	428.064	386.715	409.123	373.668	373.642	365.457	363.055	375.04	370.441	385.462	372.154
sp|Q8CDG3|VCIP1_MOUSE	Vcpip1	VCIP1_MOUSE Deubiquitinating protein VCIP135	859	27	C	UR	3037.54	3116.14	3108.06	3027.89	2934.09	2983.44	2642.06	3051.73	3037.83	2948.22	2651.6	2694.06	2334.03	2693.16	2807.47	2674.63
sp|B1AZI6|THOC2_MOUSE	Thoc2	THOC2_MOUSE THO complex subunit 2	860	7	C	UR	359.493	345.498	390.76	352.676	373.225	324.857	264.662	356.813	346.669	321.668	315.599	400.038	338.403	354.158	319.698	385.274
tr|Q91V35|Q91V35_MOUSE	Ptpra	Q91V35_MOUSE Receptor-type tyrosine-protein phosphatase	861	16	C	UR	890.761	914.653	901.897	933.008	969.151	1022.92	1018.27	940.556	909.649	1032.88	1013.63	1048.65	803.983	1008.79	945.907	982.138
sp|P49446|PTPRE_MOUSE	Ptpre	PTPRE_MOUSE Receptor-type tyrosine-protein phosphatase epsilon	861	4	C	UR	145.816	147.194	147.729	166.568	160.359	171.162	144.358	155.418	131.33	150.511	137.516	157.54	124.015	144.547	157.174	157.876
sp|Q99K67|AASS_MOUSE	Aass	AASS_MOUSE Alpha-aminoadipic semialdehyde synthase, mitochondrial	862	11	C	UR	1188.37	1560.85	1115.05	1013.89	1500.95	1271.56	1241.48	1268.46	1452.53	1434.44	1590.57	1782.58	1214.08	1510.94	1414.23	1468.16
sp|Q60673|PTPRN_MOUSE	Ptprn	PTPRN_MOUSE Receptor-type tyrosine-protein phosphatase-like N	863	14	C	UR	866.863	989.469	820.926	1166.61	942.287	1040.32	958.356	737.809	896.036	718.173	947.948	806.044	748.144	786.336	940.655	945.312
sp|Q6ZPY7|KDM3B_MOUSE	Kdm3b	KDM3B_MOUSE Lysine-specific demethylase 3B	864	1	C	UR	47.3111	55.292	48.3398	59.7784	54.7143	44.9557	35.7437	49.7247	51.925	54.0732	47.762	64.8933	53.2438	55.0817	44.1647	56.6565
sp|Q8K268|ABCF3_MOUSE	Abcf3	ABCF3_MOUSE ATP-binding cassette sub-family F member 3	865	13	C	UR	928.854	949.796	942.225	927.907	1004.63	929.372	776.05	937.853	1020.9	968.884	948.459	1078.9	1070.35	945.37	924.449	1058.53
sp|Q6ZPZ3|ZC3H4_MOUSE	Zc3h4	ZC3H4_MOUSE Zinc finger CCCH domain-containing protein 4	866	7	C	UR	236.074	261.377	277.308	267.481	261.037	240.62	260.647	259.519	292.429	242.485	264.507	289.53	253.443	280.056	285.995	273.237
sp|Q8BJH1|ZC21A_MOUSE	Zc2hc1a	ZC21A_MOUSE Zinc finger C2HC domain-containing protein 1A	867	21	C	UR	3066.99	3026.06	3273.64	3385.43	2998.98	3509.87	3778.51	3385.9	3426.71	3084.87	3520.77	3276.14	2937.86	3418.58	3418.51	3378.15
sp|Q8CHW4|EI2BE_MOUSE	Eif2b5	EI2BE_MOUSE Translation initiation factor eIF-2B subunit epsilon	869	8	C	UR	696.554	721.956	773.428	671.583	699.491	712.057	617.064	744.094	754.1	703.755	628.954	663.426	660.109	631.036	631.599	676.858
sp|Q925E7|2ABD_MOUSE	Ppp2r2d	2ABD_MOUSE Serine/threonine-protein phosphatase 2A 55 kDa regulatory subunit B delta isoform	870	9	C	UR	403.665	413.7	424.599	434.207	401.849	444.032	399.611	427.195	409.214	377.181	378.013	398.003	357.813	386.496	402.115	384.693
sp|Q6P1F6|2ABA_MOUSE	Ppp2r2a	2ABA_MOUSE Serine/threonine-protein phosphatase 2A 55 kDa regulatory subunit B alpha isoform	870	16	C	UR	1508.81	1475.2	1666.31	1449.99	1543.04	1728.26	1611.6	1580.46	1567.3	1536.5	1424.9	1238.88	1420.56	1235.27	1494.73	1450.32
sp|Q6ZWR4|2ABB_MOUSE	Ppp2r2b	2ABB_MOUSE Serine/threonine-protein phosphatase 2A 55 kDa regulatory subunit B beta isoform	870	2	C	UR	184.605	168.773	210.248	205.749	177.646	219.139	169.075	207.975	219.386	186.886	204.549	189.433	193.507	144.382	190.804	220.689
sp|Q8BG02|2ABG_MOUSE	Ppp2r2c	2ABG_MOUSE Serine/threonine-protein phosphatase 2A 55 kDa regulatory subunit B gamma isoform	870	3	C	UR	312.184	304.041	330.54	302.938	305.155	299.066	284.389	324.263	300.212	298.951	325.33	299.125	280.764	309.451	311.748	331.163
tr|G3X9J4|G3X9J4_MOUSE	2310035C23Rik	G3X9J4_MOUSE Protein 2310035C23Rik	871	20	C	UR	1363.3	1373.48	1459.53	1293.05	1322.03	1440.88	1224.58	1384.45	1431.51	1297.82	1211.65	1311.56	1295.5	1291.72	1224.37	1256.56
sp|Q9ES89|EXTL2_MOUSE	Extl2	EXTL2_MOUSE Exostosin-like 2	872	4	C	UR	273.062	305.086	260.272	282.617	302.71	256.421	275.478	266.508	266.754	320.981	254.529	261.281	280.623	260.061	239.592	245.042
sp|Q8CI51|PDLI5_MOUSE	Pdlim5	PDLI5_MOUSE PDZ and LIM domain protein 5	873	11	C	UR	429.398	422.527	442.253	412.973	445.056	431.058	488.334	433.299	447.782	432.845	440.174	458.174	353.246	446.631	438.44	410.998
sp|Q62217|SEM5A_MOUSE	Sema5a	SEM5A_MOUSE Semaphorin-5A	874	3	C	UR	47.6845	51.3086	45.6729	51.4213	39.1892	55.2431	47.0853	43.6599	50.2383	39.8032	51.0225	45.957	46.5686	41.3692	39.9081	42.315
sp|Q99KK2|NEUA_MOUSE	Cmas	NEUA_MOUSE N-acylneuraminate cytidylyltransferase	875	14	C	UR	663.424	730.431	706.418	732.985	713.843	657.726	663.328	685.169	678.48	672.501	730.963	760.5	684.103	880.972	771.087	768.6
sp|Q68FF6|GIT1_MOUSE	Git1	GIT1_MOUSE ARF GTPase-activating protein GIT1	876	19	C	UR	2522.59	2606.12	2468.81	2469.82	2502.67	2630.13	2513.94	2807.07	2484.16	2503.66	2443.51	2340.83	2002.38	2686.66	2490.21	2547.02
sp|Q9JLQ2|GIT2_MOUSE	Git2	GIT2_MOUSE ARF GTPase-activating protein GIT2	876	2	C	UR	275.83	330.932	251.746	289.471	333.326	155.979	178.644	266.352	284.112	287.639	275.483	318.939	254.788	402.311	266.606	278.555
sp|Q62172|RBP1_MOUSE	Ralbp1	RBP1_MOUSE RalA-binding protein 1	877	8	C	UR	455.761	456.935	496.208	484.188	462.5	520.083	407.572	465.6	491.586	425.479	448.211	498.17	400.889	488.469	493.017	475.753
sp|Q9ES00|UBE4B_MOUSE	Ube4b	UBE4B_MOUSE Ubiquitin conjugation factor E4 B	878	13	C	UR	665.33	705.664	691.922	710.343	675.989	650.041	558.862	656.23	618.571	684.732	668.159	699.735	631.346	700.547	646.951	717.044
sp|Q80TR1|LPHN1_MOUSE	Lphn1	LPHN1_MOUSE Latrophilin-1	879	17	C	UR	1136.84	1115.84	1090.96	1122.67	1004.39	1110.49	1310.24	1071.13	971.171	1004.36	1125.66	1040.41	611.173	1118.02	1070.55	934.596
tr|E9Q6C7|E9Q6C7_MOUSE	Lphn2	E9Q6C7_MOUSE Latrophilin-2	879	2	C	UR	205.908	193.246	224.425	209.8	205.242	207.097	223.69	216.873	202.396	209.653	200.679	189.432	191.819	201.83	204.149	199.477
sp|Q64518|AT2A3_MOUSE	Atp2a3	AT2A3_MOUSE Sarcoplasmic/endoplasmic reticulum calcium ATPase 3	880	12	C	UR	1476.68	1333.24	1062.92	1460	1666.04	284.738	163.874	1368.81	1372.35	1778.69	1150.05	1966.75	1274.81	1735.43	1176.94	1525.68
sp|O55143|AT2A2_MOUSE	Atp2a2	AT2A2_MOUSE Sarcoplasmic/endoplasmic reticulum calcium ATPase 2	880	48	C	UR	6202	6461.86	5957.67	6017.44	6226.97	5806.07	5415.34	6526.53	5894.45	6979.36	6180.12	6930.84	5927.64	6920.59	6208.27	6490.32
sp|Q9CX86|ROA0_MOUSE	Hnrnpa0	ROA0_MOUSE Heterogeneous nuclear ribonucleoprotein A0	881	9	C	UR	1455.68	1541.43	1423.15	1454.19	1506.49	1140.03	1222.95	1529.48	1592.61	1633.55	1482.6	1732.44	1323.16	1675.71	1531.93	1695.15
sp|O88569|ROA2_MOUSE	Hnrnpa2b1	ROA2_MOUSE Heterogeneous nuclear ribonucleoproteins A2/B1	881	32	C	UR	4772.45	4796.48	4744.55	4616.69	4741.08	4231.44	5045.01	4725.19	4827.66	4769.41	4932.11	5023.5	4987.06	5704.64	5125.31	4980.43
sp|P49312|ROA1_MOUSE	Hnrnpa1	ROA1_MOUSE Heterogeneous nuclear ribonucleoprotein A1	881	9	C	UR	605.372	587.349	620.181	655.243	623.499	584.816	686.348	588.966	636.418	598.057	679.765	725.622	496.44	716.724	710.755	702.557
tr|Q5EBP8|Q5EBP8_MOUSE	Hnrnpa1	Q5EBP8_MOUSE Heterogeneous nuclear ribonucleoprotein A1	881	1	C	UR	38.8866	26.94	48.5303	45.4642	16.9949	32.7576	56.4961	38.48	32.9422	39.7486	39.4025	34.3471	38.0452	56.7235	41.2753	39.6117
sp|Q8BG05|ROA3_MOUSE	Hnrnpa3	ROA3_MOUSE Heterogeneous nuclear ribonucleoprotein A3	881	20	C	UR	1173.49	1163.4	1187.58	1259.55	1216.5	1037.46	1214.96	1182.87	1135.52	1167.05	1248.43	1296.39	856.388	1398.29	1214.04	1266.55
sp|Q8BH55|THNS1_MOUSE	Thnsl1	THNS1_MOUSE Threonine synthase-like 1	882	12	C	UR	793.614	829.167	831.561	809.907	814.144	830.142	762.57	764.942	801.82	745.948	794.481	767.844	789.75	704.407	734.605	749.07
sp|Q9Z110|P5CS_MOUSE	Aldh18a1	P5CS_MOUSE Delta-1-pyrroline-5-carboxylate synthase	883	19	C	UR	1716.34	1787.21	1903.56	1736.89	1726.68	1751.17	1489.19	1623.3	1752.65	1726.74	1589.63	1576.86	1639.41	1449.82	1581.52	1593.07
sp|Q8BG48|ST17B_MOUSE	Stk17b	ST17B_MOUSE Serine/threonine-protein kinase 17B	884	2	C	UR	187.841	177.259	176.886	183.888	201.911	97.2431	75.8734	171.049	169.514	231.823	178.48	267.534	134.145	258.658	163.87	219.621
sp|Q8BFU3|RN214_MOUSE	Rnf214	RN214_MOUSE RING finger protein 214	885	12	C	UR	817.726	911.168	843.524	867.312	836.712	859.54	922.984	825.749	833.856	816.598	852.755	773.693	872.023	842.261	857.032	791.975
sp|Q05BC3|EMAL1_MOUSE	Eml1	EMAL1_MOUSE Echinoderm microtubule-associated protein-like 1	886	26	C	UR	1760.32	1861.15	1865.28	1962.96	1626.77	1399.81	2024.98	1736.67	1892.72	1800.17	1779.23	1547.57	1822.6	1589.32	1697.94	1705.3
sp|Q3UMY5|EMAL4_MOUSE	Eml4	EMAL4_MOUSE Echinoderm microtubule-associated protein-like 4	886	7	C	UR	791.15	680.779	805.672	741.838	695.989	720.628	740.473	741.11	734.733	699.516	722.17	721.704	793.586	728.487	752.428	732.497
sp|Q5SQM0|EMAL6_MOUSE	Eml6	EMAL6_MOUSE Echinoderm microtubule-associated protein-like 6	886	5	C	UR	241.339	239.66	207.07	239.647	236.329	232.396	185.76	227.076	247.202	228.272	235.085	257.169	222.737	242.719	271.992	254.569
sp|Q8BQM8|EMAL5_MOUSE	Eml5	EMAL5_MOUSE Echinoderm microtubule-associated protein-like 5	886	5	C	UR	238.205	216.598	284.74	189.354	221.768	241.686	209.3	213.238	242.051	212.88	208.875	230.962	212.743	228.108	235.672	218.604
sp|Q8K0D7|WRB_MOUSE	Wrb	WRB_MOUSE Tail-anchored protein insertion receptor WRB	887	3	C	UR	133.475	147.818	128.251	133.056	118.57	136.697	117.824	111.634	103.307	113.282	125.336	123.865	107.969	133.253	127.288	125.134
sp|P19137|LAMA1_MOUSE	Lama1	LAMA1_MOUSE Laminin subunit alpha-1	888	17	C	UR	909.221	934.668	879.938	891.93	926.653	846.155	922.46	868.116	937.953	1025.38	1047.96	842.598	820.346	903.627	934.202	980.097
sp|P42703|LIFR_MOUSE	Lifr	LIFR_MOUSE Leukemia inhibitory factor receptor	889	6	C	UR	517.188	302.957	464.602	4151.74	491.123	260.265	342.474	328.086	485.648	438.736	372.423	322.996	260.523	326.898	397.99	279.682
sp|Q8BG40|KTNB1_MOUSE	Katnb1	KTNB1_MOUSE Katanin p80 WD40 repeat-containing subunit B1	890	13	C	UR	1630	1619.65	1609.14	1660.13	1587.58	1643.29	1393.76	1656.9	1757.58	1573.94	1688.78	1725.74	1513.35	1791.65	1782.28	1780.17
sp|Q9EP71|RAI14_MOUSE	Rai14	RAI14_MOUSE Ankycorbin	891	5	C	UR	113.607	113.303	120.672	124.792	115.885	119.572	123.452	118.706	108.93	101.243	132.93	130.638	111.173	157.57	118.245	134.626
sp|Q2M3X8-4|PHAR1_MOUSE	Phactr1	PHAR1_MOUSE Isoform 4 of Phosphatase and actin regulator 1	891	14	C	UR	1076.46	1110.29	1151.05	1187.26	1102.1	1274.49	1323.58	1235.06	1167.3	1120.36	1187.89	1057.39	1031.35	1144.09	1255.79	1187.22
sp|Q6NXJ0|WWC2_MOUSE	Wwc2	WWC2_MOUSE Protein WWC2	892	6	C	UR	343.75	351.548	362.666	375.213	363.363	391.616	311.268	362.243	357.877	355.299	345.548	344.72	346.663	354.617	350.579	374.429
sp|O08788|DCTN1_MOUSE	Dctn1	DCTN1_MOUSE Dynactin subunit 1	893	43	C	UR	5035.27	5488.39	5097	4955.31	4966.05	5112.52	4584.43	5161.27	5117.35	4893.7	4812.43	4687.04	5062.68	5076.38	5045.99	5093.02
sp|Q69ZW3|EHBP1_MOUSE	Ehbp1	EHBP1_MOUSE EH domain-binding protein 1	894	28	C	UR	1989.08	2028.98	2113.53	2109.99	1930.32	2098.06	1940.09	1969.58	2084.68	1923.27	1953.51	2024.09	1948.75	2105.03	2111.63	2045.39
sp|Q91VC9|GHITM_MOUSE	Ghitm	GHITM_MOUSE Growth hormone-inducible transmembrane protein	895	4	C	UR	196.544	198.83	185	148.778	189.065	181.175	192.995	162.161	154.481	197.312	185.263	171.729	312.761	157.052	179.811	175.944
sp|P42567|EPS15_MOUSE	Eps15	EPS15_MOUSE Epidermal growth factor receptor substrate 15	896	20	C	UR	1407.85	1509.21	1410.86	1506.73	1567.31	1368.94	1370.27	1428.13	1503.12	1607.77	1482.91	1593.36	1742.75	1361.98	1373.27	1564.1
sp|E9Q414|APOB_MOUSE	Apob	APOB_MOUSE Apolipoprotein B-100	897	4	C	UR	185.677	124.515	178.938	290.759	126.841	132.187	109.09	247.924	201.245	129.953	148.675	239.071	133.008	130.125	116.846	93.2763
sp|Q9EQH3|VPS35_MOUSE	Vps35	VPS35_MOUSE Vacuolar protein sorting-associated protein 35	898	31	C	UR	3141.58	3325.55	3505.55	3410.44	3461.47	3391.83	3292.34	3360.4	3223.09	3208.43	3382.03	3451.3	2569.02	3307.9	3389.58	3678.48
sp|E9PUL5|PRRT2_MOUSE	Prrt2	PRRT2_MOUSE Proline-rich transmembrane protein 2	899	10	C	UR	1210.48	1160.38	1042.72	1201.49	1161.01	1055.81	1170.18	1239.81	1104.49	1290.54	1107.93	1207.08	1023.6	1071.01	1046.75	1068.68
sp|P52431|DPOD1_MOUSE	Pold1	DPOD1_MOUSE DNA polymerase delta catalytic subunit	900	1	C	UR	13.6288	18.2387	19.3428	19.8256	12.6622	8.98988	13.147	19.9343	12.0676	18.2049	18.9224	20.0813	18.0868	22.7494	18.4753	16.7699
sp|Q8VDM4|PSMD2_MOUSE	Psmd2	PSMD2_MOUSE 26S proteasome non-ATPase regulatory subunit 2	901	27	C	UR	3149.09	3142.03	3047.31	3068.4	3060.56	3123.28	3051.01	3148.36	3162.22	3036.25	2968.81	3040	3369.49	3126.63	3162.96	3224.39
tr|E9Q309|E9Q309_MOUSE	Cep350	E9Q309_MOUSE Protein Cep350	902	1	C	UR	21.7748	19.2948	14.3577	12.3356	19.435	16.7036	17.5999	13.2726	14.3511	17.411	15.9557	14.9661	27.9266	15.7784	10.2586	14.8396
sp|Q8VIJ6|SFPQ_MOUSE	Sfpq	SFPQ_MOUSE Splicing factor, proline- and glutamine-rich	903	35	C	UR	1912.8	1881.11	1993.96	2070.66	1916.22	1876.63	1874.53	1934.63	2066.74	1961.84	1969.81	2163.31	2106.94	2251.7	1980.47	2094.16
sp|Q99K48|NONO_MOUSE	Nono	NONO_MOUSE Non-POU domain-containing octamer-binding protein	903	29	C	UR	3127.06	3063.5	3066.87	3027.28	3168.35	2833.47	2534.06	3151.94	3203.8	3214.46	2933.3	3185.34	3220.27	3229.54	3087.98	3510.48
sp|Q7TMS5|ABCG2_MOUSE	Abcg2	ABCG2_MOUSE ATP-binding cassette sub-family G member 2	904	3	C	UR	164.859	138.113	133.207	152.404	157.983	159.862	173.185	149.745	135.335	159.189	144.804	146.571	121.941	119.241	141.57	138.322
sp|Q8VC31|CCDC9_MOUSE	Ccdc9	CCDC9_MOUSE Coiled-coil domain-containing protein 9	905	7	C	UR	467.81	484.517	496.026	526.885	472.475	493.865	542.697	495.005	496.641	493.665	486.797	487.829	522.311	521.53	487.732	521.313
sp|Q3URD3|SLMAP_MOUSE	Slmap	SLMAP_MOUSE Sarcolemmal membrane-associated protein	906	16	C	UR	1120.23	1055.07	1055.58	1088.13	1014.34	1149.4	1009.11	1097.36	1082.99	1082.47	1000.23	956.955	993.935	914.473	1049.1	1028.26
sp|Q3U1Y4|DEN4B_MOUSE	Dennd4b	DEN4B_MOUSE DENN domain-containing protein 4B	907	7	C	UR	510.52	536.893	506.863	527.539	539.684	535.91	412.149	522.477	557.09	531.192	490.929	555.98	568.768	504.086	482.375	539.825
sp|Q9QXG4|ACSA_MOUSE	Acss2	ACSA_MOUSE Acetyl-coenzyme A synthetase, cytoplasmic	908	7	C	UR	623.72	575.016	677.853	612.343	579.058	564.559	579.568	594.799	563.678	600.435	556.857	569.135	763.123	617.701	591.59	595.477
sp|Q9D0C4|TRM5_MOUSE	Trmt5	TRM5_MOUSE tRNA (guanine(37)-N1)-methyltransferase	909	5	C	UR	159.961	162.793	157.601	173.276	165.97	149.873	140.685	170.103	186.487	164.175	178.947	194.64	199.208	200.785	189.818	196.671
tr|E9Q6R7|E9Q6R7_MOUSE	Utrn	E9Q6R7_MOUSE Protein Utrn	910	28	C	UR	2015.36	2157.15	2073.85	2084.99	2283.82	2067.28	1809.23	2100.04	2145.3	2212.33	2077.72	2022.6	2229.75	1944.18	2078.23	2162.28
sp|P11531|DMD_MOUSE	Dmd	DMD_MOUSE Dystrophin	910	20	C	UR	904.879	1011.89	958.367	944.321	949.064	959.95	845.156	957.942	974.126	1013.29	944.111	1067.92	998.287	1026.05	962.896	1005.01
sp|Q8CHG3|GCC2_MOUSE	Gcc2	GCC2_MOUSE GRIP and coiled-coil domain-containing protein 2	911	24	C	UR	1819.16	1763.88	1936.24	1974.3	1685.48	1897.9	1887.2	1783.66	1835.82	1763.4	1685.75	1585.18	1892.76	1655.24	1729.78	1642.15
sp|Q8C754|VPS52_MOUSE	Vps52	VPS52_MOUSE Vacuolar protein sorting-associated protein 52 homolog	912	14	C	UR	1123.34	1085.13	1113.2	1091.91	1099.39	1136.84	974.153	1153.52	1088.75	1087.44	930.547	932.867	993.945	928.052	939.205	999.126
sp|O54818|TPD53_MOUSE	Tpd52l1	TPD53_MOUSE Tumor protein D53	913	7	C	UR	910.083	1031.12	925.956	996.142	930.863	1087.27	1148.36	920.026	929.643	891.535	934.408	813.949	847.267	783.825	903.164	816.409
sp|Q9D853|MET10_MOUSE	Mettl10	MET10_MOUSE Methyltransferase-like protein 10	914	12	C	UR	836.507	895.999	901.213	852.649	907.489	879.318	823.864	926.393	963.872	893.002	859.126	927.966	623.915	885.539	837.594	961.526
tr|F7BX42|F7BX42_MOUSE	Nptxr	F7BX42_MOUSE Neuronal pentraxin receptor	915	15	C	UR	953.572	789.93	881.912	947.61	850.95	1000.64	904.432	963.403	878.982	837.422	813.73	961.998	742.032	1007.4	962.74	860.151
sp|Q3UUQ7|PGAP1_MOUSE	Pgap1	PGAP1_MOUSE GPI inositol-deacylase	916	7	C	UR	684.228	664.615	626.25	646.082	691.427	792.007	666.544	588.049	575.93	674.17	686.477	687.619	465.099	655	704.574	695.192
sp|Q61672|S29A2_MOUSE	Slc29a2	S29A2_MOUSE Equilibrative nucleoside transporter 2	917	1	C	UR	252.758	231.139	228.946	250.923	274.79	275.284	276.219	255.33	244.23	302.873	318.656	306.036	292.301	299.59	289.075	308.358
sp|P70388|RAD50_MOUSE	Rad50	RAD50_MOUSE DNA repair protein RAD50	918	5	C	UR	422.213	449.736	419.274	418.822	442.838	439.454	349.416	436.136	481.556	458.975	430.881	521.831	520.098	464.407	476.615	506.087
sp|P62908|RS3_MOUSE	Rps3	RS3_MOUSE 40S ribosomal protein S3	919	15	C	UR	1615.2	1592.8	1606.6	1633.2	1605.85	1593.1	1466.17	1586.6	1540	1625.89	1548.51	1520.94	1728.58	1468.44	1572.06	1659.21
sp|Q9CTY5|MICU3_MOUSE	Micu3	MICU3_MOUSE Calcium uptake protein 3, mitochondrial	920	13	C	UR	1100.87	1046.36	1017.58	863.826	944.968	1043.21	1071.17	984.836	937.997	1032.56	964.378	887.973	822.734	904.521	870.318	908.401
sp|Q91YI0|ARLY_MOUSE	Asl	ARLY_MOUSE Argininosuccinate lyase	921	30	C	UR	3227.6	3436.08	3402.72	3778.37	3957.15	3648.43	3201.56	3247.22	3303.28	3462.97	3513.8	3878.52	3649.33	3612.71	3508.84	3764.83
sp|P13439|UMPS_MOUSE	Umps	UMPS_MOUSE Uridine 5'-monophosphate synthase	922	10	C	UR	673.096	693.018	720.067	683.699	677.24	586.876	563.69	662.201	657.055	659.677	645.906	704.183	639.224	725.111	649.835	727.459
sp|Q80U93|NU214_MOUSE	Nup214	NU214_MOUSE Nuclear pore complex protein Nup214	923	14	C	UR	903.544	896.382	961.375	930.165	868.522	828.277	838.989	885.62	951.725	908.32	845.157	943.565	880.423	958.661	871.244	926.927
sp|Q80WM4|HPLN4_MOUSE	Hapln4	HPLN4_MOUSE Hyaluronan and proteoglycan link protein 4	925	11	C	UR	1583.06	1610.73	1563.57	1536.54	1563.63	1522.34	1364.25	1575.69	1522.85	1740.3	1730.14	1410.65	1295.73	1465.04	1569.91	1666.96
sp|Q9QUP5|HPLN1_MOUSE	Hapln1	HPLN1_MOUSE Hyaluronan and proteoglycan link protein 1	925	18	C	UR	1603.57	1585.24	1564.09	1473.3	1569.09	1595.75	1536.13	1525.99	1537.06	1698.57	1773.28	1498.48	1644.48	1540.46	1646.55	1834.51
sp|Q4VBD2|TAPT1_MOUSE	Tapt1	TAPT1_MOUSE Transmembrane anterior posterior transformation protein 1	926	11	C	UR	502.23	498.181	478.32	474.561	473.731	463.857	456.208	450.955	460.988	522.897	472.515	532.433	537.274	560.063	518.22	496.961
sp|Q8K1X1|WDR11_MOUSE	Wdr11	WDR11_MOUSE WD repeat-containing protein 11	927	16	C	UR	1158.01	1095.98	1183.03	1135.42	1186.26	1154.05	956.902	1199.34	1166.98	1132.6	1083.06	1136.16	1009.17	1102.93	1099.98	1149.15
sp|P41216|ACSL1_MOUSE	Acsl1	ACSL1_MOUSE Long-chain-fatty-acid--CoA ligase 1	928	20	C	UR	2570.07	2533.62	2551.06	2587.53	2456.31	2454.33	2563.53	2395.23	2426.3	2460.36	2454.89	2515.41	2086.87	2298.66	2399.32	2273.45
sp|Q91WC3|ACSL6_MOUSE	Acsl6	ACSL6_MOUSE Long-chain-fatty-acid--CoA ligase 6	928	21	C	UR	2894.73	3133.41	2740.37	2648.35	2988.94	2727.11	3049.16	2693.11	2541.06	3166.8	3124.52	2722.78	2792.6	2637.62	2736.18	2723.58
sp|Q8JZR0|ACSL5_MOUSE	Acsl5	ACSL5_MOUSE Long-chain-fatty-acid--CoA ligase 5	928	4	C	UR	195.513	217.963	215.882	181.338	186.418	228.423	192.67	245.217	206.903	208.734	192.726	219.466	217.204	186.964	194.765	190.37
sp|Q8BN57|CC033_MOUSE		CC033_MOUSE Protein C3orf33 homolog	929	1	C	UR	17.4883	12.9429	15.0447	14.0955	11.4477	14.1641	17.5884	11.5051	10.1395	15.2342	14.8179	9.7589	11.2511	10.4607	9.48659	11.7822
sp|Q69ZS8|KAZRN_MOUSE	Kazn	KAZRN_MOUSE Kazrin	930	15	C	UR	1004.39	1025.72	1130.57	1077.46	950.86	1058.58	1112.76	943.907	1055.96	966.631	969.435	953.551	1046.5	922.993	979.62	1012.1
sp|Q8BXL9|IFFO1_MOUSE	Iffo1	IFFO1_MOUSE Intermediate filament family orphan 1	931	1	C	UR	40.9098	36.0743	40.4075	40.4748	33.8059	32.5402	32.6427	38.3778	31.4121	35.713	31.1629	25.9158	46.6741	28.6428	23.0796	37.5881
sp|Q9EQ20|MMSA_MOUSE	Aldh6a1	MMSA_MOUSE Methylmalonate-semialdehyde dehydrogenase [acylating], mitochondrial	932	35	C	UR	2476.35	2602.65	2527.36	2436.93	2508.77	2599.5	2234.38	2445.53	2614.95	2580.8	2436.98	2537.74	2418.65	2501.56	2612.03	2530.78
sp|O70566|DIAP2_MOUSE	Diaph2	DIAP2_MOUSE Protein diaphanous homolog 2	933	19	C	UR	1867.9	1708.97	1795.73	1640.84	1679.66	1941.48	1572.95	1996.06	1826.77	1747.37	1638.07	1639.68	1837.97	1652.75	1792.93	1772.83
sp|Q99J47|DRS7B_MOUSE	Dhrs7b	DRS7B_MOUSE Dehydrogenase/reductase SDR family member 7B	934	8	C	UR	562.385	523.535	551.603	539.428	536.395	520.123	586.676	479.879	468.957	588.565	549.531	483.496	426.792	518.243	490.777	448.759
sp|Q8C6M1|UBP20_MOUSE	Usp20	UBP20_MOUSE Ubiquitin carboxyl-terminal hydrolase 20	935	3	C	UR	90.9442	98.2383	85.1459	69.5905	98.3183	103.319	86.3321	102.498	87.6717	94.7796	79.8372	92.3292	63.8414	114.813	105.568	93.6604
sp|Q9EQF6|DPYL5_MOUSE	Dpysl5	DPYL5_MOUSE Dihydropyrimidinase-related protein 5	936	48	C	UR	4891.46	5411.63	5338.08	5732.05	5118.22	5431.8	5757.07	4384.29	5190.8	4425.28	4798.88	4815.35	4440.38	4601.52	4883.17	5047.7
sp|Q61609|S20A1_MOUSE	Slc20a1	S20A1_MOUSE Sodium-dependent phosphate transporter 1	937	3	C	UR	79.9181	85.5172	80.7895	80.6599	81.1092	102.252	111.388	79.5218	70.731	91.7506	86.3795	100.374	83.4416	94.3253	84.8164	79.6163
sp|Q920A5|RISC_MOUSE	Scpep1	RISC_MOUSE Retinoid-inducible serine carboxypeptidase	938	5	C	UR	131.062	128.761	133.354	142.509	201.265	169.902	171.299	131.499	141.421	142.447	183.108	151.019	180.731	142.665	156.091	129.722
sp|Q91X97|NCALD_MOUSE	Ncald	NCALD_MOUSE Neurocalcin-delta	939	7	C	UR	2077.42	1717.65	1715.91	2280.59	2370.87	2171.32	1610.55	1989.83	2070.04	2448.94	1984.79	2348.74	1642.79	2249.98	2086.65	2404.03
sp|P84075|HPCA_MOUSE	Hpca	HPCA_MOUSE Neuron-specific calcium-binding protein hippocalcin	939	11	C	UR	1514.45	1488.13	1408.89	1439.1	1578.73	1977.42	1905.46	1651.5	1513.93	1680.21	1670.64	1068.44	1001.43	1069.47	1670.59	1660.08
sp|P62748|HPCL1_MOUSE	Hpcal1	HPCL1_MOUSE Hippocalcin-like protein 1	939	24	C	UR	3044.52	2854.12	2625.13	2953.9	3355.76	3498.71	3170.48	2946.94	2885.61	3250.2	2975.13	2891.56	2818.12	3010.3	3024.68	3116.28
sp|Q9WU63|HEBP2_MOUSE	Hebp2	HEBP2_MOUSE Heme-binding protein 2	940	4	C	UR	134.558	178.895	190.486	146.237	149.283	118.645	107.006	145.919	162.373	165.287	132.054	149.156	215.368	97.3497	93.9644	116.399
sp|Q8C6G8|WDR26_MOUSE	Wdr26	WDR26_MOUSE WD repeat-containing protein 26	941	11	C	UR	1173.99	1123.09	1188.84	1138.37	1143.87	1242.72	1196.28	1194.02	1154.9	1148.96	1189.79	1140.98	1132.45	1188.51	1163.56	1255.32
sp|Q61335|BAP31_MOUSE	Bcap31	BAP31_MOUSE B-cell receptor-associated protein 31	942	21	C	UR	2547.95	2666.71	2561.89	2733.84	2644.34	2369.1	2167.28	2522.89	2565.88	2645.95	2399.42	2331.49	2586.38	2075.48	2435.46	2399.26
sp|A2APT9|KLD7A_MOUSE	Klhdc7a	KLD7A_MOUSE Kelch domain-containing protein 7A	943	3	C	UR	99.8597	82.3942	86.5331	81.0529	88.4387	85.4127	112.59	73.8283	90.1784	97.3247	78.5333	63.7695	79.6376	60.0337	81.479	77.6094
sp|Q80SU7|GVIN1_MOUSE	Gvin1	GVIN1_MOUSE Interferon-induced very large GTPase 1	944	2	C	UR	115.911	84.2345	87.1561	94.4764	89.0657	86.6891	70.7969	104.341	95.3021	104.473	77.6843	79.5281	96.786	74.0159	71.6617	78.4502
sp|P59999|ARPC4_MOUSE	Arpc4	ARPC4_MOUSE Actin-related protein 2/3 complex subunit 4	945	11	C	UR	2065.03	1935.42	2105.84	1974.56	2035.94	2113.4	2073.1	2200.42	2058.84	2070.7	1943.56	1966.83	1291.29	2037.36	2069.5	2093.32
sp|O88738|BIRC6_MOUSE	Birc6	BIRC6_MOUSE Baculoviral IAP repeat-containing protein 6	946	19	C	UR	1387.3	1354.83	1322.46	1341.09	1328.81	1366.58	1177.16	1394.72	1353.18	1337.94	1332.52	1279.48	1361.49	1285	1327.48	1351.97
tr|B2RQF5|B2RQF5_MOUSE	Mdga2	B2RQF5_MOUSE MAM domain-containing glycosylphosphatidylinositol anchor protein 2	947	6	C	UR	500.692	514.966	474.952	495.51	459.235	498.844	488.951	446.499	443.074	461.579	461.55	410.83	439.561	431.5	438.545	389.005
sp|A2AF47|DOC11_MOUSE	Dock11	DOC11_MOUSE Dedicator of cytokinesis protein 11	948	7	C	UR	311.873	362.93	363.61	329.977	381.246	377.568	285.206	334.321	339.18	343.353	341.214	366.28	379.7	295.614	322.71	355.488
tr|E9QMR2|E9QMR2_MOUSE	Dock9	E9QMR2_MOUSE Dedicator of cytokinesis protein 9	948	26	C	UR	1977.72	2200.42	1993.59	2007.95	2234.12	2040.93	1704.94	2001.52	1988.57	2283.39	1932.99	2266.13	4912.13	2024.46	1949.75	2229.46
tr|F8VPN7|F8VPN7_MOUSE	Dock9	F8VPN7_MOUSE Dedicator of cytokinesis protein 9	948	2	C	UR	109.458	150.642	118.619	130.925	135.285	122.131	125.009	120.711	119.001	131.16	106.401	100.596	146.061	78.9398	110.761	103.519
tr|B2RQG2|B2RQG2_MOUSE	Phf3	B2RQG2_MOUSE PHD finger protein 3	949	12	C	UR	1096	1042.02	1124.14	1127.89	1066.33	984.471	975.279	1068.91	1147.42	1103.06	1034.15	1155.79	1001.13	1217.35	1096.26	1184.83
sp|P70261|PALD_MOUSE	Pald1	PALD_MOUSE Paladin	950	3	C	UR	208.39	244.389	213.559	225.112	222.91	234.745	195.848	211.396	247.215	221.53	224.96	219.875	277.908	215.306	223.802	227.56
sp|Q8BH24|TM9S4_MOUSE	Tm9sf4	TM9S4_MOUSE Transmembrane 9 superfamily member 4	951	4	C	UR	259.467	244.222	238.635	220.913	264.617	250.217	279.152	224.472	216.134	285.45	276.862	280.881	119.812	275.064	227.699	232.381
sp|Q8VHI3|OFUT2_MOUSE	Pofut2	OFUT2_MOUSE GDP-fucose protein O-fucosyltransferase 2	952	4	C	UR	483.276	459.921	527.828	499.951	488.539	443.069	455.972	458.032	505.693	479.7	499.205	488.567	518.791	467.274	472.586	509.359
sp|Q03141|MARK3_MOUSE	Mark3	MARK3_MOUSE MAP/microtubule affinity-regulating kinase 3	953	20	C	UR	1453.22	1376.41	1460.1	1445.56	1503.07	1469.29	1288.43	1412.59	1410.9	1403.25	1305.63	1370.01	1316.3	1371.04	1415.75	1387.45
sp|Q05512|MARK2_MOUSE	Mark2	MARK2_MOUSE Serine/threonine-protein kinase MARK2	953	17	C	UR	1453.79	1391.83	1505.18	1469.56	1456.81	1528.97	1379.4	1574.04	1557.68	1464.58	1450.63	1538.53	1498.89	1532.14	1540.26	1484.85
sp|Q8VHJ5|MARK1_MOUSE	Mark1	MARK1_MOUSE Serine/threonine-protein kinase MARK1	953	19	C	UR	1713.98	1677.47	1747.2	1743.38	1600.03	1721.86	1604.11	1748.67	1765.08	1520.83	1651.03	1617.52	1631.86	1730.66	1720.92	1723.07
sp|Q8CIP4|MARK4_MOUSE	Mark4	MARK4_MOUSE MAP/microtubule affinity-regulating kinase 4	953	10	C	UR	515.785	503.759	512.21	495.03	533.325	561.059	471.457	537.049	549.376	500.443	528.049	561.077	586.314	525.533	593.841	578.454
sp|Q8R409|HEXI1_MOUSE	Hexim1	HEXI1_MOUSE Protein HEXIM1	954	1	C	UR	36.8044	54.7152	52.2228	37.0785	39.7196	32.5449	44.5182	36.6811	37.22	38.0375	44.322	48.4937	29.4842	42.5769	48.4421	40.8351
sp|Q6NVG1|LPCT4_MOUSE	Lpcat4	LPCT4_MOUSE Lysophospholipid acyltransferase LPCAT4	955	8	C	UR	294.292	289.99	299.878	299.633	282.278	265.656	260.481	301.094	287.162	304.533	277.206	276.436	234.359	261.535	283.536	289.048
sp|Q8CJF7|ELYS_MOUSE	Ahctf1	ELYS_MOUSE Protein ELYS	956	10	C	UR	375.033	355.393	380.412	384.011	387.408	361.545	331.703	410.678	386.101	409.728	377.408	389.266	403.128	398.576	374.659	393.078
sp|Q811S7|UBIP1_MOUSE	Ubp1	UBIP1_MOUSE Upstream-binding protein 1	957	7	C	UR	744.469	779.377	777.965	812.627	716.36	773.421	663.069	773.056	771.958	750.276	752.324	803.215	753.156	761.81	724.168	767.059
sp|Q9ERA0|TFCP2_MOUSE	Tfcp2	TFCP2_MOUSE Alpha-globin transcription factor CP2	957	3	C	UR	109.612	307.607	321.275	311.523	301.319	113.645	150.059	204.152	209.829	305.935	306.514	223.287	318.498	274.725	274.31	351.297
sp|Q91VA6|PDIP2_MOUSE	Poldip2	PDIP2_MOUSE Polymerase delta-interacting protein 2	958	10	C	UR	464.327	491.256	508.388	498.805	497.432	511.105	451.574	479.228	504.072	519.752	541.267	527.359	423.56	476.952	519.953	526.634
sp|P07476|INVO_HUMAN_contaminant	IVL	INVO_HUMAN_contaminant Involucrin	959	7	C	UR	67.1333	95.3615	74.3867	57.7444	76.3957	54.4163	68.0727	67.9143	83.8505	74.8838	94.162	142.445	11196.9	59.6506	3.49821	44.1416
tr|E9PV24|E9PV24_MOUSE	Fga	E9PV24_MOUSE Protein Fga	960	18	C	UR	2836.78	1669.78	1542.03	1678.45	1289.36	1726.34	1241.16	2294.9	1973.8	2144.4	2050.97	1800	1293.43	2305.66	2446.13	1838.65
sp|Q9CPW0|CNTP2_MOUSE	Cntnap2	CNTP2_MOUSE Contactin-associated protein-like 2	961	21	C	UR	2249.51	2508.71	2086.03	2259.13	2387.51	2340.3	2444.17	2165.85	2076.43	2363.06	2520.92	2154.78	1726.87	1899.26	2197.72	2234.69
tr|E9QNF7|E9QNF7_MOUSE	Cntnap2	E9QNF7_MOUSE Contactin-associated protein-like 2	961	2	C	UR	254.748	255.474	229.195	226.154	242.539	224.136	228.892	245.123	114.932	262.576	247.861	226.648	237.149	208.149	218.732	249.636
sp|Q78HU7|GLPC_MOUSE	Gypc	GLPC_MOUSE Glycophorin-C	961	2	C	UR	151.466	72.0409	83.5196	170.176	73.6978	64.2638	69.2017	207.898	139.403	119.847	111.766	145.534	66.8835	89.9851	139.446	80.9113
sp|Q62226|SHH_MOUSE	Shh	SHH_MOUSE Sonic hedgehog protein	962	2	C	UR	58.9989	64.4751	66.686	67.4188	64.418	71.663	71.7988	52.552	57.5641	67.0065	78.2786	46.6423	71.7821	41.1719	57.1463	71.422
sp|Q9D2G2|ODO2_MOUSE	Dlst	ODO2_MOUSE Dihydrolipoyllysine-residue succinyltransferase component of 2-oxoglutarate dehydrogenase complex, mitochondrial	963	17	C	UR	1025.59	1186.88	1123.96	1009.81	984.848	941.092	1387.04	959.996	1030.3	1000.75	1116.7	875.76	953.716	939.245	973.864	776.796
sp|Q8CI43|MYL6B_MOUSE	Myl6b	MYL6B_MOUSE Myosin light chain 6B	964	7	C	UR	262.745	254.608	263.702	241.109	264.784	248.397	258.427	248.481	271.764	249.518	266.789	212.412	270.503	198.911	241.765	222.12
sp|Q60605|MYL6_MOUSE	Myl6	MYL6_MOUSE Myosin light polypeptide 6	964	14	C	UR	1309.7	1307.69	1328.85	1241.24	1307.93	1390.5	1432.24	1363.14	1417.06	1335.12	1391.05	1181.82	1325.04	1239.57	1321.32	1269.62
sp|Q3USB7|PLCL1_MOUSE	Plcl1	PLCL1_MOUSE Inactive phospholipase C-like protein 1	964	32	C	UR	2979.11	3276.71	3175.78	3233.18	2836.72	3031.06	2956.81	3051.36	3073.84	2907.97	2939.05	2255.4	3173.18	2349.59	2841.09	2965.63
sp|Q8BU30|SYIC_MOUSE	Iars	SYIC_MOUSE Isoleucine--tRNA ligase, cytoplasmic	966	36	C	UR	2644.59	2598.75	2723.19	2671.72	2714.3	2483.99	2394.6	2754.95	2544.15	2653.66	2575.46	2489.73	2948.83	2645.29	2813.75	2781.37
sp|Q99JY9|ARP3_MOUSE	Actr3	ARP3_MOUSE Actin-related protein 3	967	10	C	UR	801.753	777.166	828.711	777.691	794.764	872.187	849.197	839.699	765.668	816.398	779.521	798.569	630.468	812.386	855.071	807.525
sp|Q641P0|ARP3B_MOUSE	Actr3b	ARP3B_MOUSE Actin-related protein 3B	967	26	C	UR	2352.7	2087.99	2452.42	2226.08	2228.02	2302.48	2506.12	2548.4	2316.76	2365.6	2332.53	2352.13	2076.21	2381.19	2385.66	2432.2
sp|O88834|SHD_MOUSE	Shd	SHD_MOUSE SH2 domain-containing adapter protein D	968	7	C	UR	422.811	531.587	451.026	506.638	469.509	494.409	423.865	384.009	458.608	451.678	449.18	503.015	497.149	452.294	447.961	487.511
tr|Q921K2|Q921K2_MOUSE	Parp1	Q921K2_MOUSE Poly (ADP-ribose) polymerase family, member 1	969	21	C	UR	2050.82	1968.78	2144.25	1989.38	1983.14	1808.26	1785.47	1871.55	1864.54	2122.37	2434.07	2438.86	2488.07	2162.15	2304.38	2383.76
tr|A2A716|A2A716_MOUSE	Osbpl7	A2A716_MOUSE Oxysterol-binding protein	970	10	C	UR	759.316	768.684	814.513	752.964	727.544	744.914	652.503	716.084	759.223	748.911	683.93	635.657	745.302	563.156	696.51	749.853
tr|E9QL80|E9QL80_MOUSE	Lpgat1	E9QL80_MOUSE Acyl-CoA:lysophosphatidylglycerol acyltransferase 1	971	9	C	UR	848.766	876.666	810.835	835.218	872.882	789.425	745.412	868.113	789.548	973.873	881.338	970.747	810.503	973.901	889.528	908.046
sp|Q6ZWM4|LSM8_MOUSE	Lsm8	LSM8_MOUSE U6 snRNA-associated Sm-like protein LSm8	972	5	C	UR	158.881	138.167	136.589	150.742	148.758	130.453	141.73	125.201	137.295	149.849	159.284	156.329	130.076	175.746	152.581	146.63
sp|Q80TJ1|CAPS1_MOUSE	Cadps	CAPS1_MOUSE Calcium-dependent secretion activator 1	973	44	C	UR	4327.6	4682.75	4616.32	4335.34	4236.79	4491.92	3810.75	4363.48	4402.66	4312.99	4066.92	4216.22	4203.14	4285.7	4034.47	4340.32
sp|Q80TJ1-2|CAPS1_MOUSE	Cadps	CAPS1_MOUSE Isoform 2 of Calcium-dependent secretion activator 1	973	2	C	UR	285.735	293.295	274.817	306.435	293.683	317.716	296.108	295.971	310.354	287.321	289.302	253.093	190.24	318.472	261.539	274.738
sp|Q8BYR5|CAPS2_MOUSE	Cadps2	CAPS2_MOUSE Calcium-dependent secretion activator 2	973	21	C	UR	1772.08	1659.16	1714.48	1817.45	1939.92	1401.1	1040.8	1833.38	1744.57	1841.77	1603.88	2159.05	1580.63	2054.04	1714.06	1945.4
sp|P20060|HEXB_MOUSE	Hexb	HEXB_MOUSE Beta-hexosaminidase subunit beta	974	18	C	UR	1696.03	1430.49	1741.16	1774.78	3186.95	2906.03	4050.56	1908.53	1707.02	1763.64	2650.74	2298.76	2534.71	1627.67	1842.55	1880.72
sp|Q0VGY8|TANC1_MOUSE	Tanc1	TANC1_MOUSE Protein TANC1	975	13	C	UR	783.31	833.363	804.477	914.986	830.052	736.366	625.591	782.823	751.649	856.752	839.524	723.609	844.799	770.225	803.109	866.782
sp|P43136|NR2F6_MOUSE	Nr2f6	NR2F6_MOUSE Nuclear receptor subfamily 2 group F member 6	976	1	C	UR	9.1642	9.06418	9.56407	16.3937	11.0204	11.8417	7.70864	16.4766	13.3361	7.93804	13.3975	13.9981	0	16.2232	13.8587	11.1726
sp|P48168|GLRB_MOUSE	Glrb	GLRB_MOUSE Glycine receptor subunit beta	977	1	C	UR	55.1407	77.9836	79.2427	70.4595	56.2671	64.2603	44.0193	45.9607	56.2785	65.0339	53.8944	57.02	80.6395	51.9026	45.833	60.7392
sp|Q91XI1|DUS3L_MOUSE	Dus3l	DUS3L_MOUSE tRNA-dihydrouridine(47) synthase [NAD(P)(+)]-like	978	5	C	UR	290.457	319.788	274.507	298.665	325.175	294.998	246.658	285.149	297.257	311.64	335.034	376.79	208.938	329.008	321.241	347.577
tr|E9QN52|E9QN52_MOUSE	Lrrfip2	E9QN52_MOUSE Leucine-rich repeat flightless-interacting protein 2	979	9	C	UR	569.021	563.776	602.766	620.467	513.004	564.317	570.089	531.424	604.908	524.205	519.914	523.583	598.637	487.486	545.515	562.088
sp|Q3UZ39-2|LRRF1_MOUSE	Lrrfip1	LRRF1_MOUSE Isoform 2 of Leucine-rich repeat flightless-interacting protein 1	979	15	C	UR	1397.73	1348.32	1424.67	1533.86	1235.82	1377.73	1330.94	1359.66	1415.87	1394.89	1406.05	1372.17	1510.44	1448.58	1488.95	1595.12
tr|G5E8E1|G5E8E1_MOUSE	Lrrfip1	G5E8E1_MOUSE Leucine rich repeat (In FLII) interacting protein 1, isoform CRA_e	979	2	C	UR	113.321	111.987	109.785	118.581	110.345	101.933	121.941	114.92	112.425	116.704	126.679	111.527	110.453	124.674	116.219	122.07
sp|Q9D2C2|SAAL1_MOUSE	Saal1	SAAL1_MOUSE Protein SAAL1	980	3	C	UR	72.3353	66.4112	77.5808	79.4495	80.7231	63.6888	56.7259	80.7836	80.9603	71.9329	78.3117	82.7344	76.7723	76.2627	76.0206	88.6547
sp|Q9CT10|RANB3_MOUSE	Ranbp3	RANB3_MOUSE Ran-binding protein 3	981	10	C	UR	930.165	1028.56	989.174	1009.31	936.066	923.692	1025.66	946.99	979.93	951.757	938.196	1019.91	859.027	1166.88	960.444	920.632
sp|Q9JL26|FMNL_MOUSE	Fmnl1	FMNL_MOUSE Formin-like protein 1	982	20	C	UR	1545.69	1460.03	1484.28	1409.35	1368.74	1403.65	1378.83	1463.29	1423.11	1442.28	1306.53	1260.81	1258.65	1368.46	1359.86	1405.9
sp|A2APV2|FMNL2_MOUSE	Fmnl2	FMNL2_MOUSE Formin-like protein 2	982	20	C	UR	1409.53	1570.16	1494.33	1520.76	1489.59	1473.59	1515	1682.14	1535.12	1587.14	1539.68	1279.31	1856.79	1379.81	1464.04	1503.66
sp|Q60597|ODO1_MOUSE	Ogdh	ODO1_MOUSE 2-oxoglutarate dehydrogenase, mitochondrial	983	45	C	UR	5253.37	6008.87	5846.36	5582.39	5797.52	5499.98	5650.63	5286.49	5399.02	5533.12	5628.56	5119.07	5187.84	5208.15	5127.84	5006.93
sp|Q60597-3|ODO1_MOUSE	Ogdh	ODO1_MOUSE Isoform 3 of 2-oxoglutarate dehydrogenase, mitochondrial	983	2	C	UR	243.587	320.48	284.511	289.441	280.619	223.648	186.599	273.926	305.227	308.788	248.747	254.565	328.864	238.543	234.167	264.237
tr|E9Q7L0|E9Q7L0_MOUSE	Ogdhl	E9Q7L0_MOUSE Protein Ogdhl	983	34	C	UR	3133.9	3386.36	3422.01	3280.93	3363.17	3056.88	3029.56	2997.82	3093.47	3198.24	3214.3	3027.22	2467.01	2877.33	2887.69	2873.81
tr|J3QQ16|J3QQ16_MOUSE	Col6a3	J3QQ16_MOUSE Protein Col6a3	984	17	C	UR	1043.01	773.054	852.469	933.639	871.141	811.432	858.793	891.194	853.105	983.433	786.779	808.966	629.224	725.638	836.944	738.054
tr|B9EHJ3|B9EHJ3_MOUSE	Tjp1	B9EHJ3_MOUSE Tight junction protein ZO-1	985	36	C	UR	2656.51	2712.69	2764.23	2739.99	2713.39	2915.33	3190.18	2735.71	2752.32	2807.99	2777.02	2503.09	2808.07	2388.22	2616.44	2684.42
sp|Q9Z0U1|ZO2_MOUSE	Tjp2	ZO2_MOUSE Tight junction protein ZO-2	985	25	C	UR	1919.76	2013.61	1836.15	1967.56	2052.52	1866.11	1988.55	1851.17	1943.29	2062.44	2040.9	1735.44	2205.54	1541.24	1731.61	1989.55
sp|P60487|PLPP_MOUSE	Pdxp	PLPP_MOUSE Pyridoxal phosphate phosphatase	986	20	C	UR	2109.59	1998.44	2214.65	2060.22	2052.07	2085.92	2294.56	2093.94	2001.68	2023.26	2089.78	2094	1485.54	2212.72	2209.21	2063.24
sp|Q8R0G9|NU133_MOUSE	Nup133	NU133_MOUSE Nuclear pore complex protein Nup133	987	15	C	UR	1120.21	1167.42	1194.55	1176.72	1192.02	1107.45	936.906	1227.62	1194.1	1227.3	1100.48	1229.21	1035.98	1286.68	1170.73	1294.48
sp|Q5SXY1|CYTSB_MOUSE	Specc1	CYTSB_MOUSE Cytospin-B	988	17	C	UR	870.324	807.076	901.291	870.102	815.087	904.487	917.302	851.371	852.667	820.48	786.298	794.917	903.072	791.346	820.539	790.879
sp|O54988-2|SLK_MOUSE	Slk	SLK_MOUSE Isoform 2 of STE20-like serine/threonine-protein kinase	988	35	C	UR	4300.37	4290.51	4412.17	4370.48	4343.83	4646.94	4321.11	4632.23	4585.95	4280.12	4118.86	4155.11	5040.93	4082.22	4278.68	4229.05
sp|O55098|STK10_MOUSE	Stk10	STK10_MOUSE Serine/threonine-protein kinase 10	988	1	C	UR	87.4538	67.4916	82.3389	72.3783	79.5282	61.8086	60.1777	78.6623	72.4284	82.3168	63.5082	68.8475	87.9478	66.1835	65.7947	69.4342
sp|Q9WVK8|CP46A_MOUSE	Cyp46a1	CP46A_MOUSE Cholesterol 24-hydroxylase	989	15	C	UR	1031.82	900.519	876.92	871.184	927.851	1069.5	917.96	1044.1	941.688	937.459	967.055	1008.06	814.73	982.803	1011.72	975.607
sp|Q9JHR7|IDE_MOUSE	Ide	IDE_MOUSE Insulin-degrading enzyme	990	20	C	UR	1718.36	1744.43	1890.95	1768.23	1751.5	1651.41	1963.06	1769.06	1787.15	1690.58	1857.13	1821.17	3041.2	1852.63	1825.74	1796.9
sp|Q920P5|KAD5_MOUSE	Ak5	KAD5_MOUSE Adenylate kinase isoenzyme 5	991	14	C	UR	1480.1	1265.45	1467.1	1361.99	1303.71	1492.08	1300.29	1581.27	1398.4	1360.03	1363.98	1410.95	1158.61	1602.44	1545.41	1509.84
tr|F8VQJ3|F8VQJ3_MOUSE	Lamc1	F8VQJ3_MOUSE Laminin subunit gamma-1	992	26	C	UR	3295.44	3064.56	2919.6	3106.41	3163.9	3231.98	3462.14	3139.91	3211.95	3849.9	3472.76	2789.97	3366.94	2836.63	3135.95	2989.83
sp|Q62504|MINT_MOUSE	Spen	MINT_MOUSE Msx2-interacting protein	993	5	C	UR	287.534	274.058	292.36	277.494	267.159	240.226	247.175	264.545	270.137	295.141	262.863	306.207	305.4	327.683	278.126	303.102
sp|Q6Y685|TACC1_MOUSE	Tacc1	TACC1_MOUSE Transforming acidic coiled-coil-containing protein 1	994	14	C	UR	1699.21	1701.79	1635.47	1680.68	1582.72	1680.03	1995.24	1699.5	1654.93	1633.45	1726.81	1555.95	1775.94	1673.3	1663.96	1627.11
sp|Q9JJG0|TACC2_MOUSE	Tacc2	TACC2_MOUSE Transforming acidic coiled-coil-containing protein 2	994	10	C	UR	824.714	751.481	738.274	706.788	719.646	656.539	728.605	676.87	837.535	672.687	697.164	704.992	709.661	719.018	680.034	693.059
sp|Q8BH15|CNO10_MOUSE	Cnot10	CNO10_MOUSE CCR4-NOT transcription complex subunit 10	995	4	C	UR	274.946	272.175	287.442	284.051	281.148	263.061	232.016	282.277	287.917	281.991	292.601	309.093	293.545	289.248	284.519	281.466
tr|A1L3P4|A1L3P4_MOUSE	Slc9a6	A1L3P4_MOUSE Sodium/hydrogen exchanger	996	7	C	UR	300.522	279.014	248.977	311.139	311.146	295.171	327.347	285.547	273.373	300.237	336.073	320.875	308.605	298.785	318.315	324.225
sp|Q6P2K6|P4R3A_MOUSE	Smek1	P4R3A_MOUSE Serine/threonine-protein phosphatase 4 regulatory subunit 3A	997	10	C	UR	479.987	485.656	516.547	504.551	493.968	447.037	398.698	510.606	540.028	512.119	470.272	543.134	642.743	556.796	518.072	533.326
tr|E9Q3Y4|E9Q3Y4_MOUSE	Lrba	E9Q3Y4_MOUSE Lipopolysaccharide-responsive and beige-like anchor protein	998	21	C	UR	1810.16	1840.5	2085.9	1745.63	1904.23	1809.31	1657.8	1883.6	2002	1857.1	1822.66	1921.43	2121.67	1912.05	1985.26	2126.89
sp|Q9EPN1|NBEA_MOUSE	Nbea	NBEA_MOUSE Neurobeachin	998	46	C	UR	3946.73	3835.24	3948.32	3895.05	3866.41	4058.76	3316.29	4266.32	3995.45	3925.22	3852.99	4074.45	3526.29	4002.54	3932.81	4197.25
tr|Q3U2G2|Q3U2G2_MOUSE	Hspa4	Q3U2G2_MOUSE Heat shock 70 kDa protein 4	999	50	C	UR	6455.91	6108.61	6450.47	6263.84	6078.3	6336.42	7160.95	6094.75	6217.27	5912.84	5847.04	5662.54	5871.92	6087.12	6047.09	5595.84
sp|P48722|HS74L_MOUSE	Hspa4l	HS74L_MOUSE Heat shock 70 kDa protein 4L	999	38	C	UR	4620.25	4603.78	4904.93	4820.45	4490.59	4458.18	4278.96	4305.16	4715.68	4576.8	4409.05	4200.08	4264.83	4260.3	4453.97	4594.12
sp|F8VPU2|FARP1_MOUSE	Farp1	FARP1_MOUSE FERM, RhoGEF and pleckstrin domain-containing protein 1	1000	27	C	UR	2219.66	2192.29	2219.11	1980.09	2280.44	2384.41	2241.81	2178.39	2209.57	2236.87	2116.79	2331.45	2078.77	2457.05	2183.95	2204.69
sp|Q91VS8|FARP2_MOUSE	Farp2	FARP2_MOUSE FERM, RhoGEF and pleckstrin domain-containing protein 2	1000	4	C	UR	109.025	106.609	122.957	113.649	118.72	121.235	112.162	124.787	122.131	105.218	117.269	116.293	122.239	115.453	113.013	130.376
sp|Q8R146|APEH_MOUSE	Apeh	APEH_MOUSE Acylamino-acid-releasing enzyme	1001	22	C	UR	1969.42	1770.03	1988.52	2253.4	1905.58	1639.46	1840.94	1968.6	2113.47	1865.08	1973.81	1954.92	1688.38	1881.26	2001	1808.38
sp|Q80ZW2|THEM6_MOUSE	Them6	THEM6_MOUSE Protein THEM6	1002	10	C	UR	956.206	1054.13	1058.05	797.994	972.743	982.895	943.295	973.334	1009.08	1049.39	854.724	787.444	761.015	741.571	903.664	954.497
sp|Q8BNA6|FAT3_MOUSE	Fat3	FAT3_MOUSE Protocadherin Fat 3	1003	9	C	UR	446.385	461.377	495.801	499.618	474.618	458.089	437.799	481.437	482.547	482.821	474.918	502.411	376.694	420.333	453.739	495.789
tr|F2Z4A3|F2Z4A3_MOUSE	Fat1	F2Z4A3_MOUSE Protein Fat1	1003	8	C	UR	335.889	321.379	308.977	347.512	364.436	238.815	246.056	293.085	309.599	342.342	330.731	407.893	246.218	405.631	328.137	364.257
sp|Q8BGC0|HTSF1_MOUSE	Htatsf1	HTSF1_MOUSE HIV Tat-specific factor 1 homolog	1004	17	C	UR	1338.67	1273.75	1350.06	1350.79	1306.21	1165.93	1147.16	1319.99	1364.39	1518.26	1308.49	1418.92	1334.92	1512.28	1377.99	1417.89
sp|Q8K3I4|MYRIP_MOUSE	Myrip	MYRIP_MOUSE Rab effector MyRIP	1005	2	C	UR	159.539	129.938	129.865	121.964	130.441	137.506	159.159	117.086	123.665	114.022	122.933	121.85	123.698	127.816	126.123	131.561
sp|Q60675|LAMA2_MOUSE	Lama2	LAMA2_MOUSE Laminin subunit alpha-2	1006	14	C	UR	1067.47	973.134	904.11	1132.74	963.999	1042.68	1140.53	1036.85	944.455	1307.79	1107.62	1104.84	1213.37	1008.37	959.81	919.666
sp|Q9CQ65|MTAP_MOUSE	Mtap	MTAP_MOUSE S-methyl-5'-thioadenosine phosphorylase	1007	11	C	UR	1071.15	1139.54	1237.14	1045.56	1155.17	1106	1102.7	1039.93	1132.14	1167.52	1129.29	905.458	702.129	924.328	1043.39	1104.79
sp|P22315|HEMH_MOUSE	Fech	HEMH_MOUSE Ferrochelatase, mitochondrial	1008	16	C	UR	2569.05	2644.15	2538.75	2428.36	2740.54	2503.09	2781.63	2652.27	2509.08	2489.03	2652.29	2528.32	2084	2412.53	2523.06	2475.1
sp|Q8BG58|P4HTM_MOUSE	P4htm	P4HTM_MOUSE Transmembrane prolyl 4-hydroxylase	1009	2	C	UR	28.4268	18.1873	19.1542	29.2127	22.6773	25.7973	22.8112	22.2446	23.7548	25.6344	23.3584	25.7738	21.2317	32.9989	22.5269	25.1816
sp|Q6PDG8|MON1A_MOUSE	Mon1a	MON1A_MOUSE Vacuolar fusion protein MON1 homolog A	1010	4	C	UR	141.513	128.41	158.053	131.761	140.65	146.535	131.91	136.22	132.758	132.951	147.848	169.537	116.584	148.174	157.754	138.807
sp|Q61838|A2M_MOUSE	A2m	A2M_MOUSE Alpha-2-macroglobulin	1011	26	C	UR	4106.63	1780.69	2403.02	3153.57	2047.6	1976.82	1752.68	4734.72	4225.09	3653.3	3400.82	4299.01	1690.82	2575.7	2820.79	2186.72
sp|Q6GQT1|A2MP_MOUSE	A2mp	A2MP_MOUSE Alpha-2-macroglobulin-P	1011	6	C	UR	224.264	268.406	236.741	1111.68	530.147	206.39	246.489	196.113	180.038	303.152	338.247	431.404	491.137	351.864	295.645	304.277
sp|Q9EPU4|CPSF1_MOUSE	Cpsf1	CPSF1_MOUSE Cleavage and polyadenylation specificity factor subunit 1	1012	10	C	UR	668.079	638.666	716.147	689.369	673.588	609.629	603.776	675.033	665.181	692.269	690.855	817.519	822.609	765.874	715.539	721
sp|Q99LD4|CSN1_MOUSE	Gps1	CSN1_MOUSE COP9 signalosome complex subunit 1	1013	14	C	UR	1076.09	1091.67	1202.59	1136.54	1149.14	1169.76	953.211	1102.02	1072.05	1059.55	1053.41	1064.47	1131.37	1049.87	1085.13	1162.03
sp|Q8VD37|SGIP1_MOUSE	Sgip1	SGIP1_MOUSE SH3-containing GRB2-like protein 3-interacting protein 1	1014	25	C	UR	1339.54	1503.52	1387.5	1354.98	1392.96	1603.5	1496.29	1425.45	1496.56	1331.89	1418.92	1431.27	1249.89	1468.5	1410.46	1398.03
sp|Q8VD37-3|SGIP1_MOUSE	Sgip1	SGIP1_MOUSE Isoform 3 of SH3-containing GRB2-like protein 3-interacting protein 1	1014	2	C	UR	71.616	65.9414	60.6656	46.736	56.9187	66.8177	57.6432	61.2652	63.0982	57.5699	62.5725	65.531	61.8733	75.093	64.4286	58.9339
sp|Q9JLC8|SACS_MOUSE	Sacs	SACS_MOUSE Sacsin	1015	35	C	UR	2458.15	2573.86	2549.92	2424.95	2433.61	2390.06	1940.93	2416.68	2385.04	2467.71	2127.42	1964.63	2498.35	2009.15	2167.84	2152.04
sp|Q99JF5|MVD1_MOUSE	Mvd	MVD1_MOUSE Diphosphomevalonate decarboxylase	1016	6	C	UR	414.924	472.685	462.01	433.88	465.073	456.628	467.648	505.972	477.852	502.816	424.773	484.088	397.189	428.747	466.164	469.302
sp|Q99L43|CDS2_MOUSE	Cds2	CDS2_MOUSE Phosphatidate cytidylyltransferase 2	1017	5	C	UR	579.142	618.083	582.625	610.121	612.737	578.968	553.705	575.818	535.963	597.851	550.916	616.674	456.672	607.685	560.332	583.992
sp|Q8CFL8|ZSWM3_MOUSE	Zswim3	ZSWM3_MOUSE Zinc finger SWIM domain-containing protein 3	1018	1	C	UR	18.848	13.7191	16.0757	18.4502	9.80449	14.8793	15.2783	16.7942	15.9348	19.4345	17.4108	13.1197	10.7886	15.5043	15.6057	18.1466
sp|Q0P5V2|SOBP_MOUSE	Sobp	SOBP_MOUSE Sine oculis-binding protein homolog	1019	3	C	UR	94.2058	87.4763	90.2113	99.6402	91.3603	89.8851	82.0574	87.9299	99.2941	88.6786	82.0046	118.317	88.346	112.273	84.616	109.975
sp|Q8R2U0|SEH1_MOUSE	Seh1l	SEH1_MOUSE Nucleoporin SEH1	1020	10	C	UR	752.933	788.917	752.146	703.653	853.991	753.658	709.12	815.005	759.618	707.727	690.337	721.711	752.181	759.044	771.003	770.092
sp|Q80Y17|L2GL1_MOUSE	Llgl1	L2GL1_MOUSE Lethal(2) giant larvae protein homolog 1	1021	23	C	UR	1671.15	1967.42	1738.22	1753.75	1803.8	1593.6	1523.67	1827.1	1846.89	1875.93	2023.98	1677.82	1712	1629.68	1715.11	1727.55
sp|O35685|NUDC_MOUSE	Nudc	NUDC_MOUSE Nuclear migration protein nudC	1022	25	C	UR	3089.68	2915.25	3363.83	3577.86	3027.7	3121.28	3305.66	2909.5	3212.85	2898.39	3315.6	3030.75	3239.26	3571.76	3454.44	3074.47
sp|Q8R373|CLMP_MOUSE	Clmp	CLMP_MOUSE CXADR-like membrane protein	1023	2	C	UR	97.0282	87.9961	70.8738	87.0274	75.2759	92.1132	105.427	63.6086	73.9609	72.8085	85.844	79.2967	67.0031	86.2448	94.5039	70.8305
sp|Q9EPB4|ASC_MOUSE	Pycard	ASC_MOUSE Apoptosis-associated speck-like protein containing a CARD	1024	4	C	UR	208.402	188.23	208.809	242.75	270.102	301.745	339.72	227.588	186.432	214.586	242.297	279.406	300.76	223.688	239.651	223.551
sp|Q8BL99|DOP1_MOUSE	Dopey1	DOP1_MOUSE Protein dopey-1	1025	2	C	UR	72.8908	59.8563	72.2718	72.6971	78.381	66.009	61.7227	70.9296	73.3705	68.9794	67.7027	62.7643	80.4295	66.5961	75.3995	63.9169
sp|Q810U4|NRCAM_MOUSE	Nrcam	NRCAM_MOUSE Neuronal cell adhesion molecule	1026	30	C	UR	3254.37	3038.86	2931.47	2907.88	3048.09	3262.07	4118.43	3148.27	2827.58	3112.59	3246.01	3049.24	2638.62	3446.45	3093.53	2848.56
sp|Q810U4-2|NRCAM_MOUSE	Nrcam	NRCAM_MOUSE Isoform 2 of Neuronal cell adhesion molecule	1026	1	C	UR	410.218	375.46	363.933	421.344	417.343	396.966	430.837	356.573	345.351	440.425	378.229	405.023	391.994	406.184	375.283	402.944
sp|Q8C878|UBA3_MOUSE	Uba3	UBA3_MOUSE NEDD8-activating enzyme E1 catalytic subunit	1027	10	C	UR	381.087	375.426	416.352	395.361	371.003	343.717	379.726	372.57	390.187	404.291	381.673	378.163	312.57	388.902	372.288	371.489
sp|P60670|NPL4_MOUSE	Nploc4	NPL4_MOUSE Nuclear protein localization protein 4 homolog	1028	14	C	UR	1456.89	1455.98	1549.97	1691.58	1606.02	1535.8	1332.91	1517.71	1618.05	1516.51	1585.16	1600.11	1615.47	1467.07	1554.1	1646.87
sp|O70628|PDE9A_MOUSE	Pde9a	PDE9A_MOUSE High affinity cGMP-specific 3',5'-cyclic phosphodiesterase 9A	1029	3	C	UR	165.595	184.603	166.38	187.789	181.574	162.358	148.97	171.021	167.835	204.896	186.163	202.606	209.482	168.177	176.233	195.829
sp|Q91W18|TDRD3_MOUSE	Tdrd3	TDRD3_MOUSE Tudor domain-containing protein 3	1030	3	C	UR	199.792	211.189	199.211	202.205	193.71	188.935	190.065	216.399	206.286	209.611	194.535	207.582	258.202	203.467	204.4	199.751
sp|Q6P5E4|UGGG1_MOUSE	Uggt1	UGGG1_MOUSE UDP-glucose:glycoprotein glucosyltransferase 1	1031	35	C	UR	3554.55	3313.63	3493.63	3419.56	3608.19	3230.72	3415.65	3432.51	3328.58	3492.92	3662.14	3544.72	3362.33	3682.45	3682.16	3541.5
sp|P29533|VCAM1_MOUSE	Vcam1	VCAM1_MOUSE Vascular cell adhesion protein 1	1032	13	C	UR	1006.94	1131.41	983.912	1033.15	1087.75	1234.74	1515.57	1113.17	1016.46	1149.15	1204.95	1274.86	978.6	1172.09	1052.4	1103.17
sp|Q61885|MOG_MOUSE	Mog	MOG_MOUSE Myelin-oligodendrocyte glycoprotein	1033	7	C	UR	790.255	899.278	722.732	693.142	628.535	844.122	829.725	778.105	578.323	791.878	648.042	377.89	680.634	373.098	579.733	700.087
sp|Q5U4C1|GASP1_MOUSE	Gprasp1	GASP1_MOUSE G-protein coupled receptor-associated sorting protein 1	1034	17	C	UR	1468.66	1539.77	1432.85	1721.07	1494.98	1612.59	1272.95	1224.58	1540.2	1391.73	1394.53	1591.64	1469.16	1548.5	1578.19	1618.14
sp|Q8CJ53|CIP4_MOUSE	Trip10	CIP4_MOUSE Cdc42-interacting protein 4	1035	8	C	UR	400.361	378.196	433.901	406.278	379.139	353	392.24	395.863	407.341	397.515	401.209	419.345	488.214	372.787	393.458	414.496
sp|B9EHT4|CLIP3_MOUSE	Clip3	CLIP3_MOUSE CAP-Gly domain-containing linker protein 3	1036	9	C	UR	497.199	501.931	451.921	544.911	534.025	529.223	489.978	504.486	487.233	502.737	523.289	529.126	417.428	515.518	531.89	490.061
sp|P63143|KCAB1_MOUSE	Kcnab1	KCAB1_MOUSE Voltage-gated potassium channel subunit beta-1	1037	6	C	UR	713.071	710.368	691.71	668.664	741.008	662.131	672.84	705.301	615.043	773.081	654.406	646.183	631.703	565.956	642.282	735.753
sp|P62482|KCAB2_MOUSE	Kcnab2	KCAB2_MOUSE Voltage-gated potassium channel subunit beta-2	1037	27	C	UR	2439.99	2460.5	2704.84	2425.7	2288.39	2658.8	2845.24	2417.97	2337.71	2504.73	2642.09	2034.82	2467.56	1972.74	2340.18	2379.13
sp|Q9CR68|UCRI_MOUSE	Uqcrfs1	UCRI_MOUSE Cytochrome b-c1 complex subunit Rieske, mitochondrial	1038	15	C	UR	1399	1395.1	1345.83	1331.52	1426.94	1448.13	1554.2	1323.95	1421.54	1387.43	1426.85	1108.19	1107.97	1137.87	1334.77	1272.33
sp|Q9Z329|ITPR2_MOUSE	Itpr2	ITPR2_MOUSE Inositol 1,4,5-trisphosphate receptor type 2	1039	2	C	UR	179.252	201.493	176.494	169.431	200.714	190.044	225.293	189.742	191.065	234.519	198.634	178.597	243.027	199.317	180.036	175.554
sp|P11881|ITPR1_MOUSE	Itpr1	ITPR1_MOUSE Inositol 1,4,5-trisphosphate receptor type 1	1039	51	C	UR	3460.8	3794.74	2890.34	3336.07	4182.03	1256.87	1056.51	3516.06	3290.44	4430.44	2816.98	4650.8	3616.86	4977.27	3021.47	3699.88
sp|P70227|ITPR3_MOUSE	Itpr3	ITPR3_MOUSE Inositol 1,4,5-trisphosphate receptor type 3	1039	1	C	UR	76.9261	78.5755	69.0346	74.8632	58.8713	61.5848	90.1975	72.2603	69.7221	80.1386	91.5757	66.0516	83.6154	74.0897	86.5814	84.9837
sp|Q9CQC6|BZW1_MOUSE	Bzw1	BZW1_MOUSE Basic leucine zipper and W2 domain-containing protein 1	1040	20	C	UR	1932.37	2028.8	1968.4	1774.97	1967.65	1913.15	1780.25	2017.94	2034.77	1958.56	1730.65	1811.9	2559.9	1741.98	1730.61	1805.47
sp|Q91VK1|BZW2_MOUSE	Bzw2	BZW2_MOUSE Basic leucine zipper and W2 domain-containing protein 2	1040	10	C	UR	742.159	805.12	829.536	785.172	821.855	830.569	650.927	852.792	836.703	820.686	749.01	891.64	860.232	832.905	816.849	861.845
sp|Q571K4|TAB3_MOUSE	Tab3	TAB3_MOUSE TGF-beta-activated kinase 1 and MAP3K7-binding protein 3	1041	2	C	UR	64.5109	74.9711	64.7569	71.6079	59.6726	60.1844	67.2306	66.7764	71.9082	61.342	68.7302	68.6935	80.0166	74.8535	64.8618	60.5392
sp|Q8JZL3|THTPA_MOUSE	Thtpa	THTPA_MOUSE Thiamine-triphosphatase	1042	8	C	UR	670.303	673.072	646.623	673.77	645.511	690.155	642.179	667.1	678.503	667.556	611.565	640.254	664.637	646.939	615.195	652.886
sp|Q8K1C0|ANGE2_MOUSE	Angel2	ANGE2_MOUSE Protein angel homolog 2	1043	3	C	UR	315.921	336.376	335.965	347.606	351.117	359.218	275.875	332.02	360.615	351.516	366.867	377.254	337.325	346.228	368.436	383.806
sp|Q8BJ64|CHDH_MOUSE	Chdh	CHDH_MOUSE Choline dehydrogenase, mitochondrial	1044	4	C	UR	210.883	229.045	212.21	212.829	222.806	230.784	192.874	212.479	243.046	224.757	227.157	208.322	204.38	176.709	218.483	231.737
sp|Q9CZD3|SYG_MOUSE	Gars	SYG_MOUSE Glycine--tRNA ligase	1045	29	C	UR	3023.98	3240.11	3446.26	3296.27	3257.96	3154.5	3111.7	3044.89	3240.55	3227.23	2964.6	2981.57	3312.26	2930.13	2928.46	3096.73
sp|Q9R0Y5|KAD1_MOUSE	Ak1	KAD1_MOUSE Adenylate kinase isoenzyme 1	1046	22	C	UR	2938.42	2936.24	3082.64	2760.24	2722.67	2943.98	3419.44	2938	3086.69	2806.96	2977.78	3079.12	2757.29	3531	3043.74	2990.98
sp|Q99JG2|ETBR2_MOUSE	Gpr37l1	ETBR2_MOUSE Prosaposin receptor GPR37L1	1047	1	C	UR	27.6727	32.2552	30.2762	26.4834	41.412	34.4696	44.425	29.8109	23.4941	32.2608	29.6123	42.4352	24.0075	39.444	35.7787	28.7579
sp|Q6PFD9|NUP98_MOUSE	Nup98	NUP98_MOUSE Nuclear pore complex protein Nup98-Nup96	1048	14	C	UR	1073.5	1086.73	1059.51	1043.98	1044.63	984.994	965.523	1042.1	1054.88	1117.28	1052.94	1098.62	1025.16	1163.02	1044.75	1076.86
sp|Q6NZG4|NOXIN_MOUSE	Noxin	NOXIN_MOUSE Nitric oxide-inducible gene protein	1048	1	C	UR	30.97	35.9816	25.4484	30.1958	34.139	25.1941	28.3381	29.4019	30.1332	30.4939	27.8287	28.3601	39.8886	30.3019	26.7306	34.3671
tr|E9PUR0|E9PUR0_MOUSE	Ankhd1	E9PUR0_MOUSE Protein Ankhd1	1049	2	C	UR	55.5377	51.0497	44.5491	46.8839	46.2537	47.2542	40.6879	42.3669	40.27	44.4047	48.5628	60.7973	46.0891	45.8783	46.611	50.1748
sp|Q99NH0|ANR17_MOUSE	Ankrd17	ANR17_MOUSE Ankyrin repeat domain-containing protein 17	1049	11	C	UR	503.371	501.119	526.753	539.921	474.508	490.595	474.981	499.047	520.346	479.223	446.056	522.544	468.004	498.675	485.785	476.182
sp|P62812|GBRA1_MOUSE	Gabra1	GBRA1_MOUSE Gamma-aminobutyric acid receptor subunit alpha-1	1050	13	C	UR	649.064	595.458	551.459	601.088	605.301	649.061	693.9	601.99	572.524	669.099	673.233	750.714	514.593	766.755	638.402	613.257
sp|P26049|GBRA3_MOUSE	Gabra3	GBRA3_MOUSE Gamma-aminobutyric acid receptor subunit alpha-3	1050	6	C	UR	531.779	453.052	468.161	437.283	448.154	566.003	517.014	467.728	465.87	481.299	459.368	527.487	459.998	513.405	489.167	487.432
sp|P26048|GBRA2_MOUSE	Gabra2	GBRA2_MOUSE Gamma-aminobutyric acid receptor subunit alpha-2	1050	6	C	UR	807.932	676.664	656.943	713.708	712.271	703.995	869.555	693.688	627.467	748.56	819.925	873.008	590.316	883.742	813.2	766.639
sp|Q8BHJ7|GBRA5_MOUSE	Gabra5	GBRA5_MOUSE Gamma-aminobutyric acid receptor subunit alpha-5	1050	3	C	UR	193.652	162.15	167.417	152.544	159.807	226.147	215.979	184.945	205.398	193.042	202.09	151.93	157.934	156.27	189.912	195.416
sp|Q9CZ62|CEP97_MOUSE	Cep97	CEP97_MOUSE Centrosomal protein of 97 kDa	1051	3	C	UR	334.607	338.856	360.523	337.685	353.284	371.791	318.894	365.911	368.571	342.135	311.364	318.451	371.051	311.91	349.027	362.287
sp|Q8BZ98|DYN3_MOUSE	Dnm3	DYN3_MOUSE Dynamin-3	1052	16	C	UR	1537.7	1642.84	1526.87	1623.26	1568.33	1560.69	1220.13	1545.18	1682.29	1537.12	1442.36	1642.7	1465.89	1526	1537.01	1731.42
sp|P39053-3|DYN1_MOUSE	Dnm1	DYN1_MOUSE Isoform 3 of Dynamin-1	1052	46	C	UR	3361.5	3360.23	3412.54	3290.28	3108.25	3160.97	2841.24	3269.53	3251.04	3210.71	3020.93	3363.07	3070.54	3633.16	3135.19	3288.78
sp|P39054|DYN2_MOUSE	Dnm2	DYN2_MOUSE Dynamin-2	1052	20	C	UR	2112.17	2345.47	2225.85	2196.97	2172.94	2260.48	1958.47	2104.5	2098.94	2205.5	2066.58	2037.52	2562.7	2084.86	2066.1	2144.53
sp|P09922|MX1_MOUSE	Mx1	MX1_MOUSE Interferon-induced GTP-binding protein Mx1	1052	3	C	UR	392.144	376.915	425.357	416.567	348.836	376.091	329.515	403.672	434.289	388.937	372.75	436.386	383.602	406.581	392.94	408.145
sp|Q8BKX6|SMG1_MOUSE	Smg1	SMG1_MOUSE Serine/threonine-protein kinase SMG1	1053	16	C	UR	722.851	761.62	722.777	792.806	786.11	707.055	580.299	745.449	729.823	772.862	688.223	808.325	785.747	797.256	781.686	786.231
sp|Q8BW96|KCC1D_MOUSE	Camk1d	KCC1D_MOUSE Calcium/calmodulin-dependent protein kinase type 1D	1054	17	C	UR	1359.33	1465.08	1505.67	1324.98	1366.1	1598.26	1472.71	1473.3	1491.41	1487.24	1413.51	1327.44	1177.65	1469.79	1502.54	1443.84
sp|Q91YS8|KCC1A_MOUSE	Camk1	KCC1A_MOUSE Calcium/calmodulin-dependent protein kinase type 1	1054	6	C	UR	1009.89	1049.28	1095.04	1017.96	1015.26	1084.32	930.892	930.312	987.189	905.557	920.097	996.952	885.493	1096.41	1001.15	1032.74
sp|Q9DCL9|PUR6_MOUSE	Paics	PUR6_MOUSE Multifunctional protein ADE2	1055	18	C	UR	957.271	1044.29	1058.84	1013.09	1081.41	1043.67	937.392	1063.25	1077.94	1066.49	976.274	993.183	1174.42	837.731	981.653	1010.58
sp|Q99NF2|NSMF_MOUSE	Nsmf	NSMF_MOUSE NMDA receptor synaptonuclear signaling and neuronal migration factor	1056	8	C	UR	645.626	504.84	555.688	575.871	570.305	616.052	611.683	605.484	593.792	576.442	647.742	586.2	563.478	594.592	698.919	649.383
sp|P06802|ENPP1_MOUSE	Enpp1	ENPP1_MOUSE Ectonucleotide pyrophosphatase/phosphodiesterase family member 1	1057	3	C	UR	296.322	313.529	289.194	259.799	274.603	246.938	363.574	253.488	275.88	293.237	292.054	238.277	177.596	234.512	252.076	269.927
sp|Q80XR2|AT2C1_MOUSE	Atp2c1	AT2C1_MOUSE Calcium-transporting ATPase type 2C member 1	1058	9	C	UR	394.345	372.938	378.681	397.057	381.826	399.882	408.419	381.964	361.253	426.745	488.279	432.223	375.853	380.76	424.663	434.173
sp|Q9DC70|NDUS7_MOUSE	Ndufs7	NDUS7_MOUSE NADH dehydrogenase [ubiquinone] iron-sulfur protein 7, mitochondrial	1059	13	C	UR	1736.85	1847.27	1659.33	1674.41	1832.46	1793.12	1776.16	1711.23	1648.3	1720.93	1757.41	1577.48	1767.1	1461.52	1702.38	1732.48
sp|Q8BH95|ECHM_MOUSE	Echs1	ECHM_MOUSE Enoyl-CoA hydratase, mitochondrial	1060	29	C	UR	3772.06	3963.26	3728.08	3567.1	3918.47	3778.54	4096.25	3733.64	3916.71	3734.16	4072.99	3951.84	3880.06	4176.52	4104.1	4213.86
sp|Q91V36|NRBP2_MOUSE	Nrbp2	NRBP2_MOUSE Nuclear receptor-binding protein 2	1061	9	C	UR	691.467	707.732	739.324	722.157	696.965	743.362	653.465	723.263	711.134	663.03	692.472	654.232	552.498	706.654	728.215	676.521
sp|P26043|RADI_MOUSE	Rdx	RADI_MOUSE Radixin	1062	18	C	UR	2131.33	2218.74	2223.98	2376.78	2319.64	2311.94	2666.75	2209.12	2420.13	2312.14	2454.37	2359.79	2495.64	2339.01	2347.21	2285.3
sp|Q2KN98|CYTSA_MOUSE	Specc1l	CYTSA_MOUSE Cytospin-A	1062	12	C	UR	847.075	844.664	927.214	865.263	808.679	910.284	894.298	822.973	872.322	846.272	775.723	750.682	911.64	742.88	852.593	830.058
sp|P26041|MOES_MOUSE	Msn	MOES_MOUSE Moesin	1062	29	C	UR	3225.92	3397.34	3489.78	3306.36	4073.73	3346.53	3704.82	3356.4	3326.65	3568.25	3479.47	4236.68	5405.02	3697.54	3288.15	3555.39
sp|Q8CJ40|CROCC_MOUSE	Crocc	CROCC_MOUSE Rootletin	1062	37	C	UR	2430.65	2388.79	2411.22	654.342	2287.85	2639.84	2647.16	2550.68	2426.88	2160.25	2395.62	1185.78	2504.96	2220	2389.95	1314.45
sp|P26040|EZRI_MOUSE	Ezr	EZRI_MOUSE Ezrin	1062	26	C	UR	2708.93	2583.45	2901.82	2517.8	2857.2	2776.5	2912.9	2848.01	2695.35	2797.14	2843.34	3064.46	2991.12	2843.64	2761.03	2676.76
sp|P80316|TCPE_MOUSE	Cct5	TCPE_MOUSE T-complex protein 1 subunit epsilon	1063	32	C	UR	3399.5	3486.62	3404.71	3423.67	3375.13	3666.74	3460.69	3233.79	3309.63	3168.3	3164.82	3173	3343.38	3254.7	3129.44	3199.44
sp|P80315|TCPD_MOUSE	Cct4	TCPD_MOUSE T-complex protein 1 subunit delta	1064	27	C	UR	4404.9	4390.57	4469.84	4431.3	4466.46	4466.13	4083.75	4225.24	4302.76	4159.14	4028.07	4034.37	3704.6	4173.09	4171.63	4140.26
sp|Q8R3B1|PLCD1_MOUSE	Plcd1	PLCD1_MOUSE 1-phosphatidylinositol 4,5-bisphosphate phosphodiesterase delta-1	1066	15	C	UR	2149.42	1930.25	2038.15	1974.08	1906.14	1933.57	2527.89	2048.22	2213.96	1958.92	2030.35	1959.25	2063.89	1981.97	2064.99	2047.98
tr|A2ARL5|A2ARL5_MOUSE	Gm14419	A2ARL5_MOUSE Protein Gm14419	1067	1	C	UR	10.6075	6.29337	9.2306	9.16667	7.81063	8.26863	10.5188	8.94516	13.1155	12.1081	6.59162	10.3164	7.7768	6.41113	10.2071	8.67328
sp|Q9ERV1|MKRN2_MOUSE	Mkrn2	MKRN2_MOUSE Probable E3 ubiquitin-protein ligase makorin-2	1068	4	C	UR	558.47	525.115	553.569	553.464	532.929	560.686	426.586	528.412	554.934	533.034	548.657	513.547	601.914	451.769	576.046	640.787
sp|Q921F2|TADBP_MOUSE	Tardbp	TADBP_MOUSE TAR DNA-binding protein 43	1069	16	C	UR	1815.42	1805.93	1915.21	1880.81	1941.4	1781.82	1435.2	1865	1961.31	1992.37	1934.32	2170.29	1405.78	2127.07	1966.7	2093.93
sp|Q64737|PUR2_MOUSE	Gart	PUR2_MOUSE Trifunctional purine biosynthetic protein adenosine-3	1070	28	C	UR	4348.29	4359.83	4706.81	4649.75	4444.01	4665.08	4188.4	4391.44	4854.29	4500.56	4451.69	4309.43	4596.9	4256.06	4382.57	4275.51
sp|Q91VM9|IPYR2_MOUSE	Ppa2	IPYR2_MOUSE Inorganic pyrophosphatase 2, mitochondrial	1071	25	C	UR	2997.49	3138.81	3107.45	3172.62	3135.24	3116.12	3050.95	3035.05	3132.33	3224.62	3297.4	3095.33	3191.66	2961.05	3184.03	3410.61
sp|O88322|NID2_MOUSE	Nid2	NID2_MOUSE Nidogen-2	1072	16	C	UR	736.931	694.193	671.562	603.051	703.159	705.889	931.123	723	647.269	762.078	690.783	510.411	572.915	637.014	593.557	643.532
sp|P10493|NID1_MOUSE	Nid1	NID1_MOUSE Nidogen-1	1072	17	C	UR	1085.12	1046.62	976.748	1062.95	1073.63	958.3	1154.9	1032.62	958.293	1231.87	1168.12	985.387	918.879	1054.08	1067.71	1029.32
sp|P57722|PCBP3_MOUSE	Pcbp3	PCBP3_MOUSE Poly(rC)-binding protein 3	1073	17	C	UR	1323.72	1410.47	1469.76	1313.16	1312.03	1286.24	1246.9	1352.14	1438.27	1317.27	1335.18	1465.69	1319.5	1519.43	1484.91	1529.33
sp|P60335|PCBP1_MOUSE	Pcbp1	PCBP1_MOUSE Poly(rC)-binding protein 1	1073	16	C	UR	1599.07	1899.39	1684.97	1620.35	1737.34	1725.24	1622.8	1583.2	1535.72	1697.41	1773.43	1747.08	1730.21	1977.03	1673.34	1691.08
sp|Q61990|PCBP2_MOUSE	Pcbp2	PCBP2_MOUSE Poly(rC)-binding protein 2	1073	10	C	UR	1184.41	1223.53	1312.13	1303.92	1216.39	1199.03	1012.2	1268.84	1250.66	1347.98	1286.18	1427.44	1039.3	1456.09	1373.37	1460.26
sp|Q9JM51|PTGES_MOUSE	Ptges	PTGES_MOUSE Prostaglandin E synthase	1074	2	C	UR	18.6361	17.875	23.7032	11.73	14.83	26.2306	24.7792	21.3875	21.8029	18.3524	20.1099	27.589	22.7544	24.6816	21.259	22.0064
sp|Q8C761|WDR60_MOUSE	Wdr60	WDR60_MOUSE WD repeat-containing protein 60	1075	1	C	UR	24.5178	19.8339	31.5623	24.7322	24.1874	22.3517	26.6019	19.9321	24.8024	22.4099	26.294	19.4598	22.7188	29.7047	20.4642	24.7049
sp|Q8K1S1|LGI4_MOUSE	Lgi4	LGI4_MOUSE Leucine-rich repeat LGI family member 4	1076	2	C	UR	22.0928	17.9545	13.1915	11.2663	29.5436	15.9874	22.927	15.9749	18.4706	26.0367	16.3257	23.5726	15.9476	21.3116	21.0446	28.1705
sp|Q6PAL7|AHDC1_MOUSE	Ahdc1	AHDC1_MOUSE AT-hook DNA-binding motif-containing protein 1	1077	6	C	UR	350.346	349.756	347.51	340.346	334.802	293.391	258.327	338.423	344.229	358.125	294.506	375.51	345.25	396.91	357.34	358.301
sp|P08046|EGR1_MOUSE	Egr1	EGR1_MOUSE Early growth response protein 1	1078	1	C	UR	75.2441	77.0674	58.404	46.523	43.0581	63.9895	70.7104	83.2225	80.1698	75.6305	43.9241	60.3691	54.2975	87.6279	75.666	75.277
sp|Q8VEH5|EPMIP_MOUSE	Epm2aip1	EPMIP_MOUSE EPM2A-interacting protein 1	1079	14	C	UR	1273.38	1280.49	1292.32	1270.52	1348.86	1352.94	1014.91	1338.16	1341.54	1220.03	1227.41	1533.42	1031.89	1446.29	1304.69	1396.99
sp|Q8QZS1|HIBCH_MOUSE	Hibch	HIBCH_MOUSE 3-hydroxyisobutyryl-CoA hydrolase, mitochondrial	1080	15	C	UR	1715	1886.36	1840.4	1794.65	1833.03	1695.85	1910.36	1620.85	1729.28	1717.25	1903.71	1849.62	1638.28	1934.24	1779.61	1758.94
sp|Q80TV8-2|CLAP1_MOUSE	Clasp1	CLAP1_MOUSE Isoform 2 of CLIP-associating protein 1	1081	31	C	UR	2531.72	2558.36	2674.43	2582.89	2569.69	2665.59	2139.91	2479.49	2557.67	2447.15	2401.38	2249.91	2585.04	2181.39	2475.01	2721.28
tr|E9QKH0|E9QKH0_MOUSE	Clasp1	E9QKH0_MOUSE CLIP-associating protein 1	1081	2	C	UR	80.6246	103.478	102.372	84.1082	82.604	98.8565	79.0051	79.9224	87.9144	78.7039	73.7117	75.7636	81.6226	87.3195	80.7539	77.941
sp|Q8BRT1|CLAP2_MOUSE	Clasp2	CLAP2_MOUSE CLIP-associating protein 2	1081	40	C	UR	3954.41	4308.33	3969.27	4076.59	4025.88	3878.22	3855.6	3908.08	4131.38	3823.64	3747.43	3631.96	3819.76	3895.36	3851.13	3812.92
sp|Q8BRT1-5|CLAP2_MOUSE	Clasp2	CLAP2_MOUSE Isoform 2 of CLIP-associating protein 2	1081	1	C	UR	7.42173	6.9419	13.0884	11.2652	10.2138	10.3253	12.7733	9.76934	7.24915	9.90598	11.0157	9.18244	9.0242	9.57697	9.43627	11.6969
sp|Q58A65-2|JIP4_MOUSE	Spag9	JIP4_MOUSE Isoform 2 of C-Jun-amino-terminal kinase-interacting protein 4	1082	36	C	UR	3089.11	3115.84	3248.01	3125.38	2922.94	3061.52	3110.31	3128.85	3145.68	3065.54	2377.04	2613.39	3501.24	2654.74	2816.44	2984.46
sp|Q9ESN9|JIP3_MOUSE	Mapk8ip3	JIP3_MOUSE C-Jun-amino-terminal kinase-interacting protein 3	1082	18	C	UR	1380.34	1296.06	1491.47	1356.59	1284.76	1336.91	1262.34	1320.15	1333.25	1238.45	1147.4	1046.37	1298.88	1106.23	1209.37	1202.84
sp|Q9QZS8|SH2D3_MOUSE	Sh2d3c	SH2D3_MOUSE SH2 domain-containing protein 3C	1082	3	C	UR	125.779	147.248	131.549	138.415	129.554	138.481	130.941	120.165	122.663	135.927	136.278	142.499	141.225	166.45	153.325	143.889
sp|Q8BJ71|NUP93_MOUSE	Nup93	NUP93_MOUSE Nuclear pore complex protein Nup93	1083	28	C	UR	2288.83	2273.21	2310.03	2273.97	2309.24	2141.61	1775.77	2387.7	2342.37	2353.14	2193.13	2520.08	2430.57	2379.49	2367.06	2542.22
sp|Q7TSV4|PGM2_MOUSE	Pgm2	PGM2_MOUSE Phosphoglucomutase-2	1084	19	C	UR	1637.17	1640.99	1629.05	1536.43	1613.94	1660.69	1485.56	1609.8	1673.73	1728.08	1584.04	1777.6	2240.86	1672.66	1509.64	1612.4
sp|Q8CAA7|PGM2L_MOUSE	Pgm2l1	PGM2L_MOUSE Glucose 1,6-bisphosphate synthase	1084	36	C	UR	5473.66	5281.99	5690.51	5264.12	5602.27	5828.94	4817.92	5812.77	5102.1	5286.01	4972.17	5217.46	4274.12	5068.79	5138.68	5197.35
sp|Q9CRY7|GDPD1_MOUSE	Gdpd1	GDPD1_MOUSE Glycerophosphodiester phosphodiesterase domain-containing protein 1	1085	14	C	UR	1765.23	1876.4	1655.08	1694.78	1834.12	1650.57	1716.07	1656.77	1506.03	1788.21	1794.75	1640.27	1514.36	1747.89	1740.29	1775.84
sp|Q9Z0G0|GIPC1_MOUSE	Gipc1	GIPC1_MOUSE PDZ domain-containing protein GIPC1	1086	8	C	UR	691.569	661.303	657.641	739.76	646.418	681.283	789.753	659.083	670.411	636.074	792.522	732.714	599.738	794.835	780.746	731.433
sp|Q8R1I1|QCR9_MOUSE	Uqcr10	QCR9_MOUSE Cytochrome b-c1 complex subunit 9	1087	3	C	UR	336.865	333.07	286.101	243.323	320.982	333.825	362.752	263.822	252.181	309.307	333.594	259.292	266.893	275.312	257.551	270.121
sp|Q91V92|ACLY_MOUSE	Acly	ACLY_MOUSE ATP-citrate synthase	1088	53	C	UR	5325.81	5948.61	5872.6	5505.52	5468.47	5602.64	5468.54	5268.64	5268.93	5273.49	5178.3	4972.61	4847.9	5231.99	5265.3	5301.76
tr|Q3V117|Q3V117_MOUSE	Acly	Q3V117_MOUSE ATP-citrate synthase	1088	1	C	UR	40.8657	58.8123	41.3899	31.1012	37.6232	35.3589	78.2781	49.4475	39.0888	40.0821	45.5601	41.5729	42.1195	66.6825	47.5663	29.1752
sp|P49117|NR2C2_MOUSE	Nr2c2	NR2C2_MOUSE Nuclear receptor subfamily 2 group C member 2	1089	1	C	UR	110.049	117.754	96.7416	104.049	99.9442	92.7828	75.8721	102.46	109.747	120.012	101.024	131.975	125.446	120.286	103.239	108.464
sp|Q505F1|NR2C1_MOUSE	Nr2c1	NR2C1_MOUSE Nuclear receptor subfamily 2 group C member 1	1089	2	C	UR	24.7769	28.3894	27.7921	34.1664	40.2074	32.8621	17.7289	37.0403	37.4753	25.9537	25.4657	46.2702	385.362	19.2627	30.9701	43.124
sp|Q6NZB0|DNJC8_MOUSE	Dnajc8	DNJC8_MOUSE DnaJ homolog subfamily C member 8	1090	11	C	UR	1828.79	1763.75	1855.86	1776.57	1805.24	1806.45	1779.74	1852.28	1976.23	1867.45	1717.12	1953.25	1926.13	1986.48	1755.09	1942.22
sp|P32037|GTR3_MOUSE	Slc2a3	GTR3_MOUSE Solute carrier family 2, facilitated glucose transporter member 3	1091	18	C	UR	2185.77	2097.83	1879.83	2261.75	2317.04	2317.17	2634.13	2088.23	1896.98	2253.92	2366	2285.08	2184.15	2254.27	2180.37	2040.83
tr|D3Z7X0|D3Z7X0_MOUSE	Acad12	D3Z7X0_MOUSE MCG142036	1092	1	C	UR	59.488	50.2089	69.1349	53.2479	65.7648	52.1975	81.3949	71.923	85.806	68.8176	76.9975	61.6542	62.8397	57.8335	52.1322	65.7873
sp|Q8K370|ACD10_MOUSE	Acad10	ACD10_MOUSE Acyl-CoA dehydrogenase family member 10	1092	8	C	UR	401.208	336.377	380.859	294.944	365.484	343.133	385.203	356.194	464.808	318.159	366.748	375.162	254.965	292.901	376.31	384.013
sp|Q6EDY6|LR16A_MOUSE	Lrrc16a	LR16A_MOUSE Leucine-rich repeat-containing protein 16A	1093	10	C	UR	586.554	598.056	630.78	599.179	619.113	565.137	523.463	563.884	648.5	583.841	589.954	612.657	642.223	611.925	558.234	593.538
sp|Q9CQU5|ZWINT_MOUSE	Zwint	ZWINT_MOUSE ZW10 interactor	1094	10	C	UR	1145.25	1201.9	1293.34	1346.78	1207.64	1356.18	1321.4	1075.98	1228.58	1146.94	1137.05	1168.71	1268.47	1183.09	1284.25	1225.97
sp|Q9D0K0|TBCD7_MOUSE	Tbc1d7	TBCD7_MOUSE TBC1 domain family member 7	1096	3	C	UR	497.823	482.468	492.345	492.529	485.477	514.343	434.674	502.182	458.571	486.144	447.214	479.294	490.42	438.259	456.571	505.033
sp|O88703|HCN2_MOUSE	Hcn2	HCN2_MOUSE Potassium/sodium hyperpolarization-activated cyclic nucleotide-gated channel 2	1097	11	C	UR	666.474	672.844	584.375	746.971	670.38	650.955	781.59	587.033	527.051	733.4	721.337	593.271	754.766	544.7	619.028	550.966
sp|O88704|HCN1_MOUSE	Hcn1	HCN1_MOUSE Potassium/sodium hyperpolarization-activated cyclic nucleotide-gated channel 1	1097	9	C	UR	527.722	522.51	441.411	542.75	514.269	541.687	569.881	491.744	497.753	560.106	563.449	570.43	531.584	540.184	519.076	518.447
sp|O70507|HCN4_MOUSE	Hcn4	HCN4_MOUSE Potassium/sodium hyperpolarization-activated cyclic nucleotide-gated channel 4	1097	5	C	UR	445.872	495.897	376.517	468.959	442.71	406.778	642.62	398.089	362.249	487.124	526.645	357.649	421.092	394.549	457.417	374.62
tr|E9Q5K8|E9Q5K8_MOUSE	Itgam	E9Q5K8_MOUSE Integrin alpha-M	1099	5	C	UR	317.043	280.127	316.163	269.407	404.426	465.925	519.854	280.708	257.018	301.209	319.512	350.576	379.018	245.872	281.794	242.199
sp|Q8JZY4|MRRP3_MOUSE	Kiaa0391	MRRP3_MOUSE Mitochondrial ribonuclease P protein 3	1100	1	C	UR	61.4006	63.5156	73.1977	67.3886	61.4156	57.7187	59.0277	70.0416	61.6287	65.5895	59.2279	64.6039	71.8904	65.7961	64.1352	62.238
sp|Q11011|PSA_MOUSE	Npepps	PSA_MOUSE Puromycin-sensitive aminopeptidase	1101	36	C	UR	5100.28	5215.78	5340.94	5377.01	5201.43	5288.27	5904.49	5113.6	5101.97	5244.13	5519.14	5306.63	5134.21	5752.33	5522.12	5358.7
sp|Q3UIL6|PKHA7_MOUSE	Plekha7	PKHA7_MOUSE Pleckstrin homology domain-containing family A member 7	1102	7	C	UR	544.678	592.706	520.68	530.574	619.037	516.872	518.792	514.723	521.752	572.314	576.676	563.938	582.324	521.185	536.754	603.531
sp|P50580|PA2G4_MOUSE	Pa2g4	PA2G4_MOUSE Proliferation-associated protein 2G4	1103	22	C	UR	2025.25	1989.88	2112.41	2153.92	2062.38	2060.11	2045.67	2063.81	2062.63	2032.2	2044.05	2188.42	2203.91	2164.76	2124.79	2159.84
sp|Q8BHN3|GANAB_MOUSE	Ganab	GANAB_MOUSE Neutral alpha-glucosidase AB	1104	22	C	UR	2030.64	2153.08	2144.94	2074.35	2183.98	1892	2399.42	2068.47	1959.71	2045.97	2194.69	2165.34	1994.5	2225.67	2142.98	1918.39
tr|Q6PGJ3|Q6PGJ3_MOUSE	L1cam	Q6PGJ3_MOUSE L1 cell adhesion molecule	1105	33	C	UR	4335.97	4255.84	4292.17	4035.47	4426.47	5117.56	5215.04	4272.84	4294.47	4208.28	4274.2	4102.07	3731.22	4181.83	4105.14	4121.2
sp|O88712|CTBP1_MOUSE	Ctbp1	CTBP1_MOUSE C-terminal-binding protein 1	1106	14	C	UR	1176.26	1168.83	1186.32	1248.48	1180.45	1071.35	1214.47	1182.86	1156.77	1157.44	1160.65	1173.91	956.111	1379.26	1132.05	1101.19
sp|P56546|CTBP2_MOUSE	Ctbp2	CTBP2_MOUSE C-terminal-binding protein 2	1106	2	C	UR	79.1527	73.61	74.9194	81.2109	93.2993	69.3533	57.7668	78.0072	68.1501	74.1242	69.4148	94.9754	61.2162	88.0783	82.5184	79.2903
sp|Q99PP2|ZN318_MOUSE	Znf318	ZN318_MOUSE Zinc finger protein 318 (Fragment)	1107	3	C	UR	66.8529	47.99	69.1879	71.153	67.158	55.7808	56.5238	63.7229	77.9605	64.4849	57.6735	71.1207	58.8191	54.4567	73.6523	60.8331
sp|Q8K2B3|SDHA_MOUSE	Sdha	SDHA_MOUSE Succinate dehydrogenase [ubiquinone] flavoprotein subunit, mitochondrial	1108	31	C	UR	3127.02	3512.55	3157.02	3247.64	3307.71	3279.23	3855.6	3053.24	3236.43	3211.25	3678.39	3282.83	3009.95	3807.16	3250.65	3183.86
sp|Q7TPM6|FSD1_MOUSE	Fsd1	FSD1_MOUSE Fibronectin type III and SPRY domain-containing protein 1	1109	16	C	UR	1361.41	1455.88	1572.87	1442.18	1403.6	1502.02	1228.94	1403.25	1439.8	1411.27	1351.93	1335.19	1561.86	1286.82	1315.46	1430.57
sp|O54836|ZMAT3_MOUSE	Zmat3	ZMAT3_MOUSE Zinc finger matrin-type protein 3	1110	1	C	UR	70.8504	83.619	76.08	80.9527	70.4964	77.9322	94.4945	75.0866	67.6387	62.7236	86.513	81.8437	71.4232	85.9344	93.3744	80.378
sp|Q8K3H0|DP13A_MOUSE	Appl1	DP13A_MOUSE DCC-interacting protein 13-alpha	1111	26	C	UR	2335.15	2334.26	2340.88	2221.3	2233.17	2214.87	2014.09	2318.49	2337.49	2284.94	2212.06	2355.63	2234.76	2533.73	2291.03	2480.65
sp|A2A432|CUL4B_MOUSE	Cul4b	CUL4B_MOUSE Cullin-4B	1112	25	C	UR	2514.1	2523.57	2613.62	2628.14	2692.56	2542.71	2082.33	2503.37	2562.9	2447.67	2366.59	2467.77	2614.7	2496.59	2377.86	2558.66
sp|Q3TCH7|CUL4A_MOUSE	Cul4a	CUL4A_MOUSE Cullin-4A	1112	10	C	UR	728.586	777.501	821.466	764.701	753.251	812.111	630.292	715.483	764.585	768.612	722.678	789.859	816.313	829.981	714.377	780.685
sp|P21956|MFGM_MOUSE	Mfge8	MFGM_MOUSE Lactadherin	1113	6	C	UR	411.796	406.775	407.278	403.055	466.527	522.971	610.685	450.83	383.401	490.434	539.393	438.038	400.598	479.638	489.235	381.342
sp|P84104|SRSF3_MOUSE	Srsf3	SRSF3_MOUSE Serine/arginine-rich splicing factor 3	1114	12	C	UR	633.037	626.645	602.188	625.045	629.229	587.104	582.707	639.132	685.408	648.442	618.046	648.368	728.195	661.795	656.164	658.552
sp|Q8BL97|SRSF7_MOUSE	Srsf7	SRSF7_MOUSE Serine/arginine-rich splicing factor 7	1114	4	C	UR	430.972	430.929	440.2	450.477	472.964	382.855	492.541	428.448	439.554	458.582	483.106	445.654	443.989	458.011	488.924	458.295
sp|Q5SUR0|PUR4_MOUSE	Pfas	PUR4_MOUSE Phosphoribosylformylglycinamidine synthase	1115	23	C	UR	2117.54	2181.44	2134.8	2195.77	2176.11	1676.71	1818.31	2045.03	2082.25	2187.24	2065.33	2415.01	1933.2	2327.26	2027.31	2118.75
sp|Q9Z0R9|FADS2_MOUSE	Fads2	FADS2_MOUSE Fatty acid desaturase 2	1116	7	C	UR	857.307	908.905	821.951	768.228	959.884	954.88	1059.17	843.877	777.552	895.945	905.001	793.666	1040.95	676.135	859.727	920.184
sp|P11983|TCPA_MOUSE	Tcp1	TCPA_MOUSE T-complex protein 1 subunit alpha	1117	25	C	UR	4871.33	4976.51	4975.64	4882.23	4947.83	4982.54	4757.76	4753.37	4647.27	4606.78	4541.92	4377.95	3705.64	4609.88	4526.13	4609.47
sp|P0C673|IGS11_MOUSE	Igsf11	IGS11_MOUSE Immunoglobulin superfamily member 11	1118	3	C	UR	120.26	112.192	118.406	120.216	113.274	128.371	184.238	100.552	102.238	123.831	135.466	99.2353	40.5691	106.935	115.607	115.569
tr|E9Q6J5|E9Q6J5_MOUSE	Bod1l	E9Q6J5_MOUSE Protein Bod1l	1120	10	C	UR	383.08	395.666	382.911	420.689	379.026	358.823	378.691	381.824	407.813	412.871	378.46	444.079	382.575	426.136	414.817	411.645
sp|Q5SQY2|BOD1_MOUSE	Bod1	BOD1_MOUSE Biorientation of chromosomes in cell division protein 1	1120	2	C	UR	176.886	182.795	198.07	200.099	177.331	180.015	197.159	163.593	198.288	184.224	195.067	177.73	177.823	179.406	189.395	180.675
sp|O35409|FOLH1_MOUSE	Folh1	FOLH1_MOUSE Glutamate carboxypeptidase 2	1121	17	C	UR	1205.07	1554.38	1171.19	1371.42	1470.55	1329.34	1313.62	1224.12	1326.76	1513.43	1653.26	1224.96	1336.02	1052.67	1361.23	1510.79
sp|Q9D273|MMAB_MOUSE	Mmab	MMAB_MOUSE Cob(I)yrinic acid a,c-diamide adenosyltransferase, mitochondrial	1122	12	C	UR	791.156	810.902	800.012	828.265	796.765	853.926	754.487	828.95	862.361	804.082	912.029	864.44	750.357	810.273	860.877	928.818
sp|Q3UVK0|ERMP1_MOUSE	Ermp1	ERMP1_MOUSE Endoplasmic reticulum metallopeptidase 1	1123	6	C	UR	1041.77	1200.41	984.269	1002.2	1050.42	957.679	1118.22	1043.32	889.573	1199.23	1174.93	987.915	1246.75	934.771	1054.18	1093.48
sp|Q9WU00|NRF1_MOUSE	Nrf1	NRF1_MOUSE Nuclear respiratory factor 1	1124	3	C	UR	61.6802	54.5528	59.6923	50.338	62.3883	43.6754	48.4212	51.7032	52.9571	55.6731	61.3541	61.8075	57.1549	67.3146	56.164	59.8467
sp|Q9CZ30|OLA1_MOUSE	Ola1	OLA1_MOUSE Obg-like ATPase 1	1124	28	C	UR	5222.86	5059.36	5637.69	5337.94	5223.89	5388.16	4705.78	5090.07	5109.96	5084.21	4633.28	4629.16	5131.99	4878.49	4984.13	4789.31
sp|Q9JKK1|STX6_MOUSE	Stx6	STX6_MOUSE Syntaxin-6	1125	6	C	UR	96.5992	98.3417	91.6855	100.624	76.869	103.779	97.3641	85.1505	91.9655	100.243	101.423	97.4302	110.372	92.0222	98.4695	95.1241
sp|Q8BWM0|PGES2_MOUSE	Ptges2	PGES2_MOUSE Prostaglandin E synthase 2	1126	14	C	UR	1313.38	1688.24	1446.79	1364.07	1499.49	1666.71	1582.56	1251.93	1331.7	1452.71	1481.63	1414.51	1354.05	1496.56	1309.19	1493.95
sp|Q61210|ARHG1_MOUSE	Arhgef1	ARHG1_MOUSE Rho guanine nucleotide exchange factor 1	1127	11	C	UR	552.175	586.925	560.929	552.339	565.372	571.573	537.238	546.571	568.124	548.462	572.628	525.842	704.74	563.119	537.831	567.945
tr|Q3U3D8|Q3U3D8_MOUSE	3110043O21Rik	Q3U3D8_MOUSE MCG141727, isoform CRA_a	1128	7	C	UR	371.118	382.574	387.994	394.866	402.599	361.344	332.344	375.275	369.458	377.456	381.85	381.227	320.058	363.767	374.961	395.709
sp|Q99J36|THUM1_MOUSE	Thumpd1	THUM1_MOUSE THUMP domain-containing protein 1	1129	14	C	UR	2158.47	2049.29	2250.49	2104.58	2157.71	1955.9	2004.48	2215.61	2237.89	2205.69	2003.27	2243.47	2044.79	2172.35	2207.18	2257.16
sp|Q8BZN6|DOC10_MOUSE	Dock10	DOC10_MOUSE Dedicator of cytokinesis protein 10	1130	14	C	UR	824.503	870.006	868.931	805.241	853.956	993.943	882.391	883.433	825.948	785.646	734.546	599.133	806.29	595.754	809.72	745.461
sp|Q7TT45|RRAGD_MOUSE	Rragd	RRAGD_MOUSE Ras-related GTP-binding protein D	1131	8	C	UR	1110	1029.54	1226.68	1073.11	1198.25	1265.09	1046.43	1172.06	1072.75	1078.83	1109.75	1145.64	842.498	1085.79	1055.55	1129.33
sp|Q99K70|RRAGC_MOUSE	Rragc	RRAGC_MOUSE Ras-related GTP-binding protein C	1131	6	C	UR	690.051	811.167	816.264	731.528	803.646	801.39	838.212	742.731	631.69	671.242	743.792	719.388	696.143	786.455	682.678	690.459
sp|Q61220|NELL2_MOUSE	Nell2	NELL2_MOUSE Protein kinase C-binding protein NELL2	1132	5	C	UR	334.682	317.126	325.297	313.576	318.871	353.861	369.882	324.814	302.864	301.739	347.815	317.129	288.03	317.618	312.378	301.208
sp|B1AUH1|PTPRU_MOUSE	Ptpru	PTPRU_MOUSE Receptor-type tyrosine-protein phosphatase U	1133	1	C	UR	61.8573	50.9158	53.9626	66.1125	60.6639	60.5484	47.4983	60.8974	49.7585	60.1784	64.2609	70.2593	44.5916	58.0124	59.308	50.7492
sp|Q9D1R9|RL34_MOUSE	Rpl34	RL34_MOUSE 60S ribosomal protein L34	1134	7	C	UR	1308.29	1198.04	1235.12	1337.63	1271.18	1361.09	1376.76	1333.6	1261.08	1282.18	1238.89	1399.35	1462.24	1309.18	1349.15	1401.35
sp|Q8C3I8|F203A_MOUSE	Fam203a	F203A_MOUSE Protein FAM203A	1135	2	C	UR	171.807	173.327	195.39	173.484	189.53	163.478	151.583	174.844	165.263	165.047	179.533	180.773	183.559	175.589	182.649	179.255
sp|Q9D2I5|ARMC9_MOUSE	Armc9	ARMC9_MOUSE LisH domain-containing protein ARMC9	1136	1	C	UR	17.8612	23.806	23.6089	19.6689	13.9688	14.8543	19.9674	19.1676	21.4606	20.2475	20.32	18.7001	23.0219	17.9451	21.9738	24.2928
sp|Q61214|DYR1A_MOUSE	Dyrk1a	DYR1A_MOUSE Dual specificity tyrosine-phosphorylation-regulated kinase 1A	1137	9	C	UR	1525.59	1481.16	1583.02	1538.28	1533.7	1549.6	1262.6	1505.96	1524.06	1490.47	1435.2	1515.22	1534.43	1342.43	1477.25	1606.79
sp|Q9Z188|DYR1B_MOUSE	Dyrk1b	DYR1B_MOUSE Dual specificity tyrosine-phosphorylation-regulated kinase 1B	1137	1	C	UR	5.06991	8.18967	9.74724	7.33231	6.58574	7.54558	9.97964	6.06741	9.51754	8.25663	8.09726	8.71142	7.00583	7.65253	9.98822	10.3409
sp|Q61464-4|ZN638_MOUSE	Znf638	ZN638_MOUSE Isoform 4 of Zinc finger protein 638	1138	18	C	UR	851.705	849.248	894.763	862.024	839.025	863.716	810.104	894.459	901.304	819.676	883.735	911.047	814.756	917.427	901.906	922.983
sp|Q9EQ06|DHB11_MOUSE	Hsd17b11	DHB11_MOUSE Estradiol 17-beta-dehydrogenase 11	1139	13	C	UR	2313.33	2438.71	2290.93	2079.55	2656.15	2663.58	2513.16	2209.99	2255.27	2552.5	2655.17	2174.09	1318.82	1921.49	2465.14	2444.83
sp|Q8VD63|TSYL4_MOUSE	Tspyl4	TSYL4_MOUSE Testis-specific Y-encoded-like protein 4	1140	6	C	UR	321.676	328.498	319.751	349.103	269.293	272.196	263.444	295.542	311.083	293.174	231.186	246.015	311.304	280.23	228.86	273.335
sp|P19157|GSTP1_MOUSE	Gstp1	GSTP1_MOUSE Glutathione S-transferase P 1	1141	16	C	UR	1685.52	1934.93	1594.99	1615.07	1945.38	2026.71	2209.48	1711.3	1747.16	1605.61	1851.21	1583.36	1493.12	1628.3	1696.56	1833.55
sp|Q8CHT3|INT5_MOUSE	Ints5	INT5_MOUSE Integrator complex subunit 5	1142	1	C	UR	36.9756	37.7657	37.1716	26.7683	31.3308	27.7908	28.1653	33.9876	32.1532	39.1357	31.1648	34.6393	22.6328	40.0095	30.9216	28.0692
sp|Q8K2L8|TPC12_MOUSE	Trappc12	TPC12_MOUSE Trafficking protein particle complex subunit 12	1143	16	C	UR	1063.23	1175.83	1276.56	1221.83	1070.07	1049.69	1013.75	1027.55	1051.19	1031.22	1117.91	1172.68	1131.43	1051.93	1030.46	1096.8
sp|Q9R0N0|GALK1_MOUSE	Galk1	GALK1_MOUSE Galactokinase	1144	4	C	UR	183.378	200.044	207.741	193.282	187.91	170.498	179.525	210.003	193.508	195.287	173.938	197.454	174.078	201.23	182.026	182.227
sp|Q8R1X6|SPG20_MOUSE	Spg20	SPG20_MOUSE Spartin	1145	14	C	UR	1203.28	1360.2	1284.88	1351.8	1317.27	1203.32	1175.47	1170.85	1332.01	1209.96	1258.78	1045.25	1422.94	1085.2	1193.14	1162.66
sp|P27659|RL3_MOUSE	Rpl3	RL3_MOUSE 60S ribosomal protein L3	1146	18	C	UR	1892.75	1889.11	1898.7	1934.79	2090.38	2041.54	2086.7	1883.85	1876.88	1875.82	1803.46	1887.17	2262.26	1907.43	1918.18	1956.73
sp|Q9Z2D8|MBD3_MOUSE	Mbd3	MBD3_MOUSE Methyl-CpG-binding domain protein 3	1147	3	C	UR	155.744	166.396	152.917	167.661	166.714	152.495	154.614	166.546	153.463	164.103	147.439	158.993	155.726	166.789	169.729	162.548
sp|Q9QYK9|KCC1B_MOUSE	Pnck	KCC1B_MOUSE Calcium/calmodulin-dependent protein kinase type 1B	1148	11	C	UR	956.331	1044.66	909.095	1182.35	1097.17	1133.47	702.711	1057.79	1057.95	969.884	1087.55	1182.77	825.254	1090.08	1057.14	1220.82
sp|Q5SV85|SYNRG_MOUSE	Synrg	SYNRG_MOUSE Synergin gamma	1149	19	C	UR	1210.68	1182.43	1152.14	1153.95	1189.99	1263.14	1260.37	1104.97	1201.48	1094.58	1130.35	1062.3	1151.73	1150.52	1188.67	1134.92
sp|G3X9K3|BIG1_MOUSE	Arfgef1	BIG1_MOUSE Brefeldin A-inhibited guanine nucleotide-exchange protein 1	1150	25	C	UR	2188.75	2239.74	2288.9	2191.02	2298.87	2288.46	1796.91	2249.37	2262.11	2100.89	2115.56	2130.19	2356.37	2133.12	2074.39	2324.73
sp|A2A5R2|BIG2_MOUSE	Arfgef2	BIG2_MOUSE Brefeldin A-inhibited guanine nucleotide-exchange protein 2	1150	26	C	UR	2080.81	2282.01	2187.2	2164.73	2265.93	2279.94	1854.12	2248.22	2198.36	2204.65	2108.13	2234.86	2089.71	2164.83	2142.22	2319.05
sp|O08967|CYH3_MOUSE	Cyth3	CYH3_MOUSE Cytohesin-3	1150	9	C	UR	394.343	356.956	374.092	396.166	350.142	337.862	301.507	358.439	369.117	401.784	356.721	368.862	340.484	381.35	373.882	355.231
sp|Q9QX11|CYH1_MOUSE	Cyth1	CYH1_MOUSE Cytohesin-1	1150	3	C	UR	165.687	162.985	149.141	172.24	168.271	152.818	131.783	171.411	166.043	167.995	192.665	208.009	158.921	211.12	186.233	175.469
sp|P63034|CYH2_MOUSE	Cyth2	CYH2_MOUSE Cytohesin-2	1150	9	C	UR	701.839	638.487	700.656	669.537	655.062	662.107	612.088	738.221	688.156	676.167	668.719	751.334	614.188	757.264	676.452	743.692
sp|O54865|GCYB1_MOUSE	Gucy1b3	GCYB1_MOUSE Guanylate cyclase soluble subunit beta-1	1151	24	C	UR	2430.07	2445.83	2483.12	2294.54	2284.27	2312.86	2179.57	2484.14	2333.71	2311.54	2446.45	2641.25	1652.16	2731.19	2619.39	2674.19
sp|Q9JLV5|CUL3_MOUSE	Cul3	CUL3_MOUSE Cullin-3	1152	36	C	UR	4339.6	4398.84	4528	4471.14	4250.86	4224.63	3763.08	4336.17	4242.12	4167.66	3949.56	4212.74	4080.31	4304.86	4091.64	4188.83
sp|O89112|LANC1_MOUSE	Lancl1	LANC1_MOUSE LanC-like protein 1	1153	5	C	UR	368.283	382.045	407.947	400.823	421.173	397.218	456.268	391.853	404.934	392.5	437.055	405.815	322.476	415.629	435.163	431.192
sp|Q9CQ69|QCR8_MOUSE	Uqcrq	QCR8_MOUSE Cytochrome b-c1 complex subunit 8	1154	12	C	UR	779.157	812.579	662.601	573.117	691.438	711.938	808.891	605.723	591.108	717.822	645.509	614.596	656.963	700.935	602.466	590.439
sp|Q8BKX1|BAIP2_MOUSE	Baiap2	BAIP2_MOUSE Brain-specific angiogenesis inhibitor 1-associated protein 2	1155	36	C	UR	3072.76	2837.8	3088.02	2992.3	2909.85	3328.37	3240.39	3255.92	3201.99	2949.06	3019.27	3042.04	2675.99	3368.43	3171.96	3053.16
sp|Q8C165|P20D1_MOUSE	Pm20d1	P20D1_MOUSE Probable carboxypeptidase PM20D1	1156	2	C	UR	123.267	98.4072	108.483	116.582	127.42	90.4718	166.038	99.2263	94.3058	111.926	173.629	99.2877	159.869	183.428	166.975	148.459
sp|Q61165|SL9A1_MOUSE	Slc9a1	SL9A1_MOUSE Sodium/hydrogen exchanger 1	1157	9	C	UR	806.75	911.128	677.259	833.242	844.567	822.147	955.263	738.608	669.936	866.951	861.762	722.801	675.942	621.65	728.777	716.546
sp|Q8VHL1|SETD7_MOUSE	Setd7	SETD7_MOUSE Histone-lysine N-methyltransferase SETD7	1158	13	C	UR	1748.29	1652.63	1748	1684.63	1580.64	1223.15	1642.32	1467.87	1414.03	1531.46	1276.99	1503.06	1289.74	1638.49	1527.99	1540.33
tr|D3YZ21|D3YZ21_MOUSE	D430041D05Rik	D3YZ21_MOUSE Protein D430041D05Rik	1159	16	C	UR	1157.37	1013.49	1007.08	1181.62	1049.6	1138.22	1185.63	1222.84	1090.25	1212.97	1139.81	1406.96	985.44	1361.26	1153.03	1144.92
sp|Q9Z277|BAZ1B_MOUSE	Baz1b	BAZ1B_MOUSE Tyrosine-protein kinase BAZ1B	1160	12	C	UR	375.468	323.685	352.267	408.354	389.236	324.464	315.55	355.442	332.622	387.493	387.98	407.659	391.911	413.021	372.349	401.357
sp|P20108|PRDX3_MOUSE	Prdx3	PRDX3_MOUSE Thioredoxin-dependent peroxide reductase, mitochondrial	1161	11	C	UR	968.112	1000.85	1066.74	1043.41	955.152	919.505	1146.4	857.146	962.831	981.13	1140.47	933.863	718.714	1035.04	1071.59	983.837
sp|Q8CC86|PNCB_MOUSE	Naprt1	PNCB_MOUSE Nicotinate phosphoribosyltransferase	1162	6	C	UR	443.221	453.982	418.343	408.069	548.469	535.482	583.843	491.374	438.241	468.285	507.663	551.791	459.122	443.128	440.382	462.805
sp|O88852|TSYL1_MOUSE	Tspyl1	TSYL1_MOUSE Testis-specific Y-encoded-like protein 1	1163	1	C	UR	59.4993	64.0389	66.3584	56.8359	61.1371	59.7781	62.3163	61.2986	59.3325	73.9676	59.3681	58.7252	61.4047	72.495	71.1671	79.0754
sp|P17047|LAMP2_MOUSE	Lamp2	LAMP2_MOUSE Lysosome-associated membrane glycoprotein 2	1164	5	C	UR	384.642	428.736	347.924	373.121	506.926	456.211	702.37	350.714	330.865	424.303	459.024	384.597	285.818	338.847	362.013	287.145
tr|D3Z494|D3Z494_MOUSE	Akr1b10	D3Z494_MOUSE MCG142264, isoform CRA_a	1165	16	C	UR	1067.34	1165.54	1188.18	1110.28	1189.05	1104.6	1049.79	985.044	1030.17	1113.99	1111.28	1114.55	1213.35	1174.4	1044.55	1131.67
sp|Q8K010|OPLA_MOUSE	Oplah	OPLA_MOUSE 5-oxoprolinase	1166	28	C	UR	2358.42	2469.48	2369.29	2303.97	2686.66	2327.39	2409.89	2480.29	2325.41	2684.96	2593.86	2689.17	2350.57	2668.53	2530.97	2562.77
sp|Q9CW03|SMC3_MOUSE	Smc3	SMC3_MOUSE Structural maintenance of chromosomes protein 3	1166	23	C	UR	1550.81	1540.4	1505.67	1463.59	1535.31	1229.93	1094.85	1505.18	1615.98	1605.77	1463.15	1760.84	1593.25	1649.21	1550.37	1682.5
sp|Q8CHC4|SYNJ1_MOUSE	Synj1	SYNJ1_MOUSE Synaptojanin-1	1167	47	C	UR	7252.33	7061.9	7409.16	7266.4	7002.72	7580.07	6516.96	7385.01	7437.07	6877.03	6777.49	6649.16	6625.45	6862.5	6946.86	6913.47
tr|E9Q7S0|E9Q7S0_MOUSE	Synj1	E9Q7S0_MOUSE Synaptojanin-1	1167	4	C	UR	74.6907	73.3186	75.3703	84.7529	66.756	79.3542	71.5247	67.3772	75.3319	71.3571	65.2146	85.9759	61.3003	81.9857	69.378	65.2171
sp|Q9NZT1|CALL5_HUMAN_contaminant	CALML5	CALL5_HUMAN_contaminant Calmodulin-like protein 5	1168	1	C	UR	9.77038	20.2846	15.8059	11.9912	15.9568	10.3779	11.8891	26.3294	11.2484	15.1092	24.1855	42.0664	2520.34	14.8196	0	13.8933
sp|Q6A152|CP4X1_MOUSE	Cyp4x1	CP4X1_MOUSE Cytochrome P450 4X1	1169	4	C	UR	332.68	322.643	341.868	329.645	321.168	331.679	277.506	338.7	308.637	321.856	339.837	368.597	265.109	383.294	336.145	384.096
sp|Q3UHD2|GFOD1_MOUSE	Gfod1	GFOD1_MOUSE Glucose-fructose oxidoreductase domain-containing protein 1	1170	8	C	UR	602.084	616.636	582.06	571.324	596.61	510.083	530.645	597.995	575.407	598.385	582.912	708.784	613.959	698.471	621.449	613.108
sp|Q922Y1|UBXN1_MOUSE	Ubxn1	UBXN1_MOUSE UBX domain-containing protein 1	1171	12	C	UR	1159.16	1127.96	1176.13	1149.65	1241.95	1242.87	1237.76	1187.99	1252.93	1219.7	1101.12	1161.6	1166.96	1103.94	1193.38	1310.93
sp|P70280|VAMP7_MOUSE	Vamp7	VAMP7_MOUSE Vesicle-associated membrane protein 7	1173	5	C	UR	441.312	416.111	386.263	478.571	462.87	435.665	460.121	379.092	380.857	403.743	559.508	428.951	666.048	407.282	485.996	480.607
sp|Q0KL01|UBX2B_MOUSE	Ubxn2b	UBX2B_MOUSE UBX domain-containing protein 2B	1174	9	C	UR	488.858	460.031	563.353	534.973	467.722	538.606	607.594	497.419	512.684	477.56	482.102	436.033	460.289	529.689	524.671	447.306
tr|E9Q7T7|E9Q7T7_MOUSE	Chadl	E9Q7T7_MOUSE Protein Chadl	1175	2	C	UR	80.8016	79.2787	85.9193	84.0331	80.5777	79.1946	84.1693	78.6348	80.8026	88.5767	77.9776	74.9058	80.2693	56.6421	70.3312	77.5212
sp|P70362|UFD1_MOUSE	Ufd1l	UFD1_MOUSE Ubiquitin fusion degradation protein 1 homolog	1176	16	C	UR	1898.88	1888.49	1943.88	1902.44	1861.9	1922.38	2138.08	2023.13	2009.24	1965.17	1970.73	1916.93	1952	2039.18	1958.26	1949.87
sp|Q9R0P3|ESTD_MOUSE	Esd	ESTD_MOUSE S-formylglutathione hydrolase	1177	17	C	UR	2335.4	2408.45	2640.73	1461.71	2626.42	2776.61	2289.78	2450.64	2475.7	2341.42	1828.85	1748.46	2095.86	1483.74	2313.8	2055.41
sp|Q8C5W0|CLMN_MOUSE	Clmn	CLMN_MOUSE Calmin	1178	21	C	UR	2282.39	2274.83	2140.46	2245.65	2462.45	1907.43	1824.58	2179.84	2156.71	2411.17	2218.74	2257.95	2377.05	2022.08	2206.34	2512.12
sp|E9Q8I9|FRY_MOUSE	Fry	FRY_MOUSE Protein furry homolog	1179	23	C	UR	1178.99	1280.61	1248.09	1171.93	1260.07	1273.71	1055.13	1296.29	1190.56	1253.28	1170.63	1201.64	1115.56	1241.76	1256.83	1323.08
tr|F8VQ05|F8VQ05_MOUSE	Fryl	F8VQ05_MOUSE Protein Fryl	1179	11	C	UR	1120.5	1213.76	1199.58	974.147	1116.21	1146.99	1003.41	1113.15	1090.57	1095.97	930.952	892.192	1067.07	905.619	1015.53	1076.33
sp|Q2PFD7|PSD3_MOUSE	Psd3	PSD3_MOUSE PH and SEC7 domain-containing protein 3	1180	35	C	UR	4007.03	3547.99	3804.12	3799.92	4136.64	4186.38	4140.91	4227.31	3954.78	4094.05	3895.58	4458.18	3800.62	4369.62	3976.17	4096.89
tr|E9PUC5|E9PUC5_MOUSE	Psd3	E9PUC5_MOUSE PH and SEC7 domain-containing protein 3	1180	3	C	UR	69.8921	66.8164	70.9565	70.4747	56.3473	71.5868	75.6142	73.1535	71.0209	62.8097	67.5039	94.4753	61.9346	87.922	73.8601	59.5993
sp|Q9QZ06|TOLIP_MOUSE	Tollip	TOLIP_MOUSE Toll-interacting protein	1181	19	C	UR	1661.61	1757.97	1628.18	1557.42	1674.24	1654.02	2016.6	1618.2	1569.46	1614.44	1712.59	1461.69	1265.79	1598.8	1588.96	1625.74
sp|Q923Z0|GPC5B_MOUSE	Gprc5b	GPC5B_MOUSE G-protein coupled receptor family C group 5 member B	1182	7	C	UR	323.526	360.917	302.407	291.403	337.39	310.304	428.367	298.825	309.589	339.441	377.966	283.686	303.147	283.955	298.254	315.908
sp|Q9JLR1|S61A2_MOUSE	Sec61a2	S61A2_MOUSE Protein transport protein Sec61 subunit alpha isoform 2	1183	3	C	UR	252.598	251.926	223.608	235.371	217.973	243.323	287.403	223.522	196.759	257.943	250.632	231.1	210.28	230.967	258.728	247.455
sp|P61620|S61A1_MOUSE	Sec61a1	S61A1_MOUSE Protein transport protein Sec61 subunit alpha isoform 1	1183	8	C	UR	828.756	754.84	722.293	755.809	732.769	727.885	776.655	811.802	641.917	877.887	804.484	853.988	774.933	836.098	782.565	686.788
sp|Q91VN1|ZNF24_MOUSE	Znf24	ZNF24_MOUSE Zinc finger protein 24	1184	2	C	UR	20.9781	19.8747	18.3909	22.0014	18.3284	16.7684	16.2968	16.8051	18.6709	20.6821	13.6513	19.2009	22.4088	20.8723	22.0616	13.8262
sp|Q8BZR9|CQ085_MOUSE		CQ085_MOUSE Uncharacterized protein C17orf85 homolog	1185	2	C	UR	328.968	328.891	355.127	339.794	327.779	325.991	292.377	337.355	386.728	348.52	358.24	360.518	166.955	325.86	347.135	410.855
sp|P97379|G3BP2_MOUSE	G3bp2	G3BP2_MOUSE Ras GTPase-activating protein-binding protein 2	1186	12	C	UR	1995.09	2040.59	2176.18	2138.14	1929.18	2068.47	2332.03	1940	2141.9	1962.12	2136.03	2050.94	1790.79	2148.51	2083.8	1811.91
sp|P97855|G3BP1_MOUSE	G3bp1	G3BP1_MOUSE Ras GTPase-activating protein-binding protein 1	1186	9	C	UR	394.632	389.822	398.137	413.679	379.98	400.616	421.238	388.7	406.621	372.384	409.916	388.449	338.097	393.004	397.37	422.335
sp|Q8BYW9|EOGT_MOUSE	Eogt	EOGT_MOUSE EGF domain-specific O-linked N-acetylglucosamine transferase	1187	6	C	UR	252.717	240.706	277.251	266.929	249.862	249.928	296.481	255.484	240.459	250.234	285.342	250.663	181.284	285.392	267.175	254.724
sp|Q9CWM4|PFD1_MOUSE	Pfdn1	PFD1_MOUSE Prefoldin subunit 1	1188	10	C	UR	1768.83	1816.94	1816.17	1973.19	1791.64	1861.32	1823.16	1795.54	1868.58	1688.27	1789.21	1698.46	1839.59	1710.34	1769.09	1767.13
sp|Q80XK6|ATG2B_MOUSE	Atg2b	ATG2B_MOUSE Autophagy-related protein 2 homolog B	1189	27	C	UR	2078.36	2094.42	2164.69	2129.18	2060.37	1981.45	1742.78	1979.6	2082.22	1991.86	1972.71	2063.34	1736.85	1999.77	1992.99	2075.5
sp|Q9CZ44|NSF1C_MOUSE	Nsfl1c	NSF1C_MOUSE NSFL1 cofactor p47	1190	24	C	UR	1664.17	1617.52	1669.65	1688.08	1566.81	1648.2	1748.2	1574.58	1646.22	1513.07	1556.06	1596.77	1527.38	1785.43	1635.1	1570.83
sp|Q9QYB5|ADDG_MOUSE	Add3	ADDG_MOUSE Gamma-adducin	1191	26	C	UR	2750.26	2776.28	2999.12	2837.43	2918.33	2844.64	2561.21	3013.24	2972.94	2973.79	2690.03	2812.97	2908.22	2717.17	2780.84	2854.96
sp|Q9QYB5-2|ADDG_MOUSE	Add3	ADDG_MOUSE Isoform 1 of Gamma-adducin	1191	2	C	UR	211.544	205.551	196.273	194.775	233.566	238.866	220.033	199.718	203.873	218.414	214.766	216.121	231.719	216.313	211.823	225.181
sp|Q9CWJ9|PUR9_MOUSE	Atic	PUR9_MOUSE Bifunctional purine biosynthesis protein PURH	1192	25	C	UR	1554.29	1564.73	1613.55	1635.84	1575.81	1551.52	1703.69	1609.02	1616.02	1539.82	1660.68	1685.07	1384.04	1688.86	1621.52	1608.44
sp|Q3UR70|TGFA1_MOUSE	Tgfbrap1	TGFA1_MOUSE Transforming growth factor-beta receptor-associated protein 1	1193	10	C	UR	611.565	628.355	620.912	612.918	623.903	613.882	553.047	634.663	646.674	590.428	643.553	679.116	545.824	648.281	641.694	663.851
tr|D3Z4E6|D3Z4E6_MOUSE	Vezt	D3Z4E6_MOUSE Vezatin	1194	5	C	UR	138.315	148.547	119.608	120.121	130.491	137.226	122.22	128.781	109.968	135.423	126.781	131.841	124.631	138.444	136.153	124.451
tr|B1ASA5|B1ASA5_MOUSE	Zfp362	B1ASA5_MOUSE Protein Zfp362	1195	1	C	UR	8.5129	10.8237	12.7697	9.30659	7.9718	5.26354	9.35813	10.1902	6.2804	9.60629	9.36678	9.45295	6.35695	14.3631	11.9901	7.2421
tr|D3YX49|D3YX49_MOUSE	Zfp384	D3YX49_MOUSE Protein Zfp384	1195	1	C	UR	12.6816	10.9788	8.27572	9.08858	9.43809	7.05657	10.6897	9.66499	10.2836	8.84943	12.2028	8.89071	7.53749	9.91569	12.2718	12.0834
sp|P35505|FAAA_MOUSE	Fah	FAAA_MOUSE Fumarylacetoacetase	1196	13	C	UR	864.922	1140.61	934.394	847.432	952.137	899.179	1296.88	958.312	814.243	943.986	1021.39	847.182	629.715	935.998	914.697	833.91
sp|Q62351|TFR1_MOUSE	Tfrc	TFR1_MOUSE Transferrin receptor protein 1	1198	23	C	UR	2101.37	2168.98	1894.49	2206.91	1890.67	1999.22	1850.75	1986.1	1961.51	2157.67	2046.82	1954.25	1756.55	1856.8	2101.41	2030.86
sp|Q99MR3|S12A9_MOUSE	Slc12a9	S12A9_MOUSE Solute carrier family 12 member 9	1199	5	C	UR	491.895	493.454	435.482	357.642	509.45	522.011	583.052	449.085	427.892	554.523	562.145	436.286	434.887	451.71	381.756	379.347
sp|O88544|CSN4_MOUSE	Cops4	CSN4_MOUSE COP9 signalosome complex subunit 4	1200	21	C	UR	1796.94	1937.89	1940.56	1954.07	1829.67	1846.3	2055.84	1778.85	1837.26	1781.25	1854.65	1656.99	1666.42	1841.41	1859.12	1807.2
tr|D3YV99|D3YV99_MOUSE	Cops4	D3YV99_MOUSE COP9 signalosome complex subunit 4 (Fragment)	1200	1	C	UR	74.7785	62.552	74.9478	104.753	87.8731	94.7796	52.1725	78.5652	92.3859	81.4902	72.2588	68.1915	54.7534	38.2015	62.5626	97.2782
sp|Q9QUR6|PPCE_MOUSE	Prep	PPCE_MOUSE Prolyl endopeptidase	1201	35	C	UR	3158.49	3260.57	3236.18	3089.51	3110.39	3023.65	3361.07	3261.38	3002.4	3183.23	3356.93	3306.14	3018.22	3567.73	3257.29	3332.19
sp|Q9CZT4|RPC5_MOUSE	Polr3e	RPC5_MOUSE DNA-directed RNA polymerase III subunit RPC5	1202	3	C	UR	139.992	150.848	150.86	148.487	143.662	140.75	113.332	144.473	155.119	129.171	158.918	171.408	146.607	149.848	141.125	143.274
sp|P97390|VPS45_MOUSE	Vps45	VPS45_MOUSE Vacuolar protein sorting-associated protein 45	1203	19	C	UR	2229.73	2278.41	2362.21	2549.67	2367.23	2279.52	2156.85	2349.32	2379.46	2370.54	2449.97	2525.82	2385.87	2359.1	2422.33	2509.81
sp|Q00899|TYY1_MOUSE	Yy1	TYY1_MOUSE Transcriptional repressor protein YY1	1204	3	C	UR	209.376	197.347	211.56	209.892	200.086	172.228	196.574	205.037	193.594	196.34	210.609	235.865	209.854	248.085	203.905	214.58
sp|Q9QZB0|RGS17_MOUSE	Rgs17	RGS17_MOUSE Regulator of G-protein signaling 17	1205	3	C	UR	231.164	205.676	212.909	229.7	239.561	207.918	226.242	199.07	199.637	222.697	245.493	240.111	230.694	225.659	245.586	220.441
sp|Q8VE18|SMG8_MOUSE	Smg8	SMG8_MOUSE Protein SMG8	1206	5	C	UR	198.408	206.473	199.308	194.167	200.968	179.322	190.097	179.978	190.718	183.083	188.413	190.139	213.283	166.719	196.253	219.12
tr|G3UWG2|G3UWG2_MOUSE	Tiam1	G3UWG2_MOUSE T-cell lymphoma invasion and metastasis 1	1207	14	C	UR	501.787	464.174	481.084	480.341	503.293	486.639	414.091	505.629	503.723	475.325	488.983	577.137	415.968	587.577	554.619	555.347
sp|Q6ZPF3|TIAM2_MOUSE	Tiam2	TIAM2_MOUSE T-lymphoma invasion and metastasis-inducing protein 2	1207	6	C	UR	557.944	611.012	659.474	592.249	474.131	787.916	789.478	726.278	747.439	581.05	654.517	632.403	653.543	737.209	709.574	694.163
sp|P68368|TBA4A_MOUSE	Tuba4a	TBA4A_MOUSE Tubulin alpha-4A chain	1208	81	C	UR	9143.39	8926.49	9148.01	8847.03	8777.83	9125.09	9425.85	8962.36	9389.37	8756.23	8014.26	8155.4	8313.86	8411.53	8686.92	8813.06
sp|P68369|TBA1A_MOUSE	Tuba1a	TBA1A_MOUSE Tubulin alpha-1A chain	1208	4	C	UR	408.703	559.751	506.226	423.123	452.09	573.657	591.358	422.312	398.145	426.971	529.568	380.467	218.627	471.384	535.871	433.733
sp|Q9JJZ2|TBA8_MOUSE	Tuba8	TBA8_MOUSE Tubulin alpha-8 chain	1208	8	C	UR	1697.48	1603.56	1605.37	1403.26	1800.88	1242.01	1223.87	1679.52	1659.63	1840.78	1546.96	2120.64	907.753	2042.04	1567.06	1825.14
sp|Q3UX10|TBAL3_MOUSE	Tubal3	TBAL3_MOUSE Tubulin alpha chain-like 3	1208	1	C	UR	145.477	139.237	133.234	143.939	173.251	119.06	111.622	151.395	155.556	152.354	132.773	187.287	141.108	181.452	140.11	165.14
tr|A2AT37|A2AT37_MOUSE	Upf2	A2AT37_MOUSE Protein Upf2	1209	14	C	UR	698.574	728.987	725.965	740.242	709.152	738.964	572.999	716.993	717.686	679.798	654.77	737.574	602.331	699.79	708.583	710.981
sp|Q9CYR6|AGM1_MOUSE	Pgm3	AGM1_MOUSE Phosphoacetylglucosamine mutase	1211	11	C	UR	819.67	862.796	820.804	809.916	835.806	800.859	684.655	870.778	846.143	843.995	653.775	826.264	807.704	647.676	873.603	654.897
tr|Q3UE92|Q3UE92_MOUSE	Xpnpep1	Q3UE92_MOUSE X-prolyl aminopeptidase (Aminopeptidase P) 1, soluble, isoform CRA_b	1212	23	C	UR	1758.71	1749.11	1758.99	1711.04	1856.89	1886.32	1872.4	1850.44	1858.39	1742.87	1960.37	1900.42	1841.57	1997.72	2035.03	2111.21
sp|Q925I1|ATAD3_MOUSE	Atad3	ATAD3_MOUSE ATPase family AAA domain-containing protein 3	1213	19	C	UR	2193.92	2053.99	1890.92	1762.99	2044.57	2065.68	2047.97	1757.92	1654.67	2299.82	2159.25	1796.14	1751.41	1655.12	1834.67	1757.68
sp|Q8VHC3|SELM_MOUSE	Selm	SELM_MOUSE Selenoprotein M	1214	3	C	UR	107.288	119.154	120.507	112.149	122.514	90.2377	101.726	105.078	112.457	119.296	115.148	132.496	99.1423	134.16	113.594	117.768
tr|Q9JKY7|Q9JKY7_MOUSE	Cyp2d22	Q9JKY7_MOUSE Cytochrome P450 CYP2D22	1215	4	C	UR	273.006	292.89	231.469	212.588	393.497	339.31	294.865	289.424	257.859	323.198	303.172	302.758	172.803	240.142	275.282	314.29
sp|Q9D668|ARRD2_MOUSE	Arrdc2	ARRD2_MOUSE Arrestin domain-containing protein 2	1216	1	C	UR	13.1943	6.62864	8.97633	7.99927	5.64546	5.48918	6.79848	9.61073	12.4865	8.5099	11.9168	13.5717	2.55057	7.11788	6.62319	7.75714
sp|Q8CIZ8|VWF_MOUSE	Vwf	VWF_MOUSE von Willebrand factor	1217	3	C	UR	81.0376	48.1457	55.7529	47.4784	47.2291	55.281	51.7596	67.3366	64.5561	52.4023	58.1834	50.1457	36.5957	56.7741	50.1593	50.3652
sp|Q8VDG5|PPCS_MOUSE	Ppcs	PPCS_MOUSE Phosphopantothenate--cysteine ligase	1218	5	C	UR	392.301	435.777	451.965	468.787	426.883	383.608	357.981	422.797	415.421	405.326	422.567	460.297	403.115	419.212	399.442	393.28
sp|O54829|RGS7_MOUSE	Rgs7	RGS7_MOUSE Regulator of G-protein signaling 7	1219	17	C	UR	2248.65	2010.31	2129.58	2183.13	2112.34	2226.15	2019.52	2303.4	2251.96	2259.08	2045.12	2341.54	2070.67	2228.38	2096.81	2142.31
sp|Q9Z2H2|RGS6_MOUSE	Rgs6	RGS6_MOUSE Regulator of G-protein signaling 6	1219	17	C	UR	1667.36	1640.22	1650.95	1580.04	1516.96	1544.28	1400.48	1593.68	1567.84	1652.32	1454.04	1615.61	1458.15	1603.75	1479.77	1616.69
tr|E9QM38|E9QM38_MOUSE	Slc12a2	E9QM38_MOUSE Solute carrier family 12 member 2	1220	21	C	UR	2258.2	2677.61	2027.82	2286.61	2531.59	2233.35	3547.08	2161.25	2087.6	2658.18	2896.69	2177.75	2288.67	1894.46	2178.03	2128.3
sp|Q80T41|GABR2_MOUSE	Gabbr2	GABR2_MOUSE Gamma-aminobutyric acid type B receptor subunit 2	1221	28	C	UR	2365.77	2215.73	2023.76	2502.76	2418.17	2241.63	2315.63	2285.34	2104.66	2524.72	2693.46	3022.86	2019.1	2825.22	2773.78	2576.02
sp|Q62083|PICK1_MOUSE	Pick1	PICK1_MOUSE PRKCA-binding protein	1222	9	C	UR	557.836	551.181	597.361	604.116	514.32	561.832	489.851	547.414	554.437	545.085	501.714	539.367	535.862	521.691	535.205	500.904
sp|Q8VED9|LEGL_MOUSE	Lgalsl	LEGL_MOUSE Galectin-related protein	1222	10	C	UR	1001.45	894.483	995.366	879.863	921.911	932.254	923.641	1034.4	998.484	986.288	929.68	984.743	778.406	982.41	910.873	966.753
sp|Q3TYD4|ARSG_MOUSE	Arsg	ARSG_MOUSE Arylsulfatase G	1223	4	C	UR	148.228	171.595	155.357	192.92	186.555	183.165	191.22	190.455	159.768	189.46	218.992	140.25	217.872	98.138	150.046	171.815
sp|Q8BIZ1|ANS1B_MOUSE	Anks1b	ANS1B_MOUSE Ankyrin repeat and sterile alpha motif domain-containing protein 1B	1224	25	C	UR	2503.91	2366.88	2468.14	2364.13	2559.53	2576.85	2160.44	2705.04	2709.3	2602.42	2475.03	2908.64	2419.51	3078.86	2706.16	2753.7
sp|Q8BIZ1-2|ANS1B_MOUSE	Anks1b	ANS1B_MOUSE Isoform 2 of Ankyrin repeat and sterile alpha motif domain-containing protein 1B	1224	1	C	UR	43.0418	43.1743	37.2025	35.0286	40.208	43.5409	55.8031	41.6054	39.7334	46.6911	46.4391	41.5416	16.5305	51.3769	44.1217	38.9987
sp|P59672|ANS1A_MOUSE	Anks1a	ANS1A_MOUSE Ankyrin repeat and SAM domain-containing protein 1A	1224	9	C	UR	544.406	544.396	565.199	500.1	539.751	513.59	511.161	485.472	583.509	509.757	502.818	470.454	587.875	509.929	518.198	556.179
sp|Q6IRU5|CLCB_MOUSE	Cltb	CLCB_MOUSE Clathrin light chain B	1225	19	C	UR	2559.57	2576.06	2600.31	2674.34	2621.12	2682.93	2872.46	2672.03	2833	2409.82	2922.6	2979.34	2079.84	3015.49	2832.21	2931.55
sp|Q6IRU5-2|CLCB_MOUSE	Cltb	CLCB_MOUSE Isoform 2 of Clathrin light chain B	1225	1	C	UR	8.05327	9.89503	11.7966	6.15868	11.0357	8.85509	12.6996	12.1621	9.14686	14.4812	11.5264	9.65777	15.209	8.19032	11.5377	10.4859
sp|Q8C0D4|RHG12_MOUSE	Arhgap12	RHG12_MOUSE Rho GTPase-activating protein 12	1226	11	C	UR	765.327	754.593	740.649	818.665	825.411	722.719	700.668	713.463	752.35	757.24	688.056	786.616	708.348	739.742	707.176	704.649
sp|Q8K124|PKHO2_MOUSE	Plekho2	PKHO2_MOUSE Pleckstrin homology domain-containing family O member 2	1226	6	C	UR	435.859	466.545	432.133	467.388	454.731	392.326	380.929	458.257	450.43	475.976	407.276	545.999	424.663	513.858	396.375	443.994
sp|Q8R191|SNG3_MOUSE	Syngr3	SNG3_MOUSE Synaptogyrin-3	1228	11	C	UR	2145.7	2110.27	2109.9	2341.02	2190.9	2167.76	2254.19	2087.8	2085.3	2163.21	2269.56	2354.05	1501.88	2381.92	2355.29	2222.99
sp|Q6P8I4|PCNP_MOUSE	Pcnp	PCNP_MOUSE PEST proteolytic signal-containing nuclear protein	1229	4	C	UR	654.909	721.304	696.719	743.716	588.277	556.272	744.148	571.069	636.564	570.901	576.071	643.506	451.212	630.656	664.795	583.056
sp|Q9R069|BCAM_MOUSE	Bcam	BCAM_MOUSE Basal cell adhesion molecule	1230	7	C	UR	568.204	592.801	539.787	632.672	610.816	648.238	608.369	598.28	573.231	603.74	652.881	584.925	673.14	547.112	601.841	574.644
sp|Q3UQA7|SELH_MOUSE	Selh	SELH_MOUSE Selenoprotein H	1231	3	C	UR	172.125	139.328	126.034	155.342	148.872	96.8886	117.354	143.17	144.219	169.157	136.775	182.855	78.7785	175.267	136.639	167.359
sp|Q91WQ3|SYYC_MOUSE	Yars	SYYC_MOUSE Tyrosine--tRNA ligase, cytoplasmic	1234	34	C	UR	5149.84	5079.37	4951.16	4000.32	4722.11	5097.14	4398.74	4755.94	4459.75	4830.42	3698.79	3962.37	5162.08	4519.42	4202.79	3862.65
sp|O08919|NUMBL_MOUSE	Numbl	NUMBL_MOUSE Numb-like protein	1235	13	C	UR	1131.78	1074.31	1102.78	1091.03	1062.34	1272.68	1081.22	1144.49	1130.32	1023.57	1071.39	1141.75	945.504	1127.5	1123.8	1217.76
sp|Q9QZS3|NUMB_MOUSE	Numb	NUMB_MOUSE Protein numb homolog	1235	10	C	UR	719.6	637.733	753.944	720.454	658.788	696.157	654.956	757.004	756.277	670.046	709.261	775.459	730.229	792.798	719.272	759.861
sp|Q9CXS4|CENPV_MOUSE	Cenpv	CENPV_MOUSE Centromere protein V	1236	16	C	UR	1047.23	1147.49	1083.74	1077.21	1158.59	1012.31	1064.9	1164.18	1123.08	1165	1095.51	1221.98	708.28	1239.81	1158.53	1326.61
sp|Q8CH25|SLTM_MOUSE	Sltm	SLTM_MOUSE SAFB-like transcription modulator	1237	19	C	UR	1784.79	1824.96	1761.78	1837.7	1865.33	1810.2	1864.73	1859.18	1995.83	1966.12	1888.17	2037.07	1840.99	2020.92	1894.42	2029.35
sp|Q80WW9|DDRGK_MOUSE	Ddrgk1	DDRGK_MOUSE DDRGK domain-containing protein 1	1238	1	C	UR	20.07	17.2984	21.1301	18.6349	16.7118	16.9451	15.4777	13.7642	19.4512	21.6788	22.1244	18.9585	18.4128	10.6225	17.9929	24.2658
sp|P08249|MDHM_MOUSE	Mdh2	MDHM_MOUSE Malate dehydrogenase, mitochondrial	1239	51	C	UR	3754.71	3955.62	3945.37	3557.1	3700.74	3851.83	4331.47	3667.98	3855	3737.23	3900.14	3650.71	3363.34	3782.07	3607.68	3542.05
tr|E9PUM9|E9PUM9_MOUSE	Nrxn2	E9PUM9_MOUSE Protein Nrxn2	1240	13	C	UR	929.835	831.134	889.592	904.273	855.206	852.849	875.827	801.169	811.401	823.771	860.86	857.612	699.856	912.01	914.443	852.534
sp|Q6P9K9|NRX3A_MOUSE	Nrxn3	NRX3A_MOUSE Neurexin-3	1240	40	C	UR	4679.88	4272.6	4579.34	4501.78	4439.71	4637	4751.92	4379.03	4483.37	4392.86	4489.68	4454.17	3527.4	4341.36	4561.19	4622.14
tr|E9Q2X2|E9Q2X2_MOUSE	Nrxn3	E9Q2X2_MOUSE Neurexin-3	1240	1	C	UR	104.276	91.1494	84.8646	86.254	100.811	80.7497	72.8022	97.5657	98.8456	91.9027	106.288	82.8634	99.6888	84.4323	87.7145	99.872
sp|Q9CS84|NRX1A_MOUSE	Nrxn1	NRX1A_MOUSE Neurexin-1	1240	18	C	UR	1702.69	1489.62	1551.26	1664.52	1587.08	1740.48	1694.86	1644	1433.12	1658.25	1519.75	1714.27	1267.8	1579.06	1497.67	1585.22
sp|P0DI97|NRX1B_MOUSE	Nrxn1	NRX1B_MOUSE Neurexin-1-beta	1240	12	C	UR	1301.17	1166.69	1177.58	1310.61	1288.45	1254.25	1357.72	1297.75	1133.79	1359.04	1250.1	1392.09	1113.53	1307.91	1297.4	1234.2
sp|Q9Z0Z4|HEPH_MOUSE	Heph	HEPH_MOUSE Hephaestin	1241	10	C	UR	701.559	823.335	729	755.927	695.795	754.983	779.428	636.857	677.735	720.374	748.221	574.225	684.01	607.901	761.736	673.698
sp|Q61001|LAMA5_MOUSE	Lama5	LAMA5_MOUSE Laminin subunit alpha-5	1242	9	C	UR	630.484	593.585	524.185	550.876	570.088	600.702	665.011	584.519	593.594	763.255	659.221	471.344	561.938	496.693	562.053	496.665
sp|P09242|PPBT_MOUSE	Alpl	PPBT_MOUSE Alkaline phosphatase, tissue-nonspecific isozyme	1243	5	C	UR	154.366	148.626	124.441	150.387	133.717	124.365	122.408	139.804	151.861	157.445	141.879	168.018	125.186	113.376	144	149.051
sp|Q5SWP3|NACAD_MOUSE	Nacad	NACAD_MOUSE NAC-alpha domain-containing protein 1	1244	9	C	UR	422.826	484.69	504.023	512.271	428.587	435.202	449.137	409.125	489.63	431.116	433.643	401.096	453.866	395.691	424.993	430.372
sp|Q8CBY8-2|DCTN4_MOUSE	Dctn4	DCTN4_MOUSE Isoform 2 of Dynactin subunit 4	1245	18	C	UR	2249.77	2257.51	2412.99	2326.69	2316.73	2270.36	2204.19	2285.89	2372.57	2244.72	2209.21	2146.93	1750.02	2162.7	2333.89	2370.97
sp|A2AJI0|MA7D1_MOUSE	Map7d1	MA7D1_MOUSE MAP7 domain-containing protein 1	1246	18	C	UR	1883.25	2035.8	1926.13	1927.63	1939.04	2043.19	2175.74	2001.89	1967.02	1869.81	1857.09	1804.62	2093.71	1883.16	1940.81	1859.96
sp|Q91VH2|SNX9_MOUSE	Snx9	SNX9_MOUSE Sorting nexin-9	1247	7	C	UR	236.194	270.531	284.605	245.298	274.427	259.434	216.875	248.212	250.553	251.765	251.745	260.042	367.31	238.957	245.518	276.374
sp|P23780|BGAL_MOUSE	Glb1	BGAL_MOUSE Beta-galactosidase	1248	5	C	UR	377.165	347.526	400.234	320.794	486.031	434.303	530.305	379.403	354.166	385.498	506.937	522.524	322.306	441.604	447.876	438.214
sp|Q6PDJ6|FBX42_MOUSE	Fbxo42	FBX42_MOUSE F-box only protein 42	1249	1	C	UR	65.9392	69.0609	83.1301	75.82	62.3579	66.0271	58.7932	67.925	74.383	67.9785	67.8549	63.618	44.0036	52.617	58.0953	55.8094
sp|Q99L04|DHRS1_MOUSE	Dhrs1	DHRS1_MOUSE Dehydrogenase/reductase SDR family member 1	1250	11	C	UR	1453.23	1492.15	1491.9	1517.57	1818.3	1659.18	1842.82	1402.53	1395.07	1461.47	1549.09	1299.19	1714.26	1224.15	1408.3	1491.98
sp|Q9DBG7|SRPR_MOUSE	Srpr	SRPR_MOUSE Signal recognition particle receptor subunit alpha	1251	8	C	UR	557.458	532.628	501.149	735.958	551.616	528.718	450.514	493.376	535.266	561.872	688.694	576.53	727.823	684.317	701.283	691.474
sp|Q9D8V7|SC11C_MOUSE	Sec11c	SC11C_MOUSE Signal peptidase complex catalytic subunit SEC11C	1252	3	C	UR	148.965	162.377	138.893	149.955	175.73	157.378	147.361	137.282	131.344	151.153	154.242	166.647	110.647	157.816	155.496	186.535
sp|Q9QZE5|COPG1_MOUSE	Copg1	COPG1_MOUSE Coatomer subunit gamma-1	1253	15	C	UR	1356.93	1299.96	1388.42	1353.21	1284.1	1402.94	997.048	1372.8	1395.49	1436.29	1337.84	1558.16	1210.12	1518.33	1396.32	1500.31
sp|Q9QXK3|COPG2_MOUSE	Copg2	COPG2_MOUSE Coatomer subunit gamma-2	1253	9	C	UR	1196.52	1104.52	1265.22	1272.73	1070.88	1236.32	978.491	1240.9	1300.95	1221.79	1163.67	1302.09	1146.8	1330.31	1246.69	1235.46
tr|F8VPK8|F8VPK8_MOUSE	Pcdh9	F8VPK8_MOUSE Protein Pcdh9	1255	14	C	UR	1657.31	1528.74	1566.88	1768.07	1579.22	1668.95	1733.98	1577.36	1593.93	1644.63	1596.38	1608.8	1386.34	1501.92	1593.16	1581.81
sp|Q61425|HCDH_MOUSE	Hadh	HCDH_MOUSE Hydroxyacyl-coenzyme A dehydrogenase, mitochondrial	1256	10	C	UR	863.407	948.898	895.684	850.663	952.716	927.861	1015.56	858.01	1027.04	910.911	996.947	835.258	958.99	883.902	939.463	898.139
tr|E9Q6P5|E9Q6P5_MOUSE	Ttc7b	E9Q6P5_MOUSE Protein Ttc7b	1257	24	C	UR	3114.87	3022	3234.53	2997.86	2957	3070.4	2944.18	3137.91	2911.94	3134.42	3010.2	3082.14	2888.56	3092.46	3132.26	2998.33
sp|Q9Z0E0|NCDN_MOUSE	Ncdn	NCDN_MOUSE Neurochondrin	1258	27	C	UR	3235.3	3542.85	3638.09	3281.24	3312.49	3821.37	3010.97	3578.61	3388.17	3263.75	3254.25	3156.77	2120.44	3446.66	3423.85	3706.61
sp|Q6VH22|IF172_MOUSE	Ift172	IF172_MOUSE Intraflagellar transport protein 172 homolog	1259	7	C	UR	256.568	258.028	264.998	267.638	264.086	277.888	239.184	263.822	273.602	252.218	252.352	253.666	307.385	243.656	251.792	271.352
sp|Q9DCW4|ETFB_MOUSE	Etfb	ETFB_MOUSE Electron transfer flavoprotein subunit beta	1260	15	C	UR	1638.16	1591.5	1688.74	1699.77	1722.71	1569.53	1637.22	1511.38	1697.01	1581.79	1662.86	1551.54	1568.05	1526.96	1566.24	1624.57
sp|B1AY13|UBP24_MOUSE	Usp24	UBP24_MOUSE Ubiquitin carboxyl-terminal hydrolase 24	1261	24	C	UR	1496.36	1559.51	1525.8	1514.1	1595.78	1574.36	1259.44	1645.18	1572.75	1546	1524.5	1654.64	1644.88	1560.79	1535.3	1722.83
sp|Q5SSZ5|TENS3_MOUSE	Tns3	TENS3_MOUSE Tensin-3	1262	8	C	UR	686.151	729.691	635.033	653.408	709.809	623.989	569.797	664.875	667.601	683.97	618.765	660.516	710.794	674.288	662.763	696.791
tr|E9Q0S6|E9Q0S6_MOUSE	Tns1	E9Q0S6_MOUSE Protein Tns1	1262	17	C	UR	1126.43	1166.83	1157.79	1080.63	1162.22	1143.31	1096.91	1127.94	1184.49	1108.35	1093.31	980.344	1021.99	965.401	1091.86	1126.8
sp|Q8CGB6|TENC1_MOUSE	Tenc1	TENC1_MOUSE Tensin-like C1 domain-containing phosphatase	1262	3	C	UR	96.1451	89.2583	89.8304	89.7758	92.4992	100.875	82.1136	88.2201	121.653	112.813	109.909	90.4403	101.866	87.7217	110.48	99.1159
sp|Q9JMG7|HDGR3_MOUSE	Hdgfrp3	HDGR3_MOUSE Hepatoma-derived growth factor-related protein 3	1263	7	C	UR	2075.77	1956.18	2077.25	1896.16	1903.32	1942.64	1916.57	2065.41	2362.08	2099.88	1991.15	2355.01	2059.16	2580.98	2106.09	2372.91
sp|P51859|HDGF_MOUSE	Hdgf	HDGF_MOUSE Hepatoma-derived growth factor	1263	20	C	UR	2750.65	2872.01	2865.23	2955.53	2857.06	2211.42	2507.96	2770.27	3167.13	3076.72	3003.76	3818.03	2979.92	3815.59	3173.99	3318.76
sp|Q99JF8|PSIP1_MOUSE	Psip1	PSIP1_MOUSE PC4 and SFRS1-interacting protein	1263	19	C	UR	2194.24	2189.26	2238.91	2446.17	2303.89	2035.63	2122.55	2069.75	2173.71	2281.45	1996.56	2445.88	2146.68	2465.4	2005.51	2323.02
sp|Q3UMU9|HDGR2_MOUSE	Hdgfrp2	HDGR2_MOUSE Hepatoma-derived growth factor-related protein 2	1263	6	C	UR	445.942	458.032	460.262	475.899	444.946	445.43	412.958	474.026	476.011	464.863	447.968	505.805	505.181	525.227	474.267	464.883
sp|Q01320|TOP2A_MOUSE	Top2a	TOP2A_MOUSE DNA topoisomerase 2-alpha	1264	10	C	UR	739.954	758.461	652.755	703.37	714.864	656.754	591.134	729.587	751.496	787.773	724.228	813.482	800.021	786.746	731.023	851.645
sp|Q64511|TOP2B_MOUSE	Top2b	TOP2B_MOUSE DNA topoisomerase 2-beta	1264	21	C	UR	1899.1	1882.14	1871	1900.04	1886.25	1667.26	1544.6	1917.36	1942.21	2083.37	1907.54	2193.51	1924.88	2156.92	2002.75	2141.09
sp|Q9D773|RM02_MOUSE	Mrpl2	RM02_MOUSE 39S ribosomal protein L2, mitochondrial	1265	4	C	UR	271.22	282.992	248.382	274.966	274.869	253.475	303.559	262.146	269.612	255.255	308.366	264.846	258.151	255.741	289.182	260.97
sp|Q9D7M8|RPB4_MOUSE	Polr2d	RPB4_MOUSE DNA-directed RNA polymerase II subunit RPB4	1266	6	C	UR	408.452	427.397	481.238	468.038	413.503	403.814	402.915	432.04	433.968	438.407	439.566	447.914	455.149	449.061	435.814	464.877
sp|Q7TNR9|ARHG4_MOUSE	Arhgef4	ARHG4_MOUSE Rho guanine nucleotide exchange factor 4	1267	1	C	UR	80.3094	78.9084	74.0072	81.6942	82.0925	73.3833	77.1171	75.5351	75.0016	82.3182	82.9988	71.8161	73.8457	77.1956	74.1563	73.7189
sp|Q5DU57|SPT13_MOUSE	Spata13	SPT13_MOUSE Spermatogenesis-associated protein 13	1267	1	C	UR	455.333	475.613	434.125	583.216	461.753	332.724	415.483	446.437	372.35	362.809	428.903	305.92	402.214	480.569	398.111	410.578
sp|Q3UTH8|ARHG9_MOUSE	Arhgef9	ARHG9_MOUSE Rho guanine nucleotide exchange factor 9	1267	8	C	UR	632.82	611.836	684.895	670.654	571.203	644.744	519.649	686.978	675.691	620.248	608.65	645.654	654.828	643.504	666.805	683.589
sp|Q8K1B8|URP2_MOUSE	Fermt3	URP2_MOUSE Fermitin family homolog 3	1268	8	C	UR	774.078	454.467	505.002	482.209	430.536	486.213	376.362	684.671	614.687	555.338	472.232	531.836	501.701	426.461	458.244	409.17
sp|Q80XE1|RIC8B_MOUSE	Ric8b	RIC8B_MOUSE Synembryn-B	1269	1	C	UR	170.417	155.42	141.221	198.29	179.09	216.864	260.491	170.944	162.271	147.779	152.429	159.481	148.759	151.237	165.849	144.418
sp|Q3TIR3|RIC8A_MOUSE	Ric8a	RIC8A_MOUSE Synembryn-A	1269	13	C	UR	611.372	552.979	638.167	648.704	574.233	579.403	558.263	604.276	566.893	590.821	537.144	576.788	489.801	550.202	591.79	612.271
sp|Q61048|WBP4_MOUSE	Wbp4	WBP4_MOUSE WW domain-binding protein 4	1270	4	C	UR	304.542	297.606	317.057	316.616	293.15	294.883	278.159	272.959	331.209	295.234	282.743	330.784	400.839	316.43	322.475	312.055
sp|Q99N94|RM09_MOUSE	Mrpl9	RM09_MOUSE 39S ribosomal protein L9, mitochondrial	1271	4	C	UR	323.703	336.145	304.849	321.731	308.834	316.992	314.646	304.163	325.045	286.568	322.804	297.802	302.507	292.904	303.164	341.114
sp|Q8VI36|PAXI_MOUSE	Pxn	PAXI_MOUSE Paxillin	1272	2	C	UR	138.514	147.531	130.373	129.153	135.826	145.469	154.25	142.961	160.074	135.311	137.697	144.216	124.336	158.558	147.491	155.221
sp|Q8K0D5|EFGM_MOUSE	Gfm1	EFGM_MOUSE Elongation factor G, mitochondrial	1273	19	C	UR	2166.21	2141.93	2270.82	2306.65	2242.94	2154.97	2182.69	2138.22	2130.15	2198.23	2263.36	2114.4	1997.63	2115.38	2295.54	2210.82
sp|O88533|DDC_MOUSE	Ddc	DDC_MOUSE Aromatic-L-amino-acid decarboxylase	1274	8	C	UR	572.302	667.005	621.6	688.601	640.963	681.055	807.346	586.757	583.892	514.039	683.894	484.417	601.786	439.118	613.802	577.938
sp|Q9QXL2|KI21A_MOUSE	Kif21a	KI21A_MOUSE Kinesin-like protein KIF21A	1275	35	C	UR	3865.67	3975.35	4150.01	4319.89	3603.74	3593.91	3248.77	3754.94	3951.34	3716.72	3813.9	3446.13	3801.72	3699.21	3892.73	3895.4
sp|Q9QXL1|KI21B_MOUSE	Kif21b	KI21B_MOUSE Kinesin-like protein KIF21B	1275	9	C	UR	490.048	537.908	529.196	522.535	457.696	465.197	402.981	483.416	522.757	499.473	463.198	468.73	474.149	508.249	459.924	452.865
sp|Q8BGT5|ALAT2_MOUSE	Gpt2	ALAT2_MOUSE Alanine aminotransferase 2	1276	9	C	UR	592.836	632.064	690.25	578.759	654.689	660.95	657.223	657.426	633.165	632.893	620.694	550.981	452.686	596.136	601.635	588.591
sp|A2AHG0|LZTS3_MOUSE	Lzts3	LZTS3_MOUSE Leucine zipper putative tumor suppressor 3	1277	15	C	UR	730.175	687.209	700.705	698.094	683.292	737.035	819.236	723.901	710.54	700.05	718.784	764.348	684.24	833.81	790.231	768.974
sp|Q99LJ0|CT2NL_MOUSE	Cttnbp2nl	CT2NL_MOUSE CTTNBP2 N-terminal-like protein	1278	8	C	UR	377.577	392.848	379.045	428.012	370.608	415.492	419.119	374.607	394.811	370.306	355.104	356.108	829.647	343.992	338.403	400.366
sp|Q8R035|ICT1_MOUSE	Ict1	ICT1_MOUSE Peptidyl-tRNA hydrolase ICT1, mitochondrial	1279	5	C	UR	247.02	255.586	251.175	271.319	275.181	266.609	262.2	274.308	265.567	259.865	295.043	266.361	273.735	246.361	275.206	286.551
sp|Q9QZ08|NAGK_MOUSE	Nagk	NAGK_MOUSE N-acetyl-D-glucosamine kinase	1280	12	C	UR	838.794	838.832	847.5	858.611	848.01	862.768	933.032	927.597	767.853	742.46	812.793	819.352	851.159	759.877	840	858.077
sp|Q99J08|S14L2_MOUSE	Sec14l2	S14L2_MOUSE SEC14-like protein 2	1281	20	C	UR	1301.47	1476.67	1453.55	1310.7	1383.4	1555.3	1435.14	1354.61	1353.11	1306.63	1388.49	1308.95	1336.66	1331.52	1347.05	1359.14
sp|Q62417|SRBS1_MOUSE	Sorbs1	SRBS1_MOUSE Sorbin and SH3 domain-containing protein 1	1282	33	C	UR	2799.27	2760.78	2849.46	2882.41	2808.85	2989.72	3027.6	2723.9	2869.04	2737.66	3060.49	2642.96	2970.77	2904.57	2984.73	2987.13
tr|D3Z5J3|D3Z5J3_MOUSE	Sorbs1	D3Z5J3_MOUSE Sorbin and SH3 domain-containing protein 1	1282	1	C	UR	67.5115	66.8335	69.1447	81.2577	71.3002	72.6217	69.8726	73.4972	69.102	62.8161	34.0526	65.6629	38.1543	2.60443	33.5737	34.7174
sp|Q6PDN3|MYLK_MOUSE	Mylk	MYLK_MOUSE Myosin light chain kinase, smooth muscle	1283	12	C	UR	1630.37	1694.58	1789.59	1643.59	1638.28	2037.79	1460.99	1948.41	2080.07	1769.19	1937.85	1804.18	1488.16	1678.92	1859.43	1902.4
sp|Q9WUI1|MK11_MOUSE	Mapk11	MK11_MOUSE Mitogen-activated protein kinase 11	1283	3	C	UR	264.432	232.045	311.869	272.752	247.878	243.941	252.422	270.548	253.583	278.779	271.891	297.496	282.718	294.829	302.607	300.308
sp|Q91Y86|MK08_MOUSE	Mapk8	MK08_MOUSE Mitogen-activated protein kinase 8	1283	13	C	UR	2336.69	2253.74	2362.29	2264.45	2164.21	2497.67	2141.49	2274.73	2324.21	2207.23	2336.31	2373.85	2208.97	2495.39	2353.5	2419.28
sp|Q9WTU6|MK09_MOUSE	Mapk9	MK09_MOUSE Mitogen-activated protein kinase 9	1283	11	C	UR	809.917	801.675	862.046	882.371	815.683	831.791	704.709	721.305	832.289	776.969	751.007	766.197	760.999	784.193	787.633	809.878
tr|Q80W82|Q80W82_MOUSE	Mapk10	Q80W82_MOUSE JNK3 alpha1 protein kinase	1283	6	C	UR	449.609	431.329	449.267	430.249	412.547	465.567	425.505	447.4	457.235	428.297	462.253	455.111	441.898	459.814	451.134	424.208
sp|P47811|MK14_MOUSE	Mapk14	MK14_MOUSE Mitogen-activated protein kinase 14	1283	4	C	UR	439.066	391.72	462.29	454.366	420.799	391.287	334.703	442.164	454.437	430.923	425.864	483.031	548.63	407.832	429.083	437.692
sp|Q91YL3|UCKL1_MOUSE	Uckl1	UCKL1_MOUSE Uridine-cytidine kinase-like 1	1284	8	C	UR	694.003	683.956	770.94	741.441	678.345	663.308	668.108	686.082	716.241	680.227	724.796	673.279	785.592	734.376	714.941	756.806
sp|Q9CRB8|MTFP1_MOUSE	Mtfp1	MTFP1_MOUSE Mitochondrial fission process protein 1	1285	5	C	UR	127.7	131.579	116.84	130.363	134.745	141.28	146.9	124.132	97.5548	123.177	134.954	110.291	115.305	118.118	128.706	110.362
sp|P60710|ACTB_MOUSE	Actb	ACTB_MOUSE Actin, cytoplasmic 1	1286	57	C	UR	5260.69	5516.42	5571.22	5382.38	5341.79	5874.76	5554.69	5388.75	5506.4	5333.45	5355.28	5465.1	5215.19	5531.28	5422.61	5551.45
sp|P62737|ACTA_MOUSE	Acta2	ACTA_MOUSE Actin, aortic smooth muscle	1286	21	C	UR	1644.91	1803.59	1774.88	1747.78	1715.95	2007.13	1725.15	1918.52	1900.48	1756.19	2022.98	1534.38	1295.33	1547.79	1892.74	1900.01
tr|E9Q3M9|E9Q3M9_MOUSE	2010300C02Rik	E9Q3M9_MOUSE Protein 2010300C02Rik	1286	32	C	UR	3141.32	2949.77	3264.75	2963.54	2823.68	3531.93	3589.13	3342.9	3210.59	2990.3	3023.5	2909.74	2891.08	3206.54	3265.67	2984.72
sp|O89029|MATN4_MOUSE	Matn4	MATN4_MOUSE Matrilin-4	1287	2	C	UR	71.3293	58.0328	49.2832	61.032	61.5518	56.632	55.0382	63.3932	48.3465	45.565	65.7411	64.1283	64.4231	48.9992	66.4922	62.756
sp|P98063|BMP1_MOUSE	Bmp1	BMP1_MOUSE Bone morphogenetic protein 1	1288	1	C	UR	12.6471	13.4906	8.72043	11.7421	8.24271	13.4134	10.7037	10.6203	9.81464	11.9245	15.7785	16.4347	7.38409	11.3958	14.9565	10.7189
sp|P54276|MSH6_MOUSE	Msh6	MSH6_MOUSE DNA mismatch repair protein Msh6	1289	7	C	UR	229.527	255.906	263.691	251.823	238.82	210.089	162.606	235.802	249.289	255.204	230.359	302.659	220.689	288.866	250.297	257.508
sp|Q5U458|DJC11_MOUSE	Dnajc11	DJC11_MOUSE DnaJ homolog subfamily C member 11	1290	11	C	UR	882.926	776.301	809.578	685.437	766.87	840.578	826.065	741.118	673.126	887.648	801.907	788.833	720.428	737.749	710.776	732.48
sp|Q6A4J8|UBP7_MOUSE	Usp7	UBP7_MOUSE Ubiquitin carboxyl-terminal hydrolase 7	1291	25	C	UR	4208.26	4221.89	4162.97	4061.69	4064.64	4285.63	3330.41	4459.81	4361.77	4311.61	4236.45	4535.72	3943.61	4167.01	4442.9	4787.41
tr|B2RRI2|B2RRI2_MOUSE	Sbno1	B2RRI2_MOUSE Protein strawberry notch homolog 1	1292	8	C	UR	437.835	454.651	466.079	475.608	432.613	401.733	347.5	417.453	420.247	443.551	441.262	531.95	430.182	603.505	429.748	431.251
sp|Q80WG7|TRI36_MOUSE	Trim36	TRI36_MOUSE E3 ubiquitin-protein ligase Trim36	1293	3	C	UR	285.204	347.497	321.239	293.006	274.008	276.312	261.127	269.152	315.827	289.878	254.348	205.345	276.093	206.656	254.674	246.398
sp|Q80TL7|MON2_MOUSE	Mon2	MON2_MOUSE Protein MON2 homolog	1294	15	C	UR	1122.89	1154.76	1107.33	1118.84	1094.68	1056.59	990.705	1181.7	1087.71	1081.86	1122.39	1163.66	963.73	1187.9	1108.01	1135.98
[truncated: 5,704 more rows]

## Sheet: MouseBrain proteomics
WT_1	WT_2	WT_3	WT_4	GRN KO_1	GRN KO_2	GRN KO_3	GRN het_1	GRN het_2	GRN het_3	GRN R493X homo_1	GRN R493X homo_2	GRN R493X homo_3	GRN R493X het_1	GRN R493X het_2	GRN R493X het_3	Protein Id	Gene Symbol (7472)	Description	ER (214)	ERGIC (26)	Golgi apparatus (129)	Lysosome (97)	Mitochondria (516)	Plasma Membrane (396)	Endosome (119)	Peroxisome (39)	Nucleus (754)	Cytoplasm (450)	AUTOPHAGY (56)	mTOR/AMPK (48)	ESCRT (25)	Welch's T-test Significant GRN KO_WT	Welch's T-test Significant GRN het_WT	Welch's T-test Significant GRN R493X homo_WT	Welch's T-test Significant GRN R493X het_WT	Welch's T-test significant	Number of peptides	Welch's T-test q-value GRN KO_WT	Welch's T-test Difference GRN KO_WT	-Log Welch's T-test p-value GRN KO_WT	Welch's T-test Test statistic GRN KO_WT	Welch's T-test q-value GRN het_WT	Welch's T-test Difference GRN het_WT	-Log Welch's T-test p-value GRN het_WT	Welch's T-test Test statistic GRN het_WT	Welch's T-test q-value GRN R493X homo_WT	Welch's T-test Difference GRN R493X homo_WT	-Log Welch's T-test p-value GRN R493X homo_WT	Welch's T-test Test statistic GRN R493X homo_WT
[truncated: 7,472 more rows]
[truncated: 20 more columns]
