# Supplementary material for: Deficiency of the frontotemporal dementia gene GRN results in gangliosidosis
Source: Nat Commun. 2022 Oct 7;13:5924. doi: 10.1038/s41467-022-33500-9 (PMC9546883; doi:10.1038/s41467-022-33500-9)
Supplement: Supplementary file 10 — Supplementary Data 7 [file 41467_2022_33500_MOESM10_ESM.xlsx]

## Sheet: Human brain tissues
Case P.	Gene	Sex	Age at death	Clinical	Primary Neuropath Dx	PMI (hrs)	Frozen Block Anatomical Location
1		F	98	Control	None	17	Middle frontal gyrus, anterior & Lateral occipital cortex
2		F	86	Control	None	6.41667	Middle frontal gyrus, anterior & Lateral occipital cortex
3		M	76	Control	None	8.16667	Middle frontal gyrus, anterior & Lateral occipital cortex
4	GRN	F	73	PNFA/CBS	FTLD-TDP-A	20.75	Middle frontal gyrus, anterior & Lateral occipital cortex
5	GRN	M	68	bvFTD	FTLD-TDP-A	13.5	Middle frontal gyrus, anterior & Lateral occipital cortex
6	GRN	F	70	PPA, unspecified	FTLD-TDP-A	9.11667	Middle frontal gyrus, anterior & Lateral occipital cortex
7	GRN	M	74	PNFA/CBS	FTLD-TDP-A	30.9	Middle frontal gyrus, anterior & Lateral occipital cortex
8	GRN	F	66	bvFTD	FTLD-TDP-A	7.4	Middle frontal gyrus, anterior & Lateral occipital cortex
9	GRN	M	64	bvFTD	FTLD-TDP-A	7.2	Middle frontal gyrus, anterior & Lateral occipital cortex
10	GRN	F	59	CBS	FTLD-TDP-A	9.5	Middle frontal gyrus, anterior & Lateral occipital cortex
11	GRN	F	56	bvFTD	FTLD-TDP-A	7.6	Middle frontal gyrus, anterior & Lateral occipital cortex
12	GRN	F	78	mixed FTD	FTLD-TDP-A	19	Middle frontal gyrus, anterior & Lateral occipital cortex
13	GRN	F	66	bvFTD	FTLD-TDP-A	17.1	Middle frontal gyrus, anterior & Lateral occipital cortex
14	GRN	F	64	CBS	FTLD-TDP-A	10.5	Middle frontal gyrus, anterior & Lateral occipital cortex
15	GRN	F	78	AD vs. FTD	FTLD-TDP-A	8.1	Middle frontal gyrus, anterior & Lateral occipital cortex
16	GRN	M	72	AD	AD, FTLD-TDP-A?	7.2	Middle frontal gyrus, anterior & Lateral occipital cortex
17	Sporadic	M	72	PPA-mixed	FTLD-TDP-A	23.8	Middle frontal gyrus, anterior & Lateral occipital cortex
18	Sporadic	M	63	CBS	FTLD-TDP-A	15.7	Middle frontal gyrus, anterior & Lateral occipital cortex
19	Sporadic	F	73	bvFTD	FTLD-TDP-A	7.4	Middle frontal gyrus, anterior & Lateral occipital cortex
20	Sporadic	F	78	PNFA	FTLD-TDP-A	9	Middle frontal gyrus, anterior & Lateral occipital cortex
21	Sporadic	F	66	CBS	FTLD-TDP-A	17.2667	Middle frontal gyrus, anterior & Lateral occipital cortex
22	Sporadic	M	70	bvFTD	FTLD-TDP-A	8.5	Middle frontal gyrus, anterior & Lateral occipital cortex
