# Supplementary material for: Deficiency of the frontotemporal dementia gene GRN results in gangliosidosis
Source: Nat Commun. 2022 Oct 7;13:5924. doi: 10.1038/s41467-022-33500-9 (PMC9546883; doi:10.1038/s41467-022-33500-9)
Supplement: Supplementary file 12 — Source Data [file 41467_2022_33500_MOESM12_ESM.xlsx]

## Sheet: Human brains, manifest
Human brain tissue studies
		Median age (years)	Interquartile ranges (years)
	Control (n = 3)	86	11
	Sporadic FTD-TDP (n = 6)	71	5
	GRN FTD-TDP (n = 13)	68	2.5

## Sheet: SF1c, Lipidomics, Human
Lipidomics, Human frontal and occipital lobes
	Control frontal			noPGRN frontal						PGRN frontal
lipid class
CE	0	0.0226847	0.0382228	0	0.0788718	0.0307607	0	0.0358166	0.0218482	0.0579785	0	0.0732823	0.344704	0.098834	0.0417328	0	0.0688427	0.128394	0.141204	0.190313	0.0509666
Cer	0.372714	0.38006	0.443329	0.36157	0.343876	0.343145	0.304919	0.38094	0.363475	0.344202	0.231485	0.442188	0.472231	0.338677	0.311874	0.403834	0.430085	0.341235	0.495298	0.577961	0.401827
Chol	23.2061	22.7358	33.4341	22.8224	29.53	29.7877	28.6922	23.6928	24.3655	23.7375	29.8269	27.8279	41.4838	27.7898	30.0629	29.2631	28.8084	26.6437	37.367	38.8262	29.4564
CL	0.187973	0.284334	0.215417	0.0644054	0.0821777	0.0341134	0.0719417	0.171612	0.157745	0.175254	0.0274147	0.0420725	0	0	0.0164078	0.147476	0	0.0480737	0.0497899	0	0.0218503
DAG	0.181518	0.216984	0.416195	0.207515	0.303104	0.357842	0.235092	0.189262	0.336367	0.316897	0.264876	0.242817	0.417998	0.481152	0.388232	0.474973	0.285013	0.401066	0.532866	0.926928	0.169356
HexCer	0.934536	0.999585	2.15905	1.00366	2.41961	2.85569	2.75712	1.20422	1.36727	1.10732	3.57304	1.13882	4.10458	1.3632	3.61925	0.38121	1.89687	1.85522	1.83559	0.729261	1.72323
LPA	0.000691785	0.000675003	0.00088496	0.00142127	0.00527752	0.00727713	0.00184895	0.000588602	0.000737949	0.000547881	0.00396615	0.0242766	0.0100153	0.0186845	0.00238448	0.00233548	0.00637747	0.00129234	0.0212428	0.051426	0.0579823
LPC	0.0206896	0.0275021	0.0347781	0.021038	0.208269	0.126167	0.123062	0.0265721	0.0260997	0.0281398	0.140109	0.19873	0.223164	0.248443	0.109427	0.189697	0.141135	0.0350384	0.245746	0.323366	0.120225
LPE	0.0243519	0.0258372	0.0325688	0.0205415	0.0898219	0.0786071	0.0665004	0.0221526	0.0254075	0.0282668	0.0732961	0.0633767	1.99273	0.127938	0.0707268	0.552962	0.0729985	0.0282726	0.0826871	0.152925	0.0495886
LPE O-	0.00583742	0.00537597	0.00645018	0.00524183	0.000942931	0	0	0.00565404	0.00500666	0.0054871	0	0.00102052	0	0.00094189	0	0	0	0.00528996	0.000900136	0.00147075	0
LPG	0.00292108	0.00262133	0.00666976	0.00331008	0.00277469	0.0022551	0.00207313	0.00205083	0.00266362	0.00301795	0.00168938	0.00225084	0.00303591	0.00302142	0.00191755	0.00657016	0.00220668	0.00389201	0.00397424	0.00254717	0
LPI	0.0311868	0.0440021	0.0316897	0.0288021	0.0395921	0.0343914	0.0360477	0.0248741	0.0241426	0.0229135	0.0317067	0.0307899	0.0313935	0.0422081	0.0337068	0.025205	0.0332285	0.0320587	0.0395976	0.0347515	0.012506
LPS	0.0111037	0.0156889	0.013129	0.00997797	0.0870948	0.0659879	0.0445404	0.00651545	0.00590938	0.00737946	0.036215	0.0455845	0.0563722	0.120176	0.0425772	0.0277171	0.0523529	0.00864802	0.0842542	0.139236	0.0130294
PA	0.035818	0.065689	0.16015	0.0481204	0.0450901	0.0536681	0.0276226	0.0565951	0.110977	0.0599088	0.0180248	0.0308228	0.0209711	0.00931432	0.0567992	0	0.0174222	0.120366	0.015687	0.0242181	0.0683878
PC	42.3372	35.872	11.6911	38.4169	34.7116	34.5397	35.1666	36.7331	40.3523	37.5805	33.0498	36.0617	19.1191	38.4218	34.5272	44.0922	35.5566	35.8461	12.7463	13.4018	35.1232
PC O-	0.826082	0.83238	0.416898	1.08061	0.675854	0.846675	0.94279	0.97555	1.04026	0.653893	0.989316	0.724284	1.68781	0.826608	1.03521	0.655848	0.780607	0.96767	0.281154	0.236403	0.777431
PE	9.259	10.2052	11.2196	8.57473	6.72125	6.58459	6.70195	8.76071	6.31379	10.2261	5.82843	7.47291	7.83739	6.89582	5.36038	4.72979	6.37309	7.25124	8.10245	9.0745	6.37433
PE O-	9.74795	11.28	17.2083	11.4832	9.01478	9.90109	10.0026	12.4445	9.80709	12.4202	9.79093	7.72693	1.35837	8.12694	10.8436	2.28896	7.86246	11.6266	11.0185	9.4558	7.96268
PG	0.110178	0.113677	0.277817	0.128466	0.111057	0.0964228	0.150253	0.128212	0.13125	0.15669	0.0970639	0.138609	0.138784	0.192081	0.122469	0.208159	0.107532	0.0849777	0.364981	0.209341	0.137526
PI	1.68454	1.63524	2.11604	2.00523	1.43412	1.24095	1.45529	1.62704	1.61253	1.75914	1.52313	1.90464	1.73849	1.77539	1.51556	1.70002	1.7459	1.41918	3.24073	3.19942	2.72337
PS	9.03246	13.349	17.4163	11.5985	9.98885	9.10318	9.56339	11.5211	11.7318	9.01552	10.6704	10.9881	14.0456	8.1363	7.98258	10.2721	11.3267	10.0413	16.7794	13.6455	10.0581
SM	1.94826	1.8701	2.60981	2.07545	4.07554	3.8877	3.63037	1.97375	2.14477	2.17109	3.79081	4.71794	4.87861	4.7356	3.76724	4.31703	4.33772	2.44844	6.36457	8.12984	4.66464
TAG	0.0388622	0.015495	0.0514024	0.0388976	0.026751	0.0220645	0.0215366	0.0164202	0.0530581	0.121982	0.0286081	0.0984998	0.0348692	0.242511	0.0877882	0.260874	0.0922609	0.661936	0.180415	0.661185	0.0334751
			Fold change
average control			lipid class	Control occipital			noPGRN occipital						PGRN occipital
CE	0.0203025		CE	0	1.11734	1.88266	0	3.88483	1.51512	0	1.76414	1.07613	2.85573	0	3.60952	16.9784	4.86807	2.05555	0	3.39084	6.32406	6.95501	9.37387	2.51036
Cer	0.398701		Cer	0.934821	0.953246	1.11193	0.90687	0.86249	0.860658	0.764781	0.955452	0.911649	0.863308	0.580597	1.10907	1.18442	0.84945	0.782224	1.01287	1.07872	0.855867	1.24228	1.44961	1.00784
Chol	26.4587		Chol	0.877069	0.859296	1.26363	0.862566	1.11608	1.12582	1.08441	0.895462	0.92089	0.897155	1.1273	1.05175	1.56787	1.05031	1.13622	1.10599	1.08881	1.00699	1.41228	1.46743	1.1133
CL	0.229241		CL	0.819977	1.24033	0.939697	0.28095	0.358477	0.14881	0.313825	0.748607	0.688116	0.764495	0.119589	0.183529	0	0	0.0715743	0.643324	0	0.209708	0.217194	0	0.0953156
DAG	0.271566		DAG	0.668412	0.799011	1.53258	0.764142	1.11614	1.3177	0.865689	0.69693	1.23862	1.16693	0.975364	0.894137	1.53921	1.77177	1.42961	1.74902	1.04952	1.47686	1.9622	3.41327	0.623629
HexCer	1.36439		HexCer	0.684947	0.732623	1.58243	0.735613	1.7734	2.09301	2.02077	0.882603	1.00211	0.811583	2.61878	0.834674	3.00836	0.999126	2.65265	0.279399	1.39027	1.35974	1.34535	0.534496	1.26301
LPA	0.000750582		LPA	0.921664	0.899305	1.17903	1.89355	7.03124	9.69532	2.46335	0.784193	0.983169	0.729941	5.28409	32.3436	13.3434	24.8933	3.17684	3.11155	8.49669	1.72178	28.3018	68.5148	77.2497
LPC	0.0276566		LPC	0.748088	0.994415	1.2575	0.760687	7.53053	4.5619	4.44963	0.960788	0.943705	1.01747	5.06601	7.18562	8.06911	8.98314	3.95664	6.859	5.10312	1.26691	8.88561	11.6922	4.34707
LPE	0.0275859		LPE	0.882765	0.936607	1.18063	0.744636	3.25608	2.84953	2.41066	0.803039	0.921029	1.02468	2.65701	2.29743	72.2371	4.63779	2.56387	20.0451	2.64622	1.02489	2.99744	5.5436	1.7976
LPE O-	0.00588786		LPE O-	0.991434	0.913061	1.09551	0.890278	0.160148	0	0	0.960289	0.850337	0.931935	0	0.173326	0	0.159972	0	0	0	0.898453	0.15288	0.249794	0
LPG	0.00407072		LPG	0.717583	0.913061	1.09551	0.890278	0.160148	0	0	0.960289	0.850337	0.931935	0	0.173326	0	0.159972	0	0	0	0.898453	0.15288	0.249794	0
LPI	0.0356262		LPI	0.875389	0.643948	1.63847	0.813144	0.68162	0.553981	0.509278	0.503799	0.654336	0.74138	0.415008	0.552934	0.745792	0.742231	0.471058	1.614	0.542085	0.956098	0.976299	0.625728	0
LPS	0.0133072		LPS	0.834412	1.23511	0.889506	0.808454	1.11132	0.96534	1.01183	0.698195	0.677665	0.643163	0.889982	0.864249	0.881191	1.18475	0.946125	0.707485	0.932698	0.899864	1.11147	0.975446	0.351032
PA	0.087219		PA	0.410667	0.75315	1.83618	0.55172	0.516976	0.615326	0.316704	0.648885	1.27239	0.686878	0.206661	0.353396	0.240443	0.106792	0.651225	0	0.199752	1.38004	0.179858	0.27767	0.784094
PC	29.9668		PC	1.41281	1.19706	0.390136	1.28198	1.15834	1.1526	1.17352	1.22579	1.34657	1.25407	1.10288	1.20339	0.638009	1.28215	1.15218	1.47137	1.18653	1.19619	0.425346	0.447222	1.17207
PC O-	0.691787		PC O-	1.19413	1.20323	0.602639	1.56206	0.976969	1.2239	1.36283	1.41019	1.50373	0.945223	1.43009	1.04698	2.43979	1.19489	1.49643	0.948049	1.12839	1.3988	0.406417	0.341729	1.1238
PE	10.228		PE	0.905264	0.997777	1.09696	0.838362	0.657146	0.643784	0.655258	0.856546	0.617307	0.999821	0.569853	0.730636	0.766272	0.674214	0.524091	0.462437	0.623105	0.708963	0.792187	0.887226	0.623226
PE O-	12.7454		PE O-	0.764821	0.885021	1.35016	0.900969	0.707296	0.776836	0.784798	0.976388	0.76946	0.974481	0.768192	0.606252	0.106577	0.637636	0.850787	0.179591	0.616885	0.912215	0.864504	0.741899	0.624749
PG	0.167224		PG	0.658862	0.67979	1.66135	0.768226	0.664124	0.576609	0.898511	0.76671	0.784878	0.937004	0.580442	0.828883	0.82993	1.14864	0.732363	1.24479	0.643042	0.508167	2.18259	1.25186	0.822409
PI	1.81194		PI	0.929687	0.902481	1.16783	1.10668	0.791481	0.684877	0.803168	0.897953	0.889947	0.97086	0.840607	1.05116	0.959464	0.979828	0.836427	0.938231	0.963553	0.783241	1.78854	1.76575	1.50302
PS	13.2659		PS	0.680876	1.00626	1.31286	0.874309	0.752971	0.686208	0.720899	0.868474	0.884353	0.6796	0.804343	0.828297	1.05877	0.613323	0.601736	0.774319	0.853819	0.756924	1.26485	1.02861	0.758187
SM	2.14272		SM	0.909244	0.87277	1.21799	0.968603	1.90204	1.81437	1.69428	0.921139	1.00096	1.01324	1.76915	2.20184	2.27682	2.21008	1.75815	2.01474	2.0244	1.14268	2.97031	3.79416	2.17697
TAG	0.0352532		TAG	1.10237	0.439533	1.45809	1.10338	0.758825	0.625885	0.610912	0.46578	1.50506	3.46015	0.811504	2.79407	0.989107	6.87911	2.49022	7.40002	2.61709	18.7766	5.11768	18.7553	0.949561
	Control occipital			noPGRN occipital						PGRN occipital
lipid class
CE	0	0.0348869	0	0.0213827	0.0227406	0	0.0300722	0	0.0355163	0	0.151461	0.0508363	0	0	0	0	0	0	0	0	0.095683	2.01406
Cer	0.302964	0.352515	0.332841	0.424169	0.363965	0.337911	0.637388	0.242625	0.325094	0.317818	0.264606	0.320912	0.266379	0.277617	0.315701	0.321174	0.356341	0.240195	0.436046	0.338853	0.325781	0.511702
Chol	24.0129	21.4812	24.688	23.4412	23.8396	32.097	32.7921	33.2115	24.3937	38.6621	27.2184	30.6749	31.9685	32.9454	30.3194	25.2932	31.8452	30.6172	31.9841	26.2248	31.0486	41.1585
CL	0.132911	0.258942	0.102774	0.115574	0.158012	0.115691	0.147008	0	0.218558	0.0216077	0.100182	0.077213	0.114314	0.0484033	0.129411	0.144781	0.0466146	0.0928391	0.0829551	0.081164	0.0233557	0.0333281
DAG	0.245017	0.180412	0.27037	0.203511	0.184782	0.311047	0.38095	0.252435	0.209107	0.381467	0.260793	0.223096	0.157528	0.300118	0.373737	0.244867	0.267582	0.514228	0.303856	0.41556	0.288507	0.415675
HexCer	1.34923	0.944376	1.55955	1.02398	1.24044	5.06159	3.94753	4.92722	1.64516	6.88122	3.73852	3.4811	5.10846	5.22815	4.24342	1.43957	5.2063	2.80079	5.38335	2.26054	4.845	4.06467
LPA	0.0008786	0.000649184	0.00109822	0.00175664	0.00151061	0.00357872	0.00223533	0.00120161	0.00075321	0.00342067	0.0184512	0.00272196	0.0028286	0	0.00175558	0.000643936	0.00167225	0.00139063	0.0021638	0.000927557	0.00177758	0.00696174
LPC	0.0258591	0.0343277	0.0263429	0.0269459	0.0255204	0.117215	0.164974	0.120669	0.0284048	0.0972033	0.144302	0.170035	0.160622	0.0885549	0.102025	0.0296746	0.109326	0.117618	0.110584	0.0300685	0.115036	0.229869
LPE	0.0252211	0.0243946	0.0337646	0.0254766	0.0237588	0.0828111	0.0765426	0.0863512	0.0281894	0.0992877	0.0644374	0.0830145	0.0740822	0.0602347	0.0616511	0.0265036	0.0795432	0.278732	0.0739761	0.0465298	0.0777045	0.129076
LPE O-	0.00531509	0.00451067	0.00483165	0.00493586	0.0048168	0	0	0	0.0052965	0	0	0	0	0	0	0.00571964	0	0.00821817	0	0.00438841	0	0.000692917
LPG	0.00251456	0.00220459	0.00474251	0.00263925	0.00507864	0.00187348	0.00209307	0.0017883	0.00272726	0.00189707	0.00176737	0.00214303	0.00136491	0.00212867	0.00198816	0.00470942	0.0023257	0.00689148	0.00181347	0.00456542	0.00244847	0.00541794
LPI	0.0248799	0.0329512	0.0267089	0.0324141	0.0401979	0.0254198	0.0330286	0.0351058	0.0301375	0.0332096	0.0179678	0.0339664	0.0300676	0.0361352	0.0410541	0.0242132	0.0250118	0.0161149	0.0189515	0.0206183	0.0302832	0.042069
LPS	0.00942265	0.0104901	0.00907653	0.0114306	0.0125388	0.0418174	0.0877147	0.0461892	0.00992004	0.0393139	0.0165448	0.0481093	0.0310666	0.0293966	0.0449089	0.00700404	0.044705	0.0280343	0.0371785	0.0198259	0.0405036	0.0521747
PA	0.0778739	0.0784623	0.0718978	0.0497027	0.0581379	0.0556416	0.0282642	0.0638588	0.0679247	0.0839619	0.0179488	0.0447451	0.0239039	0.0629	0.0404005	0.0829074	0.0564741	0.08726	0.0646239	0.158981	0.0337807	0.0683979
PC	38.0775	36.9973	41.0023	38.0834	36.213	32.1724	26.722	32.0709	38.535	22.918	30.3562	34.4285	31.968	32.0735	33.2871	35.91	31.2255	38.4747	32.2023	39.7938	33.2716	13.7909
PC O-	1.06727	2.06559	1.23142	0.702493	0.755197	0.793673	0.748897	0.721102	0.95875	1.14675	0.969786	0.92522	0.760787	0.886937	0.945509	0.790555	0.901972	1.18066	0.890619	1.03478	1.03335	0.474529
PE	8.53196	10.501	8.13626	9.96162	9.52844	4.79275	7.10671	4.98672	7.04643	3.73727	5.35089	6.11796	6.12933	4.71333	5.84781	7.82269	5.55389	3.93323	4.76364	5.81038	4.81188	6.21675
PE O-	11.5404	11.3195	10.3921	11.4601	11.5455	9.39468	10.4861	9.76758	9.95806	11.5465	9.16666	9.45056	9.76145	9.89159	10.434	11.6804	10.2522	7.92947	10.0825	12.0494	9.94795	12.285
PG	0.106153	0.126815	0.153146	0.12061	0.12837	0.0654523	0.0853418	0.0811666	0.112191	0.0577788	0.089823	0.1036	0.0599128	0.0787619	0.102045	0.181869	0.0778455	0.132214	0.055665	0.119326	0.102689	0.248235
PI	1.6198	1.5904	1.62245	1.72151	1.64617	1.13234	1.27251	1.21922	1.60408	1.08064	1.69124	1.25187	1.2051	1.21257	1.29646	1.59485	1.11513	0.831466	1.07667	1.15497	1.14876	1.76227
PS	10.7468	11.9573	8.16123	10.5343	12.4667	10.3368	12.0094	8.67539	12.8101	8.83963	17.4194	8.91775	8.71997	8.79067	9.18747	12.2904	9.36436	10.2821	9.51393	8.59796	8.53579	10.8174
SM	2.07301	1.94925	2.14164	2.0134	1.71648	3.05541	3.186	3.4781	1.96965	4.03394	2.92757	3.58092	3.45637	3.26293	3.16674	2.07219	3.46798	2.4266	2.91503	1.82098	4.21952	5.59551
TAG	0.0221967	0.0524204	0.0274734	0.017505	0.0189852	0.00480833	0.0532048	0.0109043	0.00523741	0.0169793	0.0104203	0.0108524	0	0.0106464	0.0574198	0.0321898	0	0	0	0.0115088	0	0.0724311
			Fold change
average control			lipid class	Control occipital			noPGRN occipital						PGRN occipital
CE	0.011629		CE	0	3	0	1.83875	1.95551	0	2.58597	0	3.05412	0	13.0245	4.37152	0	0	0	0	0	0	0	0	8.22798	173.193
Cer	0.32944		Cer	0.919632	1.07004	1.01032	1.28755	1.1048	1.02571	1.93476	0.736478	0.986809	0.964722	0.803201	0.974114	0.808583	0.842694	0.958295	0.97491	1.08166	0.729101	1.3236	1.02857	0.988894	1.55325
Chol	23.394		Chol	1.02645	0.918235	1.05531	1.00202	1.01905	1.37202	1.40173	1.41966	1.04273	1.65265	1.16347	1.31123	1.36652	1.40828	1.29603	1.08118	1.36125	1.30876	1.36719	1.12101	1.3272	1.75936
CL	0.164875		CL	0.806127	1.57053	0.623345	0.700977	0.958371	0.701687	0.891631	0	1.32559	0.131055	0.607623	0.468311	0.693334	0.293575	0.784903	0.878125	0.282726	0.563087	0.503138	0.492275	0.141657	0.202141
DAG	0.231933		DAG	1.05641	0.777862	1.16573	0.877459	0.796704	1.34111	1.6425	1.0884	0.901584	1.64473	1.12443	0.961897	0.679197	1.29399	1.6114	1.05577	1.1537	2.21714	1.3101	1.79172	1.24392	1.79222
HexCer	1.28439		HexCer	1.05049	0.735274	1.21424	0.797252	0.965783	3.94086	3.07347	3.83624	1.28089	5.35759	2.91074	2.71032	3.97735	4.07054	3.30384	1.12082	4.05352	2.18064	4.19137	1.76002	3.77223	3.16468
LPA	0.000875336		LPA	1.00373	0.74164	1.25463	2.00681	1.72575	4.08839	2.55368	1.37275	0.860482	3.90784	21.079	3.10961	3.23144	0	2.0056	0.735645	1.91041	1.58868	2.47197	1.05966	2.03074	7.95322
LPC	0.0288433		LPC	0.896538	1.19015	0.913314	0.93422	0.884797	4.06386	5.71967	4.18362	0.984798	3.37005	5.00298	5.89514	5.5688	3.07021	3.53721	1.02882	3.79035	4.07783	3.83397	1.04248	3.98832	7.9696
LPE	0.0277934		LPE	0.90745	0.87771	1.21484	0.916642	0.854836	2.97952	2.75398	3.1069	1.01425	3.57234	2.31844	2.98684	2.66546	2.16723	2.21819	0.953594	2.86194	10.0287	2.66164	1.67413	2.79579	4.64413
LPE O-	0.0048858		LPE O-	1.08786	0.699008	1.5037	0.836824	1.61028	0.594023	0.663648	0.567016	0.86473	0.601501	0.560379	0.679488	0.432772	0.674936	0.630384	1.49321	0.737408	2.18507	0.574996	1.44755	0.776333	1.71786
LPG	0.00315389		LPG	0.797289	1.16931	0.947795	1.15025	1.42647	0.902051	1.17206	1.24577	1.06946	1.17848	0.63761	1.20534	1.06698	1.2823	1.45685	0.859232	0.887572	0.571855	0.672515	0.731663	1.07463	1.49287
LPI	0.02818		LPI	0.882892	1.08558	0.9393	1.18292	1.29759	4.32755	9.0773	4.77997	1.02659	4.06847	1.71217	4.97867	3.21498	3.04216	4.64747	0.724824	4.62637	2.90118	3.84748	2.05172	4.19158	5.39939
LPS	0.00966308		LPS	0.975119	1.03134	0.945054	0.653312	0.764188	0.731376	0.371515	0.839386	0.892829	1.10363	0.235927	0.588148	0.314203	0.826783	0.531041	1.08977	0.742319	1.14698	0.849442	2.08971	0.444026	0.899049
PA	0.076078		PA	1.02361	0.956192	1.0597	0.984261	0.935922	0.831493	0.690627	0.828868	0.995933	0.592314	0.784552	0.889801	0.826208	0.828936	0.860301	0.928089	0.807021	0.994375	0.832265	1.02847	0.8599	0.356426
PC	38.6924		PC	0.984108	1.41989	0.846474	0.482893	0.519122	0.54557	0.514791	0.495685	0.659044	0.788277	0.66663	0.635996	0.522965	0.60968	0.649942	0.543427	0.620015	0.811584	0.612211	0.711305	0.710326	0.326191
PC O-	1.45476		PC O-	0.73364	1.15951	0.898398	1.09995	1.05212	0.529211	0.784716	0.550629	0.77806	0.412666	0.590839	0.675539	0.676794	0.520442	0.645709	0.863774	0.613255	0.434303	0.525996	0.641576	0.531323	0.686448
PE	9.05641		PE	0.942091	1.02125	0.937576	1.03393	1.04164	0.847589	0.94606	0.881233	0.898418	1.04173	0.827018	0.852632	0.88068	0.892421	0.941362	1.0538	0.924952	0.715398	0.909647	1.0871	0.897506	1.10835
PE O-	11.084		PE O-	1.04118	0.985316	1.1899	0.937107	0.9974	0.508546	0.663083	0.630643	0.871692	0.448926	0.697901	0.804946	0.465507	0.611959	0.792866	1.41307	0.604838	1.02727	0.432502	0.927127	0.79787	1.92872
PG	0.128705		PG	0.824779	0.987283	1.00718	1.06867	1.02191	0.702935	0.789945	0.756864	0.995778	0.670839	1.04989	0.777132	0.748097	0.752735	0.804813	0.990046	0.692251	0.516156	0.668373	0.716983	0.713128	1.09398
PI	1.61088		PI	1.00553	1.16221	0.793241	1.02389	1.21172	1.0047	1.16727	0.843215	1.2451	0.859179	1.6931	0.866772	0.847548	0.85442	0.892988	1.19458	0.910181	0.999385	0.924718	0.835689	0.829647	1.05141
PS	10.2885		PS	1.04455	0.948709	1.04235	0.979934	0.835421	1.48708	1.55064	1.69281	0.958639	1.96334	1.42486	1.74286	1.68224	1.58809	1.54127	1.00855	1.68788	1.18104	1.41876	0.88628	2.05366	2.72336
SM	2.05463		SM	1.00894	0.948709	1.04235	0.979934	0.835421	1.48708	1.55064	1.69281	0.958639	1.96334	1.42486	1.74286	1.68224	1.58809	1.54127	1.00855	1.68788	1.18104	1.41876	0.88628	2.05366	2.72336
TAG	0.0340301		TAG	0.652265	1.54041	0.807325	0.514396	0.557893	0.141296	1.56346	0.32043	0.153905	0.498948	0.306209	0.318906	0	0.312851	1.68732	0.945922	0	0	0	0.338195	0	2.12844

## Sheet: RAW, frontal cortex
Lipidomics, Human frontal RAW
feature	class	structuralcategory	functionalcategory	totallength	totaldb	totaloh	Case P.	1_frontal	2_frontal	3_frontal	4_frontal	5_frontal	6_frontal	7_frontal	8_frontal	9_frontal	10_frontal	11_frontal	12_frontal	14_frontal	15_frontal	16_frontal	17_frontal	18_frontal	19_frontal	20_frontal	21_frontal	22_frontal
CE 14:0;0	CE	STE	STO	14	0	0		NA	NA	NA	NA	NA	NA	NA	NA	NA	NA	NA	NA	NA	NA	NA	NA	NA	NA	NA	NA	NA
CE 15:0;0	CE	STE	STO	15	0	0		NA	NA	NA	NA	NA	NA	NA	NA	NA	NA	NA	NA	NA	NA	NA	NA	NA	NA	NA	NA	NA
CE 16:0;0	CE	STE	STO	16	0	0		NA	NA	NA	NA	NA	7.13981	NA	NA	18.2756	12.2123	NA	NA	17.0334	NA	NA	6.2149	NA	NA	NA	NA	NA
CE 16:1;0	CE	STE	STO	16	1	0		NA	NA	NA	NA	NA	11.9252	NA	NA	NA	NA	NA	NA	10.6182	NA	NA	NA	NA	NA	NA	NA	NA
CE 17:1;0	CE	STE	STO	17	1	0		NA	NA	NA	NA	NA	NA	NA	NA	NA	NA	NA	NA	NA	NA	NA	NA	NA	NA	NA	NA	NA
CE 18:0;0	CE	STE	STO	18	0	0		NA	NA	NA	NA	NA	NA	NA	NA	NA	NA	NA	NA	NA	NA	NA	NA	NA	NA	NA	NA	NA
CE 18:1;0	CE	STE	STO	18	1	0		NA	12.7228	NA	13.4463	NA	13.3131	NA	14.3345	49.3866	31.7028	11.3095	9.9613	80.938	34.9301	8.42898	12.8729	NA	NA	NA	NA	NA
CE 18:2;0	CE	STE	STO	18	2	0		11.8966	14.101	NA	15.1527	NA	7.51856	NA	10.9465	NA	22.5013	4.93387	12.733	NA	35.1864	8.55695	6.08659	5.47585	NA	17.1706	13.3337	NA
CE 20:1;0	CE	STE	STO	20	1	0		NA	NA	NA	NA	NA	NA	NA	NA	NA	NA	NA	NA	NA	NA	NA	NA	NA	NA	NA	NA	NA
CE 20:2;0	CE	STE	STO	20	2	0		NA	NA	NA	NA	NA	NA	NA	NA	NA	NA	NA	NA	NA	NA	NA	NA	NA	NA	NA	NA	NA
CE 20:3;0	CE	STE	STO	20	3	0		NA	NA	NA	NA	NA	NA	NA	NA	NA	NA	NA	NA	NA	NA	NA	NA	NA	NA	NA	NA	NA
CE 20:4;0	CE	STE	STO	20	4	0		NA	NA	NA	NA	NA	NA	NA	6.57379	NA	11.5359	NA	NA	12.2077	NA	NA	4.67913	7.59727	NA	NA	NA	NA
CE 22:3;0	CE	STE	STO	22	3	0		NA	NA	NA	NA	NA	NA	NA	NA	NA	NA	NA	NA	NA	NA	NA	NA	NA	NA	NA	NA	NA
CE 22:4;0	CE	STE	STO	22	4	0		NA	NA	NA	NA	NA	NA	NA	NA	NA	NA	NA	NA	NA	NA	NA	NA	NA	NA	NA	NA	NA
CE 22:5;0	CE	STE	STO	22	5	0		NA	NA	NA	NA	NA	NA	NA	NA	NA	NA	NA	NA	NA	NA	NA	NA	NA	NA	NA	NA	NA
CE 22:6;0	CE	STE	STO	22	6	0		NA	NA	NA	NA	NA	NA	NA	NA	NA	NA	NA	NA	NA	NA	NA	NA	NA	NA	NA	NA	NA
Cer 32:0;3	Cer	SL	MEM	32	0	3		NA	NA	NA	NA	NA	NA	NA	NA	NA	NA	NA	NA	NA	NA	NA	NA	NA	NA	NA	NA	NA
Cer 32:1;1	Cer	SL	MEM	32	1	1		1.73046	NA	NA	0.402906	0.278168	0.467648	NA	NA	NA	NA	NA	NA	NA	NA	NA	NA	NA	NA	NA	NA	0.722108
Cer 32:1;2	Cer	SL	MEM	32	1	2		0.617529	NA	0.678126	0.46781	0.40985	0.278004	NA	0.530913	0.858664	1.40184	NA	0.487237	NA	1.35879	NA	NA	NA	NA	0.40871	0.470885	0.687379
Cer 32:1;3	Cer	SL	MEM	32	1	3		NA	NA	NA	NA	NA	NA	NA	NA	NA	NA	NA	NA	NA	1.03321	NA	NA	NA	NA	NA	NA	NA
Cer 32:2;1	Cer	SL	MEM	32	2	1		0.693062	NA	NA	NA	0.428204	NA	NA	NA	NA	NA	NA	NA	NA	NA	NA	NA	NA	NA	NA	NA	0.473909
Cer 32:2;2	Cer	SL	MEM	32	2	2		NA	NA	NA	NA	0.200002	NA	NA	NA	NA	0.728914	NA	NA	NA	1.41511	NA	NA	NA	NA	NA	NA	NA
Cer 34:0;2	Cer	SL	MEM	34	0	2		NA	NA	NA	0.396598	0.335211	NA	NA	NA	0.789731	0.953302	NA	NA	NA	NA	NA	NA	NA	NA	NA	0.375097	NA
Cer 34:1;1	Cer	SL	MEM	34	1	1		1.28628	NA	NA	NA	0.313822	0.340101	NA	NA	NA	NA	NA	NA	NA	NA	NA	NA	NA	NA	NA	NA	0.619505
Cer 34:1;2	Cer	SL	MEM	34	1	2		8.5116	13.4471	10.4988	7.99629	7.20687	NA	2.83294	9.18703	14.7573	20.8928	5.93441	9.75887	5.96157	14.7274	4.65808	5.14314	6.38613	4.42608	7.8702	9.73611	8.61687
Cer 34:1;3	Cer	SL	MEM	34	1	3		NA	NA	NA	NA	NA	NA	NA	NA	NA	0.579411	NA	NA	NA	0.969778	NA	NA	NA	NA	NA	NA	NA
Cer 34:2;1	Cer	SL	MEM	34	2	1		1.0502	NA	NA	NA	0.512785	NA	NA	NA	NA	NA	NA	NA	NA	NA	NA	NA	NA	NA	NA	NA	0.608168
Cer 34:2;2	Cer	SL	MEM	34	2	2		1.01329	1.40504	0.869401	1.00923	0.789373	0.446585	NA	1.40786	2.45138	2.89094	0.68057	1.44417	0.978226	3.21308	0.572772	0.828373	0.546127	0.61661	0.802541	0.967438	1.01154
Cer 34:2;3	Cer	SL	MEM	34	2	3		NA	NA	NA	NA	NA	NA	NA	NA	NA	NA	NA	NA	NA	1.02736	NA	NA	NA	NA	NA	NA	NA
Cer 36:0;2	Cer	SL	MEM	36	0	2		1.61044	1.49307	1.23042	1.93738	0.931518	1.5495	0.992911	1.64356	3.22297	2.10519	0.840517	1.20478	1.00655	3.21016	1.23648	1.19917	1.988	1.00584	0.902951	2.32999	1.47942
Cer 36:0;3	Cer	SL	MEM	36	0	3		NA	NA	NA	NA	0.546724	NA	NA	NA	1.47128	1.28337	NA	0.450289	NA	0.933403	NA	NA	NA	NA	NA	NA	NA
Cer 36:1;1	Cer	SL	MEM	36	1	1		3.04397	5.61464	2.74765	1.84761	1.21681	1.89293	NA	NA	NA	NA	NA	NA	NA	NA	NA	NA	NA	NA	2.3242	1.83611	3.59569
Cer 36:1;2	Cer	SL	MEM	36	1	2		84.4021	114.538	103.715	77.7729	44.9837	51.7798	36.0555	88.4588	101.54	103.067	64.5548	61.4592	69.2776	114.336	58.0692	59.1085	65.4464	53.2264	77.1966	100.381	79.7829
Cer 36:1;3	Cer	SL	MEM	36	1	3		NA	NA	NA	NA	NA	NA	NA	NA	NA	0.905305	NA	NA	NA	NA	NA	NA	NA	NA	NA	NA	NA
Cer 36:2;1	Cer	SL	MEM	36	2	1		NA	NA	NA	NA	NA	NA	NA	NA	NA	NA	NA	NA	NA	NA	NA	NA	NA	NA	NA	NA	NA
Cer 36:2;2	Cer	SL	MEM	36	2	2		37.1622	47.5199	31.6767	30.2114	20.2171	13.0893	10.302	40.0367	57.0887	54.2036	26.8357	32.0331	27.1721	38.8435	18.6158	24.7708	24.5291	17.3511	33.0801	33.7198	34.4938
Cer 36:2;3	Cer	SL	MEM	36	2	3		NA	NA	NA	NA	NA	NA	NA	NA	NA	0.610596	NA	NA	NA	NA	NA	NA	NA	NA	NA	NA	NA
Cer 38:0;2	Cer	SL	MEM	38	0	2		0.752649	NA	NA	0.607965	NA	0.601979	0.419045	NA	NA	NA	NA	NA	NA	NA	NA	NA	0.851305	NA	NA	0.674349	0.474313
Cer 38:0;4	Cer	SL	MEM	38	0	4		NA	NA	NA	NA	NA	NA	NA	NA	NA	NA	NA	NA	0.572295	NA	NA	NA	NA	NA	NA	NA	NA
Cer 38:1;1	Cer	SL	MEM	38	1	1		1.64145	1.90479	1.1785	1.03299	0.426632	0.809574	NA	NA	NA	NA	NA	NA	NA	NA	NA	NA	NA	NA	1.29305	0.699572	1.26804
Cer 38:1;2	Cer	SL	MEM	38	1	2		24.7015	28.3462	26.3035	17.4381	7.53203	14.8593	12.0942	16.5051	14.0799	12.3717	10.4674	11.2183	15.2166	19.4274	12.4119	13.4553	19.016	10.5942	16.2222	20.6516	17.8819
Cer 38:2;2	Cer	SL	MEM	38	2	2		4.08157	4.34645	3.34617	2.77529	1.44991	1.5496	1.26715	3.27674	3.06836	3.16995	2.31056	2.06299	2.36282	3.02789	1.36195	2.16907	2.57657	1.33907	3.38672	2.70665	2.92739
Cer 40:1;1	Cer	SL	MEM	40	1	1		NA	0.781195	NA	NA	NA	NA	NA	NA	NA	NA	NA	NA	NA	NA	NA	NA	NA	NA	NA	NA	NA
Cer 40:1;2	Cer	SL	MEM	40	1	2		2.36317	3.99733	2.16985	2.44412	1.2561	1.70309	1.71484	3.35148	3.48739	3.19193	1.47432	2.42337	3.71334	4.41461	2.10597	2.26246	2.42037	1.68008	2.92597	3.39581	2.68675
Cer 40:2;2	Cer	SL	MEM	40	2	2		1.17775	2.80304	1.19091	1.27305	0.614033	0.593437	0.563783	2.03751	2.28135	3.15188	0.843834	1.42802	1.95898	2.1178	1.14923	0.988988	1.23237	0.83954	1.57032	1.48659	1.33573
Cer 42:0;3	Cer	SL	MEM	42	0	3		NA	NA	NA	NA	NA	NA	NA	NA	NA	NA	NA	NA	NA	NA	NA	NA	NA	NA	NA	NA	NA
Cer 42:1;1	Cer	SL	MEM	42	1	1		NA	0.707612	NA	NA	NA	NA	NA	NA	NA	NA	NA	NA	NA	NA	NA	NA	NA	NA	NA	NA	NA
Cer 42:1;2	Cer	SL	MEM	42	1	2		2.12347	6.44216	1.80606	3.07696	1.32756	1.85998	2.28323	4.40507	5.42314	3.94614	1.88835	2.09747	4.71511	6.15889	3.49853	2.43117	2.55086	2.33401	3.45908	4.87593	3.24435
Cer 42:1;3	Cer	SL	MEM	42	1	3		0.413263	1.28308	0.377984	0.578061	NA	0.452451	0.539766	0.934013	1.2429	NA	0.453745	NA	1.48007	1.05037	0.777342	0.495048	0.8745	0.550646	0.479272	0.784139	0.740787
Cer 42:2;1	Cer	SL	MEM	42	2	1		NA	0.912183	NA	NA	NA	NA	NA	NA	NA	NA	NA	NA	NA	NA	NA	NA	NA	NA	NA	NA	NA
Cer 42:2;2	Cer	SL	MEM	42	2	2		19.5127	71.0399	18.095	17.234	5.25012	13.1724	13.2514	25.7949	24.2262	20.4128	11.0251	10.1439	29.3563	21.6449	21.066	16.3342	16.383	17.3792	28.8288	34.4324	20.3981
Cer 42:2;3	Cer	SL	MEM	42	2	3		NA	NA	NA	NA	NA	NA	NA	NA	NA	NA	NA	NA	NA	NA	NA	NA	NA	NA	NA	NA	NA
Cer 44:1;1	Cer	SL	MEM	44	1	1		NA	NA	NA	NA	NA	NA	NA	NA	NA	NA	NA	NA	NA	NA	NA	NA	NA	NA	NA	NA	NA
Cer 44:1;2	Cer	SL	MEM	44	1	2		NA	NA	NA	NA	NA	NA	NA	NA	NA	NA	NA	NA	NA	NA	NA	NA	NA	NA	NA	0.376662	NA
Cer 44:2;1	Cer	SL	MEM	44	2	1		NA	0.772211	NA	NA	NA	NA	NA	NA	NA	NA	NA	NA	NA	NA	NA	NA	NA	NA	NA	NA	NA
Cer 44:2;2	Cer	SL	MEM	44	2	2		1.42704	3.76319	1.8189	1.28155	0.382573	0.588294	0.877505	1.43866	1.34742	0.866168	0.755262	0.726453	1.71618	1.35995	1.41459	0.973082	1.0339	1.48885	1.87343	1.92474	1.39335
Chol	Chol	ST	MEM	27	1	0		11923.4	23463.2	12932.1	11709	7000.6	8279.16	10719.6	13330.2	17905.5	15903.2	9387.92	8617.84	14537.5	19715.1	12236.1	11177.3	12659.6	10617.2	11358.4	14870	11642
CL 68:2;0	CL	GPL	MEM	68	2	0		NA	NA	NA	NA	NA	NA	NA	NA	11.7804	NA	NA	NA	NA	NA	NA	NA	NA	NA	NA	NA	NA
CL 70:4;0	CL	GPL	MEM	70	4	0		NA	NA	7.65576	8.32056	8.0529	NA	NA	NA	NA	NA	NA	NA	NA	NA	NA	3.21629	NA	NA	10.0467	NA	NA
CL 70:5;0	CL	GPL	MEM	70	5	0		NA	NA	7.07843	9.62922	NA	NA	NA	NA	NA	NA	NA	NA	NA	NA	NA	NA	NA	2.93076	6.16711	9.08776	NA
CL 72:2;0	CL	GPL	MEM	72	2	0		NA	NA	NA	NA	NA	NA	9.85269	NA	NA	NA	NA	NA	NA	NA	NA	NA	NA	NA	NA	NA	NA
CL 72:4;0	CL	GPL	MEM	72	4	0		NA	NA	NA	NA	NA	NA	NA	NA	NA	NA	NA	NA	NA	NA	NA	3.90701	NA	NA	NA	NA	NA
CL 72:5;0	CL	GPL	MEM	72	5	0		19.297	17.7909	16.0437	7.30386	7.93744	NA	NA	NA	NA	NA	NA	3.90044	NA	NA	NA	7.04589	6.40751	5.63087	6.92768	10.5416	NA
CL 72:6;0	CL	GPL	MEM	72	6	0		18.3248	23.0014	19.5105	13.0363	9.64773	5.22593	NA	NA	NA	NA	6.96381	5.15848	NA	NA	6.67824	8.63624	8.09048	9.15115	13.6803	14.4127	10.4245
CL 72:7;0	CL	GPL	MEM	72	7	0		18.6913	16.1513	16.7279	13.4799	9.64265	NA	NA	NA	NA	NA	NA	3.97023	NA	NA	NA	4.69449	NA	4.68044	11.4176	13.3469	NA
CL 72:8;0	CL	GPL	MEM	72	8	0		NA	10.422	8.11437	9.6845	NA	NA	NA	NA	NA	NA	NA	NA	NA	NA	NA	3.60492	NA	NA	6.26829	8.55614	NA
CL 74:8;0	CL	GPL	MEM	74	8	0		24.6912	22.3809	18.1463	14.266	NA	4.84708	NA	NA	12.0779	NA	NA	NA	NA	NA	NA	NA	NA	4.22796	15.345	15.1093	11.6212
CL 74:9;0	CL	GPL	MEM	74	9	0		17.6956	13.9563	11.4748	10.727	NA	NA	NA	NA	NA	NA	NA	NA	NA	NA	NA	NA	NA	NA	5.94898	14.3406	NA
CL 76:10;0	CL	GPL	MEM	76	10	0		16.6138	20.9444	NA	NA	NA	4.8652	NA	NA	NA	NA	NA	NA	NA	NA	NA	NA	NA	NA	6.46959	NA	10.8084
CL 76:11;0	CL	GPL	MEM	76	11	0		11.8555	17.911	NA	NA	NA	NA	NA	NA	NA	NA	NA	NA	NA	NA	NA	NA	NA	NA	NA	10.8747	NA
CL 76:12;0	CL	GPL	MEM	76	12	0		10.6542	NA	NA	NA	NA	NA	NA	NA	NA	NA	NA	NA	NA	NA	NA	NA	NA	NA	NA	NA	NA
CL 76:9;0	CL	GPL	MEM	76	9	0		11.2904	8.6162	NA	NA	NA	NA	NA	NA	NA	NA	NA	NA	NA	NA	NA	NA	NA	NA	NA	NA	NA
CL 78:4;0	CL	GPL	MEM	78	4	0		NA	NA	NA	NA	NA	NA	NA	NA	NA	NA	NA	NA	NA	NA	NA	NA	NA	NA	NA	NA	NA
DAG 14:0;0_16:0;0	DAG	GL	MEM	30	0	0		NA	NA	NA	NA	NA	NA	NA	NA	NA	NA	NA	NA	NA	NA	NA	NA	NA	NA	NA	NA	NA
DAG 14:0;0_18:1;0	DAG	GL	MEM	32	1	0		NA	1.61425	NA	NA	1.12731	1.42358	0.666359	1.08968	1.56398	2.2747	NA	0.355518	0.693698	NA	1.43826	0.611595	0.917837	0.599427	NA	NA	NA
DAG 15:0;0_16:0;0	DAG	GL	MEM	31	0	0		NA	NA	NA	NA	NA	3.7404	NA	NA	NA	NA	NA	NA	NA	NA	NA	NA	NA	NA	NA	NA	NA
DAG 15:0;0_18:1;0	DAG	GL	MEM	33	1	0		NA	NA	NA	NA	NA	1.96805	NA	NA	NA	NA	NA	NA	NA	NA	NA	NA	NA	NA	NA	NA	NA
DAG 16:0;0_16:1;0	DAG	GL	MEM	32	1	0		NA	3.35163	NA	NA	2.9773	5.64788	1.55943	2.8562	5.98332	7.00951	NA	1.53627	3.34435	NA	3.57166	1.82701	1.96045	1.6638	NA	NA	NA
DAG 16:0;0_17:1;0	DAG	GL	MEM	33	1	0		NA	NA	NA	NA	NA	2.00213	NA	NA	NA	NA	NA	NA	NA	NA	NA	NA	NA	NA	NA	NA	NA
DAG 16:0;0_18:1;0	DAG	GL	MEM	34	1	0		35.1917	64.0341	28.5409	31.8307	26.8061	32.8263	29.8979	39.8641	61.5891	69.4456	17.1051	22.937	45.0396	91.9721	49.4779	32.6387	46.9729	27.1073	24.9698	53.9748	31.1556
DAG 16:0;0_18:2;0	DAG	GL	MEM	34	2	0		NA	4.14132	NA	NA	2.0491	2.00045	1.26542	3.55674	4.5746	5.14754	NA	1.86929	NA	10.5876	3.4612	2.20487	2.64914	1.71271	NA	3.00463	NA
DAG 16:0;0_19:1;0	DAG	GL	MEM	35	1	0		NA	NA	NA	NA	NA	NA	NA	NA	NA	NA	NA	NA	NA	NA	NA	NA	NA	NA	NA	NA	NA
DAG 16:0;0_20:1;0	DAG	GL	MEM	36	1	0		1.08115	1.73357	0.700022	1.31424	0.473875	NA	0.94396	1.16197	NA	1.39988	0.524985	0.508884	1.51191	NA	1.71272	1.05043	1.44044	0.825651	0.785089	NA	0.844422
DAG 16:0;0_20:2;0	DAG	GL	MEM	36	2	0		0.474325	1.11239	0.245877	0.480446	0.318829	NA	0.448524	0.767293	1.40462	1.01235	0.234688	0.251319	0.922334	1.9085	1.00775	0.54605	0.704538	0.483751	0.530213	1.2698	0.663108
DAG 16:0;0_20:3;0	DAG	GL	MEM	36	3	0		2.76859	NA	NA	NA	1.67865	1.74473	1.21753	2.11949	4.0637	3.4467	NA	NA	2.63121	3.70102	2.62022	0.930549	2.36032	NA	NA	3.63847	NA
DAG 16:0;0_20:4;0	DAG	GL	MEM	36	4	0		4.8956	13.7121	4.97214	5.70452	4.57448	3.98114	3.28625	5.98645	13.4555	23.3863	2.39848	5.01405	8.23045	16.897	6.83961	3.97509	5.15827	4.06715	4.0425	7.92726	4.77913
DAG 16:0;0_22:1;0	DAG	GL	MEM	38	1	0		NA	NA	NA	NA	NA	NA	NA	NA	NA	NA	NA	NA	NA	NA	0.27853	NA	NA	NA	NA	NA	NA
DAG 16:0;0_22:2;0	DAG	GL	MEM	38	2	0		NA	NA	NA	NA	NA	NA	NA	NA	NA	NA	NA	NA	NA	NA	0.138836	NA	NA	NA	NA	NA	NA
DAG 16:0;0_22:4;0	DAG	GL	MEM	38	4	0		1.49346	3.00045	0.863615	0.984027	0.657091	0.890335	0.846288	0.959513	1.89888	3.25243	0.506839	0.745514	1.35396	2.39273	1.6188	0.894283	1.29397	0.610897	0.851452	2.18579	1.69496
DAG 16:0;0_22:5;0	DAG	GL	MEM	38	5	0		NA	NA	NA	NA	1.19153	NA	NA	0.70429	1.58042	4.05122	NA	0.615953	NA	2.28472	NA	0.31709	NA	NA	NA	NA	NA
DAG 16:0;0_22:6;0	DAG	GL	MEM	38	6	0		NA	NA	NA	NA	2.79984	NA	NA	2.69234	6.02176	12.2742	NA	NA	NA	NA	NA	NA	NA	NA	NA	NA	NA
DAG 16:0;0_24:4;0	DAG	GL	MEM	40	4	0		NA	NA	NA	NA	NA	NA	NA	NA	NA	NA	NA	NA	NA	NA	NA	NA	NA	NA	NA	NA	NA
DAG 16:1;0_17:0;0	DAG	GL	MEM	33	1	0		NA	NA	NA	NA	NA	0.9907	NA	NA	NA	NA	NA	NA	NA	NA	NA	NA	NA	NA	NA	NA	NA
DAG 16:1;0_18:0;0	DAG	GL	MEM	34	1	0		1.20489	3.27194	1.23782	1.99188	0.743121	1.41873	1.26468	1.2458	2.24556	2.10712	0.685642	0.697201	2.03611	3.17368	1.86971	1.14547	1.70301	1.1058	1.33392	2.85809	1.41309
DAG 16:1;0_18:1;0	DAG	GL	MEM	34	2	0		NA	4.52591	NA	NA	2.10535	2.60358	0.917173	2.27434	4.69461	7.19284	NA	1.32295	NA	5.39388	2.2614	1.2786	1.2715	1.35296	NA	1.95665	NA
DAG 16:1;0_20:1;0	DAG	GL	MEM	36	2	0		NA	NA	NA	NA	NA	NA	NA	NA	NA	NA	NA	NA	NA	NA	NA	NA	NA	NA	NA	NA	NA
DAG 17:0;0_18:0;0	DAG	GL	MEM	35	0	0		NA	NA	NA	NA	NA	NA	NA	NA	NA	NA	NA	NA	NA	NA	NA	NA	NA	NA	NA	NA	NA
DAG 17:0;0_18:1;0	DAG	GL	MEM	35	1	0		NA	NA	NA	NA	NA	3.13791	NA	NA	NA	NA	NA	NA	NA	NA	NA	NA	NA	NA	NA	NA	NA
DAG 17:1;0_17:1;0	DAG	GL	MEM	34	2	0		NA	NA	NA	NA	NA	NA	NA	NA	NA	NA	NA	NA	NA	NA	NA	NA	NA	NA	NA	NA	NA
DAG 17:1;0_18:0;0	DAG	GL	MEM	35	1	0		NA	NA	NA	NA	NA	0.947246	NA	NA	NA	NA	NA	NA	NA	NA	NA	NA	NA	NA	NA	NA	NA
DAG 18:0;0_18:1;0	DAG	GL	MEM	36	1	0		19.8448	40.6448	16.6693	32.6443	10.4762	21.2621	18.1394	16.5554	22.8872	18.1423	7.54587	6.05763	23.4543	37.5051	23.3704	17.7279	27.9233	13.4335	13.7871	37.1926	16.4484
DAG 18:0;0_18:2;0	DAG	GL	MEM	36	2	0		2.79712	6.61266	2.54166	2.34058	1.14026	2.20348	1.86753	2.03485	2.85721	2.38174	0.852659	1.19872	2.24713	6.12539	3.06919	2.2563	3.62804	2.09296	1.20222	4.30376	2.0104
DAG 18:0;0_18:3;0	DAG	GL	MEM	36	3	0		NA	NA	NA	NA	NA	NA	NA	NA	NA	NA	NA	NA	NA	NA	NA	NA	NA	NA	NA	NA	NA
DAG 18:0;0_20:1;0	DAG	GL	MEM	38	1	0		NA	NA	NA	34.5849	NA	5.32223	NA	NA	NA	NA	2.35217	NA	NA	NA	2.03762	NA	NA	NA	NA	NA	NA
DAG 18:0;0_20:2;0	DAG	GL	MEM	38	2	0		NA	NA	NA	NA	NA	NA	NA	NA	NA	NA	NA	NA	NA	NA	1.70551	1.33802	1.52889	NA	NA	3.05265	NA
DAG 18:0;0_20:3;0	DAG	GL	MEM	38	3	0		8.21048	20.0395	8.38203	5.97989	NA	5.93822	6.64822	3.79712	12.928	8.7692	2.14353	2.76856	8.06431	9.15237	9.78325	5.84221	7.32493	4.81568	8.0823	15.4773	6.37894
DAG 18:0;0_20:4;0	DAG	GL	MEM	38	4	0		24.5411	65.6437	29.3872	26.1736	31.01	15.2566	19.7199	25.2632	71.089	136.471	14.6841	19.6658	25.4326	97.9201	26.6161	24.1539	28.5042	16.7805	23.414	44.4162	27.4861
DAG 18:0;0_22:4;0	DAG	GL	MEM	40	4	0		NA	7.98191	NA	NA	NA	NA	NA	NA	NA	NA	NA	NA	NA	NA	NA	2.116	3.00814	NA	NA	4.82663	NA
DAG 18:0;0_22:5;0	DAG	GL	MEM	40	5	0		NA	NA	NA	NA	NA	NA	NA	NA	NA	4.8731	NA	NA	NA	NA	NA	NA	NA	NA	NA	NA	NA
DAG 18:0;0_22:6;0	DAG	GL	MEM	40	6	0		NA	5.3453	NA	NA	4.04856	NA	NA	5.11598	8.44911	12.7704	NA	NA	4.905	11.2917	NA	3.1969	4.7388	2.38573	NA	NA	NA
DAG 18:1;0_18:1;0	DAG	GL	MEM	36	2	0		8.08372	17.9289	5.90772	6.97018	7.86766	7.53402	5.02617	6.88806	10.7711	16.4537	2.17406	3.58596	8.98505	17.4797	7.19183	5.62784	6.24215	4.74111	5.25851	8.45825	6.0293
DAG 18:1;0_18:2;0	DAG	GL	MEM	36	3	0		1.76433	7.6243	NA	NA	3.15128	1.13338	0.826081	1.72121	1.79443	2.84296	NA	NA	1.7782	3.83062	1.63508	0.905596	1.23317	NA	NA	1.69293	NA
DAG 18:1;0_18:3;0	DAG	GL	MEM	36	4	0		NA	NA	NA	NA	1.31911	NA	NA	NA	0.439433	2.60364	NA	0.442378	NA	0.922222	NA	NA	NA	NA	NA	NA	NA
DAG 18:1;0_20:1;0	DAG	GL	MEM	38	2	0		NA	NA	NA	NA	NA	NA	NA	NA	NA	NA	NA	NA	NA	NA	1.26381	0.919395	0.884408	NA	NA	1.55325	NA
DAG 18:1;0_20:3;0	DAG	GL	MEM	38	4	0		1.44214	3.47446	1.70643	0.94413	0.942308	0.65226	0.617121	1.02519	3.24405	4.08304	0.34078	0.935668	1.35954	2.87609	1.06862	0.705878	0.632318	0.82919	1.23952	1.68437	1.20087
DAG 18:1;0_20:4;0	DAG	GL	MEM	38	5	0		NA	16.2821	NA	4.37236	6.01744	NA	NA	4.07042	11.6754	26.7393	2.36647	4.60335	4.49267	15.3955	3.86522	2.43525	NA	2.38468	5.23651	5.8073	5.7518
DAG 18:1;0_22:4;0	DAG	GL	MEM	40	5	0		NA	NA	NA	NA	NA	NA	NA	NA	NA	1.40761	NA	NA	NA	NA	NA	NA	NA	NA	NA	NA	NA
DAG 18:2;0_18:2;0	DAG	GL	MEM	36	4	0		NA	NA	NA	NA	0.152295	NA	0.0368192	0.13123	0.127693	0.131293	0.0594403	0.0843445	NA	0.536732	0.113679	0.0821115	NA	NA	NA	NA	NA
HexCer 30:1;3	HexCer	SL	MEM	30	1	3		NA	NA	NA	NA	NA	NA	NA	NA	NA	2.27233	NA	NA	NA	NA	NA	1.36348	NA	NA	NA	NA	NA
HexCer 32:2;3	HexCer	SL	MEM	32	2	3		NA	NA	NA	NA	NA	NA	NA	NA	NA	2.66915	NA	NA	NA	NA	NA	NA	NA	NA	NA	NA	NA
HexCer 36:1;2	HexCer	SL	MEM	36	1	2		17.8337	64.4894	14.6491	21.9183	4.39953	28.1839	53.9829	32.5369	38.292	20.407	22.1189	16.6001	69.038	43.7131	69.8371	44.4398	45.8315	41.8307	22.2672	38.6122	20.8528
HexCer 36:1;3	HexCer	SL	MEM	36	1	3		3.78056	9.23562	3.26317	3.18726	NA	4.71385	8.29165	4.42729	5.55232	NA	3.53375	3.06894	11.28	5.83882	8.41987	6.23641	10.0327	6.55727	NA	5.19361	2.65267
HexCer 36:2;2	HexCer	SL	MEM	36	2	2		2.02478	7.41384	NA	2.22305	NA	2.7861	4.61438	3.93335	5.51675	NA	1.96574	NA	4.69671	4.70628	6.32402	3.78013	4.6817	3.5941	2.32231	4.22756	2.37922
HexCer 38:1;2	HexCer	SL	MEM	38	1	2		3.28512	7.24128	3.23679	3.47847	NA	3.79484	7.86611	6.12663	6.01377	2.73734	3.74042	2.79523	8.00672	6.44862	10.2332	6.71127	7.57363	5.50755	3.90822	4.48347	3.18206
HexCer 38:1;3	HexCer	SL	MEM	38	1	3		NA	NA	NA	NA	NA	NA	4.83561	3.86508	5.29163	NA	2.51588	2.99456	2.40392	6.07559	5.50971	3.58922	7.48905	4.1703	NA	NA	NA
HexCer 38:2;2	HexCer	SL	MEM	38	2	2		NA	NA	NA	NA	NA	NA	NA	NA	NA	NA	NA	NA	NA	NA	NA	NA	NA	NA	NA	NA	NA
HexCer 40:1;2	HexCer	SL	MEM	40	1	2		4.70001	16.069	4.3888	6.64218	NA	7.47889	17.026	10.9068	8.861	NA	8.50223	3.42664	19.4768	11.1762	20.0104	10.098	14.3808	10.6736	8.29918	10.7269	6.89882
HexCer 40:1;3	HexCer	SL	MEM	40	1	3		37.9914	92.9093	40.2243	35.6879	7.55118	39.3768	86.1563	64.1026	69.4043	22.2069	47.7439	30.2372	78.5956	71.5292	91.7054	59.4076	93.7423	71.086	36.2813	50.4403	36.89
HexCer 40:2;2	HexCer	SL	MEM	40	2	2		2.18909	7.2336	NA	2.55477	NA	3.18919	4.86973	4.37028	4.66016	NA	2.38502	NA	6.80441	3.36987	6.34254	3.88795	5.53922	4.20785	3.25965	3.98091	2.2181
HexCer 40:2;3	HexCer	SL	MEM	40	2	3		4.90894	13.5469	4.97169	4.27679	0.969684	5.14519	7.35192	8.00824	8.26495	3.06348	3.95008	4.07499	8.45456	7.42496	8.73781	5.97693	11.4386	6.97707	4.57617	5.44874	4.57775
HexCer 42:0;3	HexCer	SL	MEM	42	0	3		NA	NA	NA	NA	NA	NA	NA	NA	7.87964	NA	NA	NA	NA	NA	NA	NA	NA	NA	NA	NA	NA
HexCer 42:1;2	HexCer	SL	MEM	42	1	2		17.1977	60.9367	13.8366	27.0756	2.90205	25.2451	73.3025	43.9525	36.8279	8.59862	29.6763	12.4359	79.5424	44.6569	85.1519	39.8381	44.0881	43.0761	32.3586	40.7766	26.317
HexCer 42:1;3	HexCer	SL	MEM	42	1	3		134.241	320.093	122.636	135.891	25.0492	123.052	343.669	240.849	241.426	71.7098	149.067	95.1055	393.957	248.29	401.241	226.227	302.247	264.029	133.753	195.132	130.905
HexCer 42:2;2	HexCer	SL	MEM	42	2	2		93.0576	380.472	88.285	126.622	11.1867	146.742	272.653	168.595	132.518	34.8673	106.742	50.3067	316.916	165.649	317.462	191.92	234.101	198.438	141.371	201.731	111.777
HexCer 42:2;3	HexCer	SL	MEM	42	2	3		145.41	383.797	151.425	119.932	26.3414	138.495	248.6	189.784	204.478	81.0406	117.37	86.817	300.289	215.669	280.498	210.547	308.656	232.891	125.652	189.872	109.389
HexCer 44:1;3	HexCer	SL	MEM	44	1	3		NA	NA	NA	NA	NA	NA	18.4058	10.0372	14.0516	4.79189	5.09718	5.2206	14.9802	17.0659	19.345	10.0809	12.9482	15.8081	NA	NA	NA
HexCer 44:2;2	HexCer	SL	MEM	44	2	2		17.2962	62.0841	21.819	22.3616	3.41543	20.4038	57.6446	32.7513	28.3614	11.5189	16.1772	10.9834	51.2891	39.7249	61.8362	36.5756	39.2501	42.4148	27.9809	37.58	22.6435
HexCer 44:2;3	HexCer	SL	MEM	44	2	3		40.2983	89.6467	52.0551	34.3547	9.38149	27.8767	74.8615	53.4689	62.1776	32.8223	28.6194	28.6075	72.6713	75.7656	80.4427	55.1603	71.6512	68.9793	35.2762	46.2221	31.3004
LPA 16:1;0	LPA	GPL	LYS	16	1	0		NA	NA	NA	NA	NA	NA	NA	NA	1.50398	NA	NA	1.24873	NA	NA	NA	NA	NA	NA	NA	NA	NA
LPA 16:2;0	LPA	GPL	LYS	16	2	0		NA	NA	NA	NA	NA	NA	1.42541	2.23032	6.26815	16.3233	18.4793	2.6585	2.04786	8.156	0.970523	1.40194	2.03276	0.684182	NA	NA	NA
LPA 18:0;0	LPA	GPL	LYS	18	0	0		NA	NA	NA	NA	NA	NA	NA	0.720652	NA	NA	NA	1.4744	0.734718	1.73941	NA	0.595639	0.538233	NA	NA	NA	NA
LPA 18:1;0	LPA	GPL	LYS	18	1	0		0.353993	0.621042	0.385512	0.270253	0.558715	0.401576	NA	NA	NA	NA	NA	1.33451	NA	NA	NA	NA	NA	NA	0.282178	0.450362	0.426531
LPA 18:2;0	LPA	GPL	LYS	18	2	0		NA	NA	NA	NA	NA	NA	NA	NA	2.40699	4.74079	NA	0.801906	0.727183	3.36003	NA	NA	0.521745	NA	NA	NA	0.298476
LPC 14:1;0	LPC	GPL	LYS	14	1	0		NA	0.68064	0.491362	NA	3.02875	NA	NA	NA	NA	NA	NA	NA	NA	NA	NA	NA	NA	NA	NA	NA	NA
LPC 16:0;0	LPC	GPL	LYS	16	0	0		11.3553	18.2118	8.28006	10.9755	26.9274	8.60348	30.3306	43.9698	74.0763	83.2425	27.0391	44.1239	39.0572	94.6273	30.3841	49.8293	37.1531	30.1976	9.53104	12.4242	7.90989
LPC 16:1;0	LPC	GPL	LYS	16	1	0		NA	0.607401	NA	NA	2.47741	NA	2.23144	2.16667	4.49036	4.70903	0.853795	1.97528	4.22099	7.40576	1.51137	2.41617	1.60708	1.46247	NA	NA	NA
LPC 16:2;0	LPC	GPL	LYS	16	2	0		NA	NA	NA	NA	NA	NA	1.70735	0.781843	2.32761	2.18022	NA	NA	7.58261	5.09784	1.25413	1.87112	0.833963	0.83664	NA	NA	NA
LPC 18:0;0	LPC	GPL	LYS	18	0	0		3.0677	3.76043	2.75828	2.90502	3.89665	2.2842	8.80748	11.2487	19.2651	18.8362	7.41816	10.896	6.69288	22.141	8.10146	13.6721	9.62066	8.25063	3.20774	3.50413	2.82189
LPC 18:2;0	LPC	GPL	LYS	18	2	0		NA	NA	NA	NA	0.864509	NA	1.99964	1.91014	3.44775	4.86775	1.3548	1.5181	1.97112	7.83766	1.82226	2.72933	1.31978	1.35121	NA	NA	NA
LPC 18:3;0	LPC	GPL	LYS	18	3	0		NA	NA	NA	NA	NA	NA	NA	NA	2.12071	2.79438	NA	NA	NA	5.79275	NA	1.26632	NA	NA	NA	NA	NA
LPC 20:4;0	LPC	GPL	LYS	20	4	0		NA	0.655775	NA	NA	5.13004	NA	2.53548	2.88393	4.26577	5.73579	1.65064	2.05747	8.22759	11.1255	1.46536	3.26318	2.00737	2.23448	NA	NA	NA
LPC 20:5;0	LPC	GPL	LYS	20	5	0		NA	NA	NA	NA	NA	NA	1.08997	NA	1.32657	1.28764	NA	NA	6.31898	3.64681	NA	NA	NA	NA	NA	NA	NA
LPC 22:2;0	LPC	GPL	LYS	22	2	0		NA	NA	NA	NA	NA	NA	NA	NA	NA	NA	NA	NA	NA	2.32432	NA	NA	NA	NA	NA	NA	NA
LPC 22:3;0	LPC	GPL	LYS	22	3	0		NA	NA	NA	NA	NA	NA	NA	0.85136	2.07648	2.92511	NA	NA	NA	5.28181	NA	1.35988	NA	NA	NA	NA	NA
LPC 22:4;0	LPC	GPL	LYS	22	4	0		NA	NA	NA	NA	NA	NA	1.65229	1.49328	2.75488	4.31962	NA	0.97253	2.3255	8.43094	NA	2.42376	1.07805	1.20446	NA	NA	NA
LPC 22:5;0	LPC	GPL	LYS	22	5	0		NA	NA	NA	NA	NA	NA	NA	NA	NA	1.55243	NA	NA	NA	2.54293	NA	NA	NA	NA	NA	NA	NA
LPC 22:6;0	LPC	GPL	LYS	22	6	0		NA	0.490314	NA	NA	3.0563	NA	NA	NA	1.60486	NA	NA	NA	1.80837	NA	NA	NA	NA	NA	NA	NA	NA
LPC O-16:2;0	LPC O-	GPL	LYS	16	2	0		NA	NA	NA	NA	NA	NA	1.02802	0.997114	2.76763	2.30241	NA	0.737365	NA	3.24118	NA	1.40407	NA	0.838399	NA	NA	NA
LPE 14:1;0	LPE	GPL	LYS	14	1	0		0.470655	0.368295	NA	0.475142	0.393202	NA	NA	1.53578	NA	NA	NA	NA	NA	NA	NA	NA	1.79285	NA	NA	NA	NA
LPE 16:0;0	LPE	GPL	LYS	16	0	0		1.73871	2.70408	1.59268	1.78668	9.20039	1.13659	NA	NA	NA	NA	NA	NA	NA	NA	NA	NA	NA	NA	1.4025	2.08682	1.59134
LPE 16:1;0	LPE	GPL	LYS	16	1	0		NA	NA	NA	NA	2.19555	NA	NA	NA	NA	NA	NA	NA	NA	NA	NA	NA	NA	NA	NA	NA	NA
LPE 18:0;0	LPE	GPL	LYS	18	0	0		5.32069	7.14834	6.00128	5.36516	6.26196	2.69189	NA	NA	NA	NA	NA	NA	NA	NA	NA	NA	NA	NA	4.12008	5.03259	4.23746
LPE 18:1;0	LPE	GPL	LYS	18	1	0		3.25001	7.44042	3.28683	3.46071	34.3931	3.37811	18.9399	24.3987	31.2631	53.3785	12.2429	16.2511	502.303	73.84	20.6956	25.2762	23.3214	18.3449	2.88807	5.19085	2.88395
LPE 18:2;0	LPE	GPL	LYS	18	2	0		NA	NA	NA	NA	1.20039	NA	NA	NA	NA	NA	NA	NA	NA	NA	NA	NA	NA	NA	NA	NA	NA
LPE 20:0;0	LPE	GPL	LYS	20	0	0		NA	NA	NA	NA	NA	NA	NA	NA	NA	NA	NA	NA	0.391281	NA	NA	NA	NA	NA	NA	NA	NA
LPE 20:1;0	LPE	GPL	LYS	20	1	0		0.36194	0.83732	0.336855	0.396681	2.51625	0.558536	2.44195	2.04565	1.58545	1.73937	0.831923	0.710095	53.1541	4.37626	3.10259	2.89391	2.83895	1.84722	NA	0.858919	NA
LPE 20:2;0	LPE	GPL	LYS	20	2	0		NA	0.238461	NA	NA	1.5902	NA	0.860822	0.886928	1.01894	1.34471	0.376541	0.463579	22.5262	1.89866	0.868842	1.00075	0.839595	0.672844	NA	NA	NA
LPE 20:3;0	LPE	GPL	LYS	20	3	0		0.400123	0.491892	NA	0.355151	3.53174	NA	1.26916	1.74673	2.16197	2.42738	0.829366	1.16381	27.63	3.35286	1.39247	1.40943	1.43688	1.35813	0.498175	NA	NA
LPE 20:4;0	LPE	GPL	LYS	20	4	0		2.00771	3.20121	2.35297	1.74563	67.2176	1.02017	NA	NA	NA	NA	NA	NA	NA	NA	NA	NA	NA	NA	1.71121	2.3367	1.76574
LPE 22:1;0	LPE	GPL	LYS	22	1	0		NA	NA	NA	NA	NA	NA	NA	NA	NA	NA	NA	NA	3.83219	0.491514	NA	0.29352	NA	NA	NA	NA	NA
LPE 22:2;0	LPE	GPL	LYS	22	2	0		NA	NA	NA	NA	0.40168	NA	0.410909	0.504326	0.490667	0.509509	NA	NA	8.64212	1.03392	0.471334	0.5431	0.47704	0.344407	NA	NA	NA
LPE 22:3;0	LPE	GPL	LYS	22	3	0		NA	0.425896	NA	0.358008	1.75876	NA	1.2582	1.44002	1.93124	2.3412	0.934206	0.748932	40.896	3.57036	1.57172	1.50348	1.50266	1.18379	NA	NA	NA
LPE 24:1;0	LPE	GPL	LYS	24	1	0		NA	NA	NA	NA	NA	NA	NA	NA	NA	NA	NA	NA	0.423108	NA	NA	NA	NA	NA	NA	NA	NA
LPE 24:2;0	LPE	GPL	LYS	24	2	0		NA	NA	NA	NA	NA	NA	NA	NA	NA	NA	NA	NA	1.7413	NA	NA	NA	NA	NA	NA	NA	NA
LPE 24:3;0	LPE	GPL	LYS	24	3	0		NA	NA	NA	NA	NA	NA	0.289747	0.406069	0.394572	0.351575	NA	0.289188	4.44561	0.48492	NA	0.336345	0.434218	0.373949	NA	NA	NA
LPE 24:4;0	LPE	GPL	LYS	24	4	0		NA	NA	NA	NA	1.04142	NA	0.871504	0.813534	0.776053	0.546041	0.589243	NA	27.7578	1.36756	0.684417	0.741473	0.76393	0.482434	NA	NA	NA
LPE 24:5;0	LPE	GPL	LYS	24	5	0		NA	NA	NA	NA	0.582588	NA	NA	NA	NA	NA	NA	NA	3.63988	0.347731	NA	NA	NA	NA	NA	NA	NA
LPE 24:6;0	LPE	GPL	LYS	24	6	0		NA	NA	NA	NA	NA	NA	NA	NA	NA	NA	NA	NA	0.945381	NA	NA	NA	NA	NA	NA	NA	NA
LPE O-18:0;0	LPE O-	GPL	LYS	18	0	0		NA	NA	NA	NA	NA	NA	NA	NA	0.431327	0.602419	NA	0.316038	NA	0.668211	NA	0.356906	NA	NA	NA	NA	NA
LPE O-18:1;0	LPE O-	GPL	LYS	18	1	0		2.81933	4.52657	3.25303	2.70662	NA	1.64378	NA	NA	NA	NA	NA	NA	NA	NA	NA	NA	NA	NA	2.71057	3.05551	2.67393
LPG 14:1;0	LPG	GPL	LYS	14	1	0		NA	NA	NA	NA	NA	NA	NA	NA	NA	NA	NA	NA	NA	0.616263	NA	NA	NA	NA	NA	NA	NA
LPG 16:0;0	LPG	GPL	LYS	16	0	0		NA	0.312676	NA	NA	NA	NA	NA	NA	NA	NA	NA	NA	NA	NA	NA	NA	NA	NA	NA	NA	NA
LPG 16:1;0	LPG	GPL	LYS	16	1	0		NA	0.239927	NA	NA	NA	NA	NA	NA	NA	NA	NA	NA	NA	NA	NA	NA	NA	NA	NA	NA	NA
LPG 16:2;0	LPG	GPL	LYS	16	2	0		NA	NA	NA	NA	0.216177	NA	NA	NA	NA	NA	NA	NA	NA	NA	NA	NA	NA	NA	NA	NA	0.236128
LPG 18:1;0	LPG	GPL	LYS	18	1	0		0.768416	2.10353	0.783237	0.820361	0.709877	0.766155	0.607154	1.02107	1.41236	1.04332	NA	0.697048	1.0639	1.52724	0.780474	0.756019	0.958405	0.767137	0.731995	0.999581	0.891501
LPG 18:2;0	LPG	GPL	LYS	18	2	0		NA	NA	NA	NA	NA	NA	NA	NA	0.492017	NA	NA	NA	NA	NA	NA	0.294219	NA	NA	NA	NA	NA
LPG 20:3;0	LPG	GPL	LYS	20	3	0		0.341894	0.433479	0.312581	0.207568	0.324829	0.242831	NA	NA	NA	NA	NA	NA	NA	NA	NA	NA	NA	NA	0.25118	0.330959	0.320848
LPG 20:4;0	LPG	GPL	LYS	20	4	0		NA	0.520935	0.252753	0.224568	0.320894	0.200401	NA	NA	NA	NA	NA	NA	NA	NA	NA	NA	NA	NA	NA	0.295038	0.240042
LPG 22:2;0	LPG	GPL	LYS	22	2	0		NA	0.59344	NA	NA	NA	NA	NA	NA	NA	NA	NA	NA	NA	NA	NA	NA	NA	NA	NA	NA	NA
LPG 22:6;0	LPG	GPL	LYS	22	6	0		0.264401	0.476677	0.279265	0.236168	NA	NA	NA	NA	NA	NA	NA	NA	NA	NA	NA	NA	NA	NA	NA	NA	NA
LPI 16:0;0	LPI	GPL	LYS	16	0	0		2.50116	2.4171	1.90096	1.27105	0.907947	1.23877	1.35603	2.18679	2.87145	NA	NA	1.66231	1.84393	4.35139	1.76281	1.6447	1.68163	1.47857	1.1482	1.83841	1.82024
LPI 18:0;0	LPI	GPL	LYS	18	0	0		16.0578	14.9374	11.9857	8.18759	4.67189	7.56059	8.17739	10.3373	16.1029	14.2342	3.98572	7.87282	8.01335	23.5379	9.90325	11.135	10.9184	9.27916	8.83289	11.2179	10.6003
LPI 18:1;0	LPI	GPL	LYS	18	1	0		NA	NA	NA	NA	NA	NA	0.711518	1.05034	NA	NA	NA	NA	1.1442	2.05469	0.82373	1.0791	0.872444	1.06689	NA	NA	NA
LPI 20:4;0	LPI	GPL	LYS	20	4	0		3.72977	3.80959	2.86676	1.49763	0.449953	1.16243	1.15026	1.80101	NA	NA	NA	NA	NA	NA	1.22946	1.12709	1.14367	1.51439	1.64512	1.67767	1.97735
LPI 22:6;0	LPI	GPL	LYS	22	6	0		0.787387	1.07494	0.626095	0.346241	NA	NA	NA	NA	NA	NA	NA	NA	NA	NA	NA	NA	NA	NA	0.298511	NA	0.294477
LPS 18:0;0	LPS	GPL	LYS	18	0	0		NA	NA	NA	NA	NA	NA	8.27004	15.1686	28.2811	47.5552	4.15255	10.1291	11.4771	74.9634	12.2801	25.1632	17.7471	11.7612	NA	NA	NA
LPS 18:1;0	LPS	GPL	LYS	18	1	0		NA	NA	NA	NA	NA	NA	2.39021	3.79903	6.22797	9.47601	NA	2.53581	4.82549	6.87183	2.49794	3.87876	3.74936	2.04193	NA	NA	NA
LPS 20:1;0	LPS	GPL	LYS	20	1	0		NA	NA	NA	NA	NA	NA	NA	NA	NA	NA	NA	NA	NA	NA	NA	NA	NA	NA	NA	NA	NA
LPS 22:4;0	LPS	GPL	LYS	22	4	0		0.544788	0.621593	0.353369	NA	0.608395	NA	NA	NA	NA	NA	NA	NA	NA	NA	NA	NA	NA	NA	NA	NA	0.43508
LPS 22:5;0	LPS	GPL	LYS	22	5	0		0.414571	0.441798	NA	NA	0.896464	0.240818	NA	NA	NA	NA	NA	NA	NA	NA	NA	NA	NA	NA	0.318044	NA	0.485722
LPS 22:6;0	LPS	GPL	LYS	22	6	0		7.26842	8.15023	5.83441	3.64006	5.1259	2.44643	2.35521	5.25702	5.86384	NA	NA	1.45185	3.45237	3.42219	2.5516	3.92401	6.54798	2.67851	2.80549	3.60643	4.1691
PA 14:0;0_18:1;0	PA	GPL	MEM	32	1	0		NA	2.70731	NA	NA	NA	NA	NA	NA	NA	NA	NA	NA	NA	NA	NA	NA	NA	NA	NA	NA	NA
PA 16:0;0_16:0;0	PA	GPL	MEM	32	0	0		NA	9.36555	NA	NA	NA	NA	NA	NA	NA	NA	NA	NA	NA	NA	NA	NA	NA	NA	3.85825	5.31981	NA
PA 16:0;0_16:1;0	PA	GPL	MEM	32	1	0		NA	4.73674	NA	NA	NA	NA	NA	NA	NA	NA	NA	NA	NA	NA	NA	NA	NA	NA	NA	NA	NA
PA 16:0;0_18:0;0	PA	GPL	MEM	34	0	0		NA	NA	NA	NA	NA	NA	NA	8.06156	7.5169	9.91973	21.7956	9.54531	7.34909	6.60792	6.19905	6.28004	8.02245	NA	NA	NA	NA
PA 16:0;0_18:1;0	PA	GPL	MEM	34	1	0		23.6574	47.948	14.5621	13.9637	NA	24.3625	6.478	NA	NA	NA	NA	NA	NA	NA	8.03852	5.97143	9.51571	4.4297	15.9039	40.5579	17.5934
PA 16:0;0_20:1;0	PA	GPL	MEM	36	1	0		NA	5.63774	NA	NA	NA	NA	NA	NA	NA	NA	NA	NA	NA	NA	NA	NA	NA	NA	NA	NA	NA
PA 16:1;0_18:0;0	PA	GPL	MEM	34	1	0		NA	3.29816	NA	2.26041	NA	NA	NA	NA	NA	NA	NA	NA	NA	NA	2.08859	NA	NA	1.21136	NA	NA	NA
PA 16:1;0_18:1;0	PA	GPL	MEM	34	2	0		NA	3.84803	NA	NA	NA	NA	NA	NA	NA	NA	NA	NA	NA	NA	NA	NA	NA	NA	NA	NA	NA
PA 17:0;0_17:1;0	PA	GPL	MEM	34	1	0		NA	NA	NA	1.39961	NA	NA	NA	NA	NA	NA	NA	NA	NA	NA	NA	NA	NA	0.730978	NA	NA	NA
PA 17:1;0_17:1;0	PA	GPL	MEM	34	2	0		NA	1.50411	NA	NA	NA	NA	NA	NA	NA	NA	NA	NA	NA	NA	NA	NA	NA	NA	NA	NA	NA
PA 18:0;0_18:1;0	PA	GPL	MEM	36	1	0		10.792	20.1165	5.39823	8.65498	NA	9.69442	NA	NA	NA	NA	NA	NA	NA	NA	6.79206	4.81545	5.27046	3.84938	7.36975	15.4312	6.95349
PA 18:0;0_18:2;0	PA	GPL	MEM	36	2	0		NA	5.74261	NA	1.86244	NA	NA	NA	NA	NA	NA	NA	NA	NA	NA	NA	NA	NA	NA	NA	3.42829	NA
PA 18:1;0_18:1;0	PA	GPL	MEM	36	2	0		NA	7.48435	NA	1.41005	NA	3.34504	NA	NA	NA	NA	NA	NA	NA	NA	NA	NA	NA	NA	NA	2.99072	NA
PC 12:0;0_16:0;0	PC	GPL	MEM	28	0	0		NA	NA	NA	NA	NA	NA	NA	NA	NA	0.58673	NA	NA	NA	NA	NA	NA	NA	NA	NA	NA	NA
PC 12:0;0_18:0;0	PC	GPL	MEM	30	0	0		NA	NA	6.40091	5.03005	3.68386	1.67569	1.99018	2.54253	NA	NA	NA	NA	NA	NA	NA	2.4593	NA	1.8062	NA	4.66888	NA
PC 12:0;0_22:4;0	PC	GPL	MEM	34	4	0		NA	NA	NA	NA	NA	NA	NA	NA	NA	NA	NA	NA	NA	NA	NA	NA	NA	NA	NA	NA	57.7123
PC 14:0;0_14:0;0	PC	GPL	MEM	28	0	0		NA	NA	NA	NA	NA	NA	NA	NA	NA	0.862736	NA	NA	NA	NA	NA	NA	NA	NA	NA	NA	NA
PC 14:0;0_16:0;0	PC	GPL	MEM	30	0	0		169.694	61.8658	297.619	176.639	113.547	79.0441	90.6329	165.237	64.2986	71.6842	100.21	125.217	38.9987	321.188	107.629	106.519	124.921	106.959	154.771	221.417	170.636
PC 14:0;0_17:0;0	PC	GPL	MEM	31	0	0		3.60046	1.00077	6.76775	3.84662	1.8903	3.26402	1.15453	1.79514	0.554679	0.662671	1.65159	1.51043	1.70316	2.6854	0.547517	1.31854	1.69719	1.72782	2.61493	3.11721	3.38588
PC 14:0;0_17:1;0	PC	GPL	MEM	31	1	0		NA	NA	NA	NA	NA	NA	NA	NA	NA	NA	NA	NA	0.419842	NA	NA	NA	NA	NA	NA	NA	NA
PC 14:0;0_18:0;0	PC	GPL	MEM	32	0	0		185.808	79.1718	226.389	155.584	81.5521	87.556	59.4736	95.3872	41.6732	51.5448	66.9047	122.071	37.9458	168.429	73.1134	75.7788	87.3242	65.681	198.345	218.01	224.287
PC 14:0;0_18:1;0	PC	GPL	MEM	32	1	0		86.0179	42.4391	136.278	95.8735	47.8284	53.9023	50.8403	76.9804	27.9883	30.8705	43.4068	53.6909	29.1331	133.358	65.0222	57.7846	60.0247	56.2762	98.326	113.854	99.8739
PC 14:0;0_18:2;0	PC	GPL	MEM	32	2	0		NA	387.599	NA	399.614	NA	NA	NA	331.978	NA	54.4077	299.696	234.045	555.294	NA	NA	NA	NA	389.481	NA	NA	363.376
PC 14:0;0_19:0;0	PC	GPL	MEM	33	0	0		NA	NA	NA	NA	NA	NA	NA	NA	NA	0.0555398	NA	NA	NA	NA	NA	NA	0.158796	NA	NA	NA	NA
PC 14:0;0_19:1;0	PC	GPL	MEM	33	1	0		NA	NA	NA	NA	NA	NA	NA	NA	NA	0.0643013	NA	NA	NA	NA	0.160543	NA	NA	NA	NA	NA	NA
PC 14:0;0_20:1;0	PC	GPL	MEM	34	1	0		NA	NA	NA	NA	NA	NA	NA	NA	NA	NA	NA	NA	NA	NA	NA	NA	NA	NA	NA	NA	NA
PC 14:0;0_20:2;0	PC	GPL	MEM	34	2	0		NA	NA	NA	NA	NA	NA	NA	2.35643	NA	0.348871	1.41443	1.46528	NA	NA	5.08073	2.47936	NA	1.78397	NA	NA	NA
PC 14:0;0_20:3;0	PC	GPL	MEM	34	3	0		NA	NA	NA	NA	NA	NA	38.426	12.2127	4.92776	2.39746	16.3762	6.96866	20.4658	32.3323	42.5964	25.736	36.5614	28.2166	NA	NA	NA
PC 14:0;0_20:4;0	PC	GPL	MEM	34	4	0		NA	102.164	377.053	NA	NA	NA	143.192	207.555	84.8105	39.2397	117.871	136.935	89.2618	237.978	189.884	169.633	154.977	148.153	NA	NA	209.223
PC 14:0;0_22:4;0	PC	GPL	MEM	36	4	0		NA	NA	NA	NA	NA	NA	9.33049	NA	NA	1.86938	NA	NA	NA	12.32	NA	NA	12.8135	7.8881	NA	NA	NA
PC 14:0;0_22:5;0	PC	GPL	MEM	36	5	0		NA	NA	NA	NA	NA	NA	NA	NA	NA	12.9815	NA	NA	NA	NA	NA	NA	NA	NA	NA	NA	NA
PC 14:0;0_22:6;0	PC	GPL	MEM	36	6	0		NA	NA	NA	NA	NA	NA	127.539	150.652	NA	184.257	194.757	NA	NA	447.326	NA	NA	294.197	194.534	NA	NA	NA
PC 14:0;0_24:1;0	PC	GPL	MEM	38	1	0		NA	NA	NA	NA	NA	NA	NA	NA	NA	NA	NA	NA	NA	NA	NA	NA	NA	NA	NA	NA	NA
PC 14:0;0_24:4;0	PC	GPL	MEM	38	4	0		NA	NA	NA	NA	NA	NA	NA	NA	NA	NA	NA	NA	NA	NA	NA	NA	NA	NA	NA	NA	NA
PC 14:1;0_22:3;0	PC	GPL	MEM	36	4	0		NA	NA	NA	NA	NA	NA	NA	NA	NA	NA	NA	NA	NA	NA	NA	31.9812	NA	NA	NA	NA	NA
PC 15:0;0_15:0;0	PC	GPL	MEM	30	0	0		0.616995	0.435	1.48917	0.792042	0.67562	NA	0.198411	0.857545	0.337618	0.333913	0.281249	0.23436	0.107822	1.65798	0.60903	0.442166	0.652854	0.61955	NA	NA	0.708767
PC 15:0;0_16:0;0	PC	GPL	MEM	31	0	0		106.565	18.3175	156.292	83.7251	88.187	42.6963	17.2766	49.1211	17.3639	21.5048	33.6419	32.4519	24.2372	99.1817	10.6107	26.7745	40.3735	32.0222	62.0992	82.0525	87.2465
PC 15:0;0_16:1;0	PC	GPL	MEM	31	1	0		NA	NA	NA	NA	5.7601	NA	NA	NA	NA	NA	NA	NA	2.80386	NA	NA	NA	NA	NA	NA	NA	NA
PC 15:0;0_17:0;0	PC	GPL	MEM	32	0	0		NA	NA	4.66489	NA	NA	NA	NA	NA	NA	NA	NA	NA	NA	NA	NA	0.991864	NA	NA	NA	NA	NA
PC 15:0;0_17:1;0	PC	GPL	MEM	32	1	0		NA	NA	3.69124	NA	NA	NA	NA	NA	NA	NA	NA	NA	0.637087	NA	NA	NA	NA	NA	NA	NA	NA
PC 15:0;0_18:0;0	PC	GPL	MEM	33	0	0		9.46286	2.95582	14.5157	7.40311	6.52855	3.90049	3.51822	5.76718	2.20425	2.0862	3.8083	4.14153	1.68608	12.808	3.22102	5.20473	5.83832	5.15975	5.97314	6.80316	7.07989
PC 15:0;0_18:1;0	PC	GPL	MEM	33	1	0		144.441	61.6515	209.429	152.944	110.826	92.5186	35.6875	59.7575	18.1326	18.7138	36.3982	33.4772	26.6769	93.6874	39.3739	39.6553	46.8829	48.6266	147.805	182.339	163.193
PC 15:0;0_18:2;0	PC	GPL	MEM	33	2	0		NA	10.265	NA	NA	NA	NA	5.24245	5.37037	1.61303	0.821099	11.235	3.00323	NA	16.5845	NA	13.0236	6.49778	10.8843	NA	NA	NA
PC 15:0;0_20:1;0	PC	GPL	MEM	35	1	0		NA	2.44943	NA	NA	NA	NA	2.44089	2.42718	0.538492	NA	NA	NA	NA	2.57301	3.99159	2.24947	3.08316	2.65777	NA	NA	NA
PC 15:0;0_20:2;0	PC	GPL	MEM	35	2	0		NA	NA	NA	NA	NA	NA	NA	0.895612	NA	NA	NA	NA	NA	1.10596	NA	NA	NA	NA	NA	NA	NA
PC 15:0;0_20:3;0	PC	GPL	MEM	35	3	0		NA	NA	NA	NA	NA	NA	NA	8.52023	2.52726	NA	NA	NA	NA	NA	NA	NA	NA	NA	NA	NA	NA
PC 15:0;0_20:4;0	PC	GPL	MEM	35	4	0		NA	NA	NA	NA	NA	NA	NA	18.7821	7.40404	9.45347	13.8561	12.7488	NA	47.7339	14.9887	20.6949	15.3927	NA	NA	NA	NA
PC 15:0;0_22:1;0	PC	GPL	MEM	37	1	0		NA	NA	NA	NA	NA	NA	NA	NA	NA	NA	NA	NA	NA	NA	NA	NA	NA	NA	NA	NA	NA
PC 15:0;0_22:4;0	PC	GPL	MEM	37	4	0		NA	NA	NA	NA	NA	NA	NA	NA	NA	NA	NA	NA	NA	5.13919	NA	NA	NA	NA	NA	NA	NA
PC 15:0;0_22:6;0	PC	GPL	MEM	37	6	0		NA	NA	NA	NA	NA	NA	NA	5.32981	NA	1.81266	3.64952	NA	NA	NA	NA	NA	NA	NA	NA	NA	NA
PC 15:0;0_23:1;0	PC	GPL	MEM	38	1	0		NA	NA	NA	NA	NA	NA	NA	NA	NA	NA	NA	NA	NA	NA	NA	NA	NA	NA	NA	NA	NA
PC 15:0;0_24:1;0	PC	GPL	MEM	39	1	0		NA	NA	NA	NA	NA	NA	NA	NA	NA	NA	NA	NA	NA	NA	NA	NA	NA	NA	NA	NA	NA
PC 15:1;0_16:0;0	PC	GPL	MEM	31	1	0		NA	NA	NA	NA	NA	NA	NA	NA	NA	NA	NA	NA	2.12216	NA	NA	NA	NA	NA	NA	NA	NA
PC 16:0;0_16:0;0	PC	GPL	MEM	32	0	0		2124.5	571.935	2371.71	2044.89	1521.06	989.698	1110.18	2010.11	723.684	765.629	1336.93	1511.92	435.528	3592.02	1372.21	1498.51	1588.96	1368.05	1905.55	2289.96	2014.67
PC 16:0;0_16:1;0	PC	GPL	MEM	32	1	0		348.483	117.42	461.87	433.591	368.264	154.884	184.567	405.579	182.309	186.047	206.007	330.042	127.73	699.539	242.08	259.986	227.162	249.854	400.477	392.127	379.806
PC 16:0;0_16:2;0	PC	GPL	MEM	32	2	0		1945.48	1003.98	2062.41	1736.54	593.104	1508.07	2561.08	1484.68	552.22	206.133	859.716	630.207	669.836	2332.25	NA	1536.84	NA	1211.07	1595.22	3394.64	1987.74
PC 16:0;0_17:0;0	PC	GPL	MEM	33	0	0		62.9209	NA	87.7512	52.8733	36.1831	35.4614	23.3003	35.9536	13.1541	NA	27.5895	26.212	16.218	55.0845	25.0064	30.3029	39.77	34.059	59.9146	56.2716	55.885
PC 16:0;0_17:1;0	PC	GPL	MEM	33	1	0		128.439	43.1544	163.01	122.881	88.0506	63.8812	33.6114	66.335	21.1355	20.8889	39.8176	43.281	28.2134	97.6955	36.5974	41.517	45.3512	46.0679	117.56	142.505	134.464
PC 16:0;0_17:2;0	PC	GPL	MEM	33	2	0		NA	NA	NA	NA	NA	NA	16.0311	20.0472	4.59093	2.56038	NA	9.09925	NA	NA	NA	NA	17.9163	NA	NA	NA	NA
PC 16:0;0_18:0;0	PC	GPL	MEM	34	0	0		543.374	NA	566.483	427.216	289.7	258.407	272.799	383.768	NA	NA	283.372	305.147	NA	624.291	297.287	318.542	350.629	313.124	440.852	478.768	449.188
PC 16:0;0_18:1;0	PC	GPL	MEM	34	1	0		5465.33	2159.59	7127.95	5738.63	4025.93	3007.5	3240.16	5346.09	2130.23	2307.51	3637.95	3812.49	1698.62	10113.9	3930.82	4143.47	4224.47	3992.81	5317.75	6924.84	5909.7
PC 16:0;0_18:2;0	PC	GPL	MEM	34	2	0		417.813	186.326	528.668	343.603	128.03	244.5	239.001	264.82	94.0322	70.7906	223.144	239.671	86.3634	469.014	353.725	300.451	302.962	288.276	224.85	608.452	319.715
PC 16:0;0_18:3;0	PC	GPL	MEM	34	3	0		133.335	71.7973	179.55	138.034	83.5711	139.54	90.0456	35.4948	14.7026	11.4227	63.0553	27.3902	57.8164	146.327	114.169	87.9099	93.1374	86.0136	244.562	278.081	160.665
PC 16:0;0_19:1;0	PC	GPL	MEM	35	1	0		11.0493	4.61728	16.2563	12.2492	6.63328	6.94582	7.24474	12.6838	4.16154	4.59317	8.33332	7.8549	7.08271	26.6921	8.53433	10.9101	11.2948	9.69438	12.4201	13.6322	12.781
PC 16:0;0_19:2;0	PC	GPL	MEM	35	2	0		NA	NA	NA	NA	NA	NA	1.23409	1.99795	0.809584	0.783285	1.66111	1.7497	2.23592	NA	1.23661	1.95905	1.38991	1.55299	NA	NA	NA
PC 16:0;0_19:3;0	PC	GPL	MEM	35	3	0		NA	NA	NA	NA	NA	NA	NA	NA	NA	2.99521	NA	NA	NA	NA	NA	NA	NA	NA	NA	NA	NA
PC 16:0;0_20:0;0	PC	GPL	MEM	36	0	0		NA	NA	NA	NA	NA	NA	0.910624	NA	NA	NA	3.89235	NA	NA	NA	NA	NA	5.65988	NA	NA	NA	NA
PC 16:0;0_20:1;0	PC	GPL	MEM	36	1	0		112.763	32.8894	125.227	87.6851	43.2875	57.9051	56.001	70.7918	21.1374	21.1501	42.2404	42.8186	22.9981	115.995	64.5788	63.9554	75.3586	58.7843	84.8622	105.739	77.8946
PC 16:0;0_20:2;0	PC	GPL	MEM	36	2	0		42.8286	12.0516	43.543	30.7839	23.1392	18.8913	18.083	32.8044	11.4733	10.1847	25.5703	25.8338	8.34655	55.4194	28.0129	27.6015	27.2214	22.0695	41.0116	47.1356	35.7693
PC 16:0;0_20:3;0	PC	GPL	MEM	36	3	0		143.261	33.0514	148.396	108.793	68.4085	64.9361	51.1491	100.387	41.0358	25.1556	59.9277	73.4172	21.9184	126.836	67.3819	67.7909	80.8661	65.2423	158.868	135.443	134.848
PC 16:0;0_20:4;0	PC	GPL	MEM	36	4	0		517.374	222.254	672.672	599.81	392.837	300.656	268.295	470.055	156.774	151.507	334.208	301.874	166.528	667.759	299.931	328.319	349.229	286.939	665.734	831.019	653.747
PC 16:0;0_20:5;0	PC	GPL	MEM	36	5	0		NA	NA	NA	NA	NA	NA	205.159	211.143	57.9177	34.4007	NA	NA	NA	291.881	NA	NA	NA	220.344	NA	NA	NA
PC 16:0;0_21:0;0	PC	GPL	MEM	37	0	0		NA	NA	NA	NA	NA	NA	NA	NA	NA	NA	NA	NA	NA	NA	NA	NA	17.8142	NA	NA	NA	NA
PC 16:0;0_21:1;0	PC	GPL	MEM	37	1	0		NA	NA	NA	NA	NA	NA	3.30053	2.26283	0.765484	0.405094	4.93698	3.17171	30.6702	2.9137	3.58852	3.34354	8.41201	NA	NA	NA	NA
PC 16:0;0_21:2;0	PC	GPL	MEM	37	2	0		NA	NA	NA	NA	NA	NA	NA	NA	NA	NA	NA	NA	NA	NA	NA	3.54806	NA	NA	NA	NA	NA
PC 16:0;0_21:3;0	PC	GPL	MEM	37	3	0		NA	NA	NA	NA	NA	NA	NA	NA	1.0718	NA	NA	NA	NA	NA	NA	NA	NA	NA	NA	NA	NA
PC 16:0;0_22:1;0	PC	GPL	MEM	38	1	0		NA	2.80409	NA	NA	NA	NA	3.5383	2.22277	0.78329	0.732699	4.21086	1.03051	13.8637	3.98099	3.57339	2.20845	7.35045	2.88277	NA	9.35123	7.22098
PC 16:0;0_22:2;0	PC	GPL	MEM	38	2	0		NA	NA	NA	NA	NA	NA	1.58074	2.1149	0.725796	0.743432	NA	NA	NA	4.33163	1.66731	2.06548	1.61485	1.56233	NA	NA	NA
PC 16:0;0_22:3;0	PC	GPL	MEM	38	3	0		NA	NA	NA	NA	2.70308	NA	2.31046	3.24299	1.41932	1.06393	1.83821	NA	1.65374	4.79551	2.75596	NA	3.63854	2.78707	2.84064	3.61908	4.6733
PC 16:0;0_22:4;0	PC	GPL	MEM	38	4	0		73.1211	25.3719	78.5132	69.6972	52.8876	42.2875	33.904	51.3583	20.9778	19.8065	41.5793	43.3022	13.9895	88.3404	41.9885	49.8401	56.5396	40.7539	74.3433	94.4825	96.2042
PC 16:0;0_22:5;0	PC	GPL	MEM	38	5	0		72.7849	38.2185	68.1752	82.8227	50.4717	53.1518	55.397	59.9521	23.6096	14.921	44.7964	45.9559	35.8023	83.9485	62.0716	45.9943	62.4499	41.8225	91.55	144.112	95.2999
PC 16:0;0_22:6;0	PC	GPL	MEM	38	6	0		372.093	136.269	403.189	324.825	202.925	155.488	144.539	236.555	74.7253	59.6649	147.517	143.871	65.622	268.594	148.886	145.495	212.739	146.857	303.365	405.852	340.445
PC 16:0;0_24:1;0	PC	GPL	MEM	40	1	0		NA	NA	NA	NA	NA	NA	NA	NA	NA	NA	NA	NA	1.4362	NA	NA	NA	NA	NA	NA	NA	NA
PC 16:0;0_24:3;0	PC	GPL	MEM	40	3	0		NA	NA	NA	NA	NA	NA	NA	NA	NA	NA	NA	NA	NA	NA	NA	NA	NA	NA	NA	NA	NA
PC 16:0;0_24:4;0	PC	GPL	MEM	40	4	0		2.6826	NA	NA	NA	NA	NA	2.03684	3.43535	1.30851	1.04891	1.76687	1.82883	1.33859	6.32849	2.36397	2.25507	2.64453	1.91926	NA	4.2707	NA
PC 16:0;0_24:5;0	PC	GPL	MEM	40	5	0		NA	NA	NA	NA	NA	NA	1.85087	2.25442	0.968321	0.74877	NA	NA	NA	NA	NA	1.72044	NA	NA	NA	NA	NA
PC 16:1;0_16:1;0	PC	GPL	MEM	32	2	0		1408.26	861.691	1828.14	1323.55	433.861	1342.86	568.32	998.823	483.684	223.528	573.533	666.248	712.794	1330.02	3693.87	1018.16	3180.61	1070.51	1571.98	2314.62	1309.29
PC 16:1;0_17:0;0	PC	GPL	MEM	33	1	0		5.49202	2.47073	8.50348	6.06433	4.76807	NA	2.04338	4.35722	1.36296	1.20448	2.17483	2.6875	2.2388	5.82992	1.93067	2.65385	2.65196	3.08922	5.40615	NA	NA
PC 16:1;0_17:1;0	PC	GPL	MEM	33	2	0		NA	10.5394	NA	NA	NA	NA	6.45113	6.3055	2.34101	1.31908	9.27801	3.41814	24.117	17.8111	35.8282	11.9189	5.82294	12.064	32.4924	NA	NA
PC 16:1;0_18:0;0	PC	GPL	MEM	34	1	0		87.5411	37.3392	106.076	93.5074	44.0391	54.0513	52.944	72.7315	25.2737	21.7131	42.0847	48.3161	30.2129	105.418	59.0499	57.0028	57.3503	57.1138	84.0964	105.789	83.278
PC 16:1;0_18:1;0	PC	GPL	MEM	34	2	0		176.434	111.96	226.121	202.776	111.444	153.424	136.284	158.087	71.2255	60.9713	83.4263	113.09	88.0344	259.347	187.428	126.916	125.993	151.114	201.644	276.236	188.256
PC 16:1;0_18:2;0	PC	GPL	MEM	34	3	0		99.3824	72.4477	138.9	80.0289	19.5963	54.838	48.9408	21.1287	10.7969	7.49715	33.9406	18.9582	35.5615	91.581	90.3978	57.5326	48.4788	51.8541	NA	142.337	90.6362
PC 16:1;0_19:1;0	PC	GPL	MEM	35	2	0		NA	NA	NA	NA	NA	NA	0.203827	NA	0.215203	NA	NA	NA	NA	NA	0.469173	0.372245	NA	NA	NA	NA	NA
PC 16:1;0_20:0;0	PC	GPL	MEM	36	1	0		NA	NA	NA	NA	NA	NA	NA	NA	0.265375	NA	NA	NA	NA	NA	NA	NA	NA	NA	NA	NA	NA
PC 16:1;0_20:1;0	PC	GPL	MEM	36	2	0		2.41411	2.37593	3.24731	4.0546	NA	2.48838	2.81072	3.50582	1.07482	0.877337	1.64511	2.01483	1.62411	4.55526	3.45811	2.41497	3.30142	2.89922	5.03026	5.98987	NA
PC 16:1;0_20:2;0	PC	GPL	MEM	36	3	0		NA	0.674361	2.10519	NA	NA	NA	0.465401	0.703254	0.708612	0.56261	0.79242	1.10696	0.628936	2.60987	1.59875	1.35826	0.874873	0.950922	NA	NA	NA
PC 16:1;0_20:3;0	PC	GPL	MEM	36	4	0		13.8109	2.51845	12.3564	NA	4.49785	NA	3.25865	6.11487	2.97956	2.04141	3.73959	5.88608	2.00039	10.0222	5.32592	3.39236	3.09082	4.0466	NA	NA	10.4255
PC 16:1;0_20:4;0	PC	GPL	MEM	36	5	0		1027.19	411.869	1357.63	811.732	256.075	527.409	215.686	298.856	121.314	59.4676	437.328	403.226	201.738	451.288	532.553	605.168	613.781	247.886	785.497	1181.14	1016.13
PC 16:1;0_22:3;0	PC	GPL	MEM	38	4	0		NA	NA	NA	NA	NA	NA	NA	NA	0.204947	NA	NA	NA	NA	NA	NA	NA	NA	NA	NA	NA	NA
PC 16:1;0_22:4;0	PC	GPL	MEM	38	5	0		NA	NA	NA	NA	NA	NA	10.4244	8.71416	3.21194	0.890692	6.53043	4.60539	NA	11.6748	9.30642	7.9141	NA	7.05529	NA	NA	NA
PC 16:1;0_22:5;0	PC	GPL	MEM	38	6	0		NA	NA	NA	NA	NA	NA	1.49553	1.96033	1.49849	2.03628	1.13978	3.22718	NA	6.89687	1.87332	NA	1.53275	1.52929	NA	NA	NA
PC 16:1;0_22:6;0	PC	GPL	MEM	38	7	0		170.258	56.8112	187.01	123.816	24.2933	NA	39.2821	57.7859	18.5643	12.3804	35.2115	33.278	13.0725	71.7424	32.7735	29.1005	42.1685	30.7988	101.59	131.751	143.314
PC 16:1;0_24:1;0	PC	GPL	MEM	40	2	0		NA	NA	NA	NA	NA	NA	NA	NA	NA	NA	NA	NA	NA	NA	NA	NA	NA	NA	NA	NA	NA
PC 16:2;0_18:0;0	PC	GPL	MEM	34	2	0		NA	NA	NA	NA	NA	NA	NA	NA	NA	8.7888	NA	NA	NA	NA	NA	NA	NA	NA	NA	NA	NA
PC 16:2;0_18:1;0	PC	GPL	MEM	34	3	0		NA	NA	NA	NA	NA	NA	NA	121.52	46.7901	37.2311	NA	66.7088	NA	NA	NA	NA	NA	NA	NA	NA	NA
PC 16:2;0_20:4;0	PC	GPL	MEM	36	6	0		NA	NA	NA	NA	NA	NA	NA	31.9839	148.635	NA	NA	NA	NA	NA	NA	NA	NA	NA	NA	NA	NA
PC 17:0;0_18:1;0	PC	GPL	MEM	35	1	0		97.9844	40.9413	136.505	94.5081	42.6215	58.9632	42.8973	66.905	22.2677	14.644	46.8959	34.7433	35.1324	86.95	44.5715	44.6168	59.6992	52.3714	80.707	118.679	95.0132
PC 17:0;0_18:2;0	PC	GPL	MEM	35	2	0		NA	2.82579	11.0328	NA	2.42437	NA	1.89995	2.78675	1.10608	0.552368	2.63695	2.20438	0.788058	5.2147	2.27289	2.81207	2.67242	2.79134	NA	NA	6.04438
PC 17:0;0_19:0;0	PC	GPL	MEM	36	0	0		NA	NA	NA	NA	NA	NA	0.336159	NA	NA	NA	1.46377	NA	14.1364	NA	NA	NA	2.43032	NA	NA	4.48856	NA
PC 17:0;0_19:1;0	PC	GPL	MEM	36	1	0		NA	NA	NA	NA	NA	NA	NA	NA	NA	NA	NA	NA	NA	NA	NA	NA	NA	NA	NA	NA	NA
PC 17:0;0_20:0;0	PC	GPL	MEM	37	0	0		NA	16.0791	NA	NA	NA	NA	31.3467	NA	NA	NA	50.7666	5.31983	NA	24.5176	28.7602	15.0828	40.7277	17.3505	NA	NA	NA
PC 17:0;0_20:1;0	PC	GPL	MEM	37	1	0		NA	NA	NA	NA	NA	NA	6.21193	3.84279	0.940476	0.40155	11.6674	NA	NA	3.07963	6.51074	5.49351	21.0178	5.77079	NA	NA	NA
PC 17:0;0_20:2;0	PC	GPL	MEM	37	2	0		NA	NA	NA	NA	NA	NA	1.33676	1.73945	0.47314	NA	2.5429	NA	1.27877	NA	1.62443	0.624322	2.2252	1.12388	NA	NA	NA
PC 17:0;0_20:3;0	PC	GPL	MEM	37	3	0		NA	NA	NA	NA	NA	NA	NA	6.48613	1.31817	NA	4.17249	NA	NA	NA	NA	3.67823	NA	5.16004	NA	NA	NA
PC 17:0;0_20:4;0	PC	GPL	MEM	37	4	0		28.8428	12.9077	41.2345	38.0546	21.6044	21.6103	10.1213	14.9168	4.59131	4.08952	14.2512	8.06744	8.6756	18.3031	8.98793	10.6691	12.2901	10.8211	33.2448	48.9621	37.2024
PC 17:0;0_21:0;0	PC	GPL	MEM	38	0	0		NA	NA	NA	NA	NA	NA	4.80113	NA	NA	NA	NA	NA	NA	NA	5.80494	NA	1.54195	NA	NA	NA	NA
PC 17:0;0_21:1;0	PC	GPL	MEM	38	1	0		NA	NA	NA	NA	NA	NA	0.486229	NA	NA	NA	NA	NA	NA	0.273296	0.488375	0.305726	0.931621	0.406091	NA	NA	NA
PC 17:0;0_22:5;0	PC	GPL	MEM	39	5	0		NA	NA	NA	NA	NA	NA	8.24925	8.80433	NA	NA	7.33975	NA	NA	NA	5.95454	NA	NA	7.7635	NA	NA	NA
PC 17:0;0_22:6;0	PC	GPL	MEM	39	6	0		12.4681	4.40785	NA	NA	3.67162	NA	NA	4.63129	NA	NA	NA	NA	NA	NA	NA	NA	NA	NA	NA	NA	NA
PC 17:1;0_17:1;0	PC	GPL	MEM	34	2	0		NA	0.578982	NA	1.29894	NA	NA	0.498176	0.34796	0.169253	NA	0.265063	0.249959	1.02235	0.542377	0.787045	0.260756	0.456186	0.400545	NA	NA	NA
PC 17:1;0_18:0;0	PC	GPL	MEM	35	1	0		15.4828	6.21238	19.3021	16.8277	9.08928	12.1122	6.34257	9.84501	2.94426	2.34126	6.64043	5.36712	6.92516	14.6706	6.82213	7.31025	8.43722	8.0029	16.3094	18.7061	15.5401
PC 17:1;0_18:1;0	PC	GPL	MEM	35	2	0		35.9662	16.9278	39.0382	35.3686	16.6002	23.3582	16.0984	18.8175	7.19523	4.70903	12.46	11.0121	13.26	28.286	16.4448	15.4526	15.5015	19.2408	36.7626	47.0332	32.4983
PC 17:1;0_18:2;0	PC	GPL	MEM	35	3	0		NA	NA	NA	NA	NA	NA	11.4573	4.98477	1.5701	NA	4.86901	5.52662	NA	19.0942	13.2436	11.8754	NA	10.784	NA	NA	NA
PC 17:1;0_20:1;0	PC	GPL	MEM	37	2	0		NA	NA	NA	NA	NA	NA	1.33708	NA	0.161489	NA	0.722696	NA	NA	NA	1.38289	0.326382	1.24994	0.659283	NA	NA	NA
PC 17:1;0_20:2;0	PC	GPL	MEM	37	3	0		NA	NA	NA	NA	NA	NA	NA	NA	NA	NA	NA	NA	NA	NA	NA	NA	NA	NA	NA	NA	NA
PC 17:1;0_20:3;0	PC	GPL	MEM	37	4	0		NA	NA	NA	NA	NA	NA	0.986203	1.90945	0.92716	NA	NA	NA	NA	NA	NA	NA	NA	NA	NA	NA	NA
PC 17:1;0_20:4;0	PC	GPL	MEM	37	5	0		NA	NA	NA	NA	NA	NA	NA	NA	NA	1.93499	3.67579	4.36691	NA	9.7969	4.81542	NA	5.0317	NA	NA	NA	NA
PC 17:1;0_22:4;0	PC	GPL	MEM	39	5	0		NA	NA	NA	NA	NA	NA	NA	NA	NA	NA	NA	NA	NA	NA	2.86465	6.1407	NA	NA	NA	NA	NA
PC 17:1;0_22:5;0	PC	GPL	MEM	39	6	0		NA	NA	NA	NA	4.5826	NA	NA	0.967578	NA	NA	NA	NA	NA	NA	NA	NA	NA	NA	NA	NA	NA
PC 18:0;0_18:0;0	PC	GPL	MEM	36	0	0		NA	NA	NA	NA	NA	28.3557	3.15607	NA	NA	NA	17.6512	NA	139.939	NA	NA	NA	20.1796	NA	NA	47.0453	NA
PC 18:0;0_18:1;0	PC	GPL	MEM	36	1	0		993.231	403.008	1170.05	948.169	453.207	616.637	658.842	891.719	299.763	246.797	596.173	546.089	358.764	1466.44	703.763	672.165	754.634	739.296	918.199	1172.67	955.108
PC 18:0;0_18:2;0	PC	GPL	MEM	36	2	0		86.3556	43.4096	129.923	79.4569	27.809	43.0567	49.5488	64.8137	23.3609	17.5387	53.3228	63.9056	25.089	128.332	61.8135	63.7721	62.3442	66.9739	51.4215	110.23	68.6126
PC 18:0;0_18:3;0	PC	GPL	MEM	36	3	0		NA	12.9849	NA	NA	7.54971	NA	17.4723	15.3166	6.34118	4.70339	9.85082	9.32723	8.17411	34.4464	20.0816	19.1047	NA	16.3574	NA	32.6903	18.3606
PC 18:0;0_19:0;0	PC	GPL	MEM	37	0	0		NA	NA	NA	NA	NA	NA	NA	NA	NA	NA	NA	NA	NA	NA	NA	NA	NA	NA	NA	NA	NA
PC 18:0;0_19:1;0	PC	GPL	MEM	37	1	0		13.1586	NA	NA	NA	NA	NA	10.293	4.02277	1.23201	0.852787	14.6118	6.39523	74.7647	7.29565	8.49436	8.03915	24.9381	7.14195	31.4924	NA	29.3401
PC 18:0;0_19:2;0	PC	GPL	MEM	37	2	0		NA	NA	NA	NA	NA	NA	NA	NA	NA	NA	NA	NA	NA	NA	NA	NA	NA	2.18811	NA	NA	NA
PC 18:0;0_20:0;0	PC	GPL	MEM	38	0	0		NA	NA	NA	NA	NA	NA	NA	NA	NA	NA	11.6643	NA	NA	NA	NA	NA	11.6804	NA	NA	NA	NA
PC 18:0;0_20:1;0	PC	GPL	MEM	38	1	0		23.6401	8.58896	14.6554	21.0407	9.96413	26.3248	11.4521	6.7226	2.08222	1.66148	8.85856	3.30548	29.1108	10.7638	11.9322	7.00811	25.2942	10.1122	19.688	29.0202	16.0427
PC 18:0;0_20:2;0	PC	GPL	MEM	38	2	0		10.8371	3.36702	11.4451	9.55692	NA	5.90229	6.02891	7.33864	3.10005	2.36964	8.23001	6.33491	4.21012	13.982	6.81658	8.10843	6.83316	6.99196	NA	14.776	7.67897
PC 18:0;0_20:3;0	PC	GPL	MEM	38	3	0		58.0004	16.7615	58.7398	41.2322	18.587	23.983	21.1855	30.9685	12.791	6.63004	18.3767	25.8675	9.39932	40.2712	23.6714	25.3684	26.661	29.5197	49.8757	43.3916	39.8896
PC 18:0;0_20:4;0	PC	GPL	MEM	38	4	0		320.413	113.692	388.747	311.819	181.389	167.287	144.245	267.231	85.0198	73.8125	197.494	174.138	66.5166	401.464	157.706	198.687	200.776	189.687	324.862	424.238	363.806
PC 18:0;0_20:5;0	PC	GPL	MEM	38	5	0		NA	NA	NA	NA	NA	NA	NA	NA	NA	12.8473	NA	NA	NA	NA	NA	NA	NA	NA	NA	NA	NA
PC 18:0;0_22:1;0	PC	GPL	MEM	40	1	0		NA	NA	NA	NA	NA	NA	NA	NA	NA	NA	NA	NA	1.65371	NA	NA	NA	NA	NA	NA	NA	NA
PC 18:0;0_22:2;0	PC	GPL	MEM	40	2	0		NA	NA	NA	NA	NA	NA	NA	NA	NA	NA	NA	NA	NA	NA	NA	NA	NA	NA	NA	NA	NA
PC 18:0;0_22:3;0	PC	GPL	MEM	40	3	0		NA	NA	NA	NA	NA	NA	NA	NA	NA	NA	NA	NA	NA	NA	NA	NA	NA	NA	NA	NA	NA
PC 18:0;0_22:4;0	PC	GPL	MEM	40	4	0		40.0037	15.5054	53.4843	35.0061	22.2997	26.3774	18.8345	26.6404	8.75982	6.33415	18.1501	19.281	6.54513	40.4246	19.167	21.3289	29.6701	21.266	36.7338	36.7582	51.2033
PC 18:0;0_22:5;0	PC	GPL	MEM	40	5	0		16.7859	7.20236	21.8206	18.3571	12.3653	NA	12.2263	12.0136	4.52693	5.28777	9.9804	15.2363	7.20834	22.2608	16.2983	14.3578	17.9716	13.4529	16.5044	31.2617	28.1415
PC 18:0;0_22:6;0	PC	GPL	MEM	40	6	0		151.074	53.7445	149.87	120.09	73.4174	58.376	57.4403	79.7741	24.4973	15.5548	56.2348	48.7813	13.9172	97.3612	36.3677	42.5022	70.6183	59.7313	105.343	136.406	121.52
PC 18:0;0_24:1;0	PC	GPL	MEM	42	1	0		NA	NA	NA	NA	NA	NA	NA	NA	NA	NA	NA	NA	NA	NA	3.7196	NA	NA	NA	NA	NA	NA
PC 18:1;0_18:1;0	PC	GPL	MEM	36	2	0		308.719	180.141	420.757	322.175	168.77	181.807	196.184	267.874	100.01	108.012	170.24	179.077	112.32	466.694	218.823	214.818	197.234	234.412	330.288	362.757	303.228
PC 18:1;0_18:2;0	PC	GPL	MEM	36	3	0		64.0523	37.2648	85.8288	67.2701	28.0333	32.6672	29.9206	45.6146	20.615	19.436	37.4845	42.114	13.1905	87.0781	44.2976	43.1331	42.5637	38.6053	41.4107	73.4285	47.5237
PC 18:1;0_18:3;0	PC	GPL	MEM	36	4	0		NA	6.95287	NA	NA	NA	NA	8.61999	11.0021	5.9106	5.76346	8.55783	7.93307	8.94228	27.1908	12.5823	NA	NA	NA	NA	NA	NA
PC 18:1;0_19:0;0	PC	GPL	MEM	37	1	0		10.8963	NA	NA	NA	NA	NA	8.47299	4.37691	1.16901	NA	12.3065	NA	117.279	6.20732	7.11195	NA	20.1039	7.22948	NA	NA	NA
PC 18:1;0_19:1;0	PC	GPL	MEM	37	2	0		NA	7.79446	NA	NA	NA	NA	6.20159	6.55132	1.88496	NA	6.26502	4.13983	15.8727	NA	5.62854	2.54466	7.95659	4.37224	NA	18.8722	NA
PC 18:1;0_19:2;0	PC	GPL	MEM	37	3	0		NA	NA	NA	NA	NA	NA	NA	NA	NA	NA	NA	NA	NA	NA	NA	NA	NA	NA	NA	NA	NA
PC 18:1;0_20:0;0	PC	GPL	MEM	38	1	0		NA	NA	11.0735	NA	NA	NA	NA	3.60244	1.29895	1.00143	4.1387	1.47005	22.9916	5.66567	NA	2.80248	NA	NA	NA	17.3794	NA
PC 18:1;0_20:1;0	PC	GPL	MEM	38	2	0		18.6378	10.9816	23.7494	23.8559	11.4958	13.2933	11.872	11.8717	4.03763	2.73005	5.49588	5.65603	9.56982	15.7182	14.4079	12.6806	14.4677	12.7424	29.2069	28.8948	16.2985
PC 18:1;0_20:2;0	PC	GPL	MEM	38	3	0		11.4079	7.37911	15.5864	7.9419	NA	7.18376	5.39924	6.97711	2.95842	1.89397	5.09685	5.32389	3.54309	10.2029	6.9551	7.15448	7.31634	6.46128	8.1947	11.5885	7.48387
PC 18:1;0_20:3;0	PC	GPL	MEM	38	4	0		35.7644	14.1828	48.2973	32.4405	18.9975	17.7113	14.6256	28.7326	12.1488	9.17575	18.6531	21.86	8.95148	44.3184	16.9909	18.3625	15.7396	21.738	42.0969	41.1261	33.8858
PC 18:1;0_20:4;0	PC	GPL	MEM	38	5	0		165.372	116.61	194.673	167.543	69.9147	123.153	108.591	133.724	45.8188	23.5627	107.111	76.2357	79.0344	150.877	119.789	95.6106	100.772	98.1747	185.48	316.895	188.466
PC 18:1;0_22:2;0	PC	GPL	MEM	40	3	0		NA	NA	NA	NA	NA	NA	NA	NA	NA	NA	NA	NA	NA	NA	NA	NA	NA	NA	NA	NA	NA
PC 18:1;0_22:3;0	PC	GPL	MEM	40	4	0		NA	NA	NA	NA	NA	NA	NA	NA	0.755305	0.654003	0.872952	NA	1.20015	NA	NA	NA	NA	NA	NA	NA	NA
PC 18:1;0_22:4;0	PC	GPL	MEM	40	5	0		13.4384	6.21234	13.6587	9.89677	7.52891	26.7915	6.33729	6.51167	2.95745	2.68123	5.36568	5.49371	4.73445	9.34457	8.31215	6.25137	8.24018	6.74576	6.65551	15.036	13.5285
PC 18:1;0_22:5;0	PC	GPL	MEM	40	6	0		NA	NA	23.6628	NA	NA	NA	NA	9.23255	4.32721	7.2796	NA	9.24512	7.23374	NA	11.8886	9.51869	8.15587	NA	NA	NA	NA
PC 18:1;0_22:6;0	PC	GPL	MEM	40	7	0		61.8754	22.5279	67.6569	48.4925	NA	21.8784	14.8582	25.6056	8.07141	8.16574	22.212	18.5211	NA	31.15	14.9667	16.0944	18.7554	18.4631	41.1408	50.01	NA
PC 18:1;0_24:0;0	PC	GPL	MEM	42	1	0		NA	NA	NA	NA	NA	NA	NA	NA	NA	NA	NA	NA	NA	NA	1.50219	NA	NA	NA	NA	NA	NA
PC 18:1;0_24:1;0	PC	GPL	MEM	42	2	0		NA	NA	NA	NA	NA	NA	NA	NA	NA	NA	NA	NA	2.57156	NA	5.28624	NA	NA	NA	NA	NA	NA
PC 18:1;0_24:4;0	PC	GPL	MEM	42	5	0		NA	NA	NA	NA	NA	NA	NA	NA	NA	NA	NA	NA	NA	NA	NA	NA	NA	NA	NA	NA	NA
PC 18:2;0_18:2;0	PC	GPL	MEM	36	4	0		3.40564	3.43712	10.1099	NA	NA	NA	2.16429	3.50213	1.20373	1.36835	2.78496	5.12465	0.358176	6.81665	4.05106	3.98995	2.5587	2.88814	NA	5.27	1.81264
PC 18:2;0_19:1;0	PC	GPL	MEM	37	3	0		NA	NA	NA	NA	NA	NA	NA	NA	NA	NA	NA	NA	NA	NA	NA	0.737525	NA	NA	NA	NA	NA
PC 18:2;0_20:1;0	PC	GPL	MEM	38	3	0		NA	NA	NA	NA	NA	NA	0.922366	0.699997	0.403521	0.187901	0.310575	NA	0.386819	1.2863	1.18292	1.15018	1.1431	1.41565	NA	NA	NA
PC 18:2;0_20:2;0	PC	GPL	MEM	38	4	0		NA	NA	NA	NA	NA	NA	NA	1.12555	0.271054	NA	0.665738	NA	NA	NA	NA	0.884052	0.668884	0.86844	NA	NA	NA
PC 18:2;0_20:3;0	PC	GPL	MEM	38	5	0		NA	NA	NA	NA	NA	NA	NA	3.29522	1.91433	0.701196	2.5093	2.3756	1.94961	6.99119	3.14374	1.96228	1.62183	3.60638	NA	10.5881	NA
PC 18:2;0_20:4;0	PC	GPL	MEM	38	6	0		NA	6.08357	8.94303	NA	NA	NA	1.92466	8.24748	3.05358	3.32523	9.37349	9.98271	2.36143	19.2903	7.67403	7.63395	6.63228	6.14321	NA	NA	NA
PC 18:2;0_22:4;0	PC	GPL	MEM	40	6	0		NA	NA	NA	NA	NA	NA	NA	NA	NA	0.359364	NA	NA	NA	2.1737	1.13761	NA	NA	NA	NA	NA	NA
PC 18:2;0_22:5;0	PC	GPL	MEM	40	7	0		NA	NA	NA	NA	NA	NA	NA	NA	NA	NA	NA	0.903311	NA	NA	NA	NA	NA	NA	NA	NA	NA
PC 20:0;0_20:5;0	PC	GPL	MEM	40	5	0		NA	NA	NA	NA	NA	NA	NA	NA	NA	NA	NA	NA	NA	NA	NA	NA	NA	NA	NA	NA	NA
PC 20:1;0_20:1;0	PC	GPL	MEM	40	2	0		NA	NA	NA	NA	NA	NA	NA	NA	NA	NA	NA	NA	NA	NA	NA	NA	NA	NA	NA	NA	NA
PC 20:1;0_20:3;0	PC	GPL	MEM	40	4	0		NA	NA	NA	NA	NA	NA	NA	0.701568	0.212185	NA	NA	0.423093	NA	NA	NA	0.477018	NA	NA	NA	NA	NA
PC 20:1;0_20:4;0	PC	GPL	MEM	40	5	0		NA	3.07462	7.44174	5.03092	NA	NA	3.83053	3.85492	1.1825	0.96199	2.674	2.95458	2.75955	3.88912	3.96524	3.47721	4.62276	4.22211	4.99403	7.93225	NA
PC 20:2;0_20:3;0	PC	GPL	MEM	40	5	0		NA	NA	NA	NA	NA	NA	NA	NA	0.179866	NA	NA	NA	NA	NA	NA	NA	NA	NA	NA	NA	NA
PC 20:2;0_20:4;0	PC	GPL	MEM	40	6	0		NA	NA	NA	NA	NA	NA	NA	1.57273	1.16524	0.477789	2.30984	2.26995	0.596203	3.88114	1.12489	2.27098	2.36952	1.71729	NA	NA	NA
PC 20:3;0_20:3;0	PC	GPL	MEM	40	6	0		NA	NA	NA	NA	NA	NA	NA	NA	NA	NA	NA	NA	0.378164	NA	NA	NA	NA	0.528424	NA	NA	NA
PC 20:3;0_20:4;0	PC	GPL	MEM	40	7	0		NA	NA	NA	NA	NA	NA	NA	2.2363	0.817597	0.631307	2.52166	2.20057	NA	2.46299	NA	0.777278	0.796085	1.36371	NA	NA	NA
PC O-16:0;0/16:0;0	PC O-	GPL	MEM	32	0	0		NA	NA	NA	11.6317	21.7001	NA	6.61665	17.9601	8.98594	8.74833	11.1375	19.5056	5.4915	39.8451	15.1314	12.2962	12.9299	14.0899	12.109	NA	NA
PC O-16:0;0/16:1;0	PC O-	GPL	MEM	32	1	0		NA	NA	NA	7.6181	8.19681	2.96534	5.09123	6.86802	4.5153	2.97202	4.46999	6.11774	3.16402	14.2166	7.71204	5.55212	5.23933	6.41284	8.31321	NA	NA
PC O-16:0;0/17:1;0	PC O-	GPL	MEM	33	1	0		NA	NA	NA	NA	NA	NA	NA	NA	NA	NA	NA	NA	0.0330933	NA	NA	NA	NA	NA	NA	NA	NA
PC O-16:0;0/18:0;0	PC O-	GPL	MEM	34	0	0		1.58701	NA	1.20182	NA	1.30916	NA	0.705731	1.22516	0.313891	0.387476	0.580417	0.851318	NA	3.66899	0.713948	0.578805	0.793639	0.776728	NA	1.3039	0.869889
PC O-16:0;0/18:1;0	PC O-	GPL	MEM	34	1	0		38.4614	26.3083	46.6648	43.1059	26.2805	34.5956	31.8981	36.9012	12.7578	10.6217	21.2514	20.3502	16.2957	54.8838	45.787	25.5067	30.3172	34.7378	66.3473	62.0035	45.0792
PC O-16:0;0/18:2;0	PC O-	GPL	MEM	34	2	0		2.71238	1.73691	3.76547	3.54742	1.12155	1.34686	1.13009	1.74817	0.650487	0.486535	0.999632	1.32617	0.104168	2.22464	1.4411	1.05808	1.24361	1.80591	1.87842	3.65698	3.09779
PC O-16:0;0/18:3;0	PC O-	GPL	MEM	34	3	0		NA	NA	NA	NA	NA	NA	NA	NA	0.0245039	NA	NA	NA	NA	NA	NA	NA	NA	NA	NA	NA	NA
PC O-16:0;0/20:1;0	PC O-	GPL	MEM	36	1	0		NA	0.317346	NA	NA	NA	0.698615	0.42094	NA	NA	NA	0.212315	NA	1.40744	NA	1.14453	0.222592	0.595891	0.377628	NA	0.804661	NA
PC O-16:0;0/20:2;0	PC O-	GPL	MEM	36	2	0		0.289498	0.166396	0.216999	NA	NA	NA	0.299922	0.352582	0.0834166	0.0435482	0.217595	0.0750623	0.308205	0.344716	0.526216	0.27427	0.362433	0.427469	0.462775	0.567189	0.259417
PC O-16:0;0/20:3;0	PC O-	GPL	MEM	36	3	0		2.25379	0.425339	1.93895	2.26084	NA	1.08476	0.955154	1.50019	0.6143	0.30351	0.817834	0.739676	NA	1.19519	1.18042	0.830056	1.16181	1.43313	4.1894	1.74107	2.96758
PC O-16:0;0/20:4;0	PC O-	GPL	MEM	36	4	0		9.46106	7.18193	9.80884	20.6026	9.71821	7.18355	8.04757	10.3168	4.186	4.22517	6.1713	7.12036	4.88402	20.4892	8.36287	7.60554	8.17012	7.7443	19.1361	23.8813	16.972
PC O-16:0;0/21:1;0	PC O-	GPL	MEM	37	1	0		NA	NA	NA	NA	NA	NA	NA	NA	NA	NA	NA	NA	NA	NA	NA	NA	NA	NA	NA	NA	NA
PC O-16:0;0/22:1;0	PC O-	GPL	MEM	38	1	0		NA	NA	NA	NA	NA	NA	NA	NA	NA	NA	NA	NA	1.1539	NA	NA	NA	NA	NA	NA	NA	NA
PC O-16:0;0/22:3;0	PC O-	GPL	MEM	38	3	0		NA	NA	NA	NA	NA	NA	NA	NA	NA	NA	NA	NA	2.88744	NA	NA	NA	NA	NA	NA	NA	NA
PC O-16:0;0/22:4;0	PC O-	GPL	MEM	38	4	0		NA	NA	NA	NA	0.96586	NA	NA	NA	NA	0.679247	NA	1.1513	NA	2.19524	NA	NA	NA	NA	NA	NA	NA
PC O-16:0;0/22:5;0	PC O-	GPL	MEM	38	5	0		NA	NA	NA	NA	0.566321	NA	NA	1.57095	0.203044	0.573248	0.297926	0.764297	0.202424	1.93042	NA	NA	0.520386	0.363811	NA	NA	NA
PC O-16:0;0/22:6;0	PC O-	GPL	MEM	38	6	0		NA	NA	NA	NA	NA	NA	NA	0.572102	NA	0.211443	0.710389	NA	NA	NA	NA	NA	0.52214	NA	NA	NA	NA
PC O-16:1;0/16:0;0	PC O-	GPL	MEM	32	1	0		NA	NA	NA	9.19099	9.66138	3.84182	6.85821	11.5701	5.88055	5.09563	9.20754	10.7365	2.44358	28.296	9.69136	9.19495	7.68515	10.1259	8.75708	NA	NA
PC O-16:1;0/16:1;0	PC O-	GPL	MEM	32	2	0		NA	NA	NA	NA	NA	NA	NA	NA	NA	NA	NA	NA	0.695209	NA	NA	NA	NA	NA	NA	NA	NA
PC O-16:1;0/17:0;0	PC O-	GPL	MEM	33	1	0		NA	NA	NA	NA	NA	NA	NA	NA	NA	NA	NA	NA	0.0760931	NA	NA	NA	NA	NA	NA	NA	NA
PC O-16:1;0/18:0;0	PC O-	GPL	MEM	34	1	0		0.832588	0.556057	1.01138	1.18591	1.43528	0.961433	1.92273	2.77812	0.932496	0.947219	1.97534	1.61559	1.64323	7.32997	2.82218	2.62885	2.27993	2.1266	1.53774	1.81897	0.950813
PC O-16:1;0/18:1;0	PC O-	GPL	MEM	34	2	0		4.43266	7.75977	6.62679	12.4382	3.92823	4.96009	7.65222	10.5768	3.71741	2.85551	5.06611	4.94153	0.659421	11.418	11.2579	5.55582	7.02049	10.4735	14.2865	11.0712	12.1132
PC O-16:1;0/18:2;0	PC O-	GPL	MEM	34	3	0		NA	0.302531	NA	0.820036	NA	NA	0.437294	0.344405	0.188453	NA	NA	NA	NA	NA	0.508229	0.410257	0.255136	0.203667	NA	1.01257	0.511868
PC O-16:1;0/20:0;0	PC O-	GPL	MEM	36	1	0		NA	NA	NA	NA	NA	NA	0.0227928	NA	NA	NA	NA	NA	NA	NA	0.0265721	NA	NA	0.013919	NA	NA	NA
PC O-16:1;0/20:1;0	PC O-	GPL	MEM	36	2	0		0.303246	0.389812	NA	NA	NA	0.279293	0.527776	0.556863	0.091275	0.0928414	0.292855	0.0767369	0.350763	0.449738	1.14794	0.481399	0.702817	0.686848	0.456295	0.435078	0.262145
PC O-16:1;0/20:2;0	PC O-	GPL	MEM	36	3	0		NA	NA	NA	NA	NA	0.634561	0.138418	0.231245	0.0778908	0.0608703	0.169946	0.0785913	NA	0.138806	0.426719	0.207406	0.241899	0.241409	NA	NA	NA
PC O-16:1;0/20:3;0	PC O-	GPL	MEM	36	4	0		NA	0.71387	1.36013	NA	NA	NA	1.5602	1.78108	0.557871	0.508892	0.415465	1.38698	NA	2.63212	1.82441	1.09571	1.26088	1.21034	1.7901	NA	NA
PC O-16:1;0/20:4;0	PC O-	GPL	MEM	36	5	0		15.7317	6.70031	18.2824	13.8435	6.87723	NA	6.51938	13.446	4.45239	4.51966	NA	9.08487	NA	24.3358	6.88496	6.75834	6.16479	4.98442	10.478	22.6163	18.9357
PC O-16:1;0/21:1;0	PC O-	GPL	MEM	37	2	0		NA	NA	NA	NA	NA	NA	NA	NA	NA	NA	NA	NA	NA	NA	NA	NA	NA	NA	NA	NA	NA
PC O-16:1;0/22:1;0	PC O-	GPL	MEM	38	2	0		NA	NA	NA	NA	NA	NA	NA	NA	NA	NA	NA	NA	19.6553	NA	NA	NA	NA	NA	NA	NA	NA
PC O-16:1;0/22:3;0	PC O-	GPL	MEM	38	4	0		NA	NA	NA	NA	NA	NA	NA	NA	NA	0.0591484	NA	0.154126	NA	NA	NA	NA	NA	NA	NA	NA	NA
PC O-16:1;0/22:4;0	PC O-	GPL	MEM	38	5	0		3.50446	2.2481	5.47816	NA	2.90025	3.43125	2.29079	3.01778	1.36902	0.996541	3.05015	2.05341	1.25653	5.76731	2.93357	3.15016	3.36259	1.61707	3.41882	4.58109	9.29031
PC O-16:1;0/22:5;0	PC O-	GPL	MEM	38	6	0		NA	NA	NA	NA	NA	NA	NA	NA	NA	0.353624	0.390495	NA	NA	0.874859	NA	NA	NA	NA	4.0626	NA	NA
PC O-16:1;0/22:6;0	PC O-	GPL	MEM	38	7	0		NA	NA	NA	NA	NA	NA	4.26336	5.52755	3.31374	NA	4.37388	6.62153	NA	9.39713	NA	6.6438	8.73948	4.56933	NA	NA	NA
PC O-16:2;0/16:0;0	PC O-	GPL	MEM	32	2	0		NA	NA	NA	NA	NA	NA	NA	NA	NA	NA	NA	NA	3.1109	NA	NA	NA	NA	NA	NA	NA	NA
PC O-16:2;0/16:1;0	PC O-	GPL	MEM	32	3	0		NA	29.4241	36.5976	NA	NA	NA	21.424	18.092	8.80151	3.42211	NA	10.4935	NA	28.1739	NA	15.201	22.4223	23.3241	NA	NA	48.4533
PC O-16:2;0/18:0;0	PC O-	GPL	MEM	34	2	0		2.73489	2.65188	3.00098	4.87289	1.84718	2.73213	4.32375	5.51699	1.85711	1.33159	3.80576	2.66338	0.96925	7.11528	5.83404	3.94593	4.85521	4.88062	4.92841	7.02244	4.33086
PC O-16:2;0/18:1;0	PC O-	GPL	MEM	34	3	0		16.141	6.96695	15.3579	14.657	NA	10.4669	7.03697	5.63185	1.99925	NA	NA	NA	NA	NA	8.72715	5.16372	4.53185	7.43062	11.4602	19.0437	12.4588
PC O-16:2;0/18:2;0	PC O-	GPL	MEM	34	4	0		48.9647	33.535	NA	NA	NA	NA	17.4258	14.5387	6.73757	2.99355	3.74381	5.30864	NA	30.5986	24.2835	12.3912	NA	16.5734	NA	NA	NA
PC O-16:2;0/20:0;0	PC O-	GPL	MEM	36	2	0		NA	NA	NA	NA	NA	NA	NA	0.040392	NA	NA	NA	NA	NA	NA	NA	NA	NA	NA	NA	NA	NA
PC O-16:2;0/20:1;0	PC O-	GPL	MEM	36	3	0		0.730899	0.794304	NA	0.517215	NA	1.30324	0.821917	0.59393	0.207842	0.154131	0.437311	0.145144	NA	0.637807	1.24542	0.635869	0.790795	1.0784	NA	3.16668	0.59377
PC O-16:2;0/20:2;0	PC O-	GPL	MEM	36	4	0		1.2387	0.984329	NA	NA	NA	NA	0.593059	NA	0.139177	0.149765	0.238334	NA	0.59884	0.526659	0.591892	0.413876	0.474501	0.361883	NA	1.90823	NA
PC O-16:2;0/20:3;0	PC O-	GPL	MEM	36	5	0		NA	NA	NA	NA	NA	NA	1.30824	NA	0.832938	0.295674	NA	0.865066	NA	1.34064	2.6063	0.930998	0.662263	0.610478	6.40692	NA	NA
PC O-16:2;0/20:4;0	PC O-	GPL	MEM	36	6	0		60.9543	32.0604	63.1199	49.1154	NA	24.0314	16.3874	19.4006	8.0814	4.9543	10.1789	14.5409	NA	41.6129	19.0972	18.0767	16.3555	16.7521	51.1301	NA	84.9416
PC O-16:2;0/22:0;0	PC O-	GPL	MEM	38	2	0		NA	NA	NA	NA	NA	NA	NA	NA	NA	NA	NA	NA	14.2392	NA	NA	NA	NA	NA	NA	NA	NA
PC O-16:2;0/22:1;0	PC O-	GPL	MEM	38	3	0		NA	NA	NA	NA	NA	NA	NA	NA	NA	NA	NA	NA	1.9383	NA	NA	NA	NA	NA	NA	NA	NA
PC O-16:2;0/22:3;0	PC O-	GPL	MEM	38	5	0		NA	0.374917	NA	NA	NA	NA	1.06817	0.577354	0.147731	0.10431	NA	NA	0.315449	0.810404	NA	NA	NA	0.362746	NA	NA	NA
PC O-16:2;0/22:4;0	PC O-	GPL	MEM	38	6	0		38.2067	17.0158	44.9076	31.7112	0.757024	16.516	8.33918	8.73641	3.41427	1.98795	5.12949	7.44432	2.17769	15.9103	10.9727	7.59996	8.2306	8.22601	30.5488	44.6529	46.7878
PC O-16:2;0/22:5;0	PC O-	GPL	MEM	38	7	0		NA	NA	NA	NA	NA	NA	3.99231	2.84094	0.82536	NA	NA	NA	NA	7.13823	NA	NA	NA	2.45828	NA	NA	35.0141
PC O-16:2;0/22:6;0	PC O-	GPL	MEM	38	8	0		92.0366	27.8388	92.7615	NA	NA	NA	12.0553	NA	NA	NA	NA	10.6201	NA	25.9601	12.9588	NA	NA	9.05444	55.1389	NA	82.2816
PC O-16:2;0/24:4;0	PC O-	GPL	MEM	40	6	0		NA	NA	NA	NA	NA	NA	1.41513	NA	NA	NA	0.449519	NA	NA	NA	NA	NA	NA	NA	NA	NA	NA
PC O-17:0;0/15:0;0	PC O-	GPL	MEM	32	0	0		NA	NA	NA	1.78831	3.66393	NA	2.50543	6.76522	3.76237	3.28134	4.21637	5.83473	1.71419	16.0667	4.88706	4.78817	5.40957	5.41124	1.62776	NA	NA
PC O-17:0;0/15:1;0	PC O-	GPL	MEM	32	1	0		NA	NA	NA	NA	NA	NA	0.464485	0.668474	0.269487	0.092127	0.243765	0.19919	0.116739	0.974775	0.183384	0.494337	0.315976	0.228463	NA	NA	NA
PC O-17:0;0/16:1;0	PC O-	GPL	MEM	33	1	0		NA	NA	NA	NA	NA	NA	NA	NA	NA	NA	NA	NA	5.78749	NA	NA	NA	NA	NA	NA	NA	NA
PC O-17:0;0/17:0;0	PC O-	GPL	MEM	34	0	0		3.61928	NA	2.68281	NA	1.84615	NA	1.43548	2.4844	0.54202	0.509619	1.41412	1.52614	NA	4.54103	1.52997	1.04545	1.87342	1.73334	NA	3.00234	2.04226
PC O-17:0;0/17:1;0	PC O-	GPL	MEM	34	1	0		4.71877	3.30028	6.44495	5.68945	2.25334	3.86393	9.03101	11.0192	3.91543	2.302	5.12442	5.75272	5.33832	13.3563	10.8875	7.75038	8.92762	8.5764	7.5809	8.40279	5.71438
PC O-17:0;0/17:2;0	PC O-	GPL	MEM	34	2	0		NA	NA	NA	NA	NA	NA	0.0489957	0.104784	0.0423927	0.0235163	NA	0.107143	NA	NA	NA	NA	0.0517066	NA	NA	NA	NA
PC O-17:0;0/18:1;0	PC O-	GPL	MEM	35	1	0		NA	NA	NA	NA	NA	NA	NA	NA	NA	NA	NA	NA	15.3321	NA	NA	NA	NA	NA	NA	NA	NA
PC O-17:0;0/18:2;0	PC O-	GPL	MEM	35	2	0		NA	NA	NA	NA	NA	NA	NA	NA	NA	NA	NA	NA	1.53397	NA	NA	NA	NA	NA	NA	NA	NA
PC O-17:0;0/19:1;0	PC O-	GPL	MEM	36	1	0		NA	0.182718	NA	NA	NA	0.191661	0.344631	NA	NA	NA	0.406469	NA	1.33863	NA	0.736229	0.301729	0.701886	0.355507	NA	0.520336	NA
PC O-17:0;0/19:2;0	PC O-	GPL	MEM	36	2	0		NA	NA	NA	NA	NA	NA	0.0900861	0.144934	0.0564104	0.0464302	0.0541976	0.0648912	0.0712551	NA	0.126716	0.0829658	0.120675	0.0592354	NA	NA	NA
PC O-17:0;0/19:3;0	PC O-	GPL	MEM	36	3	0		NA	NA	NA	NA	NA	NA	NA	NA	NA	0.0533686	NA	NA	NA	NA	NA	NA	NA	NA	NA	NA	NA
PC O-17:0;0/20:1;0	PC O-	GPL	MEM	37	1	0		NA	NA	NA	NA	NA	20.0072	6.90328	NA	NA	NA	11.1652	NA	60.4678	NA	6.93419	NA	14.5879	NA	NA	36.3773	NA
PC O-17:0;0/20:2;0	PC O-	GPL	MEM	37	2	0		10.9609	19.0045	15.7009	23.6058	NA	83.2159	22.7323	6.63826	NA	NA	37.0381	NA	198.181	14.0038	23.3803	12.6577	52.1804	11.5493	25.8463	126.284	25.3751
PC O-17:0;0/20:3;0	PC O-	GPL	MEM	37	3	0		NA	NA	NA	NA	NA	NA	NA	NA	NA	NA	3.4313	NA	17.7172	NA	NA	NA	4.29573	NA	NA	NA	NA
PC O-17:0;0/21:1;0	PC O-	GPL	MEM	38	1	0		NA	NA	NA	NA	NA	NA	NA	NA	NA	NA	NA	NA	0.850178	NA	NA	NA	NA	NA	NA	NA	NA
PC O-17:1;0/15:0;0	PC O-	GPL	MEM	32	1	0		NA	NA	NA	NA	0.355117	NA	0.28938	0.751597	0.500125	0.419032	0.497434	0.530354	0.218745	2.0424	0.165528	0.452018	0.421273	0.668477	NA	NA	NA
PC O-17:1;0/16:0;0	PC O-	GPL	MEM	33	1	0		NA	NA	NA	NA	NA	NA	NA	NA	NA	NA	NA	NA	3.91952	NA	NA	NA	NA	NA	NA	NA	NA
PC O-17:1;0/17:0;0	PC O-	GPL	MEM	34	1	0		0.294923	0.126825	0.300672	0.209009	0.235096	NA	0.539339	0.786687	0.249598	0.14649	0.339529	0.331235	0.246901	1.07694	0.604586	0.458434	0.5276	0.645055	0.390209	NA	NA
PC O-17:1;0/17:1;0	PC O-	GPL	MEM	34	2	0		NA	0.217798	NA	NA	NA	NA	0.350323	0.301062	0.198324	0.124918	0.0871895	0.274966	0.0503185	0.354325	0.449353	0.229506	0.214521	0.350207	0.384227	NA	NA
PC O-17:1;0/18:0;0	PC O-	GPL	MEM	35	1	0		NA	NA	NA	NA	NA	NA	NA	NA	NA	NA	NA	NA	0.17268	NA	NA	NA	NA	NA	NA	NA	NA
PC O-17:1;0/18:1;0	PC O-	GPL	MEM	35	2	0		NA	NA	NA	NA	NA	NA	NA	NA	NA	NA	NA	NA	2.00305	NA	NA	NA	NA	NA	NA	NA	NA
PC O-17:1;0/19:1;0	PC O-	GPL	MEM	36	2	0		NA	NA	NA	NA	NA	NA	0.0409817	NA	0.0124425	NA	NA	NA	NA	NA	0.0757609	0.0611853	NA	NA	NA	NA	NA
PC O-17:1;0/20:0;0	PC O-	GPL	MEM	37	1	0		NA	NA	NA	NA	NA	NA	NA	NA	NA	NA	0.152307	NA	NA	NA	NA	NA	NA	NA	NA	NA	NA
PC O-17:1;0/20:1;0	PC O-	GPL	MEM	37	2	0		0.654018	3.77781	1.08696	6.6763	NA	12.9189	5.2801	0.828563	NA	NA	3.62843	NA	59.7555	1.14993	4.63763	1.38397	9.03049	2.2047	5.54341	33.132	NA
PC O-17:1;0/20:2;0	PC O-	GPL	MEM	37	3	0		NA	NA	NA	NA	NA	NA	NA	NA	NA	NA	0.0310532	NA	0.289857	NA	NA	NA	0.0538704	NA	NA	NA	NA
PC O-17:2;0/17:0;0	PC O-	GPL	MEM	34	2	0		NA	NA	NA	NA	NA	NA	0.246229	0.151277	0.0423646	0.0276216	0.0962923	0.105871	0.0135717	0.279983	0.341284	0.202374	0.235123	0.297737	NA	NA	NA
PC O-17:2;0/17:1;0	PC O-	GPL	MEM	34	3	0		NA	NA	NA	NA	NA	NA	NA	NA	NA	NA	NA	NA	NA	NA	NA	NA	NA	NA	NA	NA	NA
PC O-17:2;0/18:0;0	PC O-	GPL	MEM	35	2	0		NA	NA	NA	NA	NA	NA	NA	NA	NA	NA	NA	NA	3.60397	NA	NA	NA	NA	NA	NA	NA	NA
PC O-17:2;0/19:0;0	PC O-	GPL	MEM	36	2	0		NA	NA	NA	NA	NA	NA	0.19849	0.17796	0.0191591	NA	0.063793	NA	0.24795	0.0836125	0.298428	0.0860602	0.326088	0.121771	NA	0.280466	NA
PC O-17:2;0/19:1;0	PC O-	GPL	MEM	36	3	0		NA	0.642973	NA	NA	NA	NA	0.667164	0.409408	0.0786528	0.0408707	0.283899	NA	NA	0.356739	0.719206	0.553611	0.788686	0.73611	NA	1.38033	NA
PC O-17:2;0/20:0;0	PC O-	GPL	MEM	37	2	0		NA	NA	NA	NA	NA	NA	1.01735	NA	NA	NA	NA	NA	11.2781	0.152318	1.36479	0.189044	1.05447	0.245015	NA	NA	NA
PC O-17:2;0/20:1;0	PC O-	GPL	MEM	37	3	0		NA	NA	NA	NA	NA	NA	NA	NA	NA	NA	0.210342	NA	3.51101	NA	NA	NA	0.60947	NA	NA	NA	NA
PC O-17:2;0/22:6;0	PC O-	GPL	MEM	39	8	0		NA	NA	NA	NA	NA	NA	NA	NA	NA	NA	12.5756	NA	NA	NA	NA	NA	NA	NA	NA	NA	NA
PC O-17:2;0/24:4;0	PC O-	GPL	MEM	41	6	0		NA	NA	NA	NA	NA	NA	35.7317	22.4191	5.53334	NA	NA	NA	NA	NA	44.9647	NA	20.3935	24.3921	NA	58.3963	NA
PC O-18:0;0/14:0;0	PC O-	GPL	MEM	32	0	0		NA	NA	NA	0.478242	0.395758	NA	0.430341	0.48001	0.23204	0.198281	0.488327	0.646682	0.304734	0.775404	0.722201	0.481909	0.432747	0.667495	0.424124	NA	NA
PC O-18:0;0/16:0;0	PC O-	GPL	MEM	34	0	0		12.5658	NA	9.35303	NA	6.25352	NA	5.11359	8.27444	2.08382	2.08015	4.69387	5.63777	NA	15.6364	5.97122	3.32957	5.8426	5.59389	NA	11.8563	7.21511
PC O-18:0;0/16:1;0	PC O-	GPL	MEM	34	1	0		1.23736	0.996647	1.76195	1.55563	0.948311	0.888267	1.44811	2.21624	0.838736	0.632884	1.07028	1.46271	1.21091	2.79872	1.7851	1.42014	1.34446	1.77336	2.10748	1.99758	1.57894
PC O-18:0;0/18:1;0	PC O-	GPL	MEM	36	1	0		NA	4.89369	NA	NA	NA	10.8384	6.24794	NA	NA	NA	7.6428	NA	26.6316	NA	10.9819	3.83659	10.4077	6.37875	NA	16.68	NA
PC O-18:0;0/18:2;0	PC O-	GPL	MEM	36	2	0		1.094	1.16858	2.21217	NA	0.398112	0.954199	0.695157	0.985424	0.276441	0.184019	0.986123	0.523727	0.609231	1.49889	1.18912	0.861141	1.24672	1.17869	0.599466	2.08877	1.42188
PC O-18:0;0/18:3;0	PC O-	GPL	MEM	36	3	0		NA	NA	NA	NA	NA	NA	NA	NA	NA	0.0311586	NA	NA	NA	NA	NA	NA	NA	NA	NA	NA	NA
PC O-18:0;0/19:1;0	PC O-	GPL	MEM	37	1	0		NA	NA	NA	NA	NA	NA	0.183592	NA	NA	NA	0.518089	NA	1.52474	NA	0.270238	NA	0.48479	NA	NA	0.94287	NA
PC O-18:0;0/20:1;0	PC O-	GPL	MEM	38	1	0		NA	NA	NA	NA	NA	NA	NA	NA	NA	NA	NA	NA	17.9463	NA	NA	NA	NA	NA	NA	NA	NA
PC O-18:0;0/20:2;0	PC O-	GPL	MEM	38	2	0		NA	NA	NA	NA	NA	NA	NA	NA	NA	NA	NA	NA	6.92236	NA	NA	NA	NA	NA	NA	NA	NA
PC O-18:0;0/20:4;0	PC O-	GPL	MEM	38	4	0		NA	NA	NA	NA	3.68498	NA	NA	NA	NA	1.43697	NA	2.98297	NA	5.90122	NA	NA	NA	NA	NA	NA	NA
PC O-18:0;0/22:6;0	PC O-	GPL	MEM	40	6	0		NA	4.47854	NA	NA	NA	NA	4.64253	4.54072	NA	NA	3.17817	NA	3.33619	NA	7.53552	5.20983	NA	5.70459	NA	15.4647	NA
PC O-18:1;0/14:0;0	PC O-	GPL	MEM	32	1	0		NA	NA	NA	1.14448	1.2943	0.304566	0.922218	1.3666	0.434727	0.326555	0.839198	1.07704	0.411713	1.83244	0.997806	0.784296	0.975093	1.07322	0.661759	NA	NA
PC O-18:1;0/15:0;0	PC O-	GPL	MEM	33	1	0		NA	NA	NA	NA	NA	NA	NA	NA	NA	NA	NA	NA	0.015323	NA	NA	NA	NA	NA	NA	NA	NA
PC O-18:1;0/16:0;0	PC O-	GPL	MEM	34	1	0		31.1162	16.3226	33.0952	30.0672	19.6003	20.7502	23.6605	34.6978	12.9615	11.2144	20.6867	23.1379	13.0331	51.5906	34.4109	21.6381	23.0865	27.4881	46.7326	42.1165	33.1214
PC O-18:1;0/16:1;0	PC O-	GPL	MEM	34	2	0		1.2829	1.7418	1.70208	2.0215	0.990144	1.03529	1.10569	1.91203	0.896022	0.71828	0.803355	1.29606	0.282485	2.21507	1.34146	0.796999	1.00705	1.72566	2.4915	1.86366	1.84882
PC O-18:1;0/17:1;0	PC O-	GPL	MEM	35	2	0		NA	NA	NA	NA	NA	NA	NA	NA	NA	NA	NA	NA	0.0342217	NA	NA	NA	NA	NA	NA	NA	NA
PC O-18:1;0/18:0;0	PC O-	GPL	MEM	36	1	0		NA	0.626122	NA	NA	NA	2.06263	0.626117	NA	NA	NA	0.902329	NA	3.90307	NA	1.22664	0.504396	1.08655	0.742655	NA	2.19346	NA
PC O-18:1;0/18:1;0	PC O-	GPL	MEM	36	2	0		5.92636	7.07973	7.84279	NA	3.5704	5.69691	6.93951	6.99102	1.93829	1.72442	5.24813	2.77781	10.9168	8.61026	9.28626	5.47414	7.76262	8.76157	13.2727	9.24763	7.58779
PC O-18:1;0/18:2;0	PC O-	GPL	MEM	36	3	0		0.637254	1.14559	2.01959	NA	NA	NA	0.849003	0.824959	0.362068	0.255026	0.6547	0.664695	NA	1.11276	0.761643	0.675563	0.504366	1.05825	1.2591	0.93192	1.07849
PC O-18:1;0/19:1;0	PC O-	GPL	MEM	37	2	0		NA	NA	NA	NA	NA	NA	NA	NA	NA	NA	NA	NA	NA	NA	NA	NA	NA	NA	NA	NA	NA
PC O-18:1;0/20:1;0	PC O-	GPL	MEM	38	2	0		NA	NA	NA	NA	NA	NA	NA	NA	NA	NA	NA	NA	12.9671	NA	NA	NA	NA	NA	NA	NA	NA
PC O-18:1;0/20:2;0	PC O-	GPL	MEM	38	3	0		NA	NA	NA	NA	NA	NA	NA	NA	NA	NA	NA	NA	1.8013	NA	NA	NA	NA	NA	NA	NA	NA
PC O-18:1;0/20:3;0	PC O-	GPL	MEM	38	4	0		NA	NA	NA	NA	NA	NA	NA	NA	NA	0.177144	NA	0.54221	NA	0.724153	NA	NA	NA	NA	NA	NA	NA
PC O-18:1;0/20:4;0	PC O-	GPL	MEM	38	5	0		10.65	3.31168	7.03802	NA	6.38455	4.12835	3.96933	9.76825	3.66429	3.07935	4.92597	7.52645	2.89571	14.9974	4.92183	6.42615	5.60864	4.31655	14.6447	16.8931	13.5304
PC O-18:1;0/22:5;0	PC O-	GPL	MEM	40	6	0		NA	NA	NA	NA	NA	NA	1.29729	0.918984	NA	NA	0.322853	NA	NA	NA	NA	NA	NA	NA	NA	NA	NA
PC O-18:2;0/14:0;0	PC O-	GPL	MEM	32	2	0		NA	NA	NA	NA	NA	NA	NA	NA	NA	NA	NA	NA	0.290508	NA	NA	NA	NA	NA	NA	NA	NA
PC O-18:2;0/16:0;0	PC O-	GPL	MEM	34	2	0		4.06945	3.55992	4.3881	5.73449	2.0537	2.7251	3.56921	6.93135	2.10371	1.61316	3.30842	4.07501	0.297624	5.98603	5.89493	2.73072	3.70688	5.82396	7.64905	7.66392	6.67552
PC O-18:2;0/16:1;0	PC O-	GPL	MEM	34	3	0		NA	0.194223	NA	NA	NA	NA	0.56498	0.704603	0.234887	NA	NA	NA	NA	NA	0.613391	0.286882	0.332676	0.63346	0.764965	0.811276	0.519567
PC O-18:2;0/18:0;0	PC O-	GPL	MEM	36	2	0		1.5727	1.09296	1.72549	NA	0.753508	1.50278	2.05635	2.14499	0.54176	0.694575	2.35656	1.07094	3.01999	4.87439	2.666	2.52054	2.6225	2.31829	1.91157	2.7114	2.06234
PC O-18:2;0/18:1;0	PC O-	GPL	MEM	36	3	0		5.54916	9.38442	10.8963	12.1046	NA	10.5792	10.6319	11.7184	4.04895	2.62858	6.1427	3.24064	NA	9.8565	12.5363	7.42257	8.85064	14.1206	13.836	18.4521	11.5894
PC O-18:2;0/18:2;0	PC O-	GPL	MEM	36	4	0		NA	NA	NA	NA	NA	NA	0.320794	0.600566	0.35494	0.46522	0.834121	0.973239	NA	1.91107	0.623357	1.13809	0.296726	0.584625	NA	NA	NA
PC O-18:2;0/18:3;0	PC O-	GPL	MEM	36	5	0		NA	NA	NA	NA	NA	NA	NA	NA	NA	NA	NA	NA	NA	0.694254	NA	NA	NA	NA	NA	NA	NA
PC O-18:2;0/20:3;0	PC O-	GPL	MEM	38	5	0		NA	NA	NA	NA	0.468	NA	0.348085	0.415642	0.392389	0.120361	NA	0.449597	NA	0.850858	0.410029	NA	0.271229	0.388219	NA	NA	NA
PC O-18:2;0/20:4;0	PC O-	GPL	MEM	38	6	0		NA	2.86577	NA	4.35147	4.48397	1.99328	4.33921	5.82896	2.17653	2.04748	3.26856	4.65337	0.312634	8.66208	4.65413	3.22899	3.94868	3.74756	3.11799	3.87922	3.70134
PC O-18:2;0/22:4;0	PC O-	GPL	MEM	40	6	0		NA	NA	NA	NA	NA	NA	4.12642	1.41483	NA	NA	2.04955	NA	2.98444	NA	4.42228	1.90155	NA	1.67831	NA	NA	NA
PE 14:0;0_18:0;0	PE	GPL	MEM	32	0	0		NA	NA	0.513621	NA	NA	NA	0.370346	0.461228	0.575302	0.634339	0.359795	0.42792	NA	1.56581	0.5886	0.499749	NA	0.426701	NA	NA	NA
PE 14:0;0_18:1;0	PE	GPL	MEM	32	1	0		1.8781	3.53194	2.89359	2.63258	NA	NA	1.00346	1.81246	3.24852	4.20091	0.817626	1.27454	1.36894	4.22635	1.14123	1.03828	0.98286	0.839843	1.15568	1.92272	1.78693
PE 14:0;0_20:1;0	PE	GPL	MEM	34	1	0		NA	NA	NA	NA	NA	NA	NA	NA	NA	NA	NA	NA	NA	NA	NA	0.129162	NA	NA	NA	NA	NA
PE 14:0;0_20:2;0	PE	GPL	MEM	34	2	0		NA	NA	NA	NA	NA	NA	NA	NA	NA	NA	NA	NA	NA	0.434856	NA	NA	NA	NA	NA	NA	NA
PE 14:0;0_22:3;0	PE	GPL	MEM	36	3	0		NA	NA	NA	NA	NA	NA	NA	NA	NA	NA	NA	NA	NA	NA	0.212594	NA	NA	NA	NA	NA	NA
PE 14:0;0_22:4;0	PE	GPL	MEM	36	4	0		NA	NA	NA	NA	NA	NA	0.209184	0.333436	0.64363	0.532688	0.202208	0.240214	NA	1.03666	NA	0.242283	0.678553	0.285569	NA	NA	NA
PE 14:0;0_22:5;0	PE	GPL	MEM	36	5	0		NA	NA	NA	NA	NA	NA	NA	NA	NA	2.82784	NA	NA	NA	NA	NA	NA	NA	NA	NA	NA	NA
PE 15:0;0_17:1;0	PE	GPL	MEM	32	1	0		NA	NA	NA	NA	NA	NA	0.230107	0.200287	0.404049	0.401586	NA	NA	NA	0.600275	0.218862	0.204855	0.124263	0.227105	NA	NA	NA
PE 15:0;0_18:2;0	PE	GPL	MEM	33	2	0		NA	NA	NA	NA	NA	NA	NA	NA	NA	NA	NA	NA	NA	NA	NA	NA	NA	NA	NA	NA	NA
PE 15:0;0_19:1;0	PE	GPL	MEM	34	1	0		NA	NA	NA	NA	NA	NA	NA	NA	NA	NA	NA	NA	NA	NA	NA	NA	NA	NA	NA	NA	NA
PE 15:0;0_20:1;0	PE	GPL	MEM	35	1	0		NA	NA	NA	NA	NA	NA	NA	NA	1.37033	NA	NA	NA	NA	NA	NA	NA	NA	NA	NA	NA	NA
PE 15:0;0_20:2;0	PE	GPL	MEM	35	2	0		NA	NA	NA	NA	NA	NA	NA	NA	NA	NA	NA	NA	NA	NA	NA	NA	NA	NA	NA	NA	NA
PE 15:0;0_22:2;0	PE	GPL	MEM	37	2	0		NA	NA	NA	NA	NA	NA	NA	NA	NA	NA	NA	NA	0.636109	NA	NA	NA	NA	NA	NA	NA	NA
PE 15:0;0_22:3;0	PE	GPL	MEM	37	3	0		NA	NA	NA	NA	NA	NA	NA	0.991374	NA	0.638064	NA	NA	2.87022	1.16585	NA	1.27169	NA	NA	NA	NA	NA
PE 15:0;0_22:6;0	PE	GPL	MEM	37	6	0		NA	NA	NA	NA	NA	NA	NA	NA	NA	NA	NA	NA	NA	NA	NA	NA	1.92296	NA	NA	NA	NA
PE 15:0;0_24:4;0	PE	GPL	MEM	39	4	0		NA	0.833139	0.241594	NA	NA	NA	0.21012	0.39406	0.507349	NA	0.0941689	0.110541	3.02467	0.758236	0.412778	0.306115	0.15844	0.251027	NA	0.248174	NA
PE 15:0;0_24:5;0	PE	GPL	MEM	39	5	0		NA	NA	NA	NA	NA	NA	NA	NA	NA	NA	NA	1.29953	NA	6.66104	NA	NA	NA	NA	NA	NA	NA
PE 15:1;0_24:5;0	PE	GPL	MEM	39	6	0		2.21125	NA	2.09962	NA	NA	NA	2.40964	1.1263	2.7269	1.39429	1.37393	1.1143	NA	1.33087	NA	1.81406	1.90877	0.649454	NA	NA	NA
PE 16:0;0_16:0;0	PE	GPL	MEM	32	0	0		4.38642	5.12857	4.3295	4.08951	1.84432	NA	2.1435	3.28739	4.454	5.115	1.74958	2.7621	2.25011	9.07588	3.01601	2.63361	4.3794	2.60092	NA	4.81448	3.76541
PE 16:0;0_16:1;0	PE	GPL	MEM	32	1	0		4.3067	5.4602	5.36159	6.05215	2.43125	NA	2.18189	3.59937	7.30673	9.06054	1.87056	3.29602	3.05409	7.85826	2.61372	2.50214	2.12438	2.04588	3.71415	4.30565	3.7711
PE 16:0;0_18:0;0	PE	GPL	MEM	34	0	0		19.1099	NA	NA	16.7311	NA	9.99934	10.0706	NA	NA	NA	NA	NA	NA	28.425	11.0191	12.5912	13.5823	11.9976	13.7506	NA	16.8714
PE 16:0;0_18:1;0	PE	GPL	MEM	34	1	0		143.808	210.953	156.578	158.538	59.8747	77.5853	80.4193	128.257	230.303	284.669	70.5671	96.8245	83.0394	304.41	92.211	106.055	99.9736	89.6413	111.078	136.829	137.98
PE 16:0;0_18:2;0	PE	GPL	MEM	34	2	0		6.48862	7.23973	9.58424	5.58795	1.65793	1.95833	1.93497	3.89926	7.01782	8.52398	3.07296	5.38211	2.62653	11.9931	3.21231	3.78571	2.68887	2.74573	2.31106	4.77673	4.07172
PE 16:0;0_19:1;0	PE	GPL	MEM	35	1	0		NA	NA	2.21975	NA	NA	NA	0.805757	1.18821	1.01505	1.14506	0.686656	NA	NA	1.94394	0.817828	1.08532	1.32031	0.842727	NA	NA	1.30995
PE 16:0;0_20:1;0	PE	GPL	MEM	36	1	0		7.9976	12.2849	6.67164	6.8391	2.21517	4.77515	4.66885	5.14995	5.64843	6.55436	3.50914	3.30709	5.19345	10.1886	5.84067	5.298	5.95664	5.09706	5.91962	7.73266	6.05706
PE 16:0;0_20:2;0	PE	GPL	MEM	36	2	0		4.24916	4.18517	3.26302	3.28966	1.48739	2.15588	1.79052	3.67481	5.17344	5.49717	2.55887	3.32687	4.1385	10.3051	3.04792	3.08691	2.98713	3.04033	3.45784	3.69254	4.22608
PE 16:0;0_20:3;0	PE	GPL	MEM	36	3	0		12.0371	9.45197	10.1659	9.4309	3.00578	4.72424	3.83483	6.30831	12.0206	8.00896	5.08267	5.99402	6.59727	12.9086	4.90308	6.0066	5.01193	5.5091	10.7569	9.63232	9.81496
PE 16:0;0_20:4;0	PE	GPL	MEM	36	4	0		42.9892	75.2436	55.427	44.1319	18.444	23.119	20.2304	33.4418	56.4904	70.2559	24.4637	26.1049	23.4708	78.0667	20.0451	27.6745	30.6724	25.5433	49.1942	45.7241	49.3216
PE 16:0;0_20:5;0	PE	GPL	MEM	36	5	0		NA	NA	NA	NA	NA	NA	NA	0.545397	NA	1.90859	NA	NA	NA	NA	NA	NA	NA	NA	NA	NA	NA
PE 16:0;0_21:3;0	PE	GPL	MEM	37	3	0		NA	NA	NA	NA	NA	NA	NA	NA	NA	0.336928	NA	NA	NA	NA	NA	NA	NA	NA	NA	NA	NA
PE 16:0;0_22:1;0	PE	GPL	MEM	38	1	0		NA	NA	NA	NA	NA	NA	1.08799	NA	NA	NA	NA	NA	NA	2.43143	NA	0.959976	1.27331	NA	NA	NA	NA
PE 16:0;0_22:2;0	PE	GPL	MEM	38	2	0		NA	NA	NA	NA	NA	NA	1.39518	1.32619	2.3002	NA	NA	NA	NA	3.54749	1.9246	1.76193	NA	1.32473	NA	NA	NA
PE 16:0;0_22:3;0	PE	GPL	MEM	38	3	0		NA	NA	NA	NA	NA	NA	NA	NA	NA	5.91924	NA	NA	21.727	10.782	NA	4.32815	10.9547	NA	NA	NA	NA
PE 16:0;0_22:4;0	PE	GPL	MEM	38	4	0		90.3457	135.084	83.3998	85.5324	20.0607	48.7272	39.294	45.9346	68.2082	65.7959	42.1059	41.809	58.0555	91.3836	46.3594	53.2795	58.3574	50.0723	84.18	73.2743	86.8882
PE 16:0;0_22:5;0	PE	GPL	MEM	38	5	0		70.1368	102.975	80.2968	83.5077	45.2113	41.0612	35.0769	58.2562	112.477	134.014	46.065	59.8148	52.0179	127.078	45.9016	50.2517	52.2272	46.8024	75.8559	66.3278	83.1015
PE 16:0;0_22:6;0	PE	GPL	MEM	38	6	0		378.84	587.578	360.069	373.36	86.7649	141.082	147.118	198.158	249.659	200.361	135.377	138.494	124.679	311.946	139.706	166.903	213.554	177.029	313.549	258.063	339.982
PE 16:0;0_24:3;0	PE	GPL	MEM	40	3	0		NA	NA	NA	NA	NA	NA	NA	NA	NA	NA	NA	NA	NA	NA	NA	NA	NA	NA	NA	NA	NA
PE 16:0;0_24:4;0	PE	GPL	MEM	40	4	0		NA	NA	NA	NA	NA	NA	NA	NA	NA	NA	NA	NA	NA	NA	NA	NA	NA	NA	NA	NA	NA
PE 16:1;0_17:1;0	PE	GPL	MEM	33	2	0		NA	NA	NA	NA	NA	NA	3.918	NA	NA	NA	NA	3.87178	NA	NA	NA	NA	3.20926	NA	NA	NA	NA
PE 16:1;0_18:0;0	PE	GPL	MEM	34	1	0		8.87354	11.8993	10.8337	10.7663	2.60071	4.27296	4.20733	6.48073	9.28272	9.45863	3.76287	5.83872	5.75184	13.3532	5.29474	6.02251	5.3722	5.38363	7.46992	7.40823	6.8714
PE 16:1;0_18:1;0	PE	GPL	MEM	34	2	0		15.7033	28.04	19.1482	19.5703	7.36021	7.91802	8.71218	12.5193	29.5739	41.3347	8.42121	13.8253	11.3027	34.4265	13.1451	10.1525	9.35602	10.6064	12.5057	13.8413	12.1807
PE 16:1;0_19:1;0	PE	GPL	MEM	35	2	0		NA	8.40371	NA	NA	NA	NA	5.31634	NA	NA	0.0445948	4.42248	NA	NA	NA	7.09749	NA	NA	6.34715	NA	NA	NA
PE 16:1;0_20:1;0	PE	GPL	MEM	36	2	0		NA	8.70973	NA	NA	NA	NA	3.74777	2.61806	2.50158	1.6161	1.47783	1.05852	0.985441	4.04516	4.91969	2.48223	3.79632	3.93978	NA	4.20432	NA
PE 16:1;0_20:2;0	PE	GPL	MEM	36	3	0		NA	2.01594	0.886041	1.26886	NA	NA	0.872273	1.07832	1.43717	1.06178	0.58718	0.397721	0.394507	1.69931	1.21283	0.841882	0.686154	0.936375	NA	NA	NA
PE 16:1;0_20:3;0	PE	GPL	MEM	36	4	0		4.50246	8.25176	NA	3.69646	0.897663	NA	2.21047	3.12069	5.57344	4.35074	1.81198	2.52461	1.90232	5.37922	3.17423	2.00927	2.87923	3.44722	5.27644	NA	4.6377
PE 16:1;0_20:4;0	PE	GPL	MEM	36	5	0		NA	NA	NA	NA	3.05291	NA	1.75798	2.33412	12.1127	16.1645	2.80031	6.51787	3.48191	10.9663	3.55756	NA	NA	2.01757	4.06123	NA	NA
PE 16:1;0_21:1;0	PE	GPL	MEM	37	2	0		NA	NA	NA	NA	NA	NA	NA	NA	NA	NA	NA	NA	NA	NA	NA	NA	NA	NA	NA	NA	NA
PE 16:1;0_21:2;0	PE	GPL	MEM	37	3	0		NA	NA	NA	NA	NA	NA	NA	NA	NA	NA	NA	NA	NA	NA	NA	NA	NA	NA	NA	NA	NA
PE 16:1;0_21:3;0	PE	GPL	MEM	37	4	0		NA	NA	NA	NA	NA	NA	NA	NA	0.0975927	NA	NA	NA	NA	NA	0.0745878	0.0525581	NA	NA	NA	NA	NA
PE 16:1;0_22:1;0	PE	GPL	MEM	38	2	0		NA	NA	NA	NA	NA	NA	0.366453	0.323142	0.531009	NA	0.214819	NA	NA	0.625956	0.467464	NA	NA	0.310369	NA	0.564811	NA
PE 16:1;0_22:2;0	PE	GPL	MEM	38	3	0		NA	2.0119	NA	NA	NA	0.555748	0.581891	0.505513	1.18695	0.694197	1.09159	0.505379	NA	1.23212	0.93034	0.547497	0.664354	0.645777	NA	0.788166	0.636872
PE 16:1;0_22:3;0	PE	GPL	MEM	38	4	0		2.66255	9.95883	2.45925	5.45618	NA	2.90886	3.97142	3.8454	6.09642	4.02999	9.069	2.54192	NA	7.84252	4.53148	3.04098	6.70125	3.41039	5.40837	7.20486	NA
PE 16:1;0_22:4;0	PE	GPL	MEM	38	5	0		10.3436	35.8242	11.3401	NA	NA	NA	8.2467	8.31712	15.3452	8.95644	7.44755	5.60221	2.86683	14.5623	11.8327	8.46125	11.2513	9.01726	13.6305	13.8641	16.5748
PE 16:1;0_22:5;0	PE	GPL	MEM	38	6	0		10.0567	21.0925	13.8041	11.6034	NA	NA	6.21517	9.48465	16.4642	14.8049	5.4173	8.21212	NA	17.6698	7.4332	7.20937	8.12753	8.82165	10.8278	9.13143	9.9041
PE 16:1;0_22:6;0	PE	GPL	MEM	38	7	0		3.62587	4.90718	4.87373	4.78288	NA	NA	NA	2.89471	5.48697	4.56832	2.39856	2.44067	NA	6.84313	NA	2.17864	NA	2.08736	NA	NA	NA
PE 16:1;0_24:2;0	PE	GPL	MEM	40	3	0		NA	NA	NA	NA	NA	NA	NA	NA	NA	NA	NA	NA	NA	NA	NA	NA	NA	NA	NA	NA	NA
PE 16:1;0_24:3;0	PE	GPL	MEM	40	4	0		NA	NA	NA	NA	NA	NA	0.359351	NA	1.32083	NA	1.14131	NA	NA	1.32328	0.712954	0.731691	NA	0.641404	NA	NA	NA
PE 16:1;0_24:4;0	PE	GPL	MEM	40	5	0		NA	13.2876	NA	NA	NA	5.8544	5.35708	8.25485	NA	NA	5.56182	NA	NA	17.556	NA	6.79271	NA	NA	NA	9.76583	NA
PE 16:2;0_18:0;0	PE	GPL	MEM	34	2	0		NA	NA	NA	NA	NA	NA	NA	0.428095	NA	1.01154	NA	NA	NA	1.90666	NA	NA	NA	NA	NA	NA	NA
PE 17:0;0_17:1;0	PE	GPL	MEM	34	1	0		NA	0.930008	NA	NA	NA	NA	0.69291	0.506881	0.670905	NA	0.283181	0.285881	NA	0.943315	NA	0.448052	0.630539	0.556846	NA	NA	NA
PE 17:0;0_18:0;0	PE	GPL	MEM	35	0	0		NA	NA	NA	NA	NA	NA	NA	NA	NA	NA	NA	NA	59.8244	NA	NA	NA	NA	NA	NA	NA	NA
PE 17:0;0_18:1;0	PE	GPL	MEM	35	1	0		4.58728	11.2903	4.71905	6.57109	NA	NA	3.12476	3.77084	4.8464	4.5052	1.72723	2.71293	6.74145	8.53978	3.00006	3.60249	4.29016	2.99564	NA	4.88147	2.41156
PE 17:0;0_18:2;0	PE	GPL	MEM	35	2	0		NA	NA	NA	NA	NA	NA	NA	NA	0.0650657	NA	NA	NA	NA	NA	NA	5.51921	NA	NA	NA	NA	NA
PE 17:0;0_19:1;0	PE	GPL	MEM	36	1	0		NA	NA	NA	NA	NA	NA	0.152916	NA	NA	NA	0.111879	NA	NA	NA	NA	NA	0.123066	NA	NA	NA	NA
PE 17:0;0_20:1;0	PE	GPL	MEM	37	1	0		NA	NA	NA	NA	NA	NA	NA	NA	NA	NA	NA	NA	30.2862	NA	NA	NA	NA	NA	NA	NA	NA
PE 17:0;0_20:2;0	PE	GPL	MEM	37	2	0		NA	NA	NA	NA	NA	NA	NA	0.30934	NA	NA	NA	NA	1.05362	NA	NA	0.332831	NA	NA	NA	NA	NA
PE 17:0;0_20:3;0	PE	GPL	MEM	37	3	0		NA	NA	NA	NA	NA	NA	NA	0.931773	0.569267	0.390444	NA	NA	5.33708	0.912574	1.89371	1.00538	NA	NA	NA	NA	NA
PE 17:0;0_20:4;0	PE	GPL	MEM	37	4	0		4.96973	8.8272	8.13395	NA	NA	NA	2.9835	4.44098	6.03015	5.96137	2.63315	2.61593	3.50876	8.70736	3.21173	3.74445	2.64097	4.00904	4.44886	4.23287	4.15774
PE 17:0;0_21:1;0	PE	GPL	MEM	38	1	0		NA	NA	NA	NA	NA	NA	0.120179	NA	NA	NA	NA	NA	NA	NA	0.230487	NA	NA	NA	NA	NA	NA
PE 17:0;0_22:4;0	PE	GPL	MEM	39	4	0		3.17505	8.65775	4.79616	4.13429	NA	NA	2.28816	4.07063	5.08214	NA	0.981915	1.83189	17.9529	7.87888	4.53444	4.22344	1.71752	2.946	NA	3.16643	NA
PE 17:0;0_22:5;0	PE	GPL	MEM	39	5	0		NA	NA	NA	NA	1.76199	NA	NA	NA	NA	4.15503	NA	0.570581	1.85232	1.27843	NA	1.9559	NA	NA	NA	NA	NA
PE 17:0;0_22:6;0	PE	GPL	MEM	39	6	0		14.5683	38.332	22.9002	16.6428	4.08337	7.24742	7.6327	4.46043	11.3851	7.72744	5.94879	5.75679	7.05374	5.57689	NA	8.02825	11.7676	3.21686	12.9335	11.1527	16.1301
PE 17:0;0_24:4;0	PE	GPL	MEM	41	4	0		NA	NA	NA	NA	NA	NA	NA	NA	NA	NA	NA	NA	38.8982	NA	NA	NA	NA	NA	NA	NA	NA
PE 17:1;0_17:1;0	PE	GPL	MEM	34	2	0		0.642562	1.13612	0.780656	0.701398	NA	0.21036	0.528913	0.733793	0.931544	0.59885	0.413591	0.397262	0.284115	1.10832	0.705693	0.528663	0.562692	0.526554	0.591401	0.638484	0.616254
PE 17:1;0_18:0;0	PE	GPL	MEM	35	1	0		NA	NA	NA	NA	NA	NA	NA	NA	NA	NA	NA	NA	1.96007	NA	NA	NA	NA	NA	NA	NA	NA
PE 17:1;0_18:1;0	PE	GPL	MEM	35	2	0		NA	NA	8.53169	NA	10.1602	NA	NA	4.76504	8.84887	5.45588	NA	5.01046	7.82591	9.14853	NA	NA	NA	NA	NA	NA	NA
PE 17:1;0_19:1;0	PE	GPL	MEM	36	2	0		NA	NA	NA	NA	NA	NA	1.15676	NA	NA	NA	0.402381	NA	0.242549	0.968054	1.5584	0.828024	1.19959	0.966523	NA	NA	0.895352
PE 17:1;0_19:2;0	PE	GPL	MEM	36	3	0		NA	NA	NA	NA	NA	NA	0.149779	NA	0.193037	NA	NA	NA	NA	NA	0.150556	NA	0.124517	NA	NA	NA	NA
PE 17:1;0_19:3;0	PE	GPL	MEM	36	4	0		NA	NA	NA	NA	NA	NA	NA	NA	0.264388	NA	NA	NA	NA	NA	NA	NA	NA	NA	NA	NA	NA
PE 17:1;0_20:1;0	PE	GPL	MEM	37	2	0		NA	NA	NA	NA	NA	NA	NA	NA	NA	NA	NA	NA	2.0867	NA	NA	NA	NA	NA	NA	NA	NA
PE 17:1;0_20:2;0	PE	GPL	MEM	37	3	0		NA	NA	NA	NA	NA	NA	NA	NA	1.58647	NA	NA	NA	1.2206	2.80837	NA	NA	NA	NA	NA	NA	NA
PE 17:1;0_20:3;0	PE	GPL	MEM	37	4	0		NA	NA	NA	NA	NA	NA	NA	NA	NA	NA	NA	NA	0.71707	NA	NA	NA	NA	NA	NA	NA	NA
PE 17:1;0_20:5;0	PE	GPL	MEM	37	6	0		NA	NA	NA	NA	NA	NA	NA	NA	NA	NA	NA	NA	NA	NA	NA	NA	0.980931	NA	NA	NA	NA
PE 17:1;0_21:1;0	PE	GPL	MEM	38	2	0		NA	NA	NA	NA	NA	NA	NA	NA	NA	NA	0.243663	0.125407	NA	NA	NA	NA	NA	NA	NA	NA	NA
PE 17:1;0_21:2;0	PE	GPL	MEM	38	3	0		NA	NA	NA	NA	NA	NA	0.481315	0.28868	0.368804	NA	0.119928	0.115116	NA	0.249958	0.393369	0.227366	0.126227	0.325628	NA	NA	NA
PE 17:1;0_21:3;0	PE	GPL	MEM	38	4	0		NA	NA	NA	NA	NA	NA	NA	NA	NA	NA	NA	NA	NA	NA	NA	NA	NA	NA	NA	NA	NA
PE 17:1;0_22:1;0	PE	GPL	MEM	39	2	0		NA	NA	NA	NA	NA	NA	NA	NA	NA	NA	NA	NA	9.02401	NA	NA	NA	NA	NA	NA	NA	NA
PE 17:1;0_22:2;0	PE	GPL	MEM	39	3	0		NA	NA	NA	NA	NA	NA	NA	NA	NA	NA	NA	NA	30.9653	NA	NA	NA	NA	NA	NA	NA	NA
PE 17:1;0_22:3;0	PE	GPL	MEM	39	4	0		NA	NA	NA	NA	NA	NA	NA	NA	NA	NA	0.586128	NA	8.88283	NA	NA	NA	1.05073	NA	NA	NA	NA
PE 17:1;0_22:4;0	PE	GPL	MEM	39	5	0		NA	NA	NA	NA	NA	NA	NA	NA	NA	NA	NA	NA	15.1186	NA	NA	NA	NA	NA	NA	NA	NA
PE 17:1;0_22:5;0	PE	GPL	MEM	39	6	0		NA	NA	NA	NA	NA	NA	NA	7.10563	NA	NA	NA	NA	1.33861	12.9575	NA	NA	NA	6.64043	NA	NA	NA
PE 17:1;0_23:1;0	PE	GPL	MEM	40	2	0		NA	NA	NA	NA	NA	NA	NA	NA	NA	NA	NA	NA	NA	NA	NA	NA	NA	NA	NA	NA	NA
PE 17:1;0_23:3;0	PE	GPL	MEM	40	4	0		NA	NA	NA	NA	NA	NA	0.424447	NA	NA	NA	NA	NA	NA	NA	NA	NA	NA	NA	NA	NA	NA
PE 17:1;0_24:4;0	PE	GPL	MEM	41	5	0		NA	NA	NA	NA	NA	NA	NA	NA	NA	NA	NA	NA	57.7105	NA	NA	NA	NA	NA	NA	NA	NA
PE 17:1;0_24:5;0	PE	GPL	MEM	41	6	0		3.83995	9.14767	5.77757	4.88074	NA	NA	3.23867	4.06961	5.96448	4.58615	2.15554	1.95966	NA	8.62566	4.05682	4.15891	3.13493	3.277	NA	NA	3.41465
PE 17:1;0_24:6;0	PE	GPL	MEM	41	7	0		NA	NA	NA	NA	NA	NA	NA	0.464362	1.14026	0.943806	NA	NA	NA	NA	NA	NA	NA	NA	NA	NA	NA
PE 17:2;0_24:5;0	PE	GPL	MEM	41	7	0		NA	NA	NA	NA	NA	NA	NA	1.60027	2.06917	1.45706	NA	NA	NA	NA	NA	NA	NA	NA	NA	NA	NA
PE 18:0;0_18:1;0	PE	GPL	MEM	36	1	0		198.244	277.114	184.695	196.066	34.9422	105.609	105.908	135.285	153.992	147.948	77.787	83.484	121.37	233.596	103.164	120.401	128.834	118.266	152.79	168.176	146.038
PE 18:0;0_18:2;0	PE	GPL	MEM	36	2	0		27.7992	33.058	24.7989	20.948	3.32809	8.83985	8.36991	10.9246	14.5219	12.2528	9.70034	13.4173	7.01832	23.7809	9.43421	13.2149	11.6299	12.8882	10.6143	15.7885	14.0804
PE 18:0;0_18:3;0	PE	GPL	MEM	36	3	0		NA	2.03708	1.434	1.55187	NA	NA	NA	0.86749	0.962615	1.21003	0.622119	0.77205	NA	2.25627	0.609121	1.02519	0.773713	0.981313	NA	NA	NA
PE 18:0;0_19:1;0	PE	GPL	MEM	37	1	0		NA	NA	NA	NA	NA	NA	NA	NA	NA	NA	NA	NA	88.1253	NA	NA	NA	NA	NA	NA	NA	NA
PE 18:0;0_19:3;0	PE	GPL	MEM	37	3	0		NA	NA	NA	NA	NA	NA	NA	NA	NA	0.284064	NA	NA	NA	NA	NA	NA	NA	NA	NA	NA	NA
PE 18:0;0_20:1;0	PE	GPL	MEM	38	1	0		10.8157	18.0653	8.72047	9.05717	NA	7.84403	6.44828	5.64948	5.86257	1.76467	3.16808	1.3063	59.0309	7.365	8.87727	5.93132	6.62459	7.03361	NA	10.9416	7.48502
PE 18:0;0_20:2;0	PE	GPL	MEM	38	2	0		5.86805	7.79954	5.5193	5.19454	0.577966	3.05106	3.64921	3.37481	4.21704	4.33685	2.28875	2.01788	4.89043	5.67927	3.27469	3.58599	3.49168	3.27931	4.82839	5.78302	4.63464
PE 18:0;0_20:3;0	PE	GPL	MEM	38	3	0		87.9587	60.9299	66.5902	51.8444	9.358	25.0753	23.5864	33.2554	48.5841	27.876	17.3344	26.6939	5.15973	40.8315	24.3418	26.2228	16.8441	32.2683	68.0464	39.6666	47.6231
PE 18:0;0_20:4;0	PE	GPL	MEM	38	4	0		731.535	1050.97	856.424	724.311	134.69	334.914	266.073	429.728	539.652	498.411	330.582	322.616	250.588	743.903	290.084	413.792	362.912	378.99	661.951	627.734	674.303
PE 18:0;0_20:5;0	PE	GPL	MEM	38	5	0		2.42886	NA	3.09788	NA	NA	NA	1.26925	1.7862	NA	3.36826	NA	1.64173	NA	4.37101	1.72363	2.06326	NA	1.51846	NA	2.14513	2.29076
PE 18:0;0_21:3;0	PE	GPL	MEM	39	3	0		NA	NA	NA	NA	NA	NA	NA	NA	NA	NA	NA	NA	41.119	NA	NA	NA	NA	NA	NA	NA	NA
PE 18:0;0_22:1;0	PE	GPL	MEM	40	1	0		NA	NA	NA	NA	NA	NA	NA	NA	NA	NA	NA	NA	6.11321	NA	NA	NA	NA	NA	NA	NA	NA
PE 18:0;0_22:2;0	PE	GPL	MEM	40	2	0		NA	0.516666	NA	NA	NA	NA	0.565242	NA	NA	NA	NA	NA	2.19259	NA	NA	NA	NA	NA	NA	NA	NA
PE 18:0;0_22:3;0	PE	GPL	MEM	40	3	0		NA	NA	NA	NA	NA	NA	NA	NA	NA	NA	NA	NA	38.5372	NA	NA	NA	NA	NA	NA	NA	NA
PE 18:0;0_22:4;0	PE	GPL	MEM	40	4	0		371.526	485.675	335.606	325.731	53.847	160.227	140.972	162.331	194.262	154.891	88.0143	138.125	151.582	257.359	137.71	190.021	170.149	168.148	310.624	247.656	318.981
PE 18:0;0_22:5;0	PE	GPL	MEM	40	5	0		103.384	163.302	93.4726	95.628	60.0289	62.8589	37.4505	47.3805	117.894	204.461	41.067	121.86	90.0106	118.981	61.8798	53.2698	80.2183	57.2032	172.805	101.883	182.182
PE 18:0;0_22:6;0	PE	GPL	MEM	40	6	0		2251.04	3025.19	1912.01	1956.66	359.102	808.473	850.328	1160.75	1145.73	816.338	738.976	740.017	636.758	1387.74	694.034	812.679	1031.11	843.542	1522.74	1335.3	1591.33
PE 18:0;0_24:3;0	PE	GPL	MEM	42	3	0		NA	NA	NA	NA	NA	NA	NA	NA	NA	NA	NA	NA	18.139	NA	NA	NA	NA	NA	NA	NA	NA
PE 18:0;0_24:4;0	PE	GPL	MEM	42	4	0		NA	24.9359	NA	NA	NA	NA	NA	NA	NA	NA	NA	NA	24.026	NA	NA	NA	NA	NA	NA	15.5802	NA
PE 18:1;0_18:1;0	PE	GPL	MEM	36	2	0		175.667	318.154	189.225	195.808	63.3599	101.942	94.8474	114.379	222.62	287.94	82.521	96.6283	121.269	273.985	107.69	103.454	103.33	106.874	142.312	155.903	126.173
PE 18:1;0_18:2;0	PE	GPL	MEM	36	3	0		20.3522	37.6083	22.5108	19.4171	4.02861	7.57294	8.84714	12.0869	23.2346	21.5852	11.4751	12.244	7.01548	32.3147	13.2683	13.7076	10.9033	13.2569	11.8224	19.9018	13.5823
PE 18:1;0_18:3;0	PE	GPL	MEM	36	4	0		NA	NA	NA	15.3391	NA	NA	3.47495	7.95026	7.43178	11.0495	6.23217	5.24787	7.75424	12.8526	4.6042	4.68737	NA	NA	NA	NA	NA
PE 18:1;0_19:1;0	PE	GPL	MEM	37	2	0		NA	NA	NA	NA	NA	NA	NA	1.76879	NA	NA	NA	NA	3.19087	NA	NA	2.18917	NA	NA	NA	NA	NA
PE 18:1;0_19:2;0	PE	GPL	MEM	37	3	0		NA	NA	NA	NA	NA	NA	NA	NA	1.02495	0.867455	NA	NA	NA	NA	NA	NA	NA	NA	NA	NA	NA
PE 18:1;0_20:0;0	PE	GPL	MEM	38	1	0		NA	NA	NA	NA	NA	NA	NA	NA	NA	2.45038	NA	1.77396	NA	NA	NA	NA	NA	NA	NA	NA	NA
PE 18:1;0_20:1;0	PE	GPL	MEM	38	2	0		9.61602	34.2925	10.7229	11.0393	1.08205	9.71966	8.52963	5.36775	7.27587	8.61917	4.26027	2.88462	11.528	9.4819	9.65232	7.92661	8.87843	6.26049	9.41694	14.9832	7.48978
PE 18:1;0_20:2;0	PE	GPL	MEM	38	3	0		7.60017	9.73742	5.83406	5.89525	2.31504	4.42005	3.56796	4.10143	8.07551	6.78362	2.40408	2.95918	1.95291	7.15188	4.29933	3.18137	2.23092	3.49245	5.99937	5.56753	5.09749
PE 18:1;0_20:3;0	PE	GPL	MEM	38	4	0		43.3602	60.7558	43.3969	38.6461	14.6262	23.0908	20.2212	26.5993	57.4566	44.8829	20.8287	22.1489	25.9139	49.2391	24.4217	24.0512	22.3661	22.5645	48.476	36.6062	39.597
PE 18:1;0_20:4;0	PE	GPL	MEM	38	5	0		88.66	201.219	97.7996	124.302	53.1159	54.6749	33.814	57.2466	177.071	182.546	73.164	62.7141	79.0506	138.693	50.9664	51.9065	54.7818	46.7462	99.8096	107.951	126.129
PE 18:1;0_20:5;0	PE	GPL	MEM	38	6	0		NA	NA	NA	NA	NA	NA	NA	10.2059	NA	NA	NA	NA	NA	NA	NA	NA	NA	NA	NA	NA	NA
PE 18:1;0_21:3;0	PE	GPL	MEM	39	4	0		NA	NA	NA	NA	NA	NA	NA	NA	0.803822	NA	NA	0.196671	NA	1.86006	NA	NA	NA	NA	NA	NA	NA
PE 18:1;0_22:1;0	PE	GPL	MEM	40	2	0		NA	4.93035	NA	NA	NA	NA	1.84087	NA	NA	NA	NA	NA	4.72237	NA	NA	NA	NA	NA	NA	NA	NA
PE 18:1;0_22:2;0	PE	GPL	MEM	40	3	0		NA	5.50021	NA	NA	NA	NA	2.96115	NA	NA	NA	NA	NA	NA	3.45893	NA	NA	NA	5.29324	4.33534	4.67381	NA
PE 18:1;0_22:3;0	PE	GPL	MEM	40	4	0		16.8318	26.9016	16.5978	23.9991	NA	27.1965	11.2238	13.0066	21.0251	20.8501	59.4387	15.1458	NA	38.1004	19.7267	15.2109	49.4061	14.4319	20.683	32.6009	19.4816
PE 18:1;0_22:4;0	PE	GPL	MEM	40	5	0		32.473	72.1602	35.1589	36.3242	12.0305	29.8179	16.4453	15.5966	39.1456	45.7418	18.0179	25.6769	39.3574	42.4744	28.9859	22.817	29.5553	21.4133	53.2735	41.4866	49.4899
PE 18:1;0_22:5;0	PE	GPL	MEM	40	6	0		123.867	225.936	127.572	140.7	43.2046	84.8709	NA	NA	127.951	119.098	NA	69.6795	89.7415	170.47	96.9127	91.3682	99.6578	92.5327	134.527	119.605	136.423
PE 18:1;0_22:6;0	PE	GPL	MEM	40	7	0		143.872	238.127	154.205	138.121	NA	NA	NA	72.6213	NA	83.9178	NA	57.6583	NA	NA	NA	NA	NA	NA	NA	NA	NA
PE 18:1;0_23:1;0	PE	GPL	MEM	41	2	0		NA	NA	NA	NA	NA	NA	NA	NA	NA	NA	NA	NA	4.87803	NA	NA	NA	NA	NA	NA	NA	NA
PE 18:1;0_24:1;0	PE	GPL	MEM	42	2	0		NA	NA	NA	NA	NA	NA	NA	NA	NA	NA	NA	NA	3.03022	NA	NA	NA	NA	NA	NA	NA	NA
PE 18:1;0_24:3;0	PE	GPL	MEM	42	4	0		NA	NA	NA	NA	NA	NA	NA	NA	NA	NA	NA	NA	NA	NA	NA	NA	NA	NA	NA	NA	NA
PE 18:1;0_24:4;0	PE	GPL	MEM	42	5	0		NA	NA	NA	NA	NA	NA	NA	NA	NA	NA	NA	NA	18.6734	NA	NA	NA	NA	NA	NA	NA	NA
PE 18:2;0_18:2;0	PE	GPL	MEM	36	4	0		8.17364	13.7027	8.2486	5.88882	1.96484	2.82648	1.15556	2.5395	2.62854	2.61729	2.45961	2.24706	1.83576	4.37631	2.1889	1.98278	3.61918	2.64211	3.87606	7.59296	6.91898
PE 18:2;0_20:1;0	PE	GPL	MEM	38	3	0		0.874325	3.40238	1.18474	NA	NA	NA	0.794452	0.665294	0.895656	0.489577	0.428937	0.498456	NA	1.07501	1.40225	0.853695	0.595183	0.966837	NA	1.46988	NA
PE 18:2;0_20:2;0	PE	GPL	MEM	38	4	0		NA	NA	NA	NA	NA	NA	NA	0.715335	NA	NA	0.589365	NA	NA	NA	0.913976	0.767396	NA	NA	NA	NA	NA
PE 18:2;0_20:3;0	PE	GPL	MEM	38	5	0		NA	1.77066	1.04325	NA	NA	NA	0.41197	0.733712	1.51764	NA	0.761457	0.86448	NA	0.744369	0.898845	0.54736	0.430781	0.866098	NA	NA	NA
PE 18:2;0_20:4;0	PE	GPL	MEM	38	6	0		9.52664	28.0566	18.787	9.9765	2.78784	4.39468	4.92117	6.03339	12.8787	14.6206	9.10627	6.93488	4.92676	15.5822	6.3403	6.71558	5.65342	6.31857	4.40613	14.3543	7.68157
PE 18:2;0_22:1;0	PE	GPL	MEM	40	3	0		NA	NA	NA	NA	NA	NA	NA	NA	NA	NA	NA	NA	NA	NA	NA	NA	NA	NA	NA	NA	NA
PE 18:2;0_22:2;0	PE	GPL	MEM	40	4	0		NA	NA	NA	NA	NA	NA	NA	NA	NA	NA	NA	NA	NA	NA	1.51387	0.917983	NA	NA	NA	NA	NA
PE 18:2;0_22:3;0	PE	GPL	MEM	40	5	0		NA	NA	NA	NA	NA	NA	NA	NA	NA	NA	NA	NA	NA	NA	NA	NA	NA	NA	NA	NA	NA
PE 18:2;0_22:4;0	PE	GPL	MEM	40	6	0		NA	9.80695	7.10063	NA	NA	NA	NA	NA	NA	NA	3.07075	NA	NA	NA	NA	NA	NA	NA	NA	NA	NA
PE 18:2;0_23:0;0	PE	GPL	MEM	41	2	0		NA	NA	NA	NA	NA	NA	NA	NA	NA	NA	NA	NA	0.141349	NA	NA	NA	NA	NA	NA	NA	NA
PE 19:0;0_20:4;0	PE	GPL	MEM	39	4	0		NA	NA	0.10901	NA	NA	NA	0.0576343	0.153162	0.195034	NA	0.0357523	0.0630856	18.218	0.423465	NA	0.146471	0.0405329	0.0795618	NA	NA	NA
PE 19:0;0_22:6;0	PE	GPL	MEM	41	6	0		NA	NA	NA	NA	NA	NA	NA	0.244695	0.171689	NA	NA	NA	14.9019	NA	NA	NA	NA	NA	NA	NA	NA
PE 19:1;0_20:4;0	PE	GPL	MEM	39	5	0		NA	NA	NA	NA	NA	NA	NA	NA	NA	NA	NA	NA	1.22131	NA	NA	NA	NA	NA	NA	NA	NA
PE 19:1;0_22:5;0	PE	GPL	MEM	41	6	0		NA	NA	NA	NA	NA	NA	NA	NA	0.100992	0.073255	NA	NA	NA	NA	0.0648305	NA	NA	NA	NA	NA	NA
PE 19:1;0_22:6;0	PE	GPL	MEM	41	7	0		NA	NA	NA	NA	NA	NA	NA	1.53845	2.18933	1.05361	NA	NA	NA	6.19199	NA	2.18311	NA	NA	NA	NA	NA
PE 20:0;0_20:4;0	PE	GPL	MEM	40	4	0		NA	NA	3.07344	NA	NA	NA	NA	1.28786	2.41139	2.12631	0.662128	NA	NA	NA	1.03185	1.31856	1.11565	0.90116	NA	NA	3.22902
PE 20:1;0_20:1;0	PE	GPL	MEM	40	2	0		NA	0.210529	NA	NA	NA	NA	0.101225	NA	NA	NA	NA	NA	0.301373	NA	NA	NA	NA	NA	NA	NA	NA
PE 20:1;0_20:2;0	PE	GPL	MEM	40	3	0		NA	NA	NA	NA	NA	NA	0.12682	NA	NA	NA	NA	NA	NA	0.0435939	NA	NA	NA	NA	NA	NA	NA
PE 20:1;0_20:3;0	PE	GPL	MEM	40	4	0		NA	1.80941	NA	NA	NA	NA	0.495757	0.71965	1.0269	NA	NA	NA	0.965873	NA	0.608666	0.709007	NA	NA	NA	NA	NA
PE 20:1;0_20:4;0	PE	GPL	MEM	40	5	0		NA	8.05837	1.95029	1.98827	1.92908	1.64331	0.944493	1.46936	3.15014	8.29236	2.1838	1.8865	4.07731	NA	3.82929	2.57047	2.02663	1.17325	4.50571	3.19073	5.15501
PE 20:1;0_22:3;0	PE	GPL	MEM	42	4	0		NA	NA	NA	NA	NA	NA	NA	NA	NA	NA	NA	NA	2.61021	NA	NA	NA	NA	NA	NA	NA	NA
PE 20:1;0_22:4;0	PE	GPL	MEM	42	5	0		NA	NA	NA	NA	NA	NA	NA	NA	NA	NA	NA	NA	0.227246	NA	NA	NA	NA	NA	NA	NA	NA
PE 20:2;0_20:2;0	PE	GPL	MEM	40	4	0		NA	NA	NA	NA	NA	NA	NA	NA	NA	NA	NA	NA	0.395425	NA	NA	NA	NA	NA	NA	NA	NA
PE 20:2;0_20:4;0	PE	GPL	MEM	40	6	0		NA	NA	3.79352	NA	2.27165	NA	NA	NA	NA	6.78516	NA	NA	2.47399	NA	NA	NA	NA	NA	NA	3.15844	4.34709
PE 20:2;0_22:3;0	PE	GPL	MEM	42	5	0		NA	NA	NA	NA	NA	NA	NA	NA	NA	NA	NA	NA	0.16661	NA	NA	NA	NA	NA	NA	NA	NA
PE 20:3;0_20:4;0	PE	GPL	MEM	40	7	0		NA	NA	NA	NA	NA	NA	NA	NA	NA	NA	NA	NA	NA	NA	NA	NA	NA	NA	NA	NA	NA
PE 20:3;0_22:4;0	PE	GPL	MEM	42	7	0		NA	NA	8.9351	NA	NA	NA	NA	1.32033	NA	NA	NA	NA	NA	NA	NA	NA	NA	NA	NA	NA	NA
PE 20:3;0_22:5;0	PE	GPL	MEM	42	8	0		NA	NA	NA	NA	NA	NA	NA	NA	NA	NA	0.341463	NA	NA	NA	NA	NA	NA	NA	NA	NA	NA
PE 20:4;0_20:4;0	PE	GPL	MEM	40	8	0		NA	12.455	8.05882	NA	NA	NA	NA	NA	3.40561	2.2465	1.96452	4.24245	NA	NA	NA	1.82531	NA	NA	NA	5.34332	NA
PE 20:4;0_22:3;0	PE	GPL	MEM	42	7	0		NA	NA	NA	NA	NA	NA	NA	1.19233	NA	NA	NA	NA	NA	NA	NA	NA	NA	NA	NA	NA	NA
PE 20:4;0_22:4;0	PE	GPL	MEM	42	8	0		NA	6.87994	NA	NA	NA	NA	NA	NA	NA	NA	1.26297	1.78537	NA	NA	NA	NA	NA	NA	NA	NA	6.96398
PE 22:5;0_22:5;0	PE	GPL	MEM	44	10	0		4.13088	9.91812	NA	NA	NA	NA	NA	NA	NA	NA	NA	NA	NA	NA	NA	NA	NA	NA	NA	NA	NA
PE 22:6;0_24:1;0	PE	GPL	MEM	46	7	0		NA	NA	NA	NA	NA	NA	NA	NA	4.58872	7.46656	9.5964	2.50395	NA	8.50999	NA	1.96124	NA	NA	NA	NA	NA
PE O-16:0;0/16:1;0	PE O-	GPL	MEM	32	1	0		0.229524	0.975417	0.338452	0.253152	NA	0.0988054	0.269759	0.456767	0.992589	1.12673	0.185692	0.412983	NA	1.33778	0.475933	0.384036	0.423342	0.466729	0.514749	0.238128	0.672936
PE O-16:0;0/18:1;0	PE O-	GPL	MEM	34	1	0		12.5629	20.551	11.1562	14.0504	2.66403	8.51671	9.44847	7.81848	16.5699	15.2466	5.44044	5.96692	5.87972	20.6268	12.4237	9.31905	9.31409	9.76519	13.3968	11.339	11.3052
PE O-16:0;0/18:2;0	PE O-	GPL	MEM	34	2	0		0.584112	2.0824	1.15535	0.665116	0.201773	NA	0.616685	0.574641	1.06188	1.12728	0.668692	0.693583	0.424619	1.99095	1.04502	0.748874	0.735924	0.754365	0.629228	0.489791	0.451595
PE O-16:0;0/18:3;0	PE O-	GPL	MEM	34	3	0		NA	NA	NA	NA	NA	NA	NA	NA	0.08632	NA	NA	NA	NA	NA	NA	NA	NA	NA	NA	NA	NA
PE O-16:0;0/19:1;0	PE O-	GPL	MEM	35	1	0		NA	NA	NA	NA	NA	NA	NA	NA	NA	NA	0.00306249	NA	NA	NA	0.00989951	0.00527814	NA	0.00422904	NA	NA	NA
PE O-16:0;0/19:2;0	PE O-	GPL	MEM	35	2	0		NA	NA	NA	NA	NA	NA	NA	NA	NA	NA	NA	NA	NA	NA	NA	NA	NA	NA	NA	NA	NA
PE O-16:0;0/20:1;0	PE O-	GPL	MEM	36	1	0		2.71326	6.38096	2.13649	2.87299	NA	3.57329	2.59295	1.29836	1.5994	0.5527	0.864428	0.489856	1.89732	2.83885	4.24566	2.20627	2.86924	2.37786	3.35875	2.77551	1.77277
PE O-16:0;0/20:2;0	PE O-	GPL	MEM	36	2	0		2.22565	4.10923	1.90189	2.17203	NA	1.52367	1.55688	1.25081	1.55427	1.0716	0.693893	0.543271	0.780556	2.19689	2.42578	1.40368	1.61976	1.40718	2.36933	1.976	2.27245
PE O-16:0;0/20:3;0	PE O-	GPL	MEM	36	3	0		2.86323	4.41477	2.63789	1.23236	0.392815	1.88102	1.77147	2.04546	2.95169	1.98743	1.05959	1.29278	0.81866	4.0518	2.76115	1.81914	1.61006	2.028	4.04787	3.46262	3.83652
PE O-16:0;0/20:4;0	PE O-	GPL	MEM	36	4	0		8.6336	14.2748	6.1014	11.9965	6.48497	3.44812	5.05225	7.4049	20.6018	22.2787	8.85373	7.62677	12.0737	33.414	8.45598	7.9144	7.32981	6.24779	14.7536	12.9194	12.7704
PE O-16:0;0/20:5;0	PE O-	GPL	MEM	36	5	0		NA	NA	NA	NA	NA	NA	NA	0.867664	0.55676	0.958316	0.209375	0.309152	NA	0.770053	0.470111	NA	0.428074	0.274685	NA	NA	NA
PE O-16:0;0/21:2;0	PE O-	GPL	MEM	37	2	0		NA	NA	NA	NA	NA	NA	NA	0.0521148	NA	NA	NA	NA	NA	NA	0.057737	NA	NA	NA	NA	NA	NA
PE O-16:0;0/21:3;0	PE O-	GPL	MEM	37	3	0		NA	NA	NA	NA	NA	NA	0.0694043	0.0826312	0.101288	0.0472079	0.0457836	NA	NA	0.118517	NA	NA	NA	NA	NA	NA	NA
PE O-16:0;0/22:1;0	PE O-	GPL	MEM	38	1	0		NA	NA	NA	NA	NA	NA	0.390887	NA	NA	NA	NA	NA	NA	NA	0.593639	NA	NA	NA	NA	NA	NA
PE O-16:0;0/22:2;0	PE O-	GPL	MEM	38	2	0		0.617466	2.02692	0.359938	0.463655	NA	0.43954	0.797827	0.621968	0.818901	0.406657	0.420416	0.286404	0.435478	0.938868	1.17833	0.725113	0.776692	0.689413	1.09961	0.554261	0.275871
PE O-16:0;0/22:3;0	PE O-	GPL	MEM	38	3	0		2.41915	5.13888	1.90719	NA	0.246591	2.31478	2.20349	1.70655	3.1171	2.31785	1.18435	0.893745	1.77444	3.41152	2.87953	1.80589	1.89566	1.53798	4.20162	3.09818	2.45484
PE O-16:0;0/22:4;0	PE O-	GPL	MEM	38	4	0		28.8853	52.6548	22.9572	27.9514	8.16481	17.1209	15.6619	17.3059	32.2559	27.089	14.4509	15.0681	21.0234	41.5987	24.9287	19.0513	23.2495	17.4938	35.0182	28.5573	35.1066
PE O-16:0;0/22:5;0	PE O-	GPL	MEM	38	5	0		9.06631	16.2189	9.98052	12.0636	1.43621	4.07334	4.49619	6.07315	12.8308	12.4813	6.48198	8.80832	2.4445	13.1189	8.32294	5.86722	5.9138	6.66959	9.09189	9.01024	12.6436
PE O-16:0;0/22:6;0	PE O-	GPL	MEM	38	6	0		12.0957	15.4142	9.01493	13.7604	2.06355	2.46979	4.18596	7.95898	14.7396	9.11	5.01314	5.0222	6.20425	13.2771	6.1047	6.28536	6.77339	6.3618	11.9933	9.75275	11.7114
PE O-16:0;0/24:2;0	PE O-	GPL	MEM	40	2	0		NA	NA	NA	NA	NA	NA	NA	NA	NA	NA	NA	NA	NA	NA	0.0554381	NA	NA	NA	NA	NA	NA
PE O-16:0;0/24:3;0	PE O-	GPL	MEM	40	3	0		NA	0.426338	NA	NA	NA	NA	0.321189	0.104477	0.312335	0.0899357	0.0851696	NA	NA	0.283915	0.160785	0.22913	0.243412	0.128911	0.332976	NA	0.453
PE O-16:0;0/24:4;0	PE O-	GPL	MEM	40	4	0		0.664845	3.80814	0.770131	0.865067	NA	0.592822	1.08077	1.11628	1.50302	0.721333	0.753565	0.545308	1.29872	1.66694	1.38874	0.838877	1.20158	0.77346	0.818035	1.71918	0.689809
PE O-16:0;0/24:5;0	PE O-	GPL	MEM	40	5	0		NA	NA	NA	NA	NA	NA	NA	0.407621	0.529607	NA	NA	0.280255	NA	0.728103	0.336164	NA	NA	NA	NA	0.817106	NA
PE O-16:1;0/16:0;0	PE O-	GPL	MEM	32	1	0		5.36259	7.18757	5.02762	4.07614	NA	2.35407	2.5384	4.31111	7.57538	6.3629	1.75365	3.11801	NA	9.31949	3.98592	3.77466	4.29506	3.72152	3.008	5.59161	5.47315
PE O-16:1;0/16:1;0	PE O-	GPL	MEM	32	2	0		5.08295	12.5919	5.09519	7.09314	NA	2.49429	3.8652	3.4922	6.66914	4.39968	1.91759	2.14936	NA	6.18659	4.3974	3.30857	4.1924	4.13526	6.77794	4.12065	4.94747
PE O-16:1;0/17:1;0	PE O-	GPL	MEM	33	2	0		NA	4.04022	0.731317	NA	NA	NA	1.33779	0.753364	1.00476	NA	NA	NA	NA	0.981539	1.23551	0.615176	0.945887	0.981083	NA	NA	0.83532
PE O-16:1;0/18:0;0	PE O-	GPL	MEM	34	1	0		NA	NA	NA	NA	0.55577	NA	NA	NA	NA	NA	NA	NA	0.770153	NA	NA	NA	NA	NA	NA	NA	NA
PE O-16:1;0/18:1;0	PE O-	GPL	MEM	34	2	0		207.087	657.442	179.195	255.596	13.175	160.322	202.748	144.69	223.232	139.585	90.3764	73.9314	20.8166	240.609	259.795	170.561	200.277	200.091	259.417	222.201	231.874
PE O-16:1;0/18:2;0	PE O-	GPL	MEM	34	3	0		4.77428	12.5996	5.51566	5.10822	0.294317	2.84587	2.9994	2.88024	4.83977	4.05136	2.07292	2.92997	0.225432	6.02813	3.6158	2.78947	3.54801	3.74412	2.65531	5.01823	4.51761
PE O-16:1;0/19:1;0	PE O-	GPL	MEM	35	2	0		0.760065	3.00642	0.278706	0.99832	NA	0.854507	1.27478	0.773748	0.621247	0.107847	0.310016	0.14345	NA	0.641744	1.63302	0.903742	1.25635	1.20102	0.936945	1.20927	0.591522
PE O-16:1;0/19:2;0	PE O-	GPL	MEM	35	3	0		NA	NA	NA	NA	NA	NA	0.262813	0.127691	0.18334	NA	0.0319343	NA	NA	0.0654712	0.213284	0.147516	0.246459	0.0784532	NA	NA	NA
PE O-16:1;0/20:1;0	PE O-	GPL	MEM	36	2	0		44.5845	115.534	37.4613	48.288	1.33703	41.5012	44.6493	26.0372	23.2508	11.4096	14.4969	11.535	2.05344	36.5712	65.8085	37.4555	45.9641	44.1881	47.0442	54.1428	40.5167
PE O-16:1;0/20:2;0	PE O-	GPL	MEM	36	3	0		17.8377	44.7793	15.2178	16.8301	1.01336	15.5335	17.3506	12.7714	15.43	6.73586	6.80429	5.73357	1.4605	16.1463	24.7227	13.692	15.2813	16.5935	28.3797	21.2959	21.8033
PE O-16:1;0/20:3;0	PE O-	GPL	MEM	36	4	0		23.413	38.6736	19.4352	25.1937	2.04687	15.8074	19.7124	16.8364	27.5531	12.8707	8.49517	10.7293	2.54351	27.8904	30.9812	15.8934	17.1482	21.0542	31.8165	22.498	30.5871
PE O-16:1;0/20:4;0	PE O-	GPL	MEM	36	5	0		65.8169	143.198	73.7799	98.3063	14.3906	33.9492	37.0638	64.5366	106.003	133.781	40.4331	54.2831	4.10005	148.809	53.0374	50.5173	52.1265	45.6545	80.1369	80.1637	87.4746
PE O-16:1;0/21:1;0	PE O-	GPL	MEM	37	2	0		0.443145	2.00088	NA	0.663043	NA	0.216594	0.897661	0.694566	NA	NA	0.388777	NA	NA	0.58179	1.38229	0.616895	1.20354	0.901493	0.5327	1.03399	NA
PE O-16:1;0/21:2;0	PE O-	GPL	MEM	37	3	0		NA	0.76874	0.198109	0.275427	NA	NA	0.636338	0.44613	0.492454	0.047108	0.182697	0.0391964	NA	0.477425	0.907733	0.357781	0.475455	0.408258	NA	0.467613	0.403952
PE O-16:1;0/21:3;0	PE O-	GPL	MEM	37	4	0		0.0606547	0.616132	0.073082	NA	NA	NA	0.419352	0.190148	0.600819	0.120984	0.0663413	NA	NA	0.282917	0.411087	0.198985	0.166222	0.194161	0.291545	0.146646	0.296231
PE O-16:1;0/22:1;0	PE O-	GPL	MEM	38	2	0		2.92616	5.66294	1.75252	3.01696	NA	1.8148	2.62469	1.70253	1.94514	1.27018	1.1016	0.901485	0.106672	2.62756	3.68284	2.2202	2.31718	2.17355	2.53895	3.65569	2.43615
PE O-16:1;0/22:2;0	PE O-	GPL	MEM	38	3	0		5.58915	15.4991	4.43741	6.47586	0.388752	4.47813	5.42142	4.32613	6.58142	2.75522	2.70109	2.34737	0.47318	6.63349	8.1453	4.83731	4.56585	5.01565	7.47014	8.63491	6.83061
PE O-16:1;0/22:3;0	PE O-	GPL	MEM	38	4	0		19.2356	55.9121	17.0674	25.3768	2.08085	18.1029	21.0404	18.3111	29.8556	14.8548	12.3185	8.26724	4.32955	30.3431	25.6856	16.874	17.1433	15.8541	40.3694	26.8735	33.6913
PE O-16:1;0/22:4;0	PE O-	GPL	MEM	38	5	0		369.757	837.271	314.605	363.96	28.2236	208.456	214.681	206.751	339.833	233.953	183.089	165.955	17.7179	373.154	294.493	240.288	284.849	228.951	409.99	339.378	438.949
PE O-16:1;0/22:5;0	PE O-	GPL	MEM	38	6	0		31.5392	64.4419	36.4109	46.3014	6.43304	12.4026	18.033	25.2235	38.8625	45.5757	16.7122	28.2245	1.15986	42.9075	22.1991	17.6944	22.7207	20.6211	40.7768	29.2967	34.0447
PE O-16:1;0/22:6;0	PE O-	GPL	MEM	38	7	0		302.853	442.745	280.706	271.805	45.7103	119.49	112.919	203.587	289.361	220.898	129.227	126.888	10.3918	291.28	137.582	129.859	180.962	144.538	262.397	241.895	294.351
PE O-16:1;0/23:1;0	PE O-	GPL	MEM	39	2	0		NA	NA	NA	NA	NA	NA	NA	NA	NA	NA	NA	NA	NA	NA	NA	NA	NA	NA	NA	NA	NA
PE O-16:1;0/23:2;0	PE O-	GPL	MEM	39	3	0		NA	NA	NA	NA	NA	NA	NA	NA	NA	NA	NA	NA	NA	NA	NA	NA	NA	NA	NA	NA	NA
PE O-16:1;0/23:3;0	PE O-	GPL	MEM	39	4	0		NA	NA	NA	NA	NA	NA	NA	0.0272577	NA	NA	NA	NA	NA	0.0682114	0.0433519	NA	NA	NA	NA	0.0453009	NA
PE O-16:1;0/24:1;0	PE O-	GPL	MEM	40	2	0		NA	NA	NA	NA	NA	NA	0.16638	0.0905574	NA	NA	NA	NA	NA	NA	0.285067	0.0848224	NA	0.189904	NA	NA	NA
PE O-16:1;0/24:2;0	PE O-	GPL	MEM	40	3	0		NA	1.59546	NA	NA	NA	0.353573	0.657791	0.484595	0.838815	0.244246	0.292061	0.325913	NA	0.828857	0.795183	0.504846	0.611703	0.444201	0.441491	1.25122	NA
PE O-16:1;0/24:3;0	PE O-	GPL	MEM	40	4	0		1.91292	7.14381	1.84659	2.60091	NA	1.5584	2.36968	2.3867	3.76351	1.25759	1.4664	1.06054	NA	3.99259	2.52289	2.40204	1.88978	1.67405	4.16805	3.42141	2.90343
PE O-16:1;0/24:4;0	PE O-	GPL	MEM	40	5	0		21.3849	71.2284	12.3043	26.3902	0.998576	14.8822	21.3303	19.9226	26.2356	8.37319	16.436	7.21529	2.6925	23.5736	22.3671	14.6126	18.5358	15.7155	25.2086	34.7724	28.697
PE O-16:1;0/24:5;0	PE O-	GPL	MEM	40	6	0		4.60599	7.04969	2.23709	4.59576	NA	1.56174	3.3655	3.74775	4.1563	2.82404	2.77285	2.20614	NA	3.93352	3.24657	2.39248	2.34543	2.62039	2.9336	5.57104	1.5641
PE O-16:1;0/24:6;0	PE O-	GPL	MEM	40	7	0		NA	NA	NA	NA	NA	NA	NA	NA	NA	NA	NA	NA	NA	NA	NA	NA	NA	NA	NA	NA	NA
PE O-16:2;0/16:0;0	PE O-	GPL	MEM	32	2	0		0.216924	0.386536	0.35856	NA	NA	0.388062	0.304294	0.281001	0.450114	0.518471	0.168846	0.236604	NA	0.779142	0.744653	0.545595	0.244687	0.25515	0.468858	1.11502	0.771524
PE O-16:2;0/18:0;0	PE O-	GPL	MEM	34	2	0		0.536932	0.64957	0.426879	0.485545	0.274818	NA	0.402438	0.445785	0.324824	1.06422	0.202578	0.365538	0.463461	2.30928	1.20085	0.740748	0.683766	0.580831	0.489842	1.67338	0.710264
PE O-16:2;0/18:1;0	PE O-	GPL	MEM	34	3	0		1.47149	3.28998	1.93693	1.86887	0.342614	1.35518	1.01905	0.831913	1.60352	1.34838	0.490779	0.861794	0.281538	1.86994	1.09788	0.855506	1.05647	0.889149	0.730146	1.57652	1.60531
PE O-16:2;0/20:1;0	PE O-	GPL	MEM	36	3	0		NA	0.49625	NA	NA	NA	NA	NA	NA	NA	NA	NA	NA	NA	NA	NA	NA	NA	NA	NA	NA	NA
PE O-16:2;0/20:2;0	PE O-	GPL	MEM	36	4	0		NA	NA	NA	NA	NA	NA	NA	NA	NA	NA	NA	NA	NA	NA	NA	NA	NA	NA	NA	NA	NA
PE O-16:2;0/20:3;0	PE O-	GPL	MEM	36	5	0		NA	NA	NA	NA	NA	NA	NA	0.236421	NA	NA	NA	NA	NA	NA	0.308708	NA	NA	0.286878	NA	NA	NA
PE O-16:2;0/22:4;0	PE O-	GPL	MEM	38	6	0		NA	2.57795	NA	NA	NA	NA	0.843972	0.468236	0.939694	NA	0.431525	0.539985	NA	NA	0.567714	0.958822	0.67583	0.697708	NA	NA	NA
PE O-17:0;0/17:1;0	PE O-	GPL	MEM	34	1	0		0.22069	0.240783	0.252395	0.273933	NA	NA	0.220803	0.336275	0.56194	0.483308	0.152217	0.216808	0.260986	0.787944	0.251667	0.275127	0.294187	0.229265	NA	0.217063	NA
PE O-17:0;0/18:1;0	PE O-	GPL	MEM	35	1	0		NA	NA	NA	NA	NA	NA	NA	NA	NA	NA	1.67523	1.77902	NA	NA	2.09705	2.45255	NA	2.00991	NA	NA	NA
PE O-17:0;0/18:2;0	PE O-	GPL	MEM	35	2	0		3.03275	6.1927	3.21432	2.97288	0.166851	1.53979	1.86178	2.28521	3.44072	1.51795	1.76488	1.51835	0.244365	4.3331	2.21877	2.55326	2.65022	2.25173	1.70398	3.15579	2.32293
PE O-17:0;0/18:3;0	PE O-	GPL	MEM	35	3	0		NA	NA	NA	NA	NA	NA	NA	NA	NA	0.066378	NA	0.0622459	NA	0.174861	NA	NA	NA	NA	NA	NA	NA
PE O-17:0;0/19:1;0	PE O-	GPL	MEM	36	1	0		NA	NA	0.0923421	NA	NA	NA	0.0211335	0.058706	0.119165	0.0578348	0.0396511	NA	NA	0.164599	0.094182	0.0743323	0.0440143	0.0447135	NA	NA	0.0792182
PE O-17:0;0/20:2;0	PE O-	GPL	MEM	37	2	0		0.814545	1.65291	NA	0.588908	NA	0.30576	0.561677	0.939201	NA	NA	0.62629	NA	NA	1.70136	1.07861	0.847602	0.86178	0.866322	1.64668	1.24705	NA
PE O-17:0;0/20:3;0	PE O-	GPL	MEM	37	3	0		4.01499	6.37573	3.88842	3.68117	NA	2.70721	2.3021	3.14776	4.34018	1.5358	1.52289	1.27561	NA	4.20308	3.23412	2.96119	2.82361	2.48058	4.79196	5.08817	4.25372
PE O-17:0;0/20:4;0	PE O-	GPL	MEM	37	4	0		2.82902	8.14213	3.01389	NA	NA	NA	3.11029	2.69845	5.40785	2.87728	1.28871	NA	NA	5.41043	3.78943	2.56755	2.48701	2.86115	3.37708	3.96586	3.68014
PE O-17:0;0/20:5;0	PE O-	GPL	MEM	37	5	0		NA	NA	NA	NA	NA	NA	NA	0.21584	NA	0.189217	NA	NA	NA	NA	NA	NA	NA	NA	NA	NA	NA
PE O-17:0;0/21:3;0	PE O-	GPL	MEM	38	3	0		NA	NA	NA	NA	NA	NA	NA	NA	NA	0.0827326	NA	NA	NA	NA	NA	NA	NA	NA	NA	NA	NA
PE O-17:0;0/22:2;0	PE O-	GPL	MEM	39	2	0		NA	NA	NA	NA	NA	NA	NA	NA	NA	NA	NA	NA	NA	NA	NA	NA	NA	NA	NA	NA	NA
PE O-17:0;0/22:3;0	PE O-	GPL	MEM	39	3	0		NA	NA	NA	NA	NA	NA	NA	NA	NA	NA	NA	NA	NA	1.38206	NA	0.738546	0.861485	NA	NA	NA	NA
PE O-17:0;0/22:4;0	PE O-	GPL	MEM	39	4	0		NA	NA	NA	NA	NA	3.24843	4.23074	1.80789	5.09044	NA	NA	NA	NA	4.27182	4.18818	NA	5.26075	NA	3.68558	2.65633	NA
PE O-17:0;0/22:5;0	PE O-	GPL	MEM	39	5	0		5.43706	10.7641	5.60802	5.4131	NA	3.224	2.60103	3.36473	6.42007	5.13194	2.57072	3.49045	NA	6.59279	3.11644	3.17392	4.0799	3.07933	6.11662	6.06466	7.66219
PE O-17:0;0/22:6;0	PE O-	GPL	MEM	39	6	0		4.62757	15.1481	7.21529	6.90644	NA	2.54731	4.37032	4.1158	8.06826	5.77403	2.428	2.30669	NA	5.50003	4.25106	2.94183	4.73737	5.005	7.40613	6.2506	7.31192
PE O-17:1;0/15:0;0	PE O-	GPL	MEM	32	1	0		NA	NA	NA	NA	NA	NA	NA	NA	NA	NA	NA	NA	NA	NA	NA	0.0346704	NA	NA	NA	NA	NA
PE O-17:1;0/16:1;0	PE O-	GPL	MEM	33	2	0		NA	1.69943	0.704509	NA	NA	NA	0.715374	0.629785	1.42449	NA	NA	NA	NA	1.34623	0.838131	0.453044	0.754152	0.724235	NA	NA	0.647886
PE O-17:1;0/17:0;0	PE O-	GPL	MEM	34	1	0		NA	NA	NA	NA	NA	NA	0.0343479	NA	NA	0.0458403	NA	NA	NA	NA	NA	NA	NA	0.0437757	NA	NA	NA
PE O-17:1;0/17:1;0	PE O-	GPL	MEM	34	2	0		NA	NA	NA	NA	NA	NA	0.100107	NA	0.161895	0.0840573	NA	0.075969	NA	NA	NA	NA	0.158482	0.0930792	NA	NA	NA
PE O-17:1;0/18:0;0	PE O-	GPL	MEM	35	1	0		NA	NA	NA	NA	NA	NA	NA	NA	NA	NA	0.0453966	0.0520228	NA	NA	0.0662872	0.0813205	NA	0.0652909	NA	NA	NA
PE O-17:1;0/18:1;0	PE O-	GPL	MEM	35	2	0		12.784	43.2407	9.89188	16.9973	1.11991	11.1933	15.973	12.7431	21.9754	9.88442	8.25944	5.77652	1.62822	19.8168	17.5608	12.0886	17.6618	17.7315	15.4857	17.1389	13.1153
PE O-17:1;0/18:2;0	PE O-	GPL	MEM	35	3	0		1.77633	4.48703	1.08419	2.04186	NA	1.37547	0.891647	1.35767	1.4741	0.862483	0.766328	0.736819	NA	1.83068	1.33351	0.930053	1.3332	1.28968	1.72925	2.10079	1.5692
PE O-17:1;0/19:1;0	PE O-	GPL	MEM	36	2	0		NA	0.31502	NA	NA	NA	NA	0.245847	NA	NA	0.0875094	0.0563686	NA	NA	NA	0.140283	NA	NA	0.0792632	NA	NA	NA
PE O-17:1;0/20:1;0	PE O-	GPL	MEM	37	2	0		1.8261	5.96666	NA	2.79787	NA	1.98051	2.93142	1.87429	NA	NA	1.05015	NA	NA	2.09484	4.23459	1.50764	3.68922	3.25261	2.45117	2.92245	NA
PE O-17:1;0/20:2;0	PE O-	GPL	MEM	37	3	0		0.285517	2.69377	0.637578	0.961272	NA	0.534794	1.10605	0.823055	0.776258	0.25107	0.407555	0.155494	NA	0.800664	1.61585	0.728473	0.798867	0.834753	0.883213	1.35468	0.843269
PE O-17:1;0/20:3;0	PE O-	GPL	MEM	37	4	0		0.558487	1.64616	0.504754	NA	NA	NA	0.71924	0.470635	0.914144	0.276228	0.167241	NA	NA	0.610793	1.12245	0.338572	0.424207	0.71173	0.687228	0.744758	0.653822
PE O-17:1;0/20:4;0	PE O-	GPL	MEM	37	5	0		14.4095	39.0946	14.9006	14.6151	2.55523	8.42261	9.76763	12.8675	24.9634	18.7518	9.34141	8.36566	NA	28.0428	11.176	10.963	13.1631	12.9969	11.2578	16.7676	18.523
PE O-17:1;0/21:1;0	PE O-	GPL	MEM	38	2	0		NA	NA	NA	NA	NA	NA	0.062398	NA	NA	NA	NA	NA	NA	NA	0.0812933	NA	NA	0.046171	NA	NA	NA
PE O-17:1;0/21:2;0	PE O-	GPL	MEM	38	3	0		NA	NA	NA	NA	NA	NA	NA	NA	NA	NA	NA	NA	NA	NA	NA	NA	NA	NA	NA	NA	NA
PE O-17:1;0/21:3;0	PE O-	GPL	MEM	38	4	0		NA	NA	NA	NA	NA	NA	0.0831671	NA	0.162762	NA	NA	NA	NA	NA	0.0875153	0.0890693	NA	NA	NA	NA	NA
PE O-17:1;0/22:1;0	PE O-	GPL	MEM	39	2	0		NA	NA	NA	NA	NA	NA	NA	NA	NA	NA	NA	NA	NA	NA	NA	NA	NA	NA	NA	NA	NA
PE O-17:1;0/22:2;0	PE O-	GPL	MEM	39	3	0		NA	2.2318	NA	NA	NA	0.492979	0.586426	0.355661	NA	NA	NA	NA	NA	0.548417	0.791982	0.360415	0.404057	0.448832	NA	0.558877	NA
PE O-17:1;0/22:3;0	PE O-	GPL	MEM	39	4	0		NA	NA	NA	NA	NA	0.186384	0.644766	0.22485	0.581343	NA	NA	NA	NA	0.401528	0.525212	NA	0.483126	NA	0.328941	0.265415	NA
PE O-17:1;0/22:4;0	PE O-	GPL	MEM	39	5	0		16.3081	49.2783	17.4875	18.0087	NA	13.6404	16.2524	11.776	16.4926	4.84367	9.4584	4.91176	NA	17.2575	16.3224	11.9208	18.8806	15.3782	15.0933	20.4552	19.5294
PE O-17:1;0/22:5;0	PE O-	GPL	MEM	39	6	0		0.229521	1.86074	0.417544	0.373036	NA	NA	0.419786	0.460842	1.20654	0.813117	0.299129	0.362302	NA	0.676652	0.552061	0.25032	0.450218	0.635643	0.454657	0.455052	0.294931
PE O-17:1;0/22:6;0	PE O-	GPL	MEM	39	7	0		35.9498	63.5115	34.1684	32.5438	NA	15.4811	17.177	22.1203	31.1314	17.311	14.6207	13.1197	NA	27.8659	14.3726	15.4848	24.5183	19.1497	NA	29.0844	31.3172
PE O-17:1;0/23:1;0	PE O-	GPL	MEM	40	2	0		NA	NA	NA	NA	NA	NA	NA	NA	NA	NA	NA	NA	NA	NA	NA	NA	NA	NA	NA	NA	NA
PE O-17:2;0/16:0;0	PE O-	GPL	MEM	33	2	0		NA	1.25055	0.373399	NA	NA	NA	0.595175	0.433859	0.665922	NA	NA	NA	NA	0.958599	0.566235	0.35309	0.504936	0.438877	NA	NA	0.656896
PE O-17:2;0/17:0;0	PE O-	GPL	MEM	34	2	0		NA	NA	NA	NA	NA	NA	NA	NA	NA	NA	NA	NA	NA	NA	NA	NA	NA	NA	NA	NA	NA
PE O-17:2;0/17:1;0	PE O-	GPL	MEM	34	3	0		NA	NA	NA	NA	NA	NA	NA	0.119125	0.157321	0.0931196	0.0584031	0.0814018	0.0657772	0.159375	0.121061	0.0796665	0.0881289	0.0779723	NA	NA	NA
PE O-17:2;0/18:0;0	PE O-	GPL	MEM	35	2	0		0.738501	NA	0.238638	0.527088	0.0874955	NA	0.517119	0.496964	0.57422	0.317551	0.285406	0.227339	0.129249	1.36323	0.442909	0.736418	0.874918	0.649385	0.287187	0.289843	0.500131
PE O-17:2;0/18:1;0	PE O-	GPL	MEM	35	3	0		3.96544	12.6645	2.84456	5.61009	NA	3.5675	4.00156	3.63135	3.84127	1.43496	1.95212	1.18513	NA	3.7023	3.91791	2.88647	3.84568	3.70988	4.21573	5.59655	3.81496
PE O-17:2;0/20:1;0	PE O-	GPL	MEM	37	3	0		NA	1.50748	0.159609	NA	NA	0.454865	0.484186	0.24233	0.09339	0.0269669	0.0600935	NA	NA	0.0756363	0.562363	0.249124	0.368445	0.297679	NA	0.615575	NA
PE O-17:2;0/20:2;0	PE O-	GPL	MEM	37	4	0		NA	0.166074	NA	NA	NA	NA	0.0359893	0.0212003	0.0449721	NA	0.010316	NA	NA	0.0287515	0.0681483	0.0211613	0.0723878	NA	NA	NA	NA
PE O-17:2;0/20:3;0	PE O-	GPL	MEM	37	5	0		0.842358	3.32391	2.12112	1.06242	NA	NA	0.342535	0.821548	0.384824	0.515399	0.620279	0.486137	NA	0.836331	0.718889	0.395179	0.879314	0.833703	1.46346	1.37155	0.617396
PE O-17:2;0/22:1;0	PE O-	GPL	MEM	39	3	0		NA	NA	NA	NA	NA	NA	NA	NA	NA	NA	NA	NA	NA	NA	NA	NA	NA	NA	NA	NA	NA
PE O-17:2;0/22:2;0	PE O-	GPL	MEM	39	4	0		NA	NA	NA	NA	NA	NA	NA	NA	NA	NA	NA	NA	NA	NA	NA	NA	NA	NA	NA	NA	NA
PE O-17:2;0/22:3;0	PE O-	GPL	MEM	39	5	0		NA	0.993926	NA	NA	NA	NA	0.272627	0.171502	NA	NA	NA	NA	NA	NA	0.23404	0.127851	NA	NA	NA	0.667527	NA
PE O-17:2;0/22:4;0	PE O-	GPL	MEM	39	6	0		NA	1.78147	0.260795	0.417277	NA	0.31561	0.712857	0.365496	0.74283	NA	0.0954227	0.0585285	NA	0.202276	0.696281	0.305088	0.52155	0.447563	0.47469	0.448549	0.584342
PE O-17:2;0/23:3;0	PE O-	GPL	MEM	40	5	0		NA	NA	NA	NA	NA	NA	NA	NA	NA	NA	NA	NA	NA	NA	NA	NA	NA	NA	NA	NA	NA
PE O-17:2;0/24:4;0	PE O-	GPL	MEM	41	6	0		NA	NA	NA	NA	NA	NA	NA	NA	NA	NA	NA	NA	NA	NA	NA	NA	NA	NA	NA	NA	NA
PE O-18:0;0/16:1;0	PE O-	GPL	MEM	34	1	0		0.418102	0.68618	0.79157	0.476083	0.0937224	0.160049	0.415398	0.562635	1.08332	0.860198	0.282524	0.435456	0.408405	1.09114	0.480163	0.46514	0.440305	0.518883	0.765999	0.692808	0.69375
PE O-18:0;0/17:1;0	PE O-	GPL	MEM	35	1	0		NA	NA	NA	NA	NA	NA	NA	NA	NA	NA	0.0019946	0.0019084	NA	NA	NA	0.00231567	NA	0.00256791	NA	NA	NA
PE O-18:0;0/18:1;0	PE O-	GPL	MEM	36	1	0		3.99512	7.83109	4.10023	4.61411	NA	3.54637	3.44669	2.55046	5.16586	2.98258	2.25225	1.72402	2.85749	7.50562	4.33842	3.0457	3.52297	3.46672	4.28889	3.74052	3.6561
PE O-18:0;0/18:2;0	PE O-	GPL	MEM	36	2	0		0.630564	1.78889	0.991586	0.578537	NA	NA	0.385422	0.501914	0.873753	0.62798	0.422251	0.565609	0.262359	1.11126	0.651168	0.558613	0.708739	0.681435	0.41747	0.552933	0.31779
PE O-18:0;0/20:1;0	PE O-	GPL	MEM	38	1	0		NA	NA	NA	NA	NA	NA	1.43484	NA	NA	NA	NA	NA	NA	NA	1.79369	NA	NA	NA	NA	NA	NA
PE O-18:0;0/20:2;0	PE O-	GPL	MEM	38	2	0		0.431421	1.59496	0.778095	0.603109	NA	0.311349	0.58649	0.544042	0.705728	0.551485	0.338813	0.282612	0.244298	0.784726	0.78224	0.527471	0.562687	0.526574	0.625609	0.945106	0.436614
PE O-18:0;0/20:3;0	PE O-	GPL	MEM	38	3	0		2.19973	1.70238	2.10158	1.9375	0.251178	0.511328	1.12851	1.36465	2.22918	1.23171	0.830386	0.886901	0.760027	2.1599	1.66223	1.15491	1.08282	1.23694	2.37916	1.57853	1.65795
PE O-18:0;0/20:4;0	PE O-	GPL	MEM	38	4	0		12.3138	18.83	13.2184	15.7422	4.36263	5.74709	6.44933	8.97294	17.7601	14.4561	8.42555	7.73501	8.68584	23.4513	9.02713	9.35294	8.96293	7.97383	15.5863	13.6809	15.9003
PE O-18:0;0/20:5;0	PE O-	GPL	MEM	38	5	0		2.84541	6.24772	3.8739	2.88117	NA	1.20345	0.917612	2.22265	3.61819	2.56672	2.00558	2.11509	NA	2.02889	2.27673	1.87714	1.47614	1.87422	2.20216	1.7366	4.34499
PE O-18:0;0/21:3;0	PE O-	GPL	MEM	39	3	0		NA	NA	NA	NA	NA	NA	NA	NA	NA	NA	NA	NA	NA	NA	NA	NA	NA	NA	NA	NA	NA
PE O-18:0;0/22:2;0	PE O-	GPL	MEM	40	2	0		NA	NA	NA	NA	NA	NA	0.323696	0.225547	NA	NA	NA	NA	NA	NA	0.462686	0.262151	NA	0.246004	NA	NA	NA
PE O-18:0;0/22:3;0	PE O-	GPL	MEM	40	3	0		NA	NA	NA	NA	NA	NA	0.958713	0.951266	NA	0.867114	0.67843	NA	NA	1.69699	1.43167	NA	NA	NA	2.06146	NA	NA
PE O-18:0;0/22:4;0	PE O-	GPL	MEM	40	4	0		33.2099	45.26	40.283	26.6558	7.76566	16.8993	15.4356	17.692	26.3677	20.8909	14.2472	19.2602	15.1965	32.4869	19.6648	19.4574	20.9686	16.2842	35.2529	27.0096	34.7658
PE O-18:0;0/22:5;0	PE O-	GPL	MEM	40	5	0		8.6161	13.0971	9.66516	10.5233	0.75029	5.44819	4.54306	4.50236	7.14402	7.4747	4.32322	5.9935	1.30635	7.99733	5.82042	5.27421	5.68257	5.19735	9.26172	8.5187	8.60071
PE O-18:0;0/22:6;0	PE O-	GPL	MEM	40	6	0		17.6995	20.8518	15.8971	15.1627	1.72763	5.15501	6.36192	9.19537	11.0012	10.8581	6.01669	6.56954	6.84545	11.3849	6.08739	6.76199	8.1926	6.44877	11.862	8.77738	14.4133
PE O-18:0;0/24:2;0	PE O-	GPL	MEM	42	2	0		NA	NA	NA	NA	NA	NA	NA	NA	NA	NA	NA	NA	NA	NA	NA	NA	NA	NA	NA	NA	NA
PE O-18:0;0/24:3;0	PE O-	GPL	MEM	42	3	0		NA	NA	NA	NA	NA	NA	NA	NA	NA	NA	NA	NA	NA	NA	NA	NA	NA	NA	NA	NA	NA
PE O-18:0;0/24:4;0	PE O-	GPL	MEM	42	4	0		NA	1.25368	NA	NA	NA	0.44398	0.751391	0.414667	NA	NA	0.588335	NA	NA	0.764105	0.638653	0.573178	NA	NA	NA	0.763737	NA
PE O-18:0;0/24:5;0	PE O-	GPL	MEM	42	5	0		NA	0.431935	NA	NA	NA	NA	0.0974026	0.152752	0.158744	NA	0.13733	NA	NA	NA	0.119922	NA	0.158508	0.0910969	NA	NA	NA
PE O-18:1;0/14:0;0	PE O-	GPL	MEM	32	1	0		1.09807	1.97361	1.09532	0.663707	NA	0.242007	0.503133	0.556898	0.977442	0.629381	0.20952	0.325411	NA	1.2595	0.735618	0.510351	0.735114	0.756886	0.675974	0.821938	0.990917
PE O-18:1;0/14:1;0	PE O-	GPL	MEM	32	2	0		NA	NA	NA	NA	NA	NA	NA	NA	NA	NA	NA	NA	NA	0.0443689	NA	NA	NA	NA	NA	NA	NA
PE O-18:1;0/15:1;0	PE O-	GPL	MEM	33	2	0		NA	NA	NA	NA	NA	NA	NA	NA	0.0404376	NA	NA	NA	NA	0.0373642	NA	NA	NA	NA	NA	NA	NA
PE O-18:1;0/16:0;0	PE O-	GPL	MEM	34	1	0		23.9491	21.211	22.0817	23.4803	2.80477	12.0748	12.6198	15.6138	29.8873	24.1877	9.16568	13.0233	4.422	33.3614	16.575	14.0897	14.0775	14.7054	19.0002	20.3804	19.9454
PE O-18:1;0/16:1;0	PE O-	GPL	MEM	34	2	0		15.4235	25.1558	13.3081	16.2656	2.02572	7.86684	9.32358	10.3551	17.5797	13.2393	5.80716	6.93326	2.04055	19.1723	11.9861	8.15175	9.83662	11.3869	16.0391	13.314	13.258
PE O-18:1;0/16:2;0	PE O-	GPL	MEM	34	3	0		NA	0.37685	NA	0.303969	NA	NA	0.121905	0.115363	0.339272	0.136761	0.0452686	0.0813568	NA	0.184508	0.091078	0.0749645	NA	0.081471	NA	NA	NA
PE O-18:1;0/17:0;0	PE O-	GPL	MEM	35	1	0		NA	NA	NA	NA	NA	NA	NA	NA	NA	NA	0.00805499	0.00599086	NA	NA	0.0127797	0.0134062	NA	0.0162052	NA	NA	NA
PE O-18:1;0/17:1;0	PE O-	GPL	MEM	35	2	0		0.670282	2.07981	0.533012	0.768181	NA	0.345092	1.10841	0.902675	0.876547	0.198437	0.4918	0.220112	0.0602785	0.820125	1.10944	0.762978	1.20782	1.03426	0.918683	0.947692	0.798955
PE O-18:1;0/18:0;0	PE O-	GPL	MEM	36	1	0		NA	NA	NA	NA	NA	NA	NA	NA	NA	NA	NA	NA	0.437859	NA	NA	NA	NA	NA	NA	NA	NA
PE O-18:1;0/18:1;0	PE O-	GPL	MEM	36	2	0		123.275	291.124	104.337	136.975	10.0118	94.8156	113.466	88.6664	129.539	97.8034	59.6589	52.2394	13.6019	166.401	149.505	98.8548	116.081	113.38	132.562	136.805	120.509
PE O-18:1;0/18:2;0	PE O-	GPL	MEM	36	3	0		15.0953	26.074	14.5424	12.5357	2.511	7.32284	4.58767	5.91052	8.63138	8.43009	4.90783	5.8391	2.75734	11.8199	7.2018	6.6164	7.20161	7.95372	8.5475	12.4751	10.5509
PE O-18:1;0/18:3;0	PE O-	GPL	MEM	36	4	0		NA	NA	NA	0.656669	NA	NA	0.127308	0.368379	0.563379	0.554083	0.126529	0.142954	NA	0.725843	0.163756	0.200443	0.175419	0.15163	NA	NA	NA
PE O-18:1;0/19:1;0	PE O-	GPL	MEM	37	2	0		0.383877	1.39461	NA	0.659651	NA	0.376989	0.91504	0.553271	NA	NA	0.282075	NA	NA	0.520428	1.38799	0.523828	1.14258	0.790799	0.557511	0.823104	NA
PE O-18:1;0/19:2;0	PE O-	GPL	MEM	37	3	0		NA	NA	NA	0.271641	NA	NA	0.0858693	0.0469483	0.0758404	NA	NA	NA	NA	0.0566524	0.126693	0.0867655	0.0973416	0.0877983	NA	0.25982	NA
PE O-18:1;0/19:3;0	PE O-	GPL	MEM	37	4	0		NA	NA	NA	NA	NA	NA	NA	0.0175901	0.0316892	0.0180337	NA	NA	NA	NA	NA	NA	NA	NA	NA	NA	NA
PE O-18:1;0/20:1;0	PE O-	GPL	MEM	38	2	0		24.9469	48.8204	19.9616	28.8804	NA	23.4578	24.0512	14.7672	13.9013	7.00286	9.18582	5.87767	2.33049	20.7682	38.6604	18.8438	26.115	23.1595	26.1488	33.0526	18.7506
PE O-18:1;0/20:2;0	PE O-	GPL	MEM	38	3	0		9.71727	15.8273	8.13871	7.80128	0.73599	8.62737	8.25559	5.6142	7.40027	4.28483	3.62152	2.81106	1.28443	8.35285	12.5289	6.41523	6.92669	7.68813	12.9278	11.5665	9.52205
PE O-18:1;0/20:3;0	PE O-	GPL	MEM	38	4	0		24.1	31.4564	20.1438	20.4069	3.32111	12.2502	13.1898	14.5622	22.6627	15.3708	9.14789	10.7302	2.29631	26.8226	20.904	12.3303	12.5412	14.7224	26.7584	20.5527	22.6639
PE O-18:1;0/20:4;0	PE O-	GPL	MEM	38	5	0		428.162	604.521	419.722	410.037	44.6862	183.072	161.592	245.264	388.855	379.025	219.49	231.98	17.4412	471.979	203.925	252.26	246.924	208.602	360.529	370.62	410.93
PE O-18:1;0/20:5;0	PE O-	GPL	MEM	38	6	0		3.0921	10.5454	7.28974	3.18098	NA	NA	3.55113	4.00876	5.90929	4.39476	2.54254	2.09865	NA	6.61134	2.7308	3.35631	2.60936	3.20403	2.05634	3.60947	3.30134
PE O-18:1;0/21:1;0	PE O-	GPL	MEM	39	2	0		NA	NA	NA	NA	NA	NA	NA	NA	NA	NA	NA	NA	NA	NA	NA	NA	NA	NA	NA	NA	NA
PE O-18:1;0/21:2;0	PE O-	GPL	MEM	39	3	0		NA	0.573435	NA	NA	NA	NA	0.565788	0.247841	NA	NA	NA	NA	NA	0.203079	0.408883	0.1756	0.159074	0.310253	NA	0.554215	NA
PE O-18:1;0/21:3;0	PE O-	GPL	MEM	39	4	0		NA	NA	NA	NA	NA	NA	0.323843	0.132685	0.405563	NA	NA	NA	NA	0.241157	0.180772	NA	0.119582	NA	0.0845412	0.0769721	NA
PE O-18:1;0/22:1;0	PE O-	GPL	MEM	40	2	0		NA	NA	NA	NA	NA	NA	2.05221	1.96435	NA	NA	NA	NA	NA	NA	3.99198	2.1356	NA	2.02491	NA	NA	NA
PE O-18:1;0/22:2;0	PE O-	GPL	MEM	40	3	0		4.15014	10.1489	3.63697	4.46575	NA	3.24095	3.84814	2.7472	3.14659	1.19651	1.71841	1.48677	NA	3.86743	6.28695	3.44838	3.89387	3.91762	3.91679	7.48789	5.09499
PE O-18:1;0/22:3;0	PE O-	GPL	MEM	40	4	0		18.2045	33.4195	NA	17.9106	1.95739	13.652	13.5323	12.3507	17.5046	10.9138	8.54131	NA	3.21474	20.1847	16.9907	12.4304	13.0946	11.1329	27.7075	20.8777	19.9203
PE O-18:1;0/22:4;0	PE O-	GPL	MEM	40	5	0		502.428	762.617	470.219	443.18	31.2328	266.133	226.224	217.249	294.693	232.094	189.647	181.553	22.4216	365.187	275.524	251.024	308.082	254.984	484.857	398.798	479.201
PE O-18:1;0/22:5;0	PE O-	GPL	MEM	40	6	0		59.2891	86.2482	69.108	66.1844	10.8213	27.3793	25.1709	34.3316	48.0409	63.5361	24.7291	42.5577	3.0403	56.9483	30.8811	26.8638	31.7851	32.2602	59.6286	44.2661	51.9325
PE O-18:1;0/22:6;0	PE O-	GPL	MEM	40	7	0		1294.87	1623.06	1140.6	1046.85	111.603	470.514	427.539	572.791	733.709	505.967	398.361	356.365	34.8988	795.053	443.282	461.642	613.112	471.398	931.626	844.017	985.801
PE O-18:1;0/23:1;0	PE O-	GPL	MEM	41	2	0		NA	NA	NA	NA	NA	NA	NA	NA	NA	NA	NA	NA	NA	NA	NA	NA	3.1877	1.84899	NA	NA	NA
PE O-18:1;0/24:1;0	PE O-	GPL	MEM	42	2	0		NA	5.40697	NA	4.49494	NA	NA	2.57832	NA	NA	NA	2.22864	NA	NA	NA	4.36	2.79517	3.29535	NA	NA	NA	NA
PE O-18:1;0/24:2;0	PE O-	GPL	MEM	42	3	0		NA	NA	NA	NA	NA	NA	NA	NA	NA	NA	NA	NA	NA	NA	NA	NA	NA	NA	NA	NA	NA
PE O-18:1;0/24:3;0	PE O-	GPL	MEM	42	4	0		NA	2.38287	NA	NA	NA	0.43892	1.58466	0.887744	NA	NA	1.0815	NA	NA	2.13408	1.70514	1.26335	NA	NA	NA	1.45617	NA
PE O-18:1;0/24:4;0	PE O-	GPL	MEM	42	5	0		13.9933	20.8589	6.92459	11.3615	NA	7.6535	8.32284	7.31449	9.63606	2.1641	6.35623	4.12051	NA	9.70187	10.1199	6.20065	8.89874	6.07237	10.7158	15.7891	9.91556
PE O-18:1;0/24:5;0	PE O-	GPL	MEM	42	6	0		3.77928	5.72124	2.68335	3.1122	NA	0.872049	1.53528	2.18051	2.83306	2.6286	1.56748	1.35329	NA	2.57764	1.66593	1.44176	1.53531	1.646	3.37395	1.29319	2.34348
PE O-18:1;0/24:6;0	PE O-	GPL	MEM	42	7	0		NA	2.98235	NA	NA	NA	NA	0.621297	1.03009	1.25955	1.14847	0.574904	NA	NA	NA	0.700216	NA	1.59599	0.989035	NA	NA	NA
PE O-18:2;0/14:0;0	PE O-	GPL	MEM	32	2	0		4.94204	12.5774	5.48132	4.75626	NA	3.56429	3.80535	3.24568	4.50468	2.13534	1.84849	1.43045	NA	5.87207	4.39047	2.45206	4.72233	4.00043	6.03255	5.18674	4.09287
PE O-18:2;0/15:0;0	PE O-	GPL	MEM	33	2	0		NA	4.21697	0.818665	NA	NA	NA	0.878066	0.827195	1.26034	NA	NA	NA	NA	1.52387	0.968715	0.478464	0.992538	1.20137	NA	NA	0.762272
PE O-18:2;0/16:0;0	PE O-	GPL	MEM	34	2	0		109.578	245.656	78.8641	112.882	8.91202	82.6479	83.9484	97.6366	149.196	83.796	55.4946	54.5852	7.99312	185.438	121.378	68.1159	85.5344	103.724	103.861	152.719	108.395
PE O-18:2;0/16:1;0	PE O-	GPL	MEM	34	3	0		23.1701	64.3238	22.2372	26.075	1.89797	17.5655	17.5166	20.7104	28.8038	15.05	9.50584	9.6195	1.76785	31.702	21.1646	12.9512	16.6712	20.3143	26.043	27.6986	22.1779
PE O-18:2;0/17:0;0	PE O-	GPL	MEM	35	2	0		0.307932	1.30865	0.246477	0.28238	NA	0.26128	0.51036	0.314681	0.411297	0.117629	0.25774	0.073971	0.0745095	0.463895	0.459269	0.437455	0.680767	0.645462	0.729519	0.32951	0.15967
PE O-18:2;0/17:1;0	PE O-	GPL	MEM	35	3	0		1.69637	8.80332	0.921359	2.93855	NA	2.45273	4.2191	3.06299	2.91758	0.337582	1.21387	0.408347	NA	2.52105	3.92179	2.55197	3.62083	3.01551	2.52846	4.27332	2.46714
PE O-18:2;0/18:1;0	PE O-	GPL	MEM	36	3	0		551.584	1898.91	485.123	727.268	32.3525	574.183	550.921	420.447	571.555	323.18	253.414	182.019	67.0232	638.321	667.485	440.877	572.337	551.139	712.558	828.647	554.955
PE O-18:2;0/18:2;0	PE O-	GPL	MEM	36	4	0		18.4298	45.5059	17.163	21.1924	4.85141	11.3299	8.85603	11.4933	18.5419	16.4911	9.8312	10.5547	5.74911	23.8986	13.2507	10.8351	13.3465	12.0182	13.7542	23.55	17.6509
PE O-18:2;0/18:3;0	PE O-	GPL	MEM	36	5	0		NA	1.26652	0.975705	NA	NA	NA	0.353516	0.293395	1.19789	1.02978	0.256086	0.337083	NA	0.813317	0.455467	0.332884	NA	0.215399	NA	NA	NA
PE O-18:2;0/19:1;0	PE O-	GPL	MEM	37	3	0		1.24083	7.71366	0.94378	2.51588	NA	2.56436	2.83833	1.52038	0.837273	0.193779	0.532791	0.280623	NA	1.08187	4.32261	1.76683	2.41306	1.92408	1.49067	3.80055	1.19658
PE O-18:2;0/19:2;0	PE O-	GPL	MEM	37	4	0		NA	0.165347	NA	NA	NA	NA	0.136392	0.0779424	0.0585829	0.0188164	0.0107842	NA	NA	0.0392053	0.178857	0.0380813	0.0375532	0.0952341	0.0921593	NA	NA
PE O-18:2;0/19:3;0	PE O-	GPL	MEM	37	5	0		NA	NA	NA	NA	NA	NA	NA	0.153149	NA	0.167413	NA	NA	NA	NA	NA	NA	NA	NA	NA	NA	NA
PE O-18:2;0/20:0;0	PE O-	GPL	MEM	38	2	0		NA	NA	NA	NA	NA	NA	NA	NA	NA	0.634726	NA	NA	NA	NA	NA	NA	NA	NA	NA	NA	NA
PE O-18:2;0/20:1;0	PE O-	GPL	MEM	38	3	0		59.8565	170.315	58.1737	78.6679	1.98954	72.4724	61.5054	36.6034	26.9148	12.6	17.8685	11.9663	5.06806	43.3827	96.3299	48.407	62.7052	59.764	71.3388	110.381	48.2047
PE O-18:2;0/20:2;0	PE O-	GPL	MEM	38	4	0		21.1297	51.1433	19.0752	24.3028	2.36026	20.2767	19.7791	15.2491	17.0528	10.3932	6.85806	6.63443	3.26931	19.6508	31.1801	15.3979	17.2685	18.4067	31.1452	34.4666	21.9946
PE O-18:2;0/20:3;0	PE O-	GPL	MEM	38	5	0		65.8968	121.73	63.1349	64.6476	5.60442	44.0239	41.4056	42.0859	62.0609	40.1591	23.9649	26.6564	4.55354	54.4898	72.2182	35.7506	35.7743	46.1248	69.4949	75.6149	64.3769
PE O-18:2;0/20:4;0	PE O-	GPL	MEM	38	6	0		317.243	896.277	322.235	443.34	66.5149	233.698	218.42	265.796	510.811	437.516	185.263	200.335	44.4417	465.061	292.925	233.073	281.82	240.711	371.327	426.755	439.753
PE O-18:2;0/20:5;0	PE O-	GPL	MEM	38	7	0		NA	NA	NA	17.17	NA	NA	2.08564	4.86384	3.37076	4.02981	2.8278	3.03559	NA	6.68338	NA	2.29979	3.6465	4.01156	NA	NA	NA
PE O-18:2;0/21:0;0	PE O-	GPL	MEM	39	2	0		NA	NA	NA	NA	NA	NA	NA	NA	NA	NA	NA	NA	NA	NA	NA	NA	NA	NA	NA	NA	NA
PE O-18:2;0/21:1;0	PE O-	GPL	MEM	39	3	0		NA	7.33899	NA	4.16743	NA	3.29711	3.92011	1.75326	NA	NA	NA	NA	NA	1.3182	4.87132	1.52546	2.34312	2.55217	NA	5.88007	NA
PE O-18:2;0/21:2;0	PE O-	GPL	MEM	39	4	0		NA	NA	NA	NA	NA	0.106398	0.328617	0.0956779	0.157896	NA	NA	NA	NA	NA	0.383903	NA	0.24441	NA	0.128115	0.177427	NA
PE O-18:2;0/21:3;0	PE O-	GPL	MEM	39	5	0		0.770025	5.1664	2.27242	1.23093	NA	0.677915	2.46092	1.83784	2.60462	0.942623	0.861301	0.422371	NA	2.29504	1.85985	1.34335	1.50827	1.20718	2.80453	3.74048	1.21205
PE O-18:2;0/22:1;0	PE O-	GPL	MEM	40	3	0		7.8861	20.9924	5.54794	10.6703	NA	8.26934	7.92932	4.76527	3.70082	1.88928	2.33483	2.4264	NA	5.99622	11.7379	5.90879	6.58694	7.10719	7.03063	15.6561	6.6611
PE O-18:2;0/22:2;0	PE O-	GPL	MEM	40	4	0		12.2299	33.2193	14.6213	12.8834	0.467924	13.0776	11.583	9.18801	8.74506	3.57877	4.4407	5.32542	1.52047	11.2421	17.5956	10.0668	10.7746	9.78702	15.9512	20.7073	12.3246
PE O-18:2;0/22:3;0	PE O-	GPL	MEM	40	5	0		49.2206	138.814	47.1555	63.7722	3.40063	53.8269	49.4587	38.6675	44.0635	24.424	24.8616	13.9546	5.66978	47.2035	56.3596	37.981	40.0371	36.3757	83.4576	90.9734	63.4559
PE O-18:2;0/22:4;0	PE O-	GPL	MEM	40	6	0		318.721	868.836	292.05	340.002	27.9308	287.172	233.13	181.911	243.927	153.035	130.783	116.418	41.8486	250.654	305.91	194.813	271.958	198.771	398.822	417.137	373.919
PE O-18:2;0/22:5;0	PE O-	GPL	MEM	40	7	0		127.305	308.09	167.559	165.975	11.7917	97.52	88.2389	101.108	139.205	140.259	64.1957	91.5461	4.86031	116.19	83.6201	67.9985	91.3574	92.0774	171.729	128.19	134.587
PE O-18:2;0/22:6;0	PE O-	GPL	MEM	40	8	0		206.823	317.931	188.159	198.652	NA	92.4447	76.6024	116.255	171.709	123.654	77.0371	73.3418	8.40168	135.441	86.7271	76.9483	103.244	86.6231	174.138	177.435	181.798
PE O-18:2;0/23:0;0	PE O-	GPL	MEM	41	2	0		NA	NA	NA	NA	NA	NA	NA	NA	NA	NA	NA	NA	NA	NA	NA	NA	NA	0.516856	NA	NA	NA
PE O-18:2;0/23:1;0	PE O-	GPL	MEM	41	3	0		NA	NA	NA	NA	NA	NA	NA	NA	NA	NA	NA	NA	NA	NA	NA	NA	NA	NA	NA	NA	NA
PE O-18:2;0/24:1;0	PE O-	GPL	MEM	42	3	0		NA	NA	NA	NA	NA	NA	NA	NA	NA	NA	NA	NA	NA	NA	NA	NA	NA	NA	NA	NA	NA
PE O-18:2;0/24:2;0	PE O-	GPL	MEM	42	4	0		NA	2.76445	NA	NA	NA	1.93508	1.59175	0.783434	NA	NA	0.517572	NA	NA	1.59336	1.93612	1.10816	NA	NA	NA	2.06132	NA
PE O-18:2;0/24:3;0	PE O-	GPL	MEM	42	5	0		NA	11.4936	4.15723	5.0156	NA	3.16944	4.37613	3.32936	4.29931	0.827628	2.4317	1.25561	NA	4.72095	4.58315	3.43076	2.87516	2.29781	6.25182	8.06794	5.14818
PE O-18:2;0/24:4;0	PE O-	GPL	MEM	42	6	0		19.857	61.9288	10.2956	23.4229	NA	20.1652	18.2264	18.1586	21.8798	6.82805	13.657	5.57731	NA	16.6034	23.0161	13.5089	17.6605	13.2328	24.401	46.8898	20.0909
PE O-18:2;0/24:5;0	PE O-	GPL	MEM	42	7	0		17.2304	23.2262	13.4248	15.5943	NA	8.33046	7.74163	9.9793	9.82297	7.18125	6.66086	4.91178	NA	9.44689	7.44887	6.6552	7.46623	5.41982	13.337	13.7328	11.8793
PE O-18:2;0/24:6;0	PE O-	GPL	MEM	42	8	0		NA	NA	NA	NA	NA	NA	NA	NA	NA	NA	NA	NA	NA	NA	NA	NA	NA	NA	NA	NA	NA
PG 14:0;0_18:0;0	PG	GPL	MEM	32	0	0		NA	NA	NA	NA	0.537768	NA	NA	NA	0.304405	NA	0.2094	NA	NA	0.349654	NA	NA	NA	0.268818	NA	NA	NA
PG 14:0;0_18:1;0	PG	GPL	MEM	32	1	0		NA	0.739288	NA	NA	NA	NA	NA	NA	0.346436	NA	NA	NA	NA	0.557296	NA	NA	NA	NA	NA	NA	NA
PG 14:0;0_20:1;0	PG	GPL	MEM	34	1	0		NA	NA	NA	NA	NA	NA	NA	NA	NA	NA	NA	NA	NA	NA	NA	NA	NA	NA	NA	NA	NA
PG 14:0;0_22:4;0	PG	GPL	MEM	36	4	0		NA	NA	NA	NA	NA	NA	0.0248359	NA	NA	0.0381925	NA	NA	NA	NA	NA	0.0232385	NA	NA	NA	NA	NA
PG 15:0;0_17:0;0	PG	GPL	MEM	32	0	0		NA	NA	NA	NA	NA	NA	NA	NA	NA	NA	NA	NA	NA	NA	NA	NA	NA	NA	NA	NA	NA
PG 16:0;0_16:0;0	PG	GPL	MEM	32	0	0		1.69695	2.6886	2.74548	2.41371	1.43316	NA	1.1134	1.08303	2.61614	2.51594	0.513923	1.4942	NA	2.47229	1.30079	1.29769	1.72449	0.87289	1.60938	2.00946	1.79069
PG 16:0;0_16:1;0	PG	GPL	MEM	32	1	0		NA	1.03277	NA	NA	NA	NA	NA	NA	0.820557	NA	NA	NA	NA	1.26095	NA	NA	NA	NA	NA	NA	NA
PG 16:0;0_18:0;0	PG	GPL	MEM	34	0	0		1.93307	2.69739	2.09715	2.56746	6.13432	NA	1.2328	NA	2.83884	2.34565	NA	2.77887	2.09102	2.881	1.14938	1.23808	1.58944	1.20117	2.01956	2.05873	1.85821
PG 16:0;0_18:1;0	PG	GPL	MEM	34	1	0		10.9239	18.5932	10.9972	12.279	8.52558	5.59809	5.47123	8.06125	23.8734	21.6693	6.56217	5.74262	11.6967	26.6645	8.68211	9.86716	5.35333	8.19041	9.50975	14.2686	9.25739
PG 16:0;0_18:2;0	PG	GPL	MEM	34	2	0		0.150124	1.0448	0.308174	0.365167	NA	NA	0.179451	0.209333	1.01636	0.296431	0.226919	0.286938	0.168471	0.832729	0.282	0.204334	0.177918	0.341508	0.2698	0.302186	0.292651
PG 16:0;0_18:3;0	PG	GPL	MEM	34	3	0		NA	NA	NA	NA	NA	NA	NA	NA	0.481852	NA	NA	NA	NA	NA	NA	NA	NA	NA	NA	NA	NA
PG 16:0;0_20:1;0	PG	GPL	MEM	36	1	0		NA	NA	NA	NA	NA	NA	NA	NA	NA	NA	NA	NA	0.397996	NA	NA	NA	NA	NA	NA	NA	NA
PG 16:0;0_20:2;0	PG	GPL	MEM	36	2	0		0.38707	0.865507	0.259947	NA	0.130276	NA	0.283824	0.397665	0.753828	0.354448	0.356482	0.251746	0.442438	0.964794	0.365643	0.319578	0.337386	0.396755	NA	0.675664	NA
PG 16:0;0_20:3;0	PG	GPL	MEM	36	3	0		0.618225	0.644681	0.622786	0.735944	NA	0.450599	0.338581	0.585536	1.19709	0.648217	1.1338	0.460128	1.25399	1.02662	0.526165	0.41143	0.660024	0.45157	0.532232	0.868051	0.679768
PG 16:0;0_20:4;0	PG	GPL	MEM	36	4	0		0.789223	1.92157	1.14543	2.56094	1.0782	1.16422	0.4023	0.590244	1.9115	1.38988	1.33282	0.757378	0.919662	2.04957	0.712893	0.759887	1.1893	0.619194	1.02608	1.63736	1.06665
PG 16:0;0_20:5;0	PG	GPL	MEM	36	5	0		NA	NA	NA	NA	NA	NA	NA	NA	0.221244	NA	NA	NA	NA	NA	NA	NA	NA	NA	NA	NA	NA
PG 16:0;0_22:3;0	PG	GPL	MEM	38	3	0		NA	NA	NA	NA	NA	NA	NA	NA	NA	NA	NA	NA	NA	0.122733	NA	NA	NA	NA	NA	NA	NA
PG 16:0;0_22:4;0	PG	GPL	MEM	38	4	0		0.767321	1.08214	0.64205	0.913708	NA	0.667904	0.387117	0.646705	0.871629	0.808783	1.01224	0.490762	0.918998	1.05447	0.503687	0.536127	0.998937	0.458021	0.758534	0.964263	0.67909
PG 16:0;0_22:5;0	PG	GPL	MEM	38	5	0		NA	NA	NA	NA	NA	NA	1.19286	1.85112	2.95986	1.95404	NA	1.6145	NA	3.53986	0.963071	1.20112	1.22602	1.64255	NA	NA	2.06405
PG 16:1;0_18:0;0	PG	GPL	MEM	34	1	0		NA	1.09061	0.784908	NA	0.974702	NA	0.332736	0.664708	0.955669	1.06662	0.47647	0.406893	0.781977	NA	0.507452	NA	NA	NA	0.446745	0.796731	0.395121
PG 16:1;0_18:1;0	PG	GPL	MEM	34	2	0		2.17738	11.2472	3.14129	3.78546	1.95582	NA	2.02876	2.79341	9.4082	4.38178	2.44218	2.88501	2.92507	8.39268	2.60091	2.02078	1.77325	3.92522	3.99876	3.12469	3.4209
PG 16:1;0_18:2;0	PG	GPL	MEM	34	3	0		NA	2.81835	1.01209	NA	0.46365	NA	NA	NA	2.36094	NA	NA	1.18528	NA	2.30815	0.816105	NA	NA	1.03438	NA	NA	NA
PG 16:1;0_19:1;0	PG	GPL	MEM	35	2	0		NA	0.342405	NA	NA	NA	NA	NA	NA	0.186613	NA	NA	NA	0.0121687	NA	NA	NA	NA	0.0916631	NA	NA	NA
PG 16:1;0_20:1;0	PG	GPL	MEM	36	2	0		NA	0.867141	NA	NA	NA	NA	0.408104	0.373761	0.461248	0.295375	0.310546	0.196754	0.39196	0.565187	0.481795	0.317755	0.441601	0.511403	0.357153	NA	0.303217
PG 16:1;0_20:2;0	PG	GPL	MEM	36	3	0		NA	0.505796	NA	0.220211	NA	NA	0.225549	0.324717	0.62495	0.331526	0.189088	0.195196	0.140929	0.521099	0.30827	NA	0.19895	0.22848	0.420325	NA	NA
PG 16:1;0_20:3;0	PG	GPL	MEM	36	4	0		1.73843	2.6865	2.15016	NA	0.464026	NA	0.758501	1.16424	3.30618	1.79041	0.491908	1.26994	0.179574	2.40345	0.983358	1.18208	0.772429	1.15945	2.12589	1.77382	1.6155
PG 16:1;0_20:4;0	PG	GPL	MEM	36	5	0		NA	NA	NA	NA	0.50501	NA	NA	NA	1.47109	NA	NA	NA	NA	NA	NA	NA	NA	NA	NA	NA	NA
PG 16:1;0_22:1;0	PG	GPL	MEM	38	2	0		NA	NA	NA	NA	NA	NA	NA	NA	NA	NA	NA	NA	NA	NA	NA	NA	NA	NA	NA	NA	NA
PG 16:1;0_22:2;0	PG	GPL	MEM	38	3	0		NA	NA	NA	NA	NA	NA	NA	NA	NA	NA	NA	NA	NA	0.0179948	NA	NA	NA	NA	NA	NA	NA
PG 16:1;0_22:3;0	PG	GPL	MEM	38	4	0		NA	NA	NA	NA	NA	NA	NA	NA	NA	NA	NA	NA	NA	NA	NA	NA	NA	NA	NA	NA	NA
PG 16:1;0_22:4;0	PG	GPL	MEM	38	5	0		NA	NA	NA	NA	NA	NA	NA	NA	4.38105	2.4799	1.31955	NA	0.429009	NA	1.59609	NA	NA	NA	NA	NA	NA
PG 16:1;0_22:5;0	PG	GPL	MEM	38	6	0		1.06849	2.56931	1.3165	1.7023	0.779781	NA	0.563382	1.1835	3.27199	2.05955	0.613826	1.50463	NA	1.7615	1.05851	0.595787	0.96125	0.711563	1.15149	1.37214	1.33995
PG 16:1;0_22:6;0	PG	GPL	MEM	38	7	0		NA	NA	NA	NA	NA	NA	NA	NA	1.47276	NA	NA	NA	NA	NA	NA	NA	NA	NA	NA	NA	NA
PG 16:2;0_18:1;0	PG	GPL	MEM	34	3	0		NA	NA	NA	NA	NA	NA	NA	NA	NA	NA	NA	NA	NA	NA	NA	NA	NA	NA	NA	NA	NA
PG 17:0;0_17:1;0	PG	GPL	MEM	34	1	0		NA	NA	NA	NA	NA	NA	NA	NA	NA	NA	NA	NA	0.223716	0.21126	NA	NA	NA	0.213706	NA	NA	NA
PG 17:0;0_18:2;0	PG	GPL	MEM	35	2	0		NA	NA	NA	NA	NA	NA	NA	NA	0.0512366	NA	NA	NA	NA	NA	NA	NA	NA	0.0449977	NA	NA	NA
PG 17:0;0_19:0;0	PG	GPL	MEM	36	0	0		NA	NA	NA	NA	NA	NA	NA	NA	2.33326	NA	NA	NA	0.586576	NA	NA	NA	NA	NA	NA	NA	NA
PG 17:1;0_17:1;0	PG	GPL	MEM	34	2	0		NA	0.0433401	NA	NA	NA	NA	0.00764743	0.0209613	0.0643064	0.0349101	0.00593531	0.0285326	0.0625272	0.166458	0.009733	0.00648294	0.00400103	0.0354316	NA	NA	NA
PG 17:1;0_18:1;0	PG	GPL	MEM	35	2	0		NA	2.11203	NA	NA	NA	NA	NA	NA	1.16961	NA	NA	NA	0.817867	1.71667	NA	NA	NA	0.782879	NA	NA	NA
PG 18:0;0_18:0;0	PG	GPL	MEM	36	0	0		NA	NA	NA	1.20974	2.28362	NA	NA	NA	NA	NA	NA	NA	1.11054	NA	NA	NA	NA	NA	NA	NA	NA
PG 18:0;0_18:1;0	PG	GPL	MEM	36	1	0		NA	NA	NA	NA	1.17366	NA	NA	NA	NA	NA	NA	NA	0.747104	NA	NA	NA	NA	NA	NA	NA	NA
PG 18:0;0_18:2;0	PG	GPL	MEM	36	2	0		0.476775	1.33196	0.478157	NA	0.288854	0.392658	NA	NA	0.936762	NA	NA	NA	0.447335	NA	NA	NA	NA	NA	0.376076	NA	0.484154
PG 18:0;0_20:2;0	PG	GPL	MEM	38	2	0		NA	NA	NA	NA	NA	NA	NA	NA	NA	NA	NA	NA	NA	NA	NA	NA	NA	NA	NA	NA	NA
PG 18:0;0_20:3;0	PG	GPL	MEM	38	3	0		0.197499	NA	NA	NA	NA	NA	NA	NA	0.438384	NA	NA	NA	NA	0.330226	NA	NA	NA	NA	NA	0.363086	NA
PG 18:0;0_20:4;0	PG	GPL	MEM	38	4	0		2.23708	4.42676	3.21795	1.83292	1.80691	0.926782	0.900274	1.44708	3.51853	1.88927	0.791463	1.00933	0.33667	2.60158	0.760707	1.38641	1.13855	1.38822	2.58543	2.26714	2.37478
PG 18:1;0_18:1;0	PG	GPL	MEM	36	2	0		5.78676	36.7455	6.16738	12.7287	3.40149	5.48499	5.74475	9.0605	22.6708	6.82817	7.61662	4.80689	12.9398	24.7373	7.49617	5.82232	5.64795	12.2984	11.1692	11.5077	8.38054
PG 18:1;0_18:2;0	PG	GPL	MEM	36	3	0		4.5532	20.2599	5.16526	6.71385	2.1879	2.2617	3.38343	5.20994	15.2657	4.05043	3.3745	3.94604	1.09887	12.3159	6.63497	3.68985	3.15249	5.57906	3.30123	7.35517	5.07122
PG 18:1;0_18:3;0	PG	GPL	MEM	36	4	0		NA	1.02302	NA	NA	NA	NA	0.221151	0.300827	1.10911	NA	0.123614	0.30315	NA	NA	0.335743	NA	0.179764	NA	NA	NA	NA
PG 18:1;0_20:1;0	PG	GPL	MEM	38	2	0		NA	NA	NA	NA	NA	NA	NA	NA	NA	NA	NA	NA	NA	NA	NA	NA	NA	NA	NA	NA	NA
PG 18:1;0_20:2;0	PG	GPL	MEM	38	3	0		0.540632	NA	NA	NA	NA	NA	NA	NA	1.09924	NA	NA	NA	NA	0.578048	NA	NA	NA	NA	NA	0.906185	NA
PG 18:1;0_20:3;0	PG	GPL	MEM	38	4	0		3.05254	9.11058	3.66204	4.01891	1.91204	2.30154	2.29586	2.96427	9.02497	2.71887	1.85638	1.69569	1.46828	6.44658	2.40135	1.93755	2.36816	3.27035	4.71564	5.15564	3.69553
PG 18:1;0_20:4;0	PG	GPL	MEM	38	5	0		2.31197	10.2844	2.53777	3.55458	2.73865	2.46431	0.932086	1.44203	4.28621	1.70569	2.078	1.3678	2.23933	4.41072	1.09942	0.807021	1.37547	1.6094	3.96308	4.89949	2.91468
PG 18:1;0_22:5;0	PG	GPL	MEM	40	6	0		NA	3.64529	NA	NA	NA	NA	NA	NA	5.66072	4.29613	NA	NA	NA	NA	1.22667	NA	NA	NA	NA	NA	2.39176
PG 18:2;0_18:2;0	PG	GPL	MEM	36	4	0		0.533019	2.58608	0.71374	2.65785	0.197303	0.254971	0.287335	0.429905	2.56048	0.49168	0.274152	0.643137	0.0183368	2.02382	1.17138	0.650875	0.403397	0.471317	0.122428	1.37188	0.663733
PG 18:2;0_20:1;0	PG	GPL	MEM	38	3	0		NA	NA	NA	NA	NA	NA	NA	NA	0.0924276	NA	NA	NA	NA	0.0641923	NA	NA	NA	NA	NA	NA	NA
PG 18:2;0_20:2;0	PG	GPL	MEM	38	4	0		NA	0.36183	NA	NA	NA	NA	0.0577135	0.105322	0.618191	0.200607	0.0360733	0.124653	NA	0.289131	0.159909	0.148855	0.0946274	0.0651731	NA	0.220038	NA
PG 18:2;0_20:3;0	PG	GPL	MEM	38	5	0		0.975488	2.67673	0.724217	1.43109	0.260886	0.325312	0.296538	0.456358	1.64994	0.222955	0.144442	0.452915	0.0377623	1.28572	0.43843	0.266835	0.220647	0.419868	0.358585	1.59651	0.78416
PG 18:2;0_20:4;0	PG	GPL	MEM	38	6	0		0.657158	2.62432	0.449964	1.00412	0.673013	NA	0.378502	0.504085	2.86589	0.728209	0.537781	0.617584	NA	1.82875	1.03799	0.333832	0.682147	0.402492	0.162585	1.29474	0.871891
PG 18:2;0_22:4;0	PG	GPL	MEM	40	6	0		NA	0.208646	NA	NA	NA	NA	NA	0.411406	0.318306	0.156039	0.617132	0.478412	0.453173	1.09621	0.0703307	0.56412	0.381008	0.427279	NA	NA	NA
PG 18:2;0_22:5;0	PG	GPL	MEM	40	7	0		NA	NA	NA	NA	NA	NA	NA	NA	NA	NA	NA	NA	NA	NA	NA	NA	NA	NA	NA	NA	NA
PG 18:2;0_22:6;0	PG	GPL	MEM	40	8	0		NA	NA	NA	NA	NA	NA	NA	NA	6.35407	NA	NA	NA	NA	NA	NA	NA	NA	NA	NA	NA	NA
PG 19:1;0_19:1;0	PG	GPL	MEM	38	2	0		NA	NA	NA	NA	NA	NA	NA	NA	NA	NA	NA	NA	NA	NA	NA	NA	NA	NA	NA	NA	NA
PG 20:2;0_20:4;0	PG	GPL	MEM	40	6	0		NA	NA	NA	NA	NA	NA	NA	0.459982	0.263133	0.143193	0.326961	0.49259	0.289685	0.651907	NA	NA	0.270975	NA	NA	NA	NA
PG 20:3;0_20:3;0	PG	GPL	MEM	40	6	0		1.6535	0.375621	1.6748	1.37132	1.83101	1.02456	0.784176	0.682914	0.523288	0.116223	0.287401	0.764063	0.349139	1.41297	0.0705551	0.649276	0.809811	0.953403	2.68536	2.93699	0.252602
PG 20:3;0_20:4;0	PG	GPL	MEM	40	7	0		NA	14.1793	NA	NA	3.05811	NA	NA	NA	NA	NA	3.46776	NA	1.32653	NA	NA	NA	2.42314	NA	NA	NA	4.17789
PG 20:3;0_22:5;0	PG	GPL	MEM	42	8	0		NA	NA	NA	NA	NA	NA	NA	NA	1.21825	NA	NA	NA	NA	NA	NA	NA	NA	NA	NA	NA	NA
PG 20:3;0_22:6;0	PG	GPL	MEM	42	9	0		NA	NA	NA	NA	NA	NA	NA	NA	3.9665	2.4253	NA	NA	NA	1.76727	NA	NA	NA	NA	NA	NA	NA
PG 20:4;0_20:4;0	PG	GPL	MEM	40	8	0		2.81079	8.26894	NA	3.48013	1.41388	NA	1.12665	1.89173	0.267017	2.59001	1.91623	1.75566	NA	5.11187	1.98478	1.40117	1.35003	1.46878	1.60526	3.57747	2.91097
PG 20:4;0_22:4;0	PG	GPL	MEM	42	8	0		NA	NA	NA	NA	NA	NA	NA	NA	0.455502	NA	NA	NA	NA	NA	NA	NA	NA	NA	NA	NA	NA
PG 20:4;0_22:5;0	PG	GPL	MEM	42	9	0		NA	NA	NA	NA	NA	NA	NA	NA	0.902782	1.02358	NA	1.00738	NA	0.431187	NA	NA	NA	NA	NA	NA	NA
PG 20:4;0_22:6;0	PG	GPL	MEM	42	10	0		NA	NA	NA	NA	NA	NA	NA	NA	4.39609	NA	NA	NA	NA	NA	NA	NA	NA	NA	NA	NA	NA
PG 22:4;0_22:4;0	PG	GPL	MEM	44	8	0		NA	NA	NA	NA	NA	NA	NA	NA	NA	NA	NA	NA	NA	NA	NA	NA	NA	NA	NA	NA	NA
PG 22:5;0_22:5;0	PG	GPL	MEM	44	10	0		NA	NA	NA	NA	NA	NA	NA	NA	NA	1.76929	NA	NA	NA	NA	NA	NA	NA	NA	NA	NA	NA
PG 22:5;0_22:6;0	PG	GPL	MEM	44	11	0		NA	NA	NA	NA	NA	NA	NA	NA	3.23118	3.5601	NA	NA	NA	NA	NA	NA	NA	NA	NA	NA	NA
PG 22:6;0_22:6;0	PG	GPL	MEM	44	12	0		11.5793	21.2635	9.38439	9.74305	3.58825	3.08795	3.52466	4.44055	9.46559	6.36943	3.18471	1.91024	1.33206	7.04491	2.11041	2.20558	3.07262	4.06335	6.19488	6.79692	5.79511
PG 23:4;0_23:4;0	PG	GPL	MEM	46	8	0		NA	NA	NA	NA	NA	NA	NA	NA	NA	NA	NA	NA	NA	NA	NA	2.19078	NA	NA	NA	NA	NA
PI 14:0;0_18:1;0	PI	GPL	MEM	32	1	0		0.336427	1.24468	0.40156	0.258831	NA	0.359498	NA	NA	NA	NA	NA	NA	NA	NA	0.463708	NA	0.30649	0.340155	0.314249	0.431204	0.284288
PI 16:0;0_16:1;0	PI	GPL	MEM	32	1	0		2.52834	5.07958	3.12528	1.98103	NA	2.16355	NA	NA	NA	NA	NA	NA	NA	NA	2.59095	NA	1.69799	2.03357	2.43045	3.35725	2.5462
PI 16:0;0_18:0;0	PI	GPL	MEM	34	0	0		10.7617	15.5021	10.6446	8.53047	4.10723	5.94357	6.64475	9.24748	12.8343	NA	NA	4.75711	5.83836	12.5058	7.46711	5.02156	7.62951	5.80854	7.69623	12.5347	8.99392
PI 16:0;0_18:1;0	PI	GPL	MEM	34	1	0		22.0339	18.1178	17.9979	7.30713	6.61574	8.53095	4.19503	3.27089	10.9517	44.5403	NA	NA	18.9167	11.9088	13.3335	5.15362	6.50234	6.96857	7.74535	14.4003	4.65363
PI 16:0;0_18:2;0	PI	GPL	MEM	34	2	0		2.11771	5.48795	2.70913	2.36687	NA	1.05115	NA	NA	2.55963	NA	NA	NA	NA	NA	1.98348	1.33632	NA	1.0864	1.82374	2.33576	1.73251
PI 16:0;0_20:1;0	PI	GPL	MEM	36	1	0		NA	3.2215	NA	1.62323	NA	1.31374	NA	NA	2.73059	NA	NA	NA	NA	NA	1.79372	1.55834	1.18337	1.29112	1.2846	2.13835	1.49859
PI 16:0;0_20:2;0	PI	GPL	MEM	36	2	0		NA	NA	NA	1.75608	NA	NA	NA	NA	NA	NA	NA	NA	2.42223	NA	1.85177	NA	0.908393	1.07736	1.58521	2.99264	NA
PI 16:0;0_20:3;0	PI	GPL	MEM	36	3	0		8.01116	13.1134	8.80531	7.68427	8.15075	4.54344	4.52897	9.18621	19.2654	14.9164	17.8475	4.4023	7.19392	10.0909	5.93225	4.1032	4.15179	3.23643	10.1573	11.7612	9.69664
PI 16:0;0_20:4;0	PI	GPL	MEM	36	4	0		51.6445	107.501	67.4868	61.0531	33.6727	23.8027	28.0999	57.2194	126.99	88.4543	70.4054	54.359	48.5943	107.83	31.4444	27.3888	23.8293	33.2387	52.3354	62.6984	68.9798
PI 16:0;0_22:4;0	PI	GPL	MEM	38	4	0		7.44359	13.2893	5.39137	6.63281	4.24124	4.18346	6.14506	5.47413	13.8787	NA	12.4502	5.88743	5.58465	10.2915	6.24287	4.68685	5.49002	4.42903	5.88873	9.60598	8.94869
PI 16:0;0_22:5;0	PI	GPL	MEM	38	5	0		NA	NA	3.27491	4.57477	3.04975	NA	NA	NA	NA	NA	NA	NA	NA	NA	NA	NA	NA	NA	NA	3.8522	NA
PI 16:0;0_22:6;0	PI	GPL	MEM	38	6	0		NA	17.7366	14.7838	11.9335	NA	5.7102	NA	NA	NA	NA	NA	6.37	NA	NA	NA	NA	NA	4.52199	8.94207	11.5862	NA
PI 16:1;0_18:0;0	PI	GPL	MEM	34	1	0		NA	42.4075	NA	19.3559	NA	13.8995	7.15252	7.22573	23.8129	NA	NA	NA	20.9955	23.3687	18.715	8.92187	13.2349	11.4687	17.3544	30.6895	12.8704
PI 16:1;0_18:1;0	PI	GPL	MEM	34	2	0		2.99757	8.32065	3.4858	3.48848	NA	1.55077	NA	NA	3.58272	NA	NA	NA	NA	NA	2.45212	1.59802	NA	1.6009	2.89168	3.80468	2.93918
PI 16:1;0_20:4;0	PI	GPL	MEM	36	5	0		NA	4.97546	NA	3.69979	NA	NA	NA	NA	8.20856	NA	NA	NA	NA	NA	NA	NA	NA	1.79591	2.68153	NA	NA
PI 17:0;0_17:0;0	PI	GPL	MEM	34	0	0		0.204734	0.18644	0.443952	0.326759	0.213898	NA	0.399823	0.344266	0.267103	NA	NA	0.404514	0.168071	0.147844	0.464568	0.396094	0.383251	0.360528	0.320936	0.211742	0.13845
PI 17:0;0_17:1;0	PI	GPL	MEM	34	1	0		NA	NA	NA	NA	NA	NA	NA	NA	NA	NA	NA	NA	NA	NA	NA	NA	NA	NA	NA	NA	NA
PI 17:0;0_18:1;0	PI	GPL	MEM	35	1	0		NA	0.525616	NA	NA	NA	NA	NA	NA	NA	NA	NA	NA	NA	NA	NA	NA	NA	NA	NA	NA	NA
PI 17:0;0_20:4;0	PI	GPL	MEM	37	4	0		4.40868	9.35286	6.29503	4.72267	NA	2.23362	2.75992	NA	7.94153	NA	NA	NA	NA	NA	2.64825	2.86038	2.19653	3.04314	3.24228	4.77606	5.02596
PI 17:1;0_18:0;0	PI	GPL	MEM	35	1	0		NA	2.55238	NA	NA	NA	NA	NA	NA	NA	NA	NA	NA	NA	NA	NA	NA	NA	NA	NA	NA	NA
PI 18:0;0_18:1;0	PI	GPL	MEM	36	1	0		21.6154	43.6637	21.2218	22.7023	10.0187	20.1532	20.0386	25.6776	28.4927	37.6375	28.4457	12.9103	28.4124	39.8293	19.3995	14.2769	20.3594	17.012	18.0221	32.4955	18.858
PI 18:0;0_18:2;0	PI	GPL	MEM	36	2	0		8.20902	14.6699	6.3973	6.38283	2.17111	4.7873	4.32765	5.6418	9.35885	9.67808	NA	3.69641	4.38248	9.96033	5.35012	4.71064	3.52709	3.82424	3.45099	7.60557	5.06637
PI 18:0;0_18:3;0	PI	GPL	MEM	36	3	0		NA	NA	NA	NA	NA	NA	NA	NA	NA	NA	NA	NA	NA	NA	NA	NA	NA	1.02279	NA	NA	NA
PI 18:0;0_20:2;0	PI	GPL	MEM	38	2	0		NA	NA	NA	NA	NA	NA	NA	NA	NA	NA	NA	NA	NA	NA	NA	NA	NA	NA	NA	2.43505	NA
PI 18:0;0_20:3;0	PI	GPL	MEM	38	3	0		13.1354	20.2215	11.5953	8.19018	2.98839	9.16674	6.32715	5.42639	25.0259	NA	NA	NA	15.9049	NA	10.1515	6.26342	7.30786	8.80372	19.0823	15.269	12.1887
PI 18:0;0_20:4;0	PI	GPL	MEM	38	4	0		542.623	804.099	581.076	537.364	260.513	253.106	352.441	536.796	981.258	840.514	484.494	383.068	331.149	859.201	376.504	367.144	345.405	331.9	467.644	600.235	556.711
PI 18:0;0_22:3;0	PI	GPL	MEM	40	3	0		NA	NA	NA	NA	NA	NA	NA	NA	NA	NA	NA	NA	NA	NA	NA	NA	NA	NA	NA	NA	153.736
PI 18:0;0_22:4;0	PI	GPL	MEM	40	4	0		27.4259	57.6071	29.4008	22.29	16.3587	18.3527	29.1523	40.369	57.7803	111.012	180.892	31.9459	50.1095	41.1527	29.1666	21.1555	23.7973	23.955	28.3377	32.2221	26.3837
PI 18:0;0_22:5;0	PI	GPL	MEM	40	5	0		6.02669	10.9536	6.88493	5.85036	NA	NA	NA	10.0371	12.7765	NA	NA	8.95551	NA	NA	NA	3.49713	4.88849	3.07372	6.91183	NA	7.48356
PI 18:0;0_22:6;0	PI	GPL	MEM	40	6	0		43.9339	65.4704	36.9953	39.3697	12.5322	18.0985	26.3113	28.3817	44.1736	36.4738	NA	16.9808	21.65	32.3809	22.5315	16.1781	24.6034	16.1297	27.7778	36.5312	31.8233
PI 18:1;0_18:1;0	PI	GPL	MEM	36	2	0		10.3568	21.3459	8.88062	8.71168	4.19702	6.34957	5.93308	8.52206	16.0488	19.9027	NA	4.53749	8.30006	13.893	6.38323	5.65084	3.70894	5.27685	6.98222	9.1198	7.21695
PI 18:1;0_18:2;0	PI	GPL	MEM	36	3	0		2.97908	8.66103	4.45609	3.40834	NA	2.02185	2.33806	3.00256	4.34718	NA	13.0327	2.44337	3.13055	3.49396	3.04865	1.78061	1.56982	1.58175	2.40157	3.44069	2.02168
PI 18:1;0_20:1;0	PI	GPL	MEM	38	2	0		NA	2.73569	NA	NA	NA	NA	NA	NA	NA	NA	NA	NA	NA	NA	NA	NA	NA	NA	NA	NA	NA
PI 18:1;0_20:2;0	PI	GPL	MEM	38	3	0		NA	0.884248	NA	0.317059	NA	NA	NA	NA	NA	NA	NA	NA	NA	NA	NA	NA	0.226056	0.375126	NA	NA	NA
PI 18:1;0_20:3;0	PI	GPL	MEM	38	4	0		9.21921	24.3676	12.6532	11.0756	6.36532	4.43936	6.37311	8.26555	29.8761	NA	NA	6.86407	NA	12.9514	8.76067	6.37887	4.14781	8.58571	12.6282	10.2746	11.5643
PI 18:1;0_20:4;0	PI	GPL	MEM	38	5	0		56.92	128.985	72.1102	51.5162	31.4986	23.0147	27.0203	43.7723	103.877	107.355	60.3875	42.2537	36.4807	70.52	30.4836	30.099	18.656	31.3281	57.2172	46.4046	59.4281
PI 18:1;0_22:3;0	PI	GPL	MEM	40	4	0		NA	NA	NA	NA	NA	NA	NA	NA	NA	NA	NA	NA	NA	NA	NA	NA	NA	NA	NA	NA	NA
PI 18:1;0_22:4;0	PI	GPL	MEM	40	5	0		2.63952	5.66033	1.75715	3.25554	NA	6.21502	7.21494	NA	3.85978	NA	NA	NA	NA	NA	7.69318	2.6627	1.68716	1.98547	2.857	10.899	2.1058
PI 18:2;0_18:2;0	PI	GPL	MEM	36	4	0		NA	NA	0.470296	NA	NA	NA	NA	NA	NA	NA	NA	NA	NA	NA	NA	NA	NA	NA	NA	NA	NA
PI 18:2;0_20:4;0	PI	GPL	MEM	38	6	0		NA	3.17831	NA	NA	NA	NA	NA	NA	NA	NA	NA	NA	NA	NA	NA	NA	NA	0.64947	NA	NA	NA
PI 20:1;0_20:4;0	PI	GPL	MEM	40	5	0		NA	NA	NA	NA	NA	NA	NA	NA	2.99285	NA	NA	NA	NA	NA	NA	NA	NA	0.708241	NA	NA	NA
PI 20:3;0_20:4;0	PI	GPL	MEM	40	7	0		NA	NA	NA	NA	NA	NA	NA	NA	NA	NA	NA	NA	NA	NA	NA	NA	NA	NA	NA	NA	NA
PI 20:4;0_20:4;0	PI	GPL	MEM	40	8	0		NA	3.86417	NA	NA	NA	NA	NA	NA	NA	NA	NA	NA	NA	NA	NA	NA	NA	NA	NA	NA	NA
PS 16:0;0_18:0;0	PS	GPL	MEM	34	0	0		41.9468	44.9518	NA	NA	17.3111	16.8343	22.1892	31.4526	32.1121	26.3568	NA	39.8576	18.2742	NA	NA	26.3589	26.2973	26.9854	28.9337	32.8708	24.568
PS 16:0;0_18:1;0	PS	GPL	MEM	34	1	0		52.7808	115.183	46.7513	39.9645	42.0639	25.9372	25.3938	56.8295	100.559	118.93	21.6941	38.1503	28.8251	94.2932	23.9759	27.6374	23.9033	26.0324	51.1212	70.9282	50.265
PS 16:0;0_20:1;0	PS	GPL	MEM	36	1	0		NA	NA	NA	NA	NA	1.9116	NA	NA	NA	NA	NA	NA	3.99818	NA	1.93624	2.41119	NA	1.70683	NA	NA	NA
PS 16:0;0_20:2;0	PS	GPL	MEM	36	2	0		NA	NA	NA	NA	NA	NA	NA	NA	NA	NA	NA	NA	NA	NA	NA	NA	NA	NA	NA	NA	NA
PS 16:0;0_22:4;0	PS	GPL	MEM	38	4	0		NA	NA	NA	26.6694	NA	NA	25.6617	NA	46.0628	45.1842	NA	25.3059	33.5845	36.6561	NA	24.3425	26.0751	20.6432	NA	41.474	37.21
PS 16:1;0_18:0;0	PS	GPL	MEM	34	1	0		13.7618	32.2745	10.5283	12.723	9.69918	7.15979	7.91975	13.6594	24.4916	21.7972	7.37558	11.334	14.4387	16.6775	8.18792	8.75497	7.34816	9.49434	13.9318	20.4033	15.101
PS 16:1;0_22:4;0	PS	GPL	MEM	38	5	0		NA	NA	1.78109	2.07863	NA	NA	1.97773	NA	6.77735	7.43076	NA	NA	4.1656	3.81084	NA	1.71364	1.72779	1.79485	2.85701	3.04505	2.12306
PS 16:1;0_24:4;0	PS	GPL	MEM	40	5	0		NA	NA	NA	NA	NA	NA	NA	NA	NA	NA	NA	NA	1.58305	NA	NA	NA	NA	NA	NA	NA	NA
PS 17:0;0_17:1;0	PS	GPL	MEM	34	1	0		NA	NA	NA	NA	NA	NA	NA	NA	NA	NA	NA	NA	NA	NA	NA	NA	NA	NA	NA	NA	NA
PS 17:0;0_18:1;0	PS	GPL	MEM	35	1	0		14.2718	21.3771	NA	NA	NA	NA	NA	NA	NA	NA	NA	NA	NA	NA	8.26871	NA	NA	NA	7.38124	10.3713	8.40578
PS 17:0;0_20:1;0	PS	GPL	MEM	37	1	0		NA	NA	NA	NA	NA	NA	NA	NA	NA	NA	NA	NA	NA	NA	NA	NA	NA	NA	NA	NA	NA
PS 17:0;0_20:2;0	PS	GPL	MEM	37	2	0		NA	NA	NA	NA	NA	NA	NA	NA	NA	NA	NA	NA	NA	NA	NA	NA	NA	NA	NA	NA	NA
PS 17:0;0_22:4;0	PS	GPL	MEM	39	4	0		NA	NA	NA	NA	NA	NA	NA	NA	NA	NA	NA	NA	NA	NA	NA	NA	NA	NA	NA	NA	NA
PS 17:1;0_18:0;0	PS	GPL	MEM	35	1	0		NA	5.55573	NA	NA	NA	NA	NA	NA	NA	NA	NA	NA	NA	NA	NA	NA	NA	NA	1.95648	2.47265	1.89132
PS 18:0;0_18:1;0	PS	GPL	MEM	36	1	0		1626.03	4461.11	1122.76	1294.64	513.158	1122.27	1658.66	1652.38	2663.57	1497.28	720.155	860.91	2659.34	1963.61	1524.75	1323.68	1483.06	1336.07	1643.82	2254.79	1613.38
PS 18:0;0_18:2;0	PS	GPL	MEM	36	2	0		24.2616	48.077	18.9671	15.6542	10.7232	11.4108	11.2799	19.8233	26.1264	27.8544	15.1132	15.3227	16.7488	21.5506	NA	14.4221	12.3995	14.8585	15.7636	28.7874	21.6237
PS 18:0;0_19:1;0	PS	GPL	MEM	37	1	0		NA	11.7895	NA	4.55235	NA	NA	NA	NA	NA	NA	NA	NA	NA	NA	5.96692	NA	4.52306	NA	NA	8.79464	4.88166
PS 18:0;0_20:1;0	PS	GPL	MEM	38	1	0		77.2213	216.418	51.4687	51.5187	13.0274	78.7229	73.771	44.0644	52.8657	21.2051	26.8449	25.9296	70.9412	46.7846	79.7322	62.3549	66.1205	72.3548	70.1969	139.264	57.4183
PS 18:0;0_20:2;0	PS	GPL	MEM	38	2	0		44.3718	95.8704	34.2954	29.0346	21.1631	33.4286	33.2584	34.198	59.1462	40.2623	19.3997	19.7171	49.6757	37.8853	34.1142	29.0745	26.5628	32.5063	56.0073	70.636	43.5205
PS 18:0;0_20:3;0	PS	GPL	MEM	38	3	0		123.096	137.816	84.5557	61.9937	43.4218	42.9499	90.726	230.418	248.863	202.175	253.779	133.341	217.665	172.197	86.4228	87.6455	78.5096	87.2239	102.446	109.817	98.8524
PS 18:0;0_20:4;0	PS	GPL	MEM	38	4	0		124.8	303.3	88.098	70.179	63.9166	57.7166	59.7846	118.09	189.455	174.602	85.0856	55.923	118.617	153.411	83.1642	57.5525	55.9619	37.4852	115.779	127.081	127.377
PS 18:0;0_22:1;0	PS	GPL	MEM	40	1	0		NA	NA	NA	NA	NA	NA	NA	NA	NA	NA	NA	NA	NA	NA	NA	NA	NA	NA	NA	NA	NA
PS 18:0;0_22:2;0	PS	GPL	MEM	40	2	0		NA	18.7543	NA	NA	NA	7.29174	6.90225	NA	10.4089	NA	NA	NA	NA	10.5263	6.39614	6.88005	NA	5.68416	8.34824	NA	6.28147
PS 18:0;0_22:3;0	PS	GPL	MEM	40	3	0		27.8433	90.4742	22.2362	25.2329	9.39239	25.3106	30.5818	22.1311	47.6263	NA	NA	NA	NA	38.4708	18.6339	26.0145	23.0646	12.5513	48.1086	52.4787	31.7946
PS 18:0;0_22:4;0	PS	GPL	MEM	40	4	0		398.054	554.854	292.284	221.938	98.887	156.063	145.744	194.201	300.322	213.468	167.141	171.462	152.61	243.964	141.625	207.498	187.675	152.86	300.755	352.648	333.747
PS 18:0;0_22:5;0	PS	GPL	MEM	40	5	0		93.4317	167.201	71.3123	58.4437	169.722	58.4154	18.5582	NA	182.083	376.817	39.6438	153.9	84.0845	95.925	42.9741	51.0043	62.8483	34.9765	191.329	158.711	233.726
PS 18:0;0_22:6;0	PS	GPL	MEM	40	6	0		3643.33	4230.86	2599.35	2009.97	1153.52	1114.91	1276.48	2332.04	3092.72	1905.03	1513.04	1490.1	916.972	2181.29	992.082	1484.25	1475.77	1335.53	2230.86	2832.89	2572.69
PS 18:0;0_24:4;0	PS	GPL	MEM	42	4	0		50.5949	121.268	21.6199	32.538	NA	34.5599	45.3393	47.7294	70.9968	NA	35.7896	22.0283	64.9529	40.6098	37.975	29.6339	36.1482	31.1543	47.5278	94.272	43.2792
PS 18:0;0_24:5;0	PS	GPL	MEM	42	5	0		NA	NA	NA	NA	NA	NA	NA	NA	11.2963	NA	NA	NA	NA	NA	NA	NA	NA	NA	NA	NA	NA
PS 18:1;0_18:1;0	PS	GPL	MEM	36	2	0		362.695	945.463	303.223	241.742	161.166	207.398	170.463	238.093	431.702	393.472	124.149	159.928	276.604	341.846	NA	167.428	158.285	181.487	302.821	399.401	296.438
PS 18:1;0_18:2;0	PS	GPL	MEM	36	3	0		13.7655	28.4064	13.6664	6.59591	8.18433	NA	NA	NA	NA	NA	NA	NA	NA	NA	NA	NA	NA	NA	8.63936	14.1231	9.78281
PS 18:1;0_19:0;0	PS	GPL	MEM	37	1	0		NA	16.3818	NA	4.88463	NA	5.36573	9.10015	NA	NA	NA	NA	NA	NA	NA	4.19183	7.74673	3.84454	NA	9.94868	9.02494	3.94812
PS 18:1;0_19:1;0	PS	GPL	MEM	37	2	0		NA	27.1915	NA	7.38863	NA	7.07042	NA	NA	NA	NA	NA	NA	NA	NA	NA	NA	NA	NA	8.26063	15.0875	NA
PS 18:1;0_20:0;0	PS	GPL	MEM	38	1	0		15.3572	25.2189	6.91853	8.25551	8.74803	4.87997	8.48662	13.7561	25.2599	15.9172	7.01052	13.3068	11.6845	20.3113	8.5035	10.8408	8.60441	7.95532	10.4681	15.1441	11.2832
PS 18:1;0_20:1;0	PS	GPL	MEM	38	2	0		49.2631	124.226	33.494	34.9925	25.8643	34.8227	29.7474	37.1202	75.8285	105.024	20.1275	24.9744	42.7926	52.8848	31.8244	29.8077	30.8658	26.0005	43.0972	65.2484	39.875
PS 18:1;0_20:2;0	PS	GPL	MEM	38	3	0		20.8525	37.04	13.2465	11.7645	14.6782	11.7619	17.7246	43.0361	58.7534	88.8809	64.3436	29.8843	52.9843	41.699	18.6597	18.4011	13.2738	17.1757	19.6347	23.231	18.5322
PS 18:1;0_20:3;0	PS	GPL	MEM	38	4	0		24.3707	54.9455	15.1266	11.9178	10.019	9.71474	12.4715	21.4708	46.3519	31.4864	13.5165	9.54301	25.326	27.6711	17.2554	8.74363	8.63978	7.10854	22.3394	21.9018	18.4466
PS 18:1;0_20:4;0	PS	GPL	MEM	38	5	0		31.8151	79.2289	20.9351	19.8165	20.1107	14.9476	12.6499	NA	49.1625	46.6588	NA	16.1471	19.8959	28.1736	12.182	11.8315	10.4736	10.645	23.4767	32.0724	31.5177
PS 18:1;0_22:0;0	PS	GPL	MEM	40	1	0		NA	NA	NA	NA	NA	NA	NA	NA	NA	NA	NA	NA	NA	NA	NA	6.77084	NA	NA	NA	NA	NA
PS 18:1;0_22:1;0	PS	GPL	MEM	40	2	0		14.6487	26.1657	9.14578	13.9432	14.0374	4.34601	7.4607	NA	26.3926	54.7707	NA	14.1545	NA	16.0245	7.35166	7.68851	13.3991	6.06689	8.00546	21.3426	11.4879
PS 18:1;0_22:2;0	PS	GPL	MEM	40	3	0		NA	4.29496	NA	NA	3.22288	NA	NA	3.64952	10.3226	36.2372	NA	NA	NA	5.60269	2.34976	1.918	1.57466	1.24224	2.98207	4.04675	3.22781
PS 18:1;0_22:3;0	PS	GPL	MEM	40	4	0		NA	23.0077	NA	6.53697	7.71163	6.05634	4.7657	8.84622	21.7103	22.7232	NA	5.93591	11.6172	12.928	6.27818	6.32876	5.01911	5.28111	11.4968	16.8783	13.0791
PS 18:1;0_22:4;0	PS	GPL	MEM	40	5	0		16.8233	41.3643	11.6955	9.96098	17.6326	14.7812	5.32856	29.3098	31.7055	53.6671	9.38878	26.9224	24.7361	20.1961	12.3514	11.0832	12.4517	7.96024	26.345	28.7789	29.5779
PS 18:1;0_22:6;0	PS	GPL	MEM	40	7	0		NA	NA	41.8197	29.7745	NA	NA	22.4376	48.7736	52.0677	61.9685	56.9224	32.2902	NA	41.133	19.2808	20.3684	NA	23.5508	NA	49.102	NA
PS 18:1;0_23:0;0	PS	GPL	MEM	41	1	0		NA	NA	NA	NA	NA	NA	NA	NA	NA	NA	NA	NA	NA	NA	7.7062	NA	NA	NA	NA	NA	NA
PS 18:1;0_24:1;0	PS	GPL	MEM	42	2	0		NA	16.582	NA	NA	NA	NA	NA	NA	NA	NA	NA	NA	NA	NA	NA	NA	NA	NA	NA	NA	NA
PS 18:1;0_24:4;0	PS	GPL	MEM	42	5	0		NA	NA	NA	NA	NA	NA	NA	NA	6.6667	NA	NA	NA	NA	NA	NA	NA	NA	NA	12.306	NA	9.20286
PS 18:1;0_24:5;0	PS	GPL	MEM	42	6	0		NA	29.3136	NA	NA	NA	NA	NA	NA	18.6312	NA	NA	NA	NA	NA	NA	NA	NA	NA	NA	NA	NA
PS 18:2;0_22:4;0	PS	GPL	MEM	40	6	0		8.46516	NA	NA	NA	NA	3.08187	NA	NA	14.4813	NA	5.03989	6.47115	NA	6.0583	4.18593	NA	3.43189	3.88449	NA	NA	NA
PS 19:0;0_22:6;0	PS	GPL	MEM	41	6	0		15.9457	12.7566	NA	8.35978	NA	NA	NA	NA	NA	NA	NA	NA	NA	NA	NA	NA	NA	NA	11.6355	NA	NA
PS 20:0;0_22:6;0	PS	GPL	MEM	42	6	0		43.5502	NA	NA	17.4381	NA	NA	NA	NA	NA	NA	NA	NA	NA	NA	NA	NA	NA	NA	NA	NA	NA
PS 20:1;0_20:1;0	PS	GPL	MEM	40	2	0		NA	2.79912	1.49649	NA	NA	1.0694	NA	NA	NA	NA	NA	NA	NA	NA	0.718667	0.66389	0.937328	0.548316	0.832548	5.60662	1.09916
PS 20:1;0_20:2;0	PS	GPL	MEM	40	3	0		NA	NA	NA	NA	NA	NA	NA	NA	NA	NA	NA	NA	NA	NA	NA	NA	NA	NA	NA	NA	NA
PS 20:1;0_20:3;0	PS	GPL	MEM	40	4	0		NA	NA	NA	1.28952	NA	NA	NA	NA	NA	NA	NA	NA	NA	NA	NA	NA	NA	NA	NA	NA	NA
PS 20:1;0_20:4;0	PS	GPL	MEM	40	5	0		NA	NA	NA	NA	NA	NA	NA	NA	NA	NA	NA	NA	NA	NA	NA	NA	NA	NA	NA	NA	NA
PS 20:3;0_20:3;0	PS	GPL	MEM	40	6	0		NA	NA	NA	NA	NA	NA	NA	NA	2.58422	NA	NA	NA	NA	NA	NA	NA	NA	NA	NA	NA	NA
PS 20:3;0_20:4;0	PS	GPL	MEM	40	7	0		NA	NA	NA	NA	NA	NA	NA	NA	3.24406	NA	NA	NA	NA	NA	NA	NA	NA	NA	NA	NA	NA
PS 20:3;0_22:6;0	PS	GPL	MEM	42	9	0		NA	NA	81.4513	55.2896	NA	NA	NA	NA	NA	NA	NA	NA	NA	NA	NA	NA	NA	NA	63.8559	NA	90.9306
PS 22:4;0_22:6;0	PS	GPL	MEM	44	10	0		27.3066	28.0743	15.3036	NA	NA	NA	NA	NA	NA	NA	NA	NA	NA	NA	NA	NA	NA	NA	NA	27.0374	NA
PS 22:6;0_22:6;0	PS	GPL	MEM	44	12	0		NA	22.7151	NA	NA	NA	NA	NA	NA	NA	NA	NA	NA	NA	NA	NA	NA	NA	NA	NA	NA	NA
SM 32:1;2	SM	SL	MEM	32	1	2		NA	NA	NA	NA	2.80489	NA	NA	4.25054	8.8416	12.944	2.99262	4.18305	NA	10.1762	2.29092	NA	NA	2.75842	NA	NA	NA
SM 34:0;2	SM	SL	MEM	34	0	2		NA	NA	NA	NA	2.08845	NA	NA	2.97585	10.5896	11.005	NA	4.81454	NA	8.99544	NA	2.63955	NA	NA	NA	NA	NA
SM 34:1;2	SM	SL	MEM	34	1	2		39.2731	104.681	46.4818	60.4509	86.1556	31.6784	62.8657	115.729	251.998	374.329	75.0045	123.77	89.533	276.376	76.6605	85.7943	86.1628	65.6045	41.4705	69.5354	57.5104
SM 34:2;2	SM	SL	MEM	34	2	2		NA	NA	NA	NA	2.37651	NA	NA	3.62151	8.74111	11.0932	2.6015	4.19001	NA	8.82919	NA	NA	NA	NA	NA	NA	NA
SM 36:0;2	SM	SL	MEM	36	0	2		6.12223	NA	5.83664	5.82977	4.37336	3.94556	6.89474	10.8924	35.9499	18.8496	9.08804	12.7446	4.19516	31.5893	9.51957	7.46578	10.6389	9.033	NA	6.59523	4.94884
SM 36:0;4	SM	SL	MEM	36	0	4		NA	NA	NA	NA	NA	NA	NA	NA	NA	NA	NA	NA	NA	NA	NA	NA	NA	NA	NA	NA	NA
SM 36:1;2	SM	SL	MEM	36	1	2		516.654	809.997	594.669	573.924	652.525	362.213	663.391	1127.6	1806.22	2067.2	893.394	899.499	822.38	1997.37	768.635	848.855	836.149	729.138	472.346	662.704	586.225
SM 36:1;3	SM	SL	MEM	36	1	3		NA	NA	NA	NA	2.24306	NA	NA	NA	NA	8.96515	3.32548	2.68048	NA	6.24502	NA	4.41712	NA	NA	NA	NA	NA
SM 36:2;2	SM	SL	MEM	36	2	2		48.1625	112.123	45.5172	67.625	97.9233	32.2361	66.6695	138.163	263.333	276.146	105.375	107.885	111.081	196.153	72.2148	92.2745	80.2206	62.4902	52.7202	76.3754	65.9433
SM 38:0;2	SM	SL	MEM	38	0	2		NA	NA	NA	NA	NA	NA	3.73677	2.53451	9.79004	NA	NA	NA	NA	NA	2.63742	3.96195	6.78677	NA	NA	NA	NA
SM 38:1;2	SM	SL	MEM	38	1	2		174.409	221.27	185.199	134.73	76.9726	90.3674	168.805	199.138	186.289	189.907	140.001	125.487	138.506	271.023	125.879	178.057	201.004	147.329	122.245	142.01	134.986
SM 38:2;2	SM	SL	MEM	38	2	2		6.75835	10.1578	5.7292	NA	5.18056	NA	6.71518	10.9279	12.7597	14.271	8.98906	6.75816	8.92909	14.0246	5.49421	7.60808	8.15427	5.14958	5.16752	5.41849	4.80007
SM 40:0;3	SM	SL	MEM	40	0	3		NA	NA	NA	NA	1.91566	NA	NA	2.58958	NA	4.98459	NA	2.29553	NA	7.25711	NA	NA	NA	NA	NA	NA	NA
SM 40:1;2	SM	SL	MEM	40	1	2		12.006	27.2613	12.8555	16.6893	15.2624	11.3573	23.2977	30.4497	39.8421	49.9256	19.5889	19.1222	34.3124	56.2768	26.3476	21.4671	25.2203	17.8615	15.7208	21.3886	14.5838
SM 40:2;2	SM	SL	MEM	40	2	2		3.70766	14.2418	NA	NA	5.11464	4.90937	7.20723	10.9771	17.7913	18.3907	6.54293	6.82276	10.5668	17.4481	8.3959	7.20177	8.07089	6.16813	6.66686	7.41108	NA
SM 42:1;2	SM	SL	MEM	42	1	2		17.0106	51.2149	16.1119	28.0565	13.4083	24.0456	48.7536	47.8809	63.4181	44.5275	30.7002	23.0905	60.2275	72.0682	59.7361	32.9989	38.7976	36.1724	28.0206	33.5473	21.4763
SM 42:1;3	SM	SL	MEM	42	1	3		NA	NA	NA	NA	NA	NA	NA	NA	NA	5.75514	NA	NA	NA	NA	NA	NA	NA	NA	NA	NA	NA
SM 42:2;2	SM	SL	MEM	42	2	2		138.904	430.762	147.8	161.152	59.6352	181.685	263.629	264.623	301.786	204.222	171.212	104.622	385.092	339.636	331.588	222.251	316.935	229.037	178.455	255.877	150.223
SM 44:2;2	SM	SL	MEM	44	2	2		17.7352	49.7886	25.5091	22.4766	4.78191	18.3796	40.4288	34.7916	32.4215	17.4685	17.8329	13.1027	44.8267	46.1425	43.9299	27.627	34.1092	32.6322	23.41	28.0685	18.0184
TAG 42:0;0	TAG	GL	STO	42	0	0		NA	NA	NA	NA	NA	1.98346	NA	NA	NA	NA	NA	NA	NA	NA	NA	NA	NA	NA	NA	NA	NA
TAG 42:1;0	TAG	GL	STO	42	1	0		NA	NA	NA	NA	NA	1.63449	NA	NA	NA	NA	NA	NA	NA	NA	NA	NA	NA	NA	NA	NA	NA
TAG 43:0;0	TAG	GL	STO	43	0	0		NA	NA	NA	NA	NA	2.70005	NA	NA	NA	NA	NA	NA	NA	NA	NA	NA	NA	NA	NA	NA	NA
TAG 43:1;0	TAG	GL	STO	43	1	0		NA	NA	NA	NA	NA	2.41532	NA	NA	NA	NA	NA	NA	NA	NA	NA	NA	NA	NA	NA	NA	NA
TAG 44:0;0	TAG	GL	STO	44	0	0		NA	NA	NA	NA	NA	4.91023	NA	NA	NA	NA	NA	NA	NA	NA	NA	NA	NA	NA	NA	NA	NA
TAG 44:1;0	TAG	GL	STO	44	1	0		NA	NA	NA	NA	NA	5.33011	NA	NA	NA	NA	NA	NA	NA	NA	NA	NA	NA	NA	NA	NA	NA
TAG 45:0;0	TAG	GL	STO	45	0	0		NA	NA	NA	NA	NA	6.69737	NA	NA	NA	NA	NA	NA	NA	NA	NA	NA	NA	NA	NA	NA	NA
TAG 45:1;0	TAG	GL	STO	45	1	0		NA	NA	NA	NA	NA	7.62711	NA	NA	NA	NA	NA	NA	NA	NA	NA	NA	NA	NA	NA	NA	NA
TAG 45:2;0	TAG	GL	STO	45	2	0		NA	NA	NA	NA	NA	2.94698	NA	NA	NA	NA	NA	NA	NA	NA	NA	NA	NA	NA	NA	NA	NA
TAG 46:0;0	TAG	GL	STO	46	0	0		NA	NA	NA	NA	NA	8.70148	NA	NA	NA	3.90603	NA	NA	NA	NA	NA	NA	NA	NA	NA	NA	NA
TAG 46:1;0	TAG	GL	STO	46	1	0		NA	NA	NA	NA	NA	12.3286	NA	NA	NA	3.21629	NA	NA	NA	NA	NA	NA	NA	NA	NA	NA	NA
TAG 46:2;0	TAG	GL	STO	46	2	0		NA	NA	NA	NA	NA	8.10071	NA	NA	NA	NA	NA	NA	NA	NA	NA	NA	NA	NA	NA	NA	NA
TAG 46:3;0	TAG	GL	STO	46	3	0		NA	NA	NA	NA	NA	1.27097	NA	NA	NA	NA	NA	NA	NA	NA	NA	NA	NA	NA	NA	NA	NA
TAG 47:0;0	TAG	GL	STO	47	0	0		NA	NA	NA	NA	NA	6.75779	NA	NA	NA	NA	NA	NA	NA	NA	NA	NA	NA	NA	NA	NA	NA
TAG 47:1;0	TAG	GL	STO	47	1	0		NA	NA	NA	NA	NA	11.5492	NA	NA	NA	NA	NA	NA	NA	NA	NA	NA	NA	NA	NA	NA	NA
TAG 47:2;0	TAG	GL	STO	47	2	0		NA	NA	NA	NA	NA	7.40011	NA	NA	NA	NA	NA	NA	NA	NA	NA	NA	NA	NA	NA	NA	NA
TAG 48:0;0	TAG	GL	STO	48	0	0		NA	NA	NA	NA	NA	7.36478	NA	NA	NA	9.63739	NA	NA	NA	NA	NA	NA	NA	NA	NA	NA	NA
TAG 48:1;0	TAG	GL	STO	48	1	0		NA	NA	NA	NA	NA	13.5937	NA	2.27814	5.03535	17.0146	NA	NA	NA	5.95194	NA	NA	NA	NA	NA	NA	NA
TAG 48:2;0	TAG	GL	STO	48	2	0		NA	NA	NA	NA	NA	11.9009	NA	NA	NA	4.95977	NA	NA	NA	NA	NA	NA	NA	NA	NA	NA	NA
TAG 48:3;0	TAG	GL	STO	48	3	0		NA	NA	NA	NA	NA	4.10665	NA	NA	NA	NA	NA	NA	NA	NA	NA	NA	NA	NA	NA	NA	NA
TAG 49:0;0	TAG	GL	STO	49	0	0		NA	NA	NA	NA	NA	3.89626	NA	NA	NA	NA	NA	NA	NA	NA	NA	NA	NA	NA	NA	NA	NA
TAG 49:1;0	TAG	GL	STO	49	1	0		NA	NA	NA	NA	NA	7.47075	NA	NA	NA	NA	NA	NA	NA	NA	NA	NA	NA	NA	NA	NA	NA
TAG 49:2;0	TAG	GL	STO	49	2	0		NA	NA	NA	NA	NA	7.30521	NA	NA	NA	NA	NA	NA	NA	NA	NA	NA	NA	NA	NA	NA	NA
TAG 49:3;0	TAG	GL	STO	49	3	0		NA	NA	NA	NA	NA	2.39697	NA	NA	NA	NA	NA	NA	NA	NA	NA	NA	NA	NA	NA	NA	NA
TAG 50:0;0	TAG	GL	STO	50	0	0		NA	NA	NA	NA	NA	NA	NA	NA	2.33827	NA	NA	NA	NA	NA	NA	NA	NA	NA	NA	NA	NA
TAG 50:1;0	TAG	GL	STO	50	1	0		NA	4.23523	2.89365	4.55188	5.87888	7.19668	1.74533	4.93566	11.0723	39.6948	1.68019	3.52473	1.92164	18.5261	3.68973	1.78401	1.69174	1.87176	NA	4.04845	NA
TAG 50:2;0	TAG	GL	STO	50	2	0		NA	NA	NA	3.9241	3.73564	9.04022	NA	3.20026	7.67668	24.3079	NA	2.74494	NA	14.9767	3.5217	0.980515	NA	NA	NA	3.87287	NA
TAG 50:3;0	TAG	GL	STO	50	3	0		NA	NA	NA	NA	NA	4.98165	NA	NA	NA	NA	NA	NA	NA	NA	1.42506	NA	NA	NA	NA	NA	NA
TAG 51:1;0	TAG	GL	STO	51	1	0		NA	NA	NA	NA	NA	2.28562	NA	NA	NA	NA	NA	NA	NA	NA	NA	NA	NA	NA	NA	NA	NA
TAG 51:2;0	TAG	GL	STO	51	2	0		NA	NA	NA	NA	NA	2.93537	NA	NA	NA	NA	NA	NA	NA	NA	NA	NA	NA	NA	NA	NA	NA
TAG 52:0;0	TAG	GL	STO	52	0	0		NA	NA	NA	3.31873	NA	NA	NA	NA	NA	NA	NA	NA	NA	NA	NA	NA	NA	NA	NA	NA	NA
TAG 52:1;0	TAG	GL	STO	52	1	0		NA	NA	3.25889	NA	NA	5.28575	NA	NA	8.8521	NA	2.02483	4.25652	6.15533	17.1593	NA	NA	2.57965	3.62679	2.71347	NA	4.77822
TAG 52:2;0	TAG	GL	STO	52	2	0		3.63501	8.01691	5.91614	9.50182	12.6263	6.53995	3.56979	8.53042	12.2364	51.8029	3.51983	6.28395	4.14253	31.3203	5.63971	3.54736	3.30017	2.47081	2.951	5.91731	3.88046
TAG 52:3;0	TAG	GL	STO	52	3	0		2.01125	3.0442	4.24371	7.72408	10.1021	4.46412	2.21762	5.9239	7.25883	20.3432	2.20236	4.24696	NA	22.0811	5.11384	2.64255	1.8057	NA	NA	5.07735	2.3567
TAG 52:4;0	TAG	GL	STO	52	4	0		NA	NA	NA	3.9194	3.4804	2.35367	NA	3.08578	3.74175	10.8013	NA	1.88202	NA	10.337	3.18781	NA	NA	NA	NA	2.1627	NA
TAG 52:5;0	TAG	GL	STO	52	5	0		NA	NA	NA	NA	NA	NA	NA	NA	NA	2.77794	NA	NA	NA	NA	NA	NA	NA	NA	NA	NA	NA
TAG 54:0;0	TAG	GL	STO	54	0	0		NA	NA	NA	NA	NA	1.30812	NA	NA	NA	NA	NA	NA	NA	NA	NA	NA	NA	NA	NA	NA	NA
TAG 54:2;0	TAG	GL	STO	54	2	0		NA	NA	NA	NA	NA	1.6876	1.08849	NA	NA	5.86077	NA	NA	NA	3.56165	NA	NA	NA	NA	NA	NA	NA
TAG 54:3;0	TAG	GL	STO	54	3	0		NA	2.61677	NA	4.66082	11.4164	2.40618	1.66036	2.71625	2.16064	10.292	NA	1.48054	NA	5.86301	1.45873	1.17101	NA	NA	NA	1.57688	NA
TAG 54:4;0	TAG	GL	STO	54	4	0		NA	2.23707	NA	4.39839	10.5034	2.1828	NA	3.1959	5.13323	11.82	NA	2.33154	NA	9.51947	2.77064	NA	NA	NA	NA	2.42546	1.87276
TAG 54:5;0	TAG	GL	STO	54	5	0		2.47979	6.94293	3.38703	6.22669	4.66578	2.6302	NA	3.98551	6.02958	14.7465	NA	3.75254	NA	11.8226	4.20351	NA	NA	NA	2.20746	5.03912	4.05257
TAG 54:6;0	TAG	GL	STO	54	6	0		NA	NA	NA	2.16603	NA	NA	NA	NA	3.27396	8.75267	NA	NA	NA	5.98977	1.45967	NA	NA	NA	NA	NA	NA
TAG 56:5;0	TAG	GL	STO	56	5	0		NA	3.10261	NA	1.88577	NA	NA	NA	NA	3.21544	7.27301	NA	NA	NA	4.54451	1.62751	NA	NA	NA	NA	NA	NA
TAG 56:6;0	TAG	GL	STO	56	6	0		NA	3.32531	NA	2.50369	NA	NA	NA	2.09947	3.40356	8.37537	NA	NA	NA	3.71327	1.63335	NA	NA	NA	NA	NA	NA
TAG 56:7;0	TAG	GL	STO	56	7	0		NA	NA	1.95739	3.8394	NA	NA	NA	2.73954	5.02295	11.2894	1.24149	NA	NA	6.67934	NA	NA	NA	NA	NA	2.26059	2.90148
TAG 56:8;0	TAG	GL	STO	56	8	0		NA	NA	NA	NA	NA	NA	NA	NA	NA	3.94963	NA	NA	NA	NA	NA	NA	NA	NA	NA	NA	NA
TAG 58:8;0	TAG	GL	STO	58	8	0		NA	2.55187	NA	1.54896	NA	NA	NA	NA	NA	NA	NA	NA	NA	NA	NA	NA	NA	NA	NA	NA	NA
TAG 60:10;0	TAG	GL	STO	60	10	0		NA	NA	NA	NA	NA	NA	NA	NA	NA	NA	NA	NA	NA	NA	NA	NA	NA	NA	NA	NA	NA

## Sheet: RAW, occipital cortex
Lipidomics, Human occipital RAW
feature	class	structuralcategory	functionalcategory	totallength	totaldb	totaloh	Case P.	1_occipital	2_occipital	3_occipital	4_occipital	5_occipital	6_occipital	7_occipital	8_occipital	9_occipital	10_occipital	11_occipital	12_occipital	13_occipital	14_occipital	15_occipital	16_occipital	17_occipital	18_occipital	19_occipital	20_occipital	21_occipital	22_occipital
CE 14:0;0	CE	STE	STO	14	0	0		NA	NA	NA	NA	NA	NA	NA	NA	NA	9.97319	NA	6.05575	NA	NA	NA	NA	NA	NA	NA	NA	NA	NA
CE 15:0;0	CE	STE	STO	15	0	0		NA	NA	NA	NA	NA	NA	NA	NA	NA	NA	NA	7.86841	NA	NA	NA	NA	NA	NA	NA	NA	NA	NA
CE 16:0;0	CE	STE	STO	16	0	0		NA	NA	NA	NA	NA	NA	NA	NA	NA	69.7232	NA	12.6138	NA	NA	NA	NA	NA	NA	NA	NA	NA	NA
CE 16:1;0	CE	STE	STO	16	1	0		NA	NA	NA	NA	NA	NA	NA	NA	NA	59.5483	NA	21.4274	NA	NA	NA	NA	NA	NA	NA	NA	NA	NA
CE 17:1;0	CE	STE	STO	17	1	0		NA	NA	NA	NA	NA	NA	NA	NA	NA	9.29873	NA	NA	NA	NA	NA	NA	NA	NA	NA	NA	NA	NA
CE 18:0;0	CE	STE	STO	18	0	0		NA	NA	NA	NA	NA	NA	NA	NA	NA	11.8914	NA	NA	NA	NA	NA	NA	NA	NA	NA	NA	NA	NA
CE 18:1;0	CE	STE	STO	18	1	0		NA	NA	NA	NA	NA	NA	NA	NA	19.8758	358.178	NA	16.8035	10.6724	NA	NA	NA	NA	NA	NA	NA	NA	NA
CE 18:2;0	CE	STE	STO	18	2	0		22.8831	NA	NA	NA	NA	NA	NA	NA	NA	28.9878	NA	6.66766	NA	NA	NA	NA	NA	4.62282	NA	17.2191	11.4699	11.2227
CE 20:1;0	CE	STE	STO	20	1	0		NA	NA	NA	NA	NA	NA	NA	NA	NA	19.7205	NA	NA	NA	NA	NA	NA	NA	NA	NA	NA	NA	NA
CE 20:2;0	CE	STE	STO	20	2	0		NA	NA	NA	NA	NA	NA	NA	NA	NA	31.4568	NA	NA	NA	NA	NA	NA	NA	NA	NA	NA	NA	NA
CE 20:3;0	CE	STE	STO	20	3	0		NA	NA	NA	NA	NA	NA	NA	NA	NA	48.9503	NA	NA	NA	NA	NA	NA	NA	NA	NA	NA	NA	NA
CE 20:4;0	CE	STE	STO	20	4	0		NA	NA	NA	NA	NA	NA	NA	NA	NA	42.148	NA	NA	5.9153	NA	NA	NA	NA	5.97056	NA	NA	NA	NA
CE 22:3;0	CE	STE	STO	22	3	0		NA	NA	NA	NA	NA	NA	NA	NA	NA	7.99078	NA	NA	NA	NA	NA	NA	NA	NA	NA	NA	NA	NA
CE 22:4;0	CE	STE	STO	22	4	0		NA	NA	NA	NA	NA	NA	NA	NA	NA	18.0728	NA	NA	NA	NA	NA	NA	NA	NA	NA	NA	NA	NA
CE 22:5;0	CE	STE	STO	22	5	0		NA	NA	NA	NA	NA	NA	NA	NA	NA	16.5232	NA	NA	NA	NA	NA	NA	NA	NA	NA	NA	NA	NA
CE 22:6;0	CE	STE	STO	22	6	0		NA	NA	NA	NA	NA	NA	NA	NA	NA	19.2354	NA	NA	NA	NA	NA	NA	NA	NA	NA	NA	NA	NA
Cer 32:0;3	Cer	SL	MEM	32	0	3		NA	NA	NA	NA	NA	NA	NA	NA	NA	NA	NA	NA	NA	NA	NA	NA	NA	NA	0.35603	NA	NA	NA
Cer 32:1;1	Cer	SL	MEM	32	1	1		0.314461	NA	NA	NA	NA	NA	NA	NA	NA	NA	NA	NA	NA	NA	NA	NA	NA	NA	NA	0.746013	0.43387	NA
Cer 32:1;2	Cer	SL	MEM	32	1	2		0.822271	0.41432	0.3997	NA	NA	NA	NA	NA	NA	NA	NA	0.798452	NA	NA	NA	NA	NA	0.488449	NA	NA	0.636366	0.32672
Cer 32:1;3	Cer	SL	MEM	32	1	3		NA	NA	NA	NA	NA	NA	NA	NA	NA	NA	NA	0.591517	NA	NA	NA	NA	NA	NA	NA	NA	NA	NA
Cer 32:2;1	Cer	SL	MEM	32	2	1		NA	NA	NA	NA	NA	NA	NA	NA	NA	NA	NA	NA	NA	NA	NA	NA	NA	NA	NA	NA	NA	NA
Cer 32:2;2	Cer	SL	MEM	32	2	2		NA	NA	NA	NA	NA	NA	NA	NA	NA	NA	NA	0.441045	NA	NA	NA	NA	NA	NA	NA	NA	NA	NA
Cer 34:0;2	Cer	SL	MEM	34	0	2		0.410727	NA	NA	NA	NA	NA	NA	NA	NA	NA	NA	NA	NA	NA	NA	NA	NA	NA	NA	NA	0.325237	NA
Cer 34:1;1	Cer	SL	MEM	34	1	1		NA	NA	NA	NA	NA	NA	NA	NA	NA	NA	NA	NA	NA	NA	NA	NA	NA	NA	NA	0.460564	0.366863	NA
Cer 34:1;2	Cer	SL	MEM	34	1	2		10.4081	6.86227	5.98139	6.98224	NA	6.8948	4.02158	5.9451	3.12184	6.69567	NA	4.98564	3.56082	NA	NA	3.73823	4.23804	9.08079	NA	6.71308	10.3153	8.079
Cer 34:1;3	Cer	SL	MEM	34	1	3		NA	NA	NA	NA	NA	NA	NA	NA	NA	NA	NA	1.07428	NA	NA	NA	NA	NA	NA	NA	NA	NA	NA
Cer 34:2;1	Cer	SL	MEM	34	2	1		NA	NA	NA	NA	NA	NA	NA	NA	NA	NA	NA	NA	NA	NA	NA	NA	NA	NA	NA	NA	NA	NA
Cer 34:2;2	Cer	SL	MEM	34	2	2		1.13018	0.598219	0.412074	0.718576	NA	NA	NA	NA	NA	0.965427	NA	1.00738	NA	NA	NA	NA	NA	0.443422	NA	0.58334	1.02438	0.702815
Cer 34:2;3	Cer	SL	MEM	34	2	3		NA	NA	NA	NA	NA	NA	NA	NA	NA	NA	NA	NA	NA	NA	NA	NA	NA	NA	NA	NA	NA	NA
Cer 36:0;2	Cer	SL	MEM	36	0	2		2.02364	0.829012	1.00797	1.74315	0.511104	2.6905	1.05308	1.33455	0.959029	1.49659	0.45043	0.949116	0.505161	NA	0.49815	1.02184	0.747163	2.7385	0.392757	0.939167	2.52346	1.20287
Cer 36:0;3	Cer	SL	MEM	36	0	3		NA	NA	0.264559	NA	NA	NA	NA	NA	NA	0.673534	NA	NA	NA	NA	NA	NA	NA	NA	NA	NA	NA	NA
Cer 36:1;1	Cer	SL	MEM	36	1	1		2.82344	3.56327	1.73079	1.44489	0.523217	1.32796	NA	NA	NA	NA	NA	NA	NA	NA	NA	NA	NA	NA	NA	1.29539	2.0386	2.51419
Cer 36:1;2	Cer	SL	MEM	36	1	2		101.801	55.5523	60.8056	66.7975	35.3458	90.6396	50.4537	76.375	28.9681	72.7141	30.4652	48.9854	48.1482	25.8344	28.8317	49.3403	58.0325	117.471	22.1945	66.0987	112.114	84.3571
Cer 36:1;3	Cer	SL	MEM	36	1	3		NA	NA	NA	NA	NA	NA	NA	NA	NA	NA	NA	NA	NA	NA	NA	NA	NA	NA	NA	NA	NA	NA
Cer 36:2;1	Cer	SL	MEM	36	2	1		NA	0.422376	NA	NA	NA	NA	NA	NA	NA	NA	NA	NA	NA	NA	NA	NA	NA	NA	NA	NA	NA	NA
Cer 36:2;2	Cer	SL	MEM	36	2	2		38.1831	20.3866	15.4516	26.4089	6.42437	11.5914	9.72438	11.4548	8.78777	18.708	5.0136	11.7707	12.7356	6.33343	3.76629	9.19245	11.6163	19.7941	5.21729	19.5174	38.5762	26.5555
Cer 36:2;3	Cer	SL	MEM	36	2	3		NA	NA	NA	NA	NA	NA	NA	NA	NA	NA	NA	NA	NA	NA	NA	NA	NA	NA	NA	NA	NA	NA
Cer 38:0;2	Cer	SL	MEM	38	0	2		0.897009	NA	NA	0.362006	NA	1.08576	0.493885	0.560773	NA	NA	NA	0.569741	NA	NA	NA	0.469437	NA	1.15536	NA	NA	0.815652	0.513258
Cer 38:0;4	Cer	SL	MEM	38	0	4		NA	NA	NA	NA	NA	NA	NA	NA	NA	NA	NA	NA	NA	NA	NA	NA	NA	NA	NA	NA	NA	NA
Cer 38:1;1	Cer	SL	MEM	38	1	1		1.58275	1.23555	0.895231	0.69489	0.282073	0.66384	NA	NA	NA	NA	NA	NA	NA	NA	NA	NA	NA	NA	NA	0.747798	0.790211	1.09296
Cer 38:1;2	Cer	SL	MEM	38	1	2		29.8068	15.898	15.2326	14.122	9.83256	32.1434	19.275	24.1076	5.87405	9.96401	8.64543	13.2281	14.972	9.34716	8.86933	14.7771	17.347	46.8562	6.46402	19.7369	30.1455	25.9022
Cer 38:2;2	Cer	SL	MEM	38	2	2		4.57686	2.1798	1.6152	2.35135	0.639651	1.57715	1.26075	1.15382	0.604602	1.38752	0.554895	1.21091	1.21445	0.851101	0.402965	0.91317	1.46959	2.51643	0.529941	2.09678	3.88522	2.97241
Cer 40:1;1	Cer	SL	MEM	40	1	1		0.359302	0.356699	NA	NA	NA	NA	NA	NA	NA	NA	NA	NA	NA	NA	NA	NA	NA	NA	NA	NA	NA	NA
Cer 40:1;2	Cer	SL	MEM	40	1	2		2.97904	1.83702	1.65613	2.18047	1.37694	2.73315	1.76642	2.34639	1.40928	4.22622	1.98451	2.53317	1.90587	1.04299	1.32491	1.07254	1.79156	2.36973	1.10783	2.16262	2.24705	2.03603
Cer 40:2;2	Cer	SL	MEM	40	2	2		1.73166	1.1561	0.867993	1.1298	0.458961	1.04975	0.787645	1.12907	0.489202	1.73919	1.00079	1.25826	0.63707	0.42811	0.623257	0.605701	0.944831	0.867984	0.44385	1.31991	1.18704	1.08607
Cer 42:0;3	Cer	SL	MEM	42	0	3		NA	NA	NA	NA	NA	NA	NA	NA	NA	0.703961	NA	NA	NA	NA	NA	NA	NA	NA	NA	NA	NA	NA
Cer 42:1;1	Cer	SL	MEM	42	1	1		NA	NA	NA	NA	NA	NA	NA	NA	NA	NA	NA	NA	NA	NA	NA	NA	NA	NA	NA	NA	NA	NA
Cer 42:1;2	Cer	SL	MEM	42	1	2		3.32285	2.27259	1.91209	2.99605	1.88488	4.03143	2.02483	3.0773	2.31154	9.45362	2.97248	3.27467	1.79448	1.36802	1.97765	1.64852	2.18878	2.1201	2.07235	3.06475	2.44703	2.34143
Cer 42:1;3	Cer	SL	MEM	42	1	3		0.44134	0.588286	0.557424	0.683836	0.585719	1.19305	0.633218	0.742251	0.528508	1.63676	0.745905	1.34498	0.622371	0.437634	0.551327	0.561265	0.731338	0.681519	NA	0.530173	0.45671	0.571353
Cer 42:2;1	Cer	SL	MEM	42	2	1		NA	0.642178	NA	NA	NA	NA	NA	NA	NA	NA	NA	NA	NA	NA	NA	NA	NA	NA	NA	NA	NA	NA
Cer 42:2;2	Cer	SL	MEM	42	2	2		26.0237	24.0633	19.8218	19.6651	15.4014	34.0752	16.4735	37.0141	13.8049	57.2361	34.7432	29.0164	17.82	12.3854	22.813	11.8528	26.4281	16.6524	15.1145	29.4277	16.0656	17.9801
Cer 42:2;3	Cer	SL	MEM	42	2	3		NA	NA	NA	NA	NA	NA	NA	NA	NA	0.585005	NA	NA	NA	NA	NA	NA	NA	NA	NA	NA	NA	NA
Cer 44:1;1	Cer	SL	MEM	44	1	1		NA	NA	0.410236	NA	NA	0.716225	NA	NA	NA	NA	NA	NA	NA	NA	NA	NA	NA	NA	NA	NA	NA	NA
Cer 44:1;2	Cer	SL	MEM	44	1	2		NA	NA	NA	NA	NA	NA	NA	NA	NA	NA	NA	NA	NA	NA	NA	NA	NA	NA	NA	NA	NA	NA
Cer 44:2;1	Cer	SL	MEM	44	2	1		NA	NA	NA	NA	NA	0.540008	NA	NA	NA	NA	NA	NA	NA	NA	NA	NA	NA	NA	NA	NA	NA	NA
Cer 44:2;2	Cer	SL	MEM	44	2	2		1.58397	1.62082	1.39293	1.19431	0.840667	1.44054	1.03639	1.56679	0.814245	2.79431	1.23389	1.76151	0.796333	0.668119	1.08432	0.766879	1.07021	1.29344	0.997793	2.17264	1.13412	1.38668
Chol	Chol	ST	MEM	27	1	0		14090	10419.8	10336.7	11771.5	9446.32	15044.7	9741.44	12235.4	6449.59	15361.4	10682	12837.5	10009.1	7044.22	8395.22	9215.87	12025.8	11551.5	7513.68	11826.6	12574.1	11765.1
CL 68:2;0	CL	GPL	MEM	68	2	0		NA	NA	NA	NA	4.72626	NA	NA	7.66788	NA	NA	NA	NA	3.10309	11.0955	NA	2.43509	16.8701	NA	NA	6.82943	NA	NA
CL 70:4;0	CL	GPL	MEM	70	4	0		NA	NA	NA	NA	NA	7.07655	NA	NA	NA	NA	NA	NA	NA	NA	NA	3.23889	NA	3.10123	NA	8.66184	NA	NA
CL 70:5;0	CL	GPL	MEM	70	5	0		11.5656	NA	NA	NA	NA	6.36686	NA	NA	NA	NA	NA	NA	NA	NA	NA	3.21431	NA	2.9711	NA	8.60344	NA	NA
CL 72:2;0	CL	GPL	MEM	72	2	0		NA	NA	NA	NA	NA	NA	NA	10.8541	NA	NA	NA	10.3857	NA	14.0934	NA	NA	26.4759	NA	NA	NA	NA	NA
CL 72:4;0	CL	GPL	MEM	72	4	0		NA	NA	NA	NA	NA	NA	NA	NA	NA	NA	NA	NA	NA	NA	2.59951	NA	NA	NA	NA	8.72923	NA	NA
CL 72:5;0	CL	GPL	MEM	72	5	0		17.4224	7.12857	9.95019	7.72341	4.65323	9.02302	2.78832	5.25063	NA	6.2512	NA	9.78874	4.51745	NA	2.65166	4.31821	NA	5.01272	NA	12.7693	NA	14.9014
CL 72:6;0	CL	GPL	MEM	72	6	0		26.1528	12.7362	9.78433	16.5403	5.39545	14.4483	6.62669	7.96153	2.89151	6.18769	2.37473	NA	8.6744	NA	3.92078	8.39245	NA	8.14721	NA	6.55631	8.83251	15.8904
CL 72:7;0	CL	GPL	MEM	72	7	0		19.7285	6.01436	11.1227	11.6587	4.18879	9.64755	NA	NA	NA	NA	NA	NA	2.96812	NA	NA	5.25714	NA	5.00547	NA	6.55427	NA	11.7147
CL 72:8;0	CL	GPL	MEM	72	8	0		13.5154	NA	NA	NA	NA	NA	NA	NA	NA	NA	NA	NA	NA	NA	NA	NA	NA	2.72886	NA	NA	NA	NA
CL 74:8;0	CL	GPL	MEM	74	8	0		19.8371	NA	10.8588	16.3987	5.33704	NA	4.84436	NA	1.96007	NA	NA	NA	NA	NA	3.16228	5.77	NA	7.0584	NA	11.4409	19.8562	NA
CL 74:9;0	CL	GPL	MEM	74	9	0		21.6676	10.4405	NA	7.92279	NA	NA	NA	NA	NA	NA	NA	NA	2.93738	NA	NA	4.00991	NA	4.04921	NA	8.4554	15.6877	10.0385
CL 76:10;0	CL	GPL	MEM	76	10	0		15.6283	NA	9.74075	7.13753	4.34287	NA	NA	NA	NA	NA	NA	NA	NA	NA	NA	NA	NA	5.33306	NA	11.3028	9.42481	11.0362
CL 76:11;0	CL	GPL	MEM	76	11	0		13.5922	7.05715	5.75659	NA	NA	NA	NA	NA	NA	NA	NA	NA	NA	NA	NA	2.69977	NA	4.65662	NA	5.64681	8.19371	7.66615
CL 76:12;0	CL	GPL	MEM	76	12	0		NA	NA	NA	NA	NA	NA	NA	NA	NA	NA	NA	NA	NA	NA	NA	NA	NA	NA	NA	NA	NA	NA
CL 76:9;0	CL	GPL	MEM	76	9	0		10.7356	NA	NA	NA	NA	NA	NA	NA	NA	NA	NA	NA	2.99388	NA	NA	NA	NA	3.72193	NA	10.4118	NA	6.73318
CL 78:4;0	CL	GPL	MEM	78	4	0		NA	NA	NA	NA	NA	NA	NA	NA	NA	NA	3.59529	27.0763	NA	NA	NA	NA	NA	NA	NA	NA	NA	NA
DAG 14:0;0_16:0;0	DAG	GL	MEM	30	0	0		NA	NA	NA	NA	NA	NA	NA	NA	NA	NA	1.36526	NA	NA	NA	NA	NA	NA	NA	NA	NA	NA	NA
DAG 14:0;0_18:1;0	DAG	GL	MEM	32	1	0		NA	0.916021	NA	NA	NA	1.43762	NA	0.822228	NA	1.31146	0.533186	1.06393	0.457892	NA	0.680665	1.00852	NA	0.900161	NA	NA	NA	NA
DAG 15:0;0_16:0;0	DAG	GL	MEM	31	0	0		NA	NA	NA	NA	NA	NA	NA	NA	NA	NA	NA	NA	NA	NA	NA	NA	NA	NA	NA	NA	NA	NA
DAG 15:0;0_18:1;0	DAG	GL	MEM	33	1	0		NA	NA	NA	NA	NA	NA	NA	NA	NA	NA	NA	1.13018	NA	NA	NA	NA	NA	NA	NA	NA	NA	NA
DAG 16:0;0_16:1;0	DAG	GL	MEM	32	1	0		NA	NA	NA	NA	NA	NA	NA	1.44763	NA	3.9364	0.895749	2.40701	1.13985	NA	1.154	2.29843	NA	1.57286	NA	NA	NA	NA
DAG 16:0;0_17:1;0	DAG	GL	MEM	33	1	0		NA	NA	NA	NA	NA	NA	NA	NA	NA	NA	NA	1.24671	NA	NA	NA	NA	NA	NA	NA	NA	NA	NA
DAG 16:0;0_18:1;0	DAG	GL	MEM	34	1	0		37.2354	23.971	26.9581	30.7611	41.3022	69.4075	24.9396	36.5081	21.1716	51.9948	29.1285	34.5625	27.0642	12.2038	25.8146	35.6251	38.0264	39.8221	19.9326	31.0649	34.1483	32.871
DAG 16:0;0_18:2;0	DAG	GL	MEM	34	2	0		NA	NA	NA	NA	NA	3.58542	NA	1.39825	NA	1.82859	1.55633	2.51871	1.14577	NA	0.990719	3.2691	2.57633	2.54157	0.944006	NA	NA	NA
DAG 16:0;0_19:1;0	DAG	GL	MEM	35	1	0		NA	NA	NA	NA	NA	NA	NA	NA	NA	NA	NA	0.77946	NA	NA	NA	NA	NA	NA	NA	NA	NA	NA
DAG 16:0;0_20:1;0	DAG	GL	MEM	36	1	0		1.08388	0.778231	0.995875	1.01976	1.52918	2.74898	0.994424	1.68256	0.68344	1.77813	1.37285	1.28331	0.935411	NA	0.90304	1.41412	1.47485	1.35783	0.816939	0.943955	1.19942	1.02593
DAG 16:0;0_20:2;0	DAG	GL	MEM	36	2	0		0.520753	0.274852	0.436693	0.422943	0.662363	1.14232	0.408099	0.659857	0.3959	1.14143	0.560467	0.496427	0.352004	0.176797	0.314981	0.773469	0.580627	0.689083	0.24906	0.573169	0.92889	0.423696
DAG 16:0;0_20:3;0	DAG	GL	MEM	36	3	0		NA	1.79314	2.09235	NA	3.13656	3.92936	NA	1.55961	NA	2.27815	0.873361	1.74418	NA	NA	NA	1.57906	NA	NA	NA	NA	NA	NA
DAG 16:0;0_20:4;0	DAG	GL	MEM	36	4	0		6.09805	4.74451	4.61427	3.44277	5.08996	8.75475	3.00689	4.46396	NA	5.60256	2.78348	4.52142	2.15022	NA	2.4198	3.08353	3.40972	4.2729	2.12311	5.56787	NA	NA
DAG 16:0;0_22:1;0	DAG	GL	MEM	38	1	0		NA	NA	NA	NA	NA	NA	NA	NA	NA	NA	NA	NA	NA	NA	NA	NA	NA	NA	NA	NA	NA	NA
DAG 16:0;0_22:2;0	DAG	GL	MEM	38	2	0		NA	NA	NA	NA	NA	NA	NA	NA	NA	NA	0.123183	NA	NA	NA	NA	NA	NA	NA	NA	NA	NA	NA
DAG 16:0;0_22:4;0	DAG	GL	MEM	38	4	0		1.24342	0.972782	0.810755	1.26664	1.4039	2.78464	0.758287	1.31633	0.513985	1.02888	1.28133	1.19124	0.545721	0.420172	0.784381	1.2621	1.54256	1.34369	0.495985	0.922302	1.46363	1.34889
DAG 16:0;0_22:5;0	DAG	GL	MEM	38	5	0		NA	NA	NA	NA	NA	NA	NA	NA	NA	NA	NA	NA	NA	NA	NA	0.274795	NA	NA	NA	NA	NA	NA
DAG 16:0;0_22:6;0	DAG	GL	MEM	38	6	0		NA	NA	NA	NA	NA	NA	NA	NA	NA	NA	NA	NA	NA	NA	NA	1.89601	NA	NA	NA	NA	NA	NA
DAG 16:0;0_24:4;0	DAG	GL	MEM	40	4	0		NA	NA	NA	NA	NA	NA	NA	NA	NA	NA	0.438983	NA	NA	NA	NA	NA	NA	NA	NA	NA	NA	NA
DAG 16:1;0_17:0;0	DAG	GL	MEM	33	1	0		NA	NA	NA	NA	NA	NA	NA	NA	NA	NA	NA	0.212733	NA	NA	NA	NA	NA	NA	NA	NA	NA	NA
DAG 16:1;0_18:0;0	DAG	GL	MEM	34	1	0		1.41819	1.17354	1.43117	1.79332	1.71272	2.85662	1.02145	1.20844	0.748358	1.46182	1.08181	1.04366	0.904177	0.569959	0.800764	1.33208	1.34724	1.58601	0.750154	1.29708	1.55534	1.29094
DAG 16:1;0_18:1;0	DAG	GL	MEM	34	2	0		NA	NA	NA	NA	NA	2.65172	NA	0.999726	NA	2.15867	1.18288	1.81831	0.703468	NA	0.777924	1.70822	1.5554	1.03984	0.705771	NA	NA	NA
DAG 16:1;0_20:1;0	DAG	GL	MEM	36	2	0		NA	NA	NA	NA	NA	NA	NA	NA	NA	NA	NA	NA	NA	NA	NA	0.0674909	0.0908092	NA	NA	NA	NA	NA
DAG 17:0;0_18:0;0	DAG	GL	MEM	35	0	0		NA	NA	NA	NA	NA	NA	NA	NA	NA	NA	NA	NA	NA	NA	1.91892	NA	NA	NA	NA	NA	NA	NA
DAG 17:0;0_18:1;0	DAG	GL	MEM	35	1	0		NA	NA	NA	NA	NA	NA	NA	NA	NA	NA	NA	2.56254	NA	NA	NA	NA	NA	NA	NA	NA	NA	NA
DAG 17:1;0_17:1;0	DAG	GL	MEM	34	2	0		NA	NA	NA	NA	NA	NA	NA	NA	NA	NA	NA	NA	0.0135002	NA	NA	NA	NA	NA	NA	NA	NA	NA
DAG 17:1;0_18:0;0	DAG	GL	MEM	35	1	0		NA	NA	NA	NA	NA	NA	NA	NA	NA	NA	NA	NA	NA	NA	NA	NA	NA	NA	NA	NA	NA	NA
DAG 18:0;0_18:1;0	DAG	GL	MEM	36	1	0		23.0663	21.4909	20.2224	22.6962	27.8696	47.9075	17.7736	22.6132	11.7503	26.08	18.9795	18.3781	15.5212	9.01294	15.2722	17.5714	22.0139	27.1835	13.0991	20.9438	21.5531	19.5114
DAG 18:0;0_18:2;0	DAG	GL	MEM	36	2	0		3.19001	2.19354	2.38597	2.43855	2.56033	4.59593	1.74338	1.99003	0.99649	1.711	2.15063	2.26964	1.71771	0.661872	1.23906	2.30592	2.43766	3.48954	1.52439	2.15918	3.38552	2.20465
DAG 18:0;0_18:3;0	DAG	GL	MEM	36	3	0		NA	NA	NA	NA	NA	NA	NA	NA	NA	NA	NA	NA	NA	NA	NA	0.136696	NA	NA	NA	NA	NA	NA
DAG 18:0;0_20:1;0	DAG	GL	MEM	38	1	0		NA	9.18257	NA	NA	3.48689	NA	NA	2.20607	NA	3.06415	2.33021	2.16766	NA	NA	NA	1.76628	NA	NA	NA	NA	NA	NA
DAG 18:0;0_20:2;0	DAG	GL	MEM	38	2	0		NA	NA	NA	NA	2.34106	3.01256	NA	1.18503	NA	2.5522	1.78328	1.59318	NA	NA	0.836641	NA	NA	1.85456	NA	NA	NA	NA
DAG 18:0;0_20:3;0	DAG	GL	MEM	38	3	0		8.27083	6.6574	10.9345	10.2585	11.6212	14.0495	6.28189	6.37931	5.1114	8.53154	6.5106	6.55067	5.45006	2.33379	4.27211	6.34136	7.55571	7.7896	3.42235	10.2073	7.17313	6.25396
DAG 18:0;0_20:4;0	DAG	GL	MEM	38	4	0		27.2302	23.9523	22.2322	27.8602	34.521	38.844	16.1072	18.8281	14.263	21.6606	14.9723	14.8422	10.6208	6.8781	11.6993	17.5036	23.9886	24.4708	8.53332	18.5007	31.3041	20.8575
DAG 18:0;0_22:4;0	DAG	GL	MEM	40	4	0		NA	NA	NA	NA	3.66185	6.25433	2.47284	2.65437	NA	NA	3.58779	NA	NA	NA	1.75536	2.34144	2.93181	3.38952	NA	NA	NA	NA
DAG 18:0;0_22:5;0	DAG	GL	MEM	40	5	0		NA	NA	NA	NA	NA	NA	NA	NA	NA	NA	NA	1.30677	NA	NA	NA	NA	NA	NA	NA	NA	NA	NA
DAG 18:0;0_22:6;0	DAG	GL	MEM	40	6	0		NA	NA	NA	NA	NA	NA	2.06238	NA	NA	NA	1.65501	4.27545	NA	NA	NA	NA	NA	3.77876	NA	NA	NA	NA
DAG 18:1;0_18:1;0	DAG	GL	MEM	36	2	0		7.83644	6.3735	5.91771	6.54353	8.60209	13.1976	3.88128	5.83652	3.1865	9.01912	5.99321	7.59965	3.72266	2.23517	3.7633	4.83025	6.33798	5.61367	4.11819	8.16726	5.81604	4.85261
DAG 18:1;0_18:2;0	DAG	GL	MEM	36	3	0		NA	1.92756	1.40166	NA	0.962451	2.22879	NA	0.638278	NA	1.03389	0.680353	1.43164	NA	NA	NA	1.02836	NA	NA	NA	NA	NA	NA
DAG 18:1;0_18:3;0	DAG	GL	MEM	36	4	0		NA	NA	NA	NA	NA	NA	NA	NA	NA	NA	NA	NA	NA	NA	NA	1.94331	NA	NA	NA	NA	NA	NA
DAG 18:1;0_20:1;0	DAG	GL	MEM	38	2	0		NA	NA	NA	NA	1.71202	2.58217	NA	1.20986	NA	1.26037	1.42645	1.62116	NA	NA	0.677847	NA	NA	1.04683	NA	NA	NA	NA
DAG 18:1;0_20:3;0	DAG	GL	MEM	38	4	0		1.14254	1.23681	1.10324	1.26374	1.44881	1.55512	0.401838	0.631352	1.10927	1.4385	0.605528	0.962666	0.35059	0.218499	0.40094	0.726416	0.670496	0.347755	0.395163	1.03215	0.637974	0.551221
DAG 18:1;0_20:4;0	DAG	GL	MEM	38	5	0		NA	6.47341	3.93433	4.19441	5.03058	4.87227	NA	NA	NA	4.26811	1.54379	NA	NA	NA	NA	1.44155	NA	NA	NA	NA	NA	NA
DAG 18:1;0_22:4;0	DAG	GL	MEM	40	5	0		NA	NA	NA	NA	NA	NA	NA	NA	NA	NA	NA	1.3131	NA	NA	NA	NA	NA	NA	NA	NA	NA	NA
DAG 18:2;0_18:2;0	DAG	GL	MEM	36	4	0		NA	NA	NA	NA	NA	NA	NA	NA	NA	NA	NA	0.108623	NA	NA	NA	0.0722729	NA	0.104639	NA	NA	NA	NA
HexCer 30:1;3	HexCer	SL	MEM	30	1	3		NA	NA	NA	NA	NA	NA	NA	NA	NA	NA	NA	NA	NA	NA	NA	NA	NA	NA	NA	NA	NA	NA
HexCer 32:2;3	HexCer	SL	MEM	32	2	3		NA	NA	NA	NA	NA	NA	NA	NA	NA	NA	NA	NA	NA	NA	NA	NA	NA	NA	NA	NA	NA	NA
HexCer 36:1;2	HexCer	SL	MEM	36	1	2		21.7053	25.6451	18.7448	27.1152	43.2679	73.774	77.558	103.926	50.2755	124.24	91.7659	85.3588	55.1707	46.534	55.2007	58.6475	108.045	51.705	43.4447	25.9537	19.9385	19.8028
HexCer 36:1;3	HexCer	SL	MEM	36	1	3		4.77493	5.05977	4.15025	3.45452	7.32854	9.27158	10.0522	17.8108	9.10324	10.9225	11.0191	19.4284	8.74167	9.37681	10.7998	11.6004	21.3234	12.6545	7.24267	4.76249	4.05901	3.9073
HexCer 36:2;2	HexCer	SL	MEM	36	2	2		2.69476	2.34445	1.72605	3.83273	2.95045	4.23542	4.54964	6.26872	4.36211	8.15948	5.90064	5.69055	4.68568	2.92873	3.02721	4.42448	7.16681	3.85186	3.23368	2.38106	1.87756	2.16952
HexCer 38:1;2	HexCer	SL	MEM	38	1	2		2.5921	3.49858	3.10132	4.28091	4.74962	7.5467	8.84955	8.69584	4.42116	10.2	10.6161	8.46442	6.56435	5.25775	6.10882	6.77993	8.96327	7.0208	5.28738	3.87801	3.25477	3.73255
HexCer 38:1;3	HexCer	SL	MEM	38	1	3		NA	NA	NA	NA	NA	NA	5.91229	8.36172	3.58144	2.71841	6.71939	9.54617	4.92939	4.52406	4.83511	6.26758	7.1981	9.77011	4.32477	NA	NA	NA
HexCer 38:2;2	HexCer	SL	MEM	38	2	2		NA	NA	NA	NA	NA	NA	NA	NA	NA	NA	1.59394	NA	NA	NA	NA	NA	NA	NA	NA	NA	NA	NA
HexCer 40:1;2	HexCer	SL	MEM	40	1	2		5.48816	6.85051	5.6918	8.81435	9.27455	16.0609	19.1723	20.0777	10.2016	22.7221	24.1533	15.3877	14.7731	9.53057	13.1322	13.3845	16.016	12.652	10.0495	9.07306	4.52008	6.24429
HexCer 40:1;3	HexCer	SL	MEM	40	1	3		34.1944	47.7243	41.3204	41.1229	55.5319	74.1052	98.9912	121.642	67.855	80.0422	120.966	125.674	80.4312	71.0895	81.6819	86.8414	107.307	107.458	69.6461	50.8224	35.5846	42.9137
HexCer 40:2;2	HexCer	SL	MEM	40	2	2		2.33632	3.03196	1.69812	4.13999	3.34537	5.36252	5.50626	8.08103	3.48399	6.31868	7.41989	5.80021	3.55555	3.60794	4.57072	4.52899	6.65067	4.64145	3.54878	3.50618	2.40604	2.80077
HexCer 40:2;3	HexCer	SL	MEM	40	2	3		5.74366	6.41139	4.1789	5.43387	5.33	8.31962	8.66857	12.0093	6.44097	5.92313	9.72035	13.1237	7.5817	7.15029	6.89127	8.45612	11.5202	13.2632	6.72825	6.27386	5.27662	5.07516
HexCer 42:0;3	HexCer	SL	MEM	42	0	3		NA	NA	NA	NA	NA	NA	NA	NA	2.21174	NA	NA	NA	NA	NA	NA	NA	NA	NA	NA	NA	NA	NA
HexCer 42:1;2	HexCer	SL	MEM	42	1	2		21.7184	20.3631	18.6025	35.7189	36.6032	55.2098	84.1087	81.4234	49.9875	111.714	91.4213	54.8664	51.5226	37.2118	55.9566	50.016	59.6645	39.9914	45.6115	35.2078	19.2467	21.279
HexCer 42:1;3	HexCer	SL	MEM	42	1	3		151.51	142.279	133.078	150.674	203.976	237.686	408.807	464.859	264.721	347.969	415.516	399.85	287.743	258.818	316.094	307.521	394.357	304.709	273.223	191.595	126.064	148.746
HexCer 42:2;2	HexCer	SL	MEM	42	2	2		121.37	147.619	115.554	170.877	207.852	393.525	376.093	506.147	209.546	406.236	525.262	364.308	255.557	254.255	314.451	281.483	466.682	282.043	234.945	176.162	113.42	135.178
HexCer 42:2;3	HexCer	SL	MEM	42	2	3		177.606	183.207	164.833	150.342	210.941	309.49	315.694	500.622	224.287	249.139	422.673	489.232	255.64	304.001	322.888	308.922	501.023	412.571	276.724	195.722	154.945	158.914
HexCer 44:1;3	HexCer	SL	MEM	44	1	3		NA	NA	NA	NA	NA	NA	21.6998	16.9384	11.863	13.6644	14.0602	17.4489	11.7343	11.1352	12.8455	15.1796	16.009	12.2373	13.0447	NA	NA	NA
HexCer 44:2;2	HexCer	SL	MEM	44	2	2		22.019	22.9666	22.7421	30.4108	29.3869	46.1953	67.1804	72.0133	32.771	61.3273	63.4427	50.4443	35.8581	36.1199	48.9814	45.6943	62.5624	38.8542	44.3001	37.207	20.7507	22.7411
HexCer 44:2;3	HexCer	SL	MEM	44	2	3		45.684	41.2224	45.377	33.76	43.5899	56.0498	79.7603	110.503	51.3173	55.7409	78.9713	98.6435	51.3812	64.1017	74.7841	80.0805	101.94	77.153	73.3666	55.0633	37.9292	38.6656
LPA 16:1;0	LPA	GPL	LYS	16	1	0		NA	NA	NA	NA	NA	NA	NA	NA	NA	0.541965	NA	NA	NA	NA	NA	NA	NA	NA	NA	NA	NA	NA
LPA 16:2;0	LPA	GPL	LYS	16	2	0		NA	NA	NA	NA	NA	NA	0.511541	0.827755	0.369248	2.05633	0.347711	8.70249	0.888164	0.623278	NA	0.533624	1.34084	0.787428	0.27185	NA	NA	NA
LPA 18:0;0	LPA	GPL	LYS	18	0	0		NA	NA	NA	NA	NA	NA	NA	NA	NA	NA	0.264864	NA	NA	NA	NA	NA	NA	NA	NA	NA	NA	NA
LPA 18:1;0	LPA	GPL	LYS	18	1	0		0.425814	0.463515	0.378207	0.299689	0.42905	0.532122	NA	NA	NA	NA	0.332526	NA	NA	NA	NA	NA	NA	NA	NA	0.365173	0.551605	0.496497
LPA 18:2;0	LPA	GPL	LYS	18	2	0		NA	NA	NA	NA	NA	NA	NA	NA	NA	NA	NA	NA	NA	NA	NA	NA	NA	NA	NA	NA	0.390671	0.249004
LPC 14:1;0	LPC	GPL	LYS	14	1	0		NA	NA	NA	NA	3.55432	0.701425	NA	NA	NA	NA	NA	NA	NA	NA	NA	NA	NA	NA	NA	NA	NA	NA
LPC 16:0;0	LPC	GPL	LYS	16	0	0		17.7237	8.87033	8.51478	10.9495	18.4866	13.7089	24.4782	29.8841	17.4803	55.8141	16.3111	45.8383	36.763	23.6757	16.3332	22.5334	31.101	42.6048	18.7348	10.8834	10.8116	10.1096
LPC 16:1;0	LPC	GPL	LYS	16	1	0		NA	NA	NA	NA	1.58796	NA	1.18572	1.24565	0.938904	3.40734	0.912994	2.63155	1.24346	1.4557	NA	0.919291	1.10403	1.45505	0.847273	NA	NA	NA
LPC 16:2;0	LPC	GPL	LYS	16	2	0		NA	NA	NA	NA	1.32275	NA	NA	NA	NA	1.95061	1.00272	1.4376	1.53324	0.808666	NA	NA	0.811174	NA	NA	NA	NA	NA
LPC 18:0;0	LPC	GPL	LYS	18	0	0		4.79262	2.24795	2.61666	2.86113	2.95702	2.83943	6.58909	6.11362	3.77907	12.1576	4.68521	9.49207	9.74574	5.63305	4.3013	5.23219	6.12184	9.22836	5.02875	2.88786	3.64245	2.485
LPC 18:2;0	LPC	GPL	LYS	18	2	0		NA	NA	NA	NA	1.01078	NA	NA	1.06838	0.746111	2.82432	1.33379	2.82871	1.62644	0.858534	0.83936	1.06492	1.20178	1.18763	1.09965	NA	NA	NA
LPC 18:3;0	LPC	GPL	LYS	18	3	0		NA	NA	NA	NA	NA	NA	NA	NA	NA	1.37436	NA	NA	NA	NA	NA	NA	NA	NA	NA	NA	NA	NA
LPC 20:4;0	LPC	GPL	LYS	20	4	0		NA	NA	NA	NA	2.77209	NA	1.18977	2.11092	0.951566	3.80864	1.50388	3.06055	1.7438	1.72866	1.09188	1.2616	1.38372	1.54929	1.58939	NA	NA	NA
LPC 20:5;0	LPC	GPL	LYS	20	5	0		NA	NA	NA	NA	NA	NA	NA	NA	NA	NA	NA	NA	NA	NA	NA	NA	NA	NA	NA	NA	NA	NA
LPC 22:2;0	LPC	GPL	LYS	22	2	0		NA	NA	NA	NA	NA	NA	NA	NA	NA	NA	NA	NA	NA	NA	NA	NA	NA	NA	NA	NA	NA	NA
LPC 22:3;0	LPC	GPL	LYS	22	3	0		NA	NA	NA	NA	NA	NA	NA	NA	NA	NA	NA	NA	NA	NA	NA	NA	NA	NA	NA	NA	NA	NA
LPC 22:4;0	LPC	GPL	LYS	22	4	0		NA	NA	NA	NA	NA	NA	NA	NA	NA	1.73152	1.10674	NA	1.28786	NA	NA	NA	0.837462	0.976092	NA	NA	NA	NA
LPC 22:5;0	LPC	GPL	LYS	22	5	0		NA	NA	NA	NA	NA	NA	NA	NA	NA	NA	NA	NA	NA	NA	NA	NA	NA	NA	NA	NA	NA	NA
LPC 22:6;0	LPC	GPL	LYS	22	6	0		NA	NA	NA	NA	4.59709	NA	NA	1.88084	NA	2.72446	NA	2.7712	1.53828	1.2326	NA	NA	1.356	1.11335	NA	NA	NA	NA
LPC O-16:2;0	LPC O-	GPL	LYS	16	2	0		NA	NA	NA	NA	NA	NA	NA	NA	NA	1.60622	NA	1.27215	NA	NA	NA	NA	NA	NA	NA	NA	NA	NA
LPE 14:1;0	LPE	GPL	LYS	14	1	0		1.3835	3.87103	NA	NA	NA	3.56092	NA	NA	NA	1.36834	NA	0.633991	NA	NA	NA	NA	NA	NA	NA	NA	NA	NA
LPE 16:0;0	LPE	GPL	LYS	16	0	0		2.07082	1.19314	1.24679	1.55416	5.95507	2.16536	NA	NA	NA	NA	NA	NA	NA	NA	NA	NA	NA	NA	NA	1.54566	1.80382	1.64537
LPE 16:1;0	LPE	GPL	LYS	16	1	0		NA	NA	NA	NA	1.19081	NA	NA	NA	NA	NA	NA	NA	NA	NA	NA	NA	NA	NA	NA	NA	NA	NA
LPE 18:0;0	LPE	GPL	LYS	18	0	0		6.32497	3.85619	4.14876	4.50992	10.3811	5.09896	NA	NA	NA	NA	NA	NA	NA	NA	NA	NA	NA	NA	NA	5.54049	6.09909	4.47084
LPE 18:1;0	LPE	GPL	LYS	18	1	0		4.16909	3.10842	3.22271	4.35658	33.7638	9.98157	17.1377	19.5852	11.9065	35.7588	18.4471	22.046	20.5611	12.0023	11.1258	13.2591	22.5805	20.1316	14.4551	4.31374	3.23806	3.16836
LPE 18:2;0	LPE	GPL	LYS	18	2	0		NA	NA	NA	NA	0.548128	NA	NA	NA	NA	NA	NA	NA	NA	NA	NA	NA	NA	NA	NA	NA	NA	NA
LPE 20:0;0	LPE	GPL	LYS	20	0	0		NA	NA	NA	NA	NA	NA	NA	NA	NA	NA	NA	NA	NA	NA	NA	NA	NA	NA	NA	NA	NA	NA
LPE 20:1;0	LPE	GPL	LYS	20	1	0		NA	0.302977	0.475307	0.455224	6.24468	2.12671	2.72064	3.6367	1.37331	3.55382	3.32975	3.31201	2.15941	1.53323	1.83315	2.07434	3.39192	2.77174	1.98445	0.588268	0.510197	NA
LPE 20:2;0	LPE	GPL	LYS	20	2	0		NA	NA	NA	NA	1.41155	0.43523	0.728243	0.98903	0.484004	1.6191	0.807188	0.872281	0.686878	0.418223	0.445966	0.722878	0.906875	0.730854	0.610232	NA	NA	NA
LPE 20:3;0	LPE	GPL	LYS	20	3	0		NA	0.30822	0.366692	NA	2.33296	0.623178	1.17001	1.46464	0.917789	1.81248	0.990904	1.46885	1.30196	0.759938	0.719573	1.10816	1.10555	1.158	1.08045	NA	NA	0.450608
LPE 20:4;0	LPE	GPL	LYS	20	4	0		2.05255	1.61066	1.39656	1.45895	20.7786	1.96683	NA	NA	NA	NA	NA	NA	NA	NA	NA	NA	NA	NA	NA	1.6787	2.01473	1.99005
LPE 22:1;0	LPE	GPL	LYS	22	1	0		NA	NA	NA	NA	0.357477	NA	NA	0.31619	NA	0.283604	0.348333	NA	NA	NA	NA	NA	0.332536	NA	NA	NA	NA	NA
LPE 22:2;0	LPE	GPL	LYS	22	2	0		NA	NA	NA	NA	0.538618	NA	0.321761	0.438538	0.234049	0.633787	0.530401	0.362932	0.408063	0.215398	NA	0.309323	0.49488	0.356284	NA	NA	NA	NA
LPE 22:3;0	LPE	GPL	LYS	22	3	0		NA	NA	NA	NA	1.44806	0.734536	1.24152	1.19477	0.80043	1.87681	1.60344	1.16171	1.25799	0.727622	0.943946	0.942122	1.28914	1.21568	1.07604	NA	NA	NA
LPE 24:1;0	LPE	GPL	LYS	24	1	0		NA	NA	NA	NA	NA	NA	NA	NA	NA	NA	NA	NA	NA	NA	NA	NA	NA	NA	NA	NA	NA	NA
LPE 24:2;0	LPE	GPL	LYS	24	2	0		NA	NA	NA	NA	NA	NA	NA	NA	NA	NA	NA	NA	NA	NA	NA	NA	NA	NA	NA	NA	NA	NA
LPE 24:3;0	LPE	GPL	LYS	24	3	0		NA	NA	NA	NA	NA	NA	0.377388	NA	NA	0.414701	0.402872	NA	NA	0.279299	NA	NA	0.376715	NA	NA	NA	NA	NA
LPE 24:4;0	LPE	GPL	LYS	24	4	0		NA	NA	NA	NA	1.04613	NA	0.634967	0.67422	0.425112	0.853061	0.972327	0.534047	0.711915	0.387908	0.280695	0.323532	0.548746	0.599132	0.329588	NA	NA	NA
LPE 24:5;0	LPE	GPL	LYS	24	5	0		NA	NA	NA	NA	NA	NA	NA	NA	NA	NA	NA	NA	NA	NA	NA	NA	NA	NA	NA	NA	NA	NA
LPE 24:6;0	LPE	GPL	LYS	24	6	0		NA	NA	NA	NA	NA	NA	NA	NA	NA	NA	NA	NA	NA	NA	NA	NA	NA	NA	NA	NA	NA	NA
LPE O-18:0;0	LPE O-	GPL	LYS	18	0	0		NA	NA	NA	NA	NA	NA	NA	NA	NA	0.258614	NA	NA	NA	NA	NA	NA	NA	NA	NA	NA	NA	NA
LPE O-18:1;0	LPE O-	GPL	LYS	18	1	0		2.95865	2.03924	2.28796	2.66193	2.53555	2.51755	NA	NA	NA	NA	NA	NA	NA	NA	NA	NA	NA	NA	NA	2.56786	2.64764	2.37714
LPG 14:1;0	LPG	GPL	LYS	14	1	0		NA	NA	NA	NA	NA	NA	NA	NA	NA	NA	NA	NA	NA	NA	NA	NA	NA	NA	NA	NA	NA	NA
LPG 16:0;0	LPG	GPL	LYS	16	0	0		NA	NA	NA	NA	0.248834	0.221136	NA	NA	NA	0.328043	NA	NA	NA	NA	NA	NA	NA	NA	NA	0.178047	NA	NA
LPG 16:1;0	LPG	GPL	LYS	16	1	0		NA	NA	NA	NA	NA	NA	NA	NA	NA	NA	NA	NA	NA	NA	NA	NA	NA	NA	NA	NA	NA	NA
LPG 16:2;0	LPG	GPL	LYS	16	2	0		NA	NA	NA	NA	NA	NA	NA	NA	NA	NA	NA	NA	NA	NA	NA	NA	NA	NA	NA	NA	NA	0.232855
LPG 18:1;0	LPG	GPL	LYS	18	1	0		0.8777	0.903036	0.687102	1.06376	1.10772	1.58459	0.711431	0.693737	0.508609	1.69407	0.524143	0.833578	0.699262	0.300757	0.542432	0.60432	0.701938	0.737315	0.404581	0.847717	0.813057	0.803793
LPG 18:2;0	LPG	GPL	LYS	18	2	0		NA	NA	NA	NA	NA	NA	NA	NA	NA	NA	NA	NA	NA	NA	NA	NA	NA	NA	NA	NA	NA	NA
LPG 20:3;0	LPG	GPL	LYS	20	3	0		0.309748	0.249336	0.209855	0.309338	0.263231	0.413608	NA	NA	NA	NA	NA	NA	NA	NA	NA	NA	NA	NA	NA	0.296472	0.302839	0.363106
LPG 20:4;0	LPG	GPL	LYS	20	4	0		0.258593	0.225305	0.185474	0.262775	0.307569	0.39976	NA	NA	NA	NA	NA	NA	NA	NA	NA	NA	NA	NA	NA	NA	0.299821	0.230046
LPG 22:2;0	LPG	GPL	LYS	22	2	0		NA	0.623941	NA	0.555899	NA	NA	NA	NA	NA	NA	NA	NA	NA	NA	NA	NA	NA	NA	NA	NA	NA	0.876561
LPG 22:6;0	LPG	GPL	LYS	22	6	0		NA	NA	NA	NA	0.198872	NA	NA	NA	NA	NA	NA	NA	NA	NA	NA	NA	NA	NA	NA	NA	NA	NA
LPI 16:0;0	LPI	GPL	LYS	16	0	0		2.43832	1.25807	1.15812	1.30709	0.694019	1.73369	0.972245	1.2975	0.903717	1.99614	1.15477	1.75571	1.31429	0.938792	1.24502	1.66726	1.39705	1.45861	1.03663	1.89399	2.02359	2.49529
LPI 18:0;0	LPI	GPL	LYS	18	0	0		15.4114	7.39665	7.34589	8.89223	3.75458	8.80241	5.7036	5.27152	4.43814	11.3522	6.29233	5.30661	7.83311	4.46774	6.28198	8.85414	6.24238	8.91691	5.33258	9.30736	13.0795	14.2221
LPI 18:1;0	LPI	GPL	LYS	18	1	0		NA	NA	NA	NA	NA	NA	0.477275	0.680794	0.471675	1.00531	0.858432	NA	0.792854	0.533556	0.58361	0.845214	0.998886	0.524233	0.696977	NA	NA	NA
LPI 20:4;0	LPI	GPL	LYS	20	4	0		2.93401	1.92519	1.79314	1.06953	0.523316	0.899064	0.497968	NA	0.477058	1.34756	0.870002	1.41219	1.14284	0.685271	1.09742	1.11217	0.88573	0.735048	0.876041	2.54632	1.88026	2.56909
LPI 22:6;0	LPI	GPL	LYS	22	6	0		0.829705	0.692808	0.412783	NA	NA	0.393142	NA	NA	NA	NA	NA	NA	NA	NA	NA	NA	NA	NA	NA	0.863647	0.403882	0.551626
LPS 18:0;0	LPS	GPL	LYS	18	0	0		NA	NA	NA	NA	NA	NA	6.56692	5.34798	4.41957	9.34409	7.3443	2.53788	8.29035	2.88814	4.09846	7.32718	6.83503	12.1193	7.81684	NA	NA	NA
LPS 18:1;0	LPS	GPL	LYS	18	1	0		NA	NA	NA	NA	NA	NA	2.2504	2.44193	1.89013	5.46037	2.23519	3.30156	3.1356	1.56334	1.65709	2.04594	3.05965	3.01263	1.49387	NA	NA	NA
LPS 20:1;0	LPS	GPL	LYS	20	1	0		NA	NA	NA	NA	0.413439	0.499906	NA	NA	NA	NA	0.345283	NA	NA	NA	NA	NA	NA	NA	NA	NA	NA	NA
LPS 22:4;0	LPS	GPL	LYS	22	4	0		0.351212	NA	0.263033	NA	0.486324	NA	NA	NA	NA	NA	NA	NA	NA	NA	NA	NA	NA	0.765592	NA	NA	0.351018	0.36074
LPS 22:5;0	LPS	GPL	LYS	22	5	0		NA	NA	NA	NA	0.456423	0.51095	NA	NA	NA	NA	NA	NA	NA	NA	NA	NA	NA	0.832181	NA	0.330096	0.445944	0.509916
LPS 22:6;0	LPS	GPL	LYS	22	6	0		6.52945	3.83083	3.79309	3.25969	7.29324	10.3629	4.85791	6.43258	2.10392	4.66846	0.937318	1.96389	4.27193	2.39401	1.73536	4.27736	5.77308	14.1691	1.13901	4.47936	5.33453	5.31735
PA 14:0;0_18:1;0	PA	GPL	MEM	32	1	0		NA	NA	NA	0.679328	NA	5.13722	NA	NA	NA	NA	NA	NA	NA	NA	NA	NA	NA	NA	NA	NA	NA	NA
PA 16:0;0_16:0;0	PA	GPL	MEM	32	0	0		NA	NA	NA	3.41626	NA	4.46828	NA	NA	NA	NA	NA	NA	NA	NA	NA	NA	NA	NA	NA	4.30342	NA	NA
PA 16:0;0_16:1;0	PA	GPL	MEM	32	1	0		NA	NA	NA	2.62815	NA	NA	NA	NA	NA	NA	NA	NA	NA	NA	NA	NA	NA	NA	NA	NA	NA	NA
PA 16:0;0_18:0;0	PA	GPL	MEM	34	0	0		NA	NA	NA	NA	NA	NA	6.94904	5.95616	NA	5.78586	NA	8.46554	5.28022	5.2672	NA	NA	6.54758	NA	4.9312	NA	NA	NA
PA 16:0;0_18:1;0	PA	GPL	MEM	34	1	0		30.2894	15.8869	19.9869	21.7149	16.5848	50.0449	6.19399	9.68514	3.29892	12.5386	11.2049	NA	4.10457	NA	6.76276	6.77643	14.2997	4.23985	4.37163	19.1028	19.494	20.6084
PA 16:0;0_20:1;0	PA	GPL	MEM	36	1	0		NA	NA	NA	NA	NA	4.8041	NA	NA	NA	NA	2.04752	NA	NA	NA	1.71221	NA	NA	NA	NA	NA	NA	NA
PA 16:1;0_18:0;0	PA	GPL	MEM	34	1	0		NA	NA	NA	NA	NA	NA	NA	NA	NA	NA	1.53988	NA	NA	NA	1.29642	1.50628	NA	1.10237	1.56611	NA	NA	NA
PA 16:1;0_18:1;0	PA	GPL	MEM	34	2	0		NA	NA	NA	NA	NA	NA	NA	NA	NA	NA	NA	NA	NA	NA	NA	NA	NA	NA	NA	NA	NA	NA
PA 17:0;0_17:1;0	PA	GPL	MEM	34	1	0		NA	2.19971	NA	NA	NA	NA	NA	1.27491	0.907604	NA	1.09703	NA	1.19878	NA	1.44769	NA	NA	NA	NA	NA	NA	NA
PA 17:1;0_17:1;0	PA	GPL	MEM	34	2	0		NA	NA	NA	NA	NA	NA	NA	NA	NA	NA	NA	NA	NA	NA	NA	NA	NA	NA	NA	NA	NA	NA
PA 18:0;0_18:1;0	PA	GPL	MEM	36	1	0		13.3484	8.50561	9.63307	10.1466	10.3375	17.6397	4.13238	7.80541	2.81058	7.20336	7.30862	NA	4.0166	NA	4.80923	3.99742	NA	4.61425	3.5783	9.52516	7.167	8.08326
PA 18:0;0_18:2;0	PA	GPL	MEM	36	2	0		4.36405	NA	NA	NA	NA	NA	NA	NA	NA	NA	NA	NA	NA	NA	NA	NA	NA	NA	NA	NA	NA	NA
PA 18:1;0_18:1;0	PA	GPL	MEM	36	2	0		3.46332	3.75291	3.90206	NA	NA	9.11014	NA	NA	NA	NA	NA	NA	NA	NA	NA	NA	NA	NA	NA	NA	NA	NA
PC 12:0;0_16:0;0	PC	GPL	MEM	28	0	0		NA	NA	NA	NA	NA	NA	NA	NA	NA	NA	NA	NA	NA	NA	NA	NA	NA	NA	NA	NA	NA	NA
PC 12:0;0_18:0;0	PC	GPL	MEM	30	0	0		7.09292	NA	NA	3.8826	NA	NA	1.49206	NA	0.670273	NA	NA	NA	NA	NA	NA	NA	NA	2.12073	1.05344	3.83297	3.65264	NA
PC 12:0;0_22:4;0	PC	GPL	MEM	34	4	0		NA	NA	NA	NA	NA	NA	NA	NA	NA	NA	NA	NA	NA	NA	NA	NA	NA	NA	NA	NA	NA	NA
PC 14:0;0_14:0;0	PC	GPL	MEM	28	0	0		NA	NA	NA	NA	NA	NA	NA	NA	NA	NA	NA	NA	NA	NA	NA	NA	NA	NA	NA	NA	NA	NA
PC 14:0;0_16:0;0	PC	GPL	MEM	30	0	0		192.003	158.164	186.685	146.013	84.0847	153.914	69.5447	95.7309	49.0994	48.426	53.3033	101.929	62.6532	50.8191	57.3434	83.9023	88.7327	106.316	52.0875	143.999	178.12	161.707
PC 14:0;0_17:0;0	PC	GPL	MEM	31	0	0		8.43427	5.62677	4.10208	NA	2.6561	3.60616	1.20909	1.29709	0.814182	0.661267	NA	1.20926	0.960629	0.949359	0.811643	1.13821	0.817497	1.7911	0.917976	3.20101	3.76807	3.44042
PC 14:0;0_17:1;0	PC	GPL	MEM	31	1	0		NA	NA	NA	NA	NA	NA	NA	NA	NA	NA	NA	NA	NA	NA	NA	NA	NA	NA	NA	NA	NA	NA
PC 14:0;0_18:0;0	PC	GPL	MEM	32	0	0		190.489	153.393	121.359	130.318	56.6446	148.036	45.9667	58.5249	33.1172	28.4211	30.4608	103.463	57.5964	50.9513	38.7205	57.7775	54.2828	81.8945	32.2849	188.927	223.572	206.222
PC 14:0;0_18:1;0	PC	GPL	MEM	32	1	0		89.0661	83.6329	94.6201	81.7662	54.9899	97.3933	38.8541	51.1545	30.7323	26.7838	39.9144	59.5999	41.6996	28.9527	32.9259	43.776	52.7916	46.8588	35.8531	103.507	98.5873	78.8524
PC 14:0;0_18:2;0	PC	GPL	MEM	32	2	0		716.924	NA	NA	NA	NA	NA	NA	NA	NA	NA	NA	NA	NA	NA	NA	466.572	NA	NA	NA	NA	NA	NA
PC 14:0;0_19:0;0	PC	GPL	MEM	33	0	0		NA	NA	NA	NA	NA	NA	NA	NA	NA	NA	NA	NA	NA	NA	NA	NA	NA	NA	NA	NA	NA	NA
PC 14:0;0_19:1;0	PC	GPL	MEM	33	1	0		NA	NA	NA	NA	NA	NA	0.114097	0.181582	NA	0.0712466	NA	0.150299	0.179149	0.104841	0.119409	NA	0.158369	NA	NA	NA	NA	NA
PC 14:0;0_20:1;0	PC	GPL	MEM	34	1	0		NA	NA	NA	NA	NA	NA	NA	7.33973	NA	NA	6.31357	7.5764	NA	NA	NA	NA	5.94975	NA	NA	8.65925	NA	NA
PC 14:0;0_20:2;0	PC	GPL	MEM	34	2	0		NA	NA	NA	NA	NA	NA	3.62962	NA	NA	NA	7.45091	5.29947	NA	2.56982	NA	2.6413	NA	2.66327	2.21928	NA	NA	NA
PC 14:0;0_20:3;0	PC	GPL	MEM	34	3	0		NA	NA	NA	NA	NA	NA	26.9828	68.1706	25.299	18.8774	51.1786	49.3552	39.7053	NA	30.0024	21.4299	37.0465	32.3371	26.0832	NA	NA	NA
PC 14:0;0_20:4;0	PC	GPL	MEM	34	4	0		319.104	181.169	NA	NA	NA	NA	99.4718	143.231	106.179	65.9506	111.717	169.434	160.938	71.1344	84.5505	114.943	130.747	106.744	81.6681	NA	NA	211.107
PC 14:0;0_22:4;0	PC	GPL	MEM	36	4	0		NA	NA	NA	NA	NA	NA	NA	7.7403	NA	NA	NA	NA	NA	4.71141	NA	NA	NA	9.26329	NA	NA	NA	NA
PC 14:0;0_22:5;0	PC	GPL	MEM	36	5	0		NA	NA	NA	NA	NA	NA	NA	NA	NA	NA	NA	77.5904	NA	NA	NA	62.6118	NA	NA	NA	NA	NA	NA
PC 14:0;0_22:6;0	PC	GPL	MEM	36	6	0		NA	NA	222.704	NA	NA	NA	95.9316	90.6418	NA	67.9894	NA	208.754	139.827	127.712	86.542	114.654	120.68	210.724	68.0803	NA	NA	NA
PC 14:0;0_24:1;0	PC	GPL	MEM	38	1	0		NA	NA	NA	NA	NA	NA	NA	NA	NA	NA	1.02856	NA	NA	NA	NA	NA	NA	NA	NA	NA	NA	NA
PC 14:0;0_24:4;0	PC	GPL	MEM	38	4	0		NA	NA	NA	NA	NA	NA	NA	NA	NA	NA	NA	NA	NA	NA	0.818744	NA	NA	NA	NA	NA	NA	NA
PC 14:1;0_22:3;0	PC	GPL	MEM	36	4	0		NA	NA	NA	NA	NA	NA	NA	NA	NA	NA	NA	NA	NA	NA	NA	NA	NA	NA	NA	NA	NA	NA
PC 15:0;0_15:0;0	PC	GPL	MEM	30	0	0		NA	1.12536	0.768153	NA	NA	NA	0.335882	0.48009	0.275147	0.242823	0.124387	0.530472	0.189578	0.079153	0.280168	0.399062	0.302153	0.564409	0.347939	NA	0.779148	NA
PC 15:0;0_16:0;0	PC	GPL	MEM	31	0	0		137.097	117.109	96.5577	79.4439	49.7519	58.6032	18.2819	20.5371	13.1358	11.547	NA	12.5867	14.5137	8.07322	9.43532	23.0923	17.6173	38.1902	13.8635	76.4817	103.404	95.3458
PC 15:0;0_16:1;0	PC	GPL	MEM	31	1	0		NA	NA	NA	NA	NA	NA	NA	NA	NA	NA	NA	NA	NA	NA	NA	NA	NA	NA	NA	NA	NA	NA
PC 15:0;0_17:0;0	PC	GPL	MEM	32	0	0		NA	2.68851	NA	2.15886	NA	NA	NA	1.4604	0.711394	NA	NA	3.57964	NA	NA	NA	NA	NA	NA	0.689927	NA	NA	NA
PC 15:0;0_17:1;0	PC	GPL	MEM	32	1	0		NA	NA	1.81997	1.96915	NA	NA	NA	NA	0.733467	NA	NA	NA	NA	NA	NA	NA	NA	NA	0.503767	NA	NA	NA
PC 15:0;0_18:0;0	PC	GPL	MEM	33	0	0		11.5679	9.31864	8.98364	6.07637	4.883	7.26817	3.48629	3.61053	1.89049	1.60986	2.14896	5.04415	3.83165	2.16246	2.50694	3.12864	4.27616	6.25348	3.09091	8.71049	9.03624	9.25112
PC 15:0;0_18:1;0	PC	GPL	MEM	33	1	0		157.432	153.628	150.762	144.551	93.8214	158.382	31.5062	37.3876	25.5465	17.917	29.5271	38.1101	32.5996	19.1915	27.3618	30.0556	40.784	37.0027	26.6047	136.497	150.644	135.051
PC 15:0;0_18:2;0	PC	GPL	MEM	33	2	0		NA	NA	NA	NA	NA	NA	12.4763	17.9815	8.82914	4.36916	15.8322	16.7338	12.2658	NA	10.2283	11.1356	15.9381	14.6472	7.32962	NA	NA	NA
PC 15:0;0_20:1;0	PC	GPL	MEM	35	1	0		NA	NA	NA	NA	NA	NA	3.04051	5.16562	NA	1.4795	NA	6.08439	2.48387	1.96316	3.14299	NA	4.24783	3.09954	NA	NA	NA	NA
PC 15:0;0_20:2;0	PC	GPL	MEM	35	2	0		NA	NA	NA	NA	NA	NA	NA	NA	NA	NA	NA	NA	NA	NA	NA	NA	NA	NA	NA	NA	NA	NA
PC 15:0;0_20:3;0	PC	GPL	MEM	35	3	0		NA	NA	NA	NA	NA	NA	NA	NA	NA	NA	NA	NA	NA	NA	NA	NA	NA	NA	NA	NA	NA	NA
PC 15:0;0_20:4;0	PC	GPL	MEM	35	4	0		NA	NA	NA	NA	NA	NA	NA	10.5189	NA	7.00126	NA	12.197	NA	7.11543	NA	NA	11.4539	10.4997	NA	NA	NA	NA
PC 15:0;0_22:1;0	PC	GPL	MEM	37	1	0		NA	NA	NA	NA	NA	NA	NA	NA	NA	NA	NA	2.85882	NA	NA	NA	NA	NA	NA	NA	NA	NA	NA
PC 15:0;0_22:4;0	PC	GPL	MEM	37	4	0		NA	NA	NA	NA	NA	NA	NA	NA	NA	NA	NA	NA	NA	NA	NA	NA	NA	NA	NA	NA	NA	NA
PC 15:0;0_22:6;0	PC	GPL	MEM	37	6	0		NA	NA	NA	NA	NA	NA	NA	NA	NA	NA	NA	NA	NA	NA	NA	NA	NA	NA	NA	NA	NA	NA
PC 15:0;0_23:1;0	PC	GPL	MEM	38	1	0		NA	NA	NA	NA	NA	NA	NA	NA	NA	NA	NA	1.12328	NA	NA	NA	NA	NA	NA	NA	NA	NA	NA
PC 15:0;0_24:1;0	PC	GPL	MEM	39	1	0		NA	NA	NA	NA	NA	NA	NA	NA	NA	NA	NA	12.4921	NA	NA	NA	NA	NA	NA	NA	NA	NA	NA
PC 15:1;0_16:0;0	PC	GPL	MEM	31	1	0		NA	NA	NA	NA	NA	NA	NA	NA	NA	NA	NA	NA	NA	NA	NA	NA	NA	NA	NA	NA	NA	NA
PC 16:0;0_16:0;0	PC	GPL	MEM	32	0	0		2564.74	1693.7	1478.18	1740.2	1044.45	1817.49	909.678	1199.28	587.306	499.674	637.432	1311.57	1026.34	651.801	745.092	1323.76	1171.62	1469.99	686.75	1941.79	2412.52	2105.9
PC 16:0;0_16:1;0	PC	GPL	MEM	32	1	0		402.133	298.556	290.745	348.544	132.005	228.381	99.9747	140.051	107.192	112.275	65.5225	178.154	127.779	97.3129	88.3761	169.096	156.514	145.094	93.5047	279.763	330.898	273.568
PC 16:0;0_16:2;0	PC	GPL	MEM	32	2	0		2034.5	2431.59	1967.57	1527.63	NA	7164.21	1736.87	NA	950.928	660.339	NA	1671.34	NA	NA	NA	944.854	2353.53	NA	NA	2583.39	2228.43	2269.43
PC 16:0;0_17:0;0	PC	GPL	MEM	33	0	0		91.6918	65.0495	59.5522	50.0462	38.0229	54.055	23.5755	24.7502	NA	NA	12.9658	26.4029	25.5596	15.3912	19.3282	23.7173	27.0115	41.712	16.8421	69.8381	62.6041	70.4791
PC 16:0;0_17:1;0	PC	GPL	MEM	33	1	0		135.603	121.813	107.947	106.538	64.28	116.424	23.9293	29.0407	21.8074	17.3478	19.8705	34.8686	30.8155	17.1028	19.9684	26.7163	30.8483	33.1188	19.6451	99.3848	121.667	107.098
PC 16:0;0_17:2;0	PC	GPL	MEM	33	2	0		NA	NA	NA	NA	NA	NA	NA	NA	NA	NA	NA	NA	NA	11.5685	NA	NA	NA	NA	NA	NA	NA	NA
PC 16:0;0_18:0;0	PC	GPL	MEM	34	0	0		667.905	374.083	364.22	380.361	243.94	394.343	249.167	276.683	NA	NA	172.086	319.543	275.647	177.611	185.304	269.858	248.1	374.999	178.833	480.966	581.326	510.074
PC 16:0;0_18:1;0	PC	GPL	MEM	34	1	0		6221.38	4933.32	4467.95	5097.18	2906.63	5534.06	2368.95	2984.61	1866.74	1630.67	2121.74	3582.59	3137.54	1706.96	2027.47	2785.92	3096.6	3213.54	1938.07	4972.16	5968.5	5085
PC 16:0;0_18:2;0	PC	GPL	MEM	34	2	0		501.484	386.725	385.921	283.491	298.881	615.146	241.806	337.265	136.498	83.1311	308.461	445.839	262.839	124.662	214.234	297.897	361.851	273.491	187.025	296.085	450.589	323.688
PC 16:0;0_18:3;0	PC	GPL	MEM	34	3	0		162.518	123.045	141.14	158.257	251.185	511.774	80.4691	136.941	58.7458	56.1756	101.323	132.929	70.1074	74.6212	79.2997	77.6078	119.891	79.7295	59.9852	241.608	201.197	155.587
PC 16:0;0_19:1;0	PC	GPL	MEM	35	1	0		25.6371	14.5206	12.176	11.9908	11.0994	12.6887	6.34819	7.51493	5.57039	4.08212	7.3396	10.4238	8.43374	4.44249	5.73811	6.52084	9.10575	8.67204	5.91238	13.9408	10.9903	14.0838
PC 16:0;0_19:2;0	PC	GPL	MEM	35	2	0		NA	NA	NA	NA	NA	NA	1.03405	0.960588	0.636566	0.451065	0.789895	1.81408	1.21512	0.568073	0.574314	1.11374	1.43527	1.23655	NA	NA	NA	NA
PC 16:0;0_19:3;0	PC	GPL	MEM	35	3	0		NA	NA	NA	NA	NA	NA	NA	NA	NA	NA	NA	NA	NA	NA	NA	NA	NA	NA	NA	NA	NA	NA
PC 16:0;0_20:0;0	PC	GPL	MEM	36	0	0		61.3701	NA	NA	NA	NA	NA	NA	NA	NA	NA	NA	4.92171	NA	0.981103	NA	NA	NA	3.89275	NA	NA	NA	NA
PC 16:0;0_20:1;0	PC	GPL	MEM	36	1	0		135.101	74.5769	79.0073	88.1929	64.023	120.253	57.0851	83.3691	31.8357	24.0483	59.1423	85.8261	53.3044	37.5999	46.0829	60.5488	71.6854	80.0305	40.9807	92.7484	110.494	101.147
PC 16:0;0_20:2;0	PC	GPL	MEM	36	2	0		69.467	31.8846	30.8575	28.4972	18.2884	37.6133	16.2681	21.1205	11.487	8.55932	14.7329	29.8244	22.669	10.8103	12.42	24.953	23.3014	24.6293	12.4109	30.8962	43.2028	36.7355
PC 16:0;0_20:3;0	PC	GPL	MEM	36	3	0		149.822	82.1913	96.5171	79.2694	68.8629	121.43	36.2143	49.4195	46.9563	27.4085	34.6022	66.6685	61.8828	30.9687	35.547	44.576	54.9551	50.0272	26.5323	137.604	131.695	118.687
PC 16:0;0_20:4;0	PC	GPL	MEM	36	4	0		631.771	459.689	476.422	505.024	308.179	529.054	201.358	235.642	154.126	128.766	208.896	253.913	250.404	158.809	185.822	188.646	242.331	275.631	139.037	552.55	717.61	571.788
PC 16:0;0_20:5;0	PC	GPL	MEM	36	5	0		NA	NA	NA	NA	NA	NA	NA	NA	NA	47.265	NA	NA	NA	NA	NA	NA	NA	NA	NA	NA	NA	NA
PC 16:0;0_21:0;0	PC	GPL	MEM	37	0	0		NA	NA	NA	NA	NA	NA	NA	NA	NA	NA	NA	NA	NA	NA	NA	NA	NA	NA	NA	NA	NA	NA
PC 16:0;0_21:1;0	PC	GPL	MEM	37	1	0		NA	NA	NA	NA	NA	NA	2.95053	6.21451	NA	1.20336	2.67946	11.8719	2.90269	2.70275	NA	3.84075	5.88525	6.23036	2.78909	NA	NA	NA
PC 16:0;0_21:2;0	PC	GPL	MEM	37	2	0		NA	NA	NA	NA	NA	NA	NA	NA	NA	1.54149	NA	NA	NA	NA	NA	NA	NA	NA	NA	NA	NA	NA
PC 16:0;0_21:3;0	PC	GPL	MEM	37	3	0		NA	NA	NA	NA	NA	NA	NA	NA	NA	0.590944	NA	NA	NA	NA	NA	NA	NA	NA	NA	NA	NA	NA
PC 16:0;0_22:1;0	PC	GPL	MEM	38	1	0		NA	NA	NA	NA	7.12881	NA	3.55964	4.05662	2.94302	0.987078	3.36657	6.94319	2.4704	2.51486	2.60856	3.16117	4.62996	4.14703	2.05117	NA	NA	NA
PC 16:0;0_22:2;0	PC	GPL	MEM	38	2	0		NA	NA	NA	NA	NA	NA	1.10059	1.5526	0.868325	0.76509	1.12851	2.17216	1.46351	NA	1.46317	1.38057	2.22433	1.48923	1.28045	1.82318	NA	NA
PC 16:0;0_22:3;0	PC	GPL	MEM	38	3	0		2.86147	NA	3.56343	NA	NA	NA	1.91427	2.6447	1.78975	1.13306	2.12058	2.80148	NA	1.40027	1.60335	2.08852	2.788	2.65308	1.46599	4.94233	NA	NA
PC 16:0;0_22:4;0	PC	GPL	MEM	38	4	0		86.791	49.0039	50.426	60.7926	31.1489	55.2357	24.6889	24.4918	16.6998	10.2389	14.5235	32.2684	35.0819	17.6362	18.1229	25.1621	27.4867	46.0019	17.9212	58.8146	106.294	88.3641
PC 16:0;0_22:5;0	PC	GPL	MEM	38	5	0		90.3878	79.2657	53.3878	82.6379	76.3768	135.672	55.1085	68.7193	39.1999	21.5028	63.9898	64.9091	53.0589	43.5883	41.4999	41.1996	57.0062	65.2995	23.042	64.8687	91.7165	82.1441
PC 16:0;0_22:6;0	PC	GPL	MEM	38	6	0		424.067	323.614	235.648	294.419	220.137	482.14	143.155	242.022	89.0935	70.9465	100.927	190.946	175.57	106.566	117.553	180.744	175.547	231.192	67.7204	371.84	377.214	391.116
PC 16:0;0_24:1;0	PC	GPL	MEM	40	1	0		NA	NA	NA	NA	NA	NA	NA	NA	NA	NA	NA	NA	NA	NA	NA	NA	NA	NA	NA	NA	NA	NA
PC 16:0;0_24:3;0	PC	GPL	MEM	40	3	0		NA	NA	NA	NA	NA	NA	NA	NA	NA	NA	0.967717	NA	NA	NA	NA	NA	NA	NA	NA	NA	NA	NA
PC 16:0;0_24:4;0	PC	GPL	MEM	40	4	0		NA	NA	NA	NA	NA	NA	1.26471	2.16322	0.976363	NA	2.04261	3.2354	1.79428	1.51168	1.38457	1.32834	2.2074	2.52664	1.18249	NA	3.16516	NA
PC 16:0;0_24:5;0	PC	GPL	MEM	40	5	0		NA	NA	NA	NA	NA	NA	NA	NA	NA	NA	NA	NA	NA	NA	NA	NA	NA	NA	NA	NA	NA	NA
PC 16:1;0_16:1;0	PC	GPL	MEM	32	2	0		1115.71	1391.61	1674.4	1810.88	3952.7	NA	989.051	3638.49	1083.15	513.949	NA	2226.26	2804.87	2028.09	2464.83	965.225	1073.25	NA	2014.49	2032.29	1347.06	1099.66
PC 16:1;0_17:0;0	PC	GPL	MEM	33	1	0		NA	NA	NA	6.26209	NA	NA	1.29642	1.43045	1.45201	1.16121	1.00192	1.98605	1.75649	1.024	1.02523	1.33537	1.57486	1.94599	1.12975	NA	5.8506	NA
PC 16:1;0_17:1;0	PC	GPL	MEM	33	2	0		NA	NA	38.9911	NA	NA	NA	13.6623	15.115	13.1604	9.70104	16.2325	19.8412	14.8182	5.17333	10.3784	6.50156	13.049	10.8617	7.5	NA	NA	NA
PC 16:1;0_18:0;0	PC	GPL	MEM	34	1	0		102.983	70.2732	74.3548	91.058	48.5486	104.211	39.0658	49.2586	26.6703	24.3151	39.0645	71.1745	43.4501	30.5005	31.4568	39.8997	43.8943	45.1185	32.2811	83.6865	80.5586	68.9965
PC 16:1;0_18:1;0	PC	GPL	MEM	34	2	0		179.503	185.496	182.862	190.075	216.682	387.042	121.615	195.526	108.626	73.3291	188.902	216.661	112.491	99.3126	116.03	121.572	161.45	104.008	103.596	263.918	182.109	148.383
PC 16:1;0_18:2;0	PC	GPL	MEM	34	3	0		93.4646	101.16	123.472	62.511	NA	NA	50.7078	68.8634	45.1116	32.6317	73.695	92.2692	52.8293	33.9791	44.4506	57.248	62.0104	41.4171	37.6513	68.4312	72.024	47.5293
PC 16:1;0_19:1;0	PC	GPL	MEM	35	2	0		NA	NA	NA	NA	NA	NA	0.207892	NA	NA	0.0986751	NA	0.336239	0.258135	NA	NA	NA	0.22086	NA	NA	NA	NA	NA
PC 16:1;0_20:0;0	PC	GPL	MEM	36	1	0		NA	NA	NA	NA	NA	NA	NA	NA	0.33428	NA	NA	NA	NA	NA	NA	NA	NA	NA	0.256258	NA	NA	NA
PC 16:1;0_20:1;0	PC	GPL	MEM	36	2	0		4.07851	2.59623	2.36703	3.19329	NA	NA	2.81273	4.01511	1.68214	1.38861	3.59432	4.36458	2.90893	2.34007	2.56372	2.47038	3.3777	2.63362	2.1218	3.72922	3.03186	3.57032
PC 16:1;0_20:2;0	PC	GPL	MEM	36	3	0		NA	NA	NA	NA	NA	NA	0.407206	0.552256	0.449158	0.558201	NA	1.20784	0.67661	NA	0.429261	1.22881	0.640868	0.458508	NA	NA	NA	NA
PC 16:1;0_20:3;0	PC	GPL	MEM	36	4	0		9.49025	5.68715	NA	NA	NA	NA	1.99186	2.77845	3.77363	2.48849	NA	5.39997	3.71744	0.959372	1.66035	2.64142	2.5735	1.76654	1.61799	5.72356	NA	NA
PC 16:1;0_20:4;0	PC	GPL	MEM	36	5	0		1072.81	742.632	787.512	613.085	NA	617.544	304.673	302.088	194.518	51.2805	263.34	300.832	379.951	229.634	219.794	202.29	353.186	425.244	212.775	662.37	1212.7	865.842
PC 16:1;0_22:3;0	PC	GPL	MEM	38	4	0		NA	NA	NA	NA	NA	NA	NA	NA	NA	NA	NA	NA	NA	NA	NA	NA	NA	NA	NA	NA	NA	NA
PC 16:1;0_22:4;0	PC	GPL	MEM	38	5	0		NA	NA	NA	NA	NA	NA	NA	NA	4.50613	1.52261	8.65467	7.45531	NA	NA	NA	3.65385	6.31125	6.33154	NA	11.3407	NA	NA
PC 16:1;0_22:5;0	PC	GPL	MEM	38	6	0		NA	NA	NA	NA	NA	NA	NA	NA	NA	0.839192	NA	3.42174	NA	NA	NA	NA	NA	1.08061	NA	NA	NA	NA
PC 16:1;0_22:6;0	PC	GPL	MEM	38	7	0		180.58	118.28	96.9013	96.9652	NA	110.788	28.2484	39.1677	15.7481	10.7046	14.0849	40.1824	40.675	16.3606	17.677	28.091	NA	42.9888	11.3472	119.922	144.619	133.889
PC 16:1;0_24:1;0	PC	GPL	MEM	40	2	0		NA	NA	NA	NA	NA	NA	NA	NA	NA	NA	1.04097	NA	NA	NA	NA	NA	NA	NA	NA	NA	NA	NA
PC 16:2;0_18:0;0	PC	GPL	MEM	34	2	0		NA	NA	NA	NA	NA	NA	NA	NA	NA	NA	NA	NA	NA	NA	NA	NA	NA	NA	NA	NA	NA	NA
PC 16:2;0_18:1;0	PC	GPL	MEM	34	3	0		NA	NA	NA	NA	NA	NA	NA	NA	NA	NA	NA	NA	NA	NA	NA	NA	NA	NA	NA	NA	NA	NA
PC 16:2;0_20:4;0	PC	GPL	MEM	36	6	0		NA	NA	NA	NA	NA	NA	NA	NA	NA	NA	NA	NA	NA	NA	NA	NA	NA	NA	NA	NA	NA	NA
PC 17:0;0_18:1;0	PC	GPL	MEM	35	1	0		139.592	97.1017	93.4592	93.1346	63.1366	114.582	35.3498	36.3549	31.4761	22.4111	34.4123	49.2263	49.5907	23.9048	27.8299	31.9759	40.813	46.6206	28.1442	89.3821	94.5063	91.1176
PC 17:0;0_18:2;0	PC	GPL	MEM	35	2	0		6.93748	6.76181	6.0307	NA	NA	5.36316	1.538	1.42931	1.00875	0.64021	1.33545	2.78502	2.35268	0.725384	0.952492	1.98297	2.05203	2.10006	1.17777	3.63999	6.10906	NA
PC 17:0;0_19:0;0	PC	GPL	MEM	36	0	0		NA	NA	NA	NA	NA	NA	0.602819	0.382694	NA	NA	NA	0.818186	NA	0.292016	NA	0.283459	0.418826	1.01885	NA	NA	NA	NA
PC 17:0;0_19:1;0	PC	GPL	MEM	36	1	0		NA	NA	NA	NA	NA	NA	0.46951	NA	NA	NA	NA	NA	NA	NA	NA	0.768707	NA	NA	NA	NA	NA	NA
PC 17:0;0_20:0;0	PC	GPL	MEM	37	0	0		652.551	NA	NA	NA	NA	NA	7.9592	20.678	29.1966	7.962	18.7454	49.6797	17.6238	NA	21.0797	23.1166	NA	35.5912	NA	NA	NA	NA
PC 17:0;0_20:1;0	PC	GPL	MEM	37	1	0		794.467	NA	NA	NA	NA	NA	6.43317	12.7853	6.42034	1.90192	4.23131	14.4614	4.67837	5.20453	7.62816	7.77378	NA	18.0398	4.415	NA	NA	NA
PC 17:0;0_20:2;0	PC	GPL	MEM	37	2	0		57.0811	NA	NA	NA	NA	NA	0.853042	1.29875	0.694215	0.262363	0.940938	NA	1.22048	0.57108	0.732959	1.50133	1.6321	2.14872	NA	NA	NA	NA
PC 17:0;0_20:3;0	PC	GPL	MEM	37	3	0		NA	NA	NA	NA	NA	NA	NA	NA	2.96893	0.707622	NA	NA	3.76927	NA	3.32837	NA	4.62168	NA	NA	NA	NA	NA
PC 17:0;0_20:4;0	PC	GPL	MEM	37	4	0		41.1179	27.8245	30.7073	31.4496	NA	34.3086	6.57976	7.66608	7.50959	5.44309	7.20715	9.06614	7.82093	5.4755	6.30212	5.29385	6.80097	10.3991	5.5159	29.2921	40.8871	34.7522
PC 17:0;0_21:0;0	PC	GPL	MEM	38	0	0		NA	NA	NA	NA	NA	NA	4.34763	NA	0.64668	NA	NA	0.911598	NA	0.438448	NA	3.55494	NA	0.386019	NA	NA	NA	NA
PC 17:0;0_21:1;0	PC	GPL	MEM	38	1	0		NA	NA	NA	NA	NA	NA	NA	NA	NA	NA	NA	0.668833	0.382847	NA	NA	NA	NA	0.388201	0.298643	NA	NA	NA
PC 17:0;0_22:5;0	PC	GPL	MEM	39	5	0		NA	NA	NA	NA	NA	NA	NA	NA	7.92531	2.51794	NA	NA	6.8722	3.95607	NA	NA	NA	NA	6.03109	NA	NA	NA
PC 17:0;0_22:6;0	PC	GPL	MEM	39	6	0		NA	NA	10.1005	NA	NA	NA	NA	NA	NA	NA	NA	NA	NA	NA	NA	NA	NA	NA	NA	NA	NA	NA
PC 17:1;0_17:1;0	PC	GPL	MEM	34	2	0		NA	NA	NA	NA	NA	NA	0.463275	1.06088	0.989431	0.497422	2.715	2.15298	0.531076	0.648157	0.720809	0.340273	NA	0.364325	1.0235	NA	NA	NA
PC 17:1;0_18:0;0	PC	GPL	MEM	35	1	0		NA	11.43	13.7217	16.7635	14.2968	18.9686	5.48437	5.49606	5.14289	3.42262	6.69146	8.22712	7.50888	4.47285	4.16788	3.8633	5.87249	6.42149	5.61217	14.8412	14.003	15.762
PC 17:1;0_18:1;0	PC	GPL	MEM	35	2	0		38.4483	39.3136	31.2224	41.8463	30.3127	41.7311	13.3458	15.4674	13.5728	8.4471	16.9027	23.4373	16.2452	10.7245	10.1745	10.3267	16.0095	12.5811	12.7371	34.7083	29.1836	25.867
PC 17:1;0_18:2;0	PC	GPL	MEM	35	3	0		NA	NA	NA	NA	NA	NA	NA	NA	NA	NA	10.5287	15.0276	NA	4.59863	NA	NA	12.7674	NA	6.68317	NA	NA	NA
PC 17:1;0_20:1;0	PC	GPL	MEM	37	2	0		NA	NA	NA	NA	NA	NA	1.03975	1.88236	0.90357	0.185955	1.49926	3.09231	0.904191	0.764419	NA	NA	1.87715	1.36989	NA	NA	NA	NA
PC 17:1;0_20:2;0	PC	GPL	MEM	37	3	0		NA	NA	NA	NA	NA	NA	NA	NA	0.355741	NA	NA	NA	NA	NA	NA	NA	NA	NA	NA	NA	NA	NA
PC 17:1;0_20:3;0	PC	GPL	MEM	37	4	0		NA	NA	NA	NA	NA	NA	NA	NA	NA	NA	NA	1.37984	NA	NA	NA	NA	NA	NA	NA	NA	NA	NA
PC 17:1;0_20:4;0	PC	GPL	MEM	37	5	0		NA	NA	NA	NA	NA	NA	NA	NA	NA	NA	NA	NA	4.17065	NA	NA	NA	NA	NA	NA	NA	NA	NA
PC 17:1;0_22:4;0	PC	GPL	MEM	39	5	0		NA	NA	NA	NA	NA	NA	NA	NA	NA	NA	NA	NA	2.7251	1.81643	NA	NA	NA	NA	NA	NA	NA	NA
PC 17:1;0_22:5;0	PC	GPL	MEM	39	6	0		NA	NA	NA	NA	NA	NA	NA	NA	NA	NA	NA	NA	NA	NA	NA	NA	NA	NA	NA	NA	NA	NA
PC 18:0;0_18:0;0	PC	GPL	MEM	36	0	0		272.996	NA	22.2984	NA	19.2767	22.4619	6.66649	5.53177	NA	NA	NA	11.2563	NA	2.75907	NA	3.96742	3.78284	9.62582	NA	NA	NA	NA
PC 18:0;0_18:1;0	PC	GPL	MEM	36	1	0		1228.72	799.381	840.191	989.931	602.939	1157.55	520.937	587.844	380.633	303.185	572.9	756.491	664.333	373.693	412.578	412.293	580.265	598.349	410.175	906.95	946.374	840.591
PC 18:0;0_18:2;0	PC	GPL	MEM	36	2	0		127.927	89.8373	83.5937	77.9514	35.157	89.2217	39.17	39.8104	25.4809	17.1397	46.391	75.5207	58.1157	25.5877	31.8204	44.7443	53.5414	49.5619	37.4876	49.9094	84.8205	65.3433
PC 18:0;0_18:3;0	PC	GPL	MEM	36	3	0		NA	NA	NA	17.7506	NA	NA	16.1074	23.238	NA	6.91972	NA	24.5116	13.6165	NA	NA	12.9105	NA	16.8111	11.4394	NA	NA	NA
PC 18:0;0_19:0;0	PC	GPL	MEM	37	0	0		NA	NA	NA	NA	NA	NA	16.5255	NA	NA	NA	NA	NA	NA	NA	NA	NA	NA	NA	NA	NA	NA	NA
PC 18:0;0_19:1;0	PC	GPL	MEM	37	1	0		NA	49.4044	NA	NA	65.1422	96.2147	8.61447	NA	11.055	1.58262	8.52202	19.926	7.4661	9.74862	10.9129	7.89906	15.9955	14.7169	7.67061	NA	NA	33.4744
PC 18:0;0_19:2;0	PC	GPL	MEM	37	2	0		NA	NA	NA	NA	NA	NA	NA	NA	NA	NA	NA	NA	NA	NA	NA	NA	NA	NA	NA	NA	NA	NA
PC 18:0;0_20:0;0	PC	GPL	MEM	38	0	0		NA	NA	NA	NA	NA	NA	NA	NA	6.00512	NA	NA	9.46165	NA	4.01857	NA	NA	NA	6.53493	NA	NA	NA	NA
PC 18:0;0_20:1;0	PC	GPL	MEM	38	1	0		149.172	29.967	40.7879	24.3538	20.5066	50.3542	13.5977	17.3701	8.44671	2.97327	13.8429	21.7605	11.3328	10.2623	11.0125	12.4323	16.5019	15.2825	8.5143	26.7536	20.0702	24.2484
PC 18:0;0_20:2;0	PC	GPL	MEM	38	2	0		43.6097	7.26484	10.9846	9.69176	6.09103	11.3947	6.24715	6.72763	4.18339	3.02299	5.7409	11.5997	6.74523	4.71523	4.91139	5.80038	8.52777	9.2287	4.64637	10.7137	11.7745	10.0825
PC 18:0;0_20:3;0	PC	GPL	MEM	38	3	0		56.1658	40.1709	48.2831	34.281	22.4582	52.3394	17.1589	22.1782	15.674	10.898	16.2686	30.8574	30.5453	11.0532	11.9531	17.0264	23.2842	21.5564	13.8782	48.1315	48.0303	46.0421
PC 18:0;0_20:4;0	PC	GPL	MEM	38	4	0		404.337	234.638	257.209	268.361	116.667	233.769	102.572	110.199	71.8688	56.5658	74.5895	131.606	143.05	75.8261	82.1817	101.561	115.409	160.752	78.1319	272.556	440.413	333.772
PC 18:0;0_20:5;0	PC	GPL	MEM	38	5	0		NA	NA	NA	NA	NA	NA	NA	NA	NA	NA	NA	NA	NA	NA	NA	NA	NA	NA	NA	NA	NA	NA
PC 18:0;0_22:1;0	PC	GPL	MEM	40	1	0		NA	NA	NA	NA	NA	NA	NA	NA	NA	NA	NA	NA	NA	NA	NA	NA	NA	NA	NA	NA	NA	NA
PC 18:0;0_22:2;0	PC	GPL	MEM	40	2	0		NA	NA	NA	NA	NA	NA	NA	NA	NA	NA	3.18304	NA	NA	NA	NA	NA	NA	NA	NA	NA	NA	NA
PC 18:0;0_22:3;0	PC	GPL	MEM	40	3	0		NA	NA	NA	NA	NA	NA	NA	7.74949	NA	NA	3.14205	NA	NA	2.81903	3.95703	2.20351	3.46029	NA	NA	NA	NA	NA
PC 18:0;0_22:4;0	PC	GPL	MEM	40	4	0		55.9656	29.5956	30.6242	35.1138	15.7484	43.5539	17.6112	12.6791	8.11517	5.36975	10.7452	16.8157	22.1479	11.0629	9.48773	11.4968	14.206	24.2564	9.48893	38.651	49.9807	47.0733
PC 18:0;0_22:5;0	PC	GPL	MEM	40	5	0		27.3923	11.9913	20.0035	17.9777	NA	34.4333	12.0449	14.8826	9.87514	4.45452	12.6495	20.7704	17.6405	9.38853	12.8868	13.5788	14.6577	16.0837	9.17164	24.9403	27.1635	19.0371
PC 18:0;0_22:6;0	PC	GPL	MEM	40	6	0		197.662	120.765	99.9278	105.019	65.0872	163.17	51.8933	72.6416	30.1153	21.3114	30.2748	75.1235	61.4557	34.99	42.8824	62.5502	55.781	95.383	26.6847	141.904	143.388	157.59
PC 18:0;0_24:1;0	PC	GPL	MEM	42	1	0		NA	NA	NA	NA	NA	NA	NA	NA	NA	1.73299	3.35151	NA	NA	NA	NA	NA	NA	NA	NA	NA	NA	NA
PC 18:1;0_18:1;0	PC	GPL	MEM	36	2	0		341.593	333.603	292.898	337.138	209.795	408.511	157.609	207.384	128.128	107.128	201.714	258.776	193.484	134.418	150.213	155.059	215.026	169.982	152.682	374.654	282.389	256.961
PC 18:1;0_18:2;0	PC	GPL	MEM	36	3	0		85.8866	78.123	71.8728	47.8017	34.5826	77.1752	23.1921	28.249	24.3117	15.5817	42.7275	47.6636	31.4689	17.505	24.478	33.1375	52.0594	29.6045	20.9666	51.9321	59.7578	43.8099
PC 18:1;0_18:3;0	PC	GPL	MEM	36	4	0		NA	NA	NA	NA	NA	NA	NA	NA	NA	5.37497	NA	12.2401	NA	5.29787	NA	NA	13.3649	7.27681	NA	NA	NA	NA
PC 18:1;0_19:0;0	PC	GPL	MEM	37	1	0		NA	NA	NA	NA	NA	NA	6.5405	12.113	11.0624	2.73194	6.73615	18.1378	6.21491	6.27583	8.80227	6.99887	14.9121	12.699	NA	NA	NA	NA
PC 18:1;0_19:1;0	PC	GPL	MEM	37	2	0		NA	12.0916	NA	11.8692	NA	NA	4.42467	4.87808	3.67847	1.38555	4.12399	9.98729	5.18307	3.77081	3.80593	3.62999	6.5373	6.17559	NA	NA	NA	NA
PC 18:1;0_19:2;0	PC	GPL	MEM	37	3	0		NA	NA	NA	NA	NA	NA	NA	NA	NA	0.745268	NA	NA	NA	NA	NA	NA	NA	NA	NA	NA	NA	NA
PC 18:1;0_20:0;0	PC	GPL	MEM	38	1	0		78.1518	NA	NA	NA	NA	NA	NA	NA	NA	1.46171	NA	NA	NA	NA	NA	NA	NA	7.0732	NA	NA	10.8074	NA
PC 18:1;0_20:1;0	PC	GPL	MEM	38	2	0		11.4177	20.9971	18.3718	21.7378	16.6157	36.8292	11.8257	19.7626	9.20971	6.77392	20.8327	17.0182	11.5242	10.0008	11.5579	9.9453	17.7265	14.8656	10.1149	21.9184	21.2225	19.8029
PC 18:1;0_20:2;0	PC	GPL	MEM	38	3	0		17.7779	11.6632	NA	9.98512	7.32922	19.5919	5.70898	7.70246	4.67412	3.46135	7.77011	9.20788	7.77064	4.2717	3.62989	5.86684	9.91198	6.41496	3.87038	12.4928	9.47284	8.11312
PC 18:1;0_20:3;0	PC	GPL	MEM	38	4	0		68.5689	25.5606	30.2122	26.6016	15.742	29.5978	11.3769	14.684	11.1354	10.2197	8.83825	23.0639	18.9238	8.41797	8.29721	11.6414	13.2447	12.1099	10.0275	42.2439	29.9745	30.6728
PC 18:1;0_20:4;0	PC	GPL	MEM	38	5	0		202.587	180.942	150.385	167.919	120.236	226.061	91.6092	116.608	76.6747	43.2458	167.414	102.028	88.6056	64.6167	66.4745	65.0222	108.417	83.8928	55.6129	188.117	203.305	132.101
PC 18:1;0_22:2;0	PC	GPL	MEM	40	3	0		NA	NA	NA	NA	NA	NA	NA	NA	NA	NA	1.35359	NA	NA	NA	NA	1.43535	2.034	NA	NA	NA	NA	NA
PC 18:1;0_22:3;0	PC	GPL	MEM	40	4	0		NA	NA	NA	NA	NA	NA	NA	1.30872	0.473579	NA	1.2492	1.53013	NA	NA	0.44698	NA	NA	1.25099	NA	NA	NA	NA
PC 18:1;0_22:4;0	PC	GPL	MEM	40	5	0		9.359	9.11171	10.7411	6.53912	40.0731	17.5613	5.53267	7.51527	5.72223	1.9614	8.52639	11.2232	6.93012	4.52655	5.60214	4.92592	7.91115	6.56895	5.00287	12.9474	11.3322	8.14896
PC 18:1;0_22:5;0	PC	GPL	MEM	40	6	0		NA	NA	NA	NA	NA	NA	NA	6.64959	NA	3.91632	NA	9.95796	10.4876	4.69762	NA	8.66613	NA	8.19342	NA	NA	NA	NA
PC 18:1;0_22:6;0	PC	GPL	MEM	40	7	0		68.7852	NA	NA	NA	NA	67.4651	16.3384	28.7236	10.693	7.64124	NA	21.7902	20.2725	11.0043	13.8161	23.6936	17.858	26.3391	NA	60.2423	48.5891	44.5807
PC 18:1;0_24:0;0	PC	GPL	MEM	42	1	0		NA	NA	NA	NA	NA	NA	NA	NA	NA	0.643921	1.30938	NA	NA	NA	NA	NA	NA	NA	NA	NA	NA	NA
PC 18:1;0_24:1;0	PC	GPL	MEM	42	2	0		NA	NA	NA	NA	NA	NA	NA	6.61013	NA	2.5333	7.17686	NA	NA	NA	5.46861	NA	5.551	NA	NA	NA	NA	NA
PC 18:1;0_24:4;0	PC	GPL	MEM	42	5	0		NA	NA	NA	NA	NA	NA	NA	NA	9.2624	NA	13.916	NA	NA	NA	NA	NA	NA	NA	NA	NA	NA	NA
PC 18:2;0_18:2;0	PC	GPL	MEM	36	4	0		10.8147	7.55567	4.59293	1.7665	NA	NA	1.65253	1.59143	1.27331	0.995168	3.16351	4.71983	2.41838	1.13982	1.30698	3.59959	3.95165	2.4052	2.03553	NA	2.91633	NA
PC 18:2;0_19:1;0	PC	GPL	MEM	37	3	0		NA	NA	NA	NA	NA	NA	NA	NA	0.458715	NA	NA	NA	0.310396	NA	NA	NA	NA	NA	NA	NA	NA	NA
PC 18:2;0_20:1;0	PC	GPL	MEM	38	3	0		1.8463	NA	2.35377	NA	NA	NA	1.00947	1.31549	0.630026	0.25467	1.66496	2.20306	1.32749	0.627164	0.600062	1.29367	1.84723	1.02287	0.688758	NA	NA	NA
PC 18:2;0_20:2;0	PC	GPL	MEM	38	4	0		NA	NA	NA	NA	NA	NA	NA	NA	NA	NA	NA	NA	NA	NA	NA	NA	NA	NA	NA	NA	NA	NA
PC 18:2;0_20:3;0	PC	GPL	MEM	38	5	0		NA	NA	NA	NA	NA	NA	NA	2.85813	NA	1.22169	NA	4.8655	1.78549	NA	NA	1.21696	NA	NA	NA	NA	NA	NA
PC 18:2;0_20:4;0	PC	GPL	MEM	38	6	0		23.8221	NA	NA	NA	NA	NA	3.47349	1.81217	1.47961	2.38839	2.29678	7.65814	4.59431	1.78026	2.09216	4.00181	5.43646	4.42246	1.22814	NA	15.7327	NA
PC 18:2;0_22:4;0	PC	GPL	MEM	40	6	0		NA	NA	NA	NA	NA	NA	0.890459	NA	NA	NA	NA	1.49322	NA	NA	NA	NA	NA	NA	NA	NA	NA	NA
PC 18:2;0_22:5;0	PC	GPL	MEM	40	7	0		NA	NA	NA	NA	NA	NA	NA	NA	NA	NA	NA	NA	NA	NA	NA	NA	NA	NA	NA	NA	NA	NA
PC 20:0;0_20:5;0	PC	GPL	MEM	40	5	0		NA	NA	NA	NA	NA	NA	NA	NA	NA	NA	NA	NA	NA	0.747724	NA	NA	NA	NA	NA	NA	NA	NA
PC 20:1;0_20:1;0	PC	GPL	MEM	40	2	0		NA	NA	NA	NA	NA	NA	NA	NA	NA	NA	0.248732	NA	NA	NA	NA	NA	NA	NA	NA	NA	NA	NA
PC 20:1;0_20:3;0	PC	GPL	MEM	40	4	0		NA	NA	NA	NA	NA	NA	NA	0.556501	0.345227	0.450094	NA	1.07551	NA	NA	NA	NA	0.591172	0.363845	NA	NA	NA	NA
PC 20:1;0_20:4;0	PC	GPL	MEM	40	5	0		5.56009	4.07055	NA	4.28936	NA	NA	3.83704	6.24301	3.49434	1.46302	7.57884	5.98227	3.55599	3.69544	3.727	3.28188	5.48917	3.65753	3.39815	5.46275	6.4483	8.82411
PC 20:2;0_20:3;0	PC	GPL	MEM	40	5	0		NA	NA	NA	NA	NA	NA	NA	NA	NA	0.276613	NA	NA	NA	NA	NA	NA	NA	NA	NA	NA	NA	NA
PC 20:2;0_20:4;0	PC	GPL	MEM	40	6	0		NA	NA	NA	NA	NA	NA	NA	NA	0.767222	0.801343	1.33976	NA	NA	0.794304	NA	1.1585	NA	2.25272	0.640172	NA	NA	NA
PC 20:3;0_20:3;0	PC	GPL	MEM	40	6	0		NA	NA	NA	NA	NA	NA	NA	NA	NA	NA	NA	NA	0.513217	NA	NA	NA	NA	NA	NA	NA	NA	NA
PC 20:3;0_20:4;0	PC	GPL	MEM	40	7	0		NA	NA	NA	NA	NA	NA	0.709541	NA	NA	0.498938	NA	1.32588	0.948891	NA	0.62807	NA	NA	0.912249	NA	NA	NA	NA
PC O-16:0;0/16:0;0	PC O-	GPL	MEM	32	0	0		NA	NA	7.42083	NA	9.8693	NA	4.66397	9.01786	6.32376	6.62433	5.11692	11.0215	8.08207	2.22685	4.37435	11.0894	10.0764	9.37075	4.65354	10.3894	NA	NA
PC O-16:0;0/16:1;0	PC O-	GPL	MEM	32	1	0		NA	4.64002	NA	6.10834	5.67556	NA	3.26152	2.74342	4.07733	3.08705	NA	4.82569	2.6982	2.11019	2.69757	3.79445	4.45691	4.39106	3.13162	6.22566	NA	NA
PC O-16:0;0/17:1;0	PC O-	GPL	MEM	33	1	0		0.0462549	NA	NA	NA	NA	NA	NA	NA	NA	NA	NA	NA	NA	NA	NA	NA	NA	NA	NA	NA	NA	NA
PC O-16:0;0/18:0;0	PC O-	GPL	MEM	34	0	0		NA	0.971451	0.855857	NA	NA	NA	0.371346	0.527367	0.297805	0.219616	NA	0.77452	0.539115	0.319665	0.351116	0.616509	NA	0.707543	NA	NA	1.29599	1.04932
PC O-16:0;0/18:1;0	PC O-	GPL	MEM	34	1	0		38.4254	54.1015	39.3288	49.2138	46.809	82.2423	30.4908	43.4189	24.1365	16.7859	41.0544	48.8134	32.9243	21.2157	31.694	32.3674	38.867	29.5491	28.5901	61.9388	37.8951	37.6885
PC O-16:0;0/18:2;0	PC O-	GPL	MEM	34	2	0		1.6119	4.27023	2.54263	2.76634	0.856131	2.73011	0.672275	0.989226	0.676469	0.399922	0.832893	1.33952	0.864368	0.466405	0.608191	1.16453	0.890453	0.993814	0.566403	1.2374	2.13232	1.86867
PC O-16:0;0/18:3;0	PC O-	GPL	MEM	34	3	0		NA	NA	NA	NA	NA	NA	NA	NA	NA	NA	NA	NA	NA	NA	NA	NA	0.0971328	NA	NA	NA	NA	NA
PC O-16:0;0/20:1;0	PC O-	GPL	MEM	36	1	0		2.65428	0.365621	0.385612	0.516679	1.25142	1.55329	0.757276	1.53096	0.551313	0.305324	1.73389	2.06976	0.36854	0.387505	0.846484	0.702744	0.705413	0.530317	0.560438	0.610484	NA	NA
PC O-16:0;0/20:2;0	PC O-	GPL	MEM	36	2	0		0.51806	0.401161	0.143652	NA	0.315109	0.635391	0.376398	0.74229	0.34719	0.364806	0.455319	0.780676	0.340335	0.292011	0.290391	0.362739	0.418692	0.250602	0.218177	0.554934	NA	0.210454
PC O-16:0;0/20:3;0	PC O-	GPL	MEM	36	3	0		2.74875	2.78356	1.91779	0.76755	0.648697	1.59029	0.878986	0.763206	0.81845	0.526635	0.497929	0.922294	0.75202	0.547186	0.472005	0.640406	0.688137	0.668361	0.502197	1.66235	2.17812	2.31224
PC O-16:0;0/20:4;0	PC O-	GPL	MEM	36	4	0		NA	12.1167	11.1955	16.0501	11.9009	28.1087	5.31511	8.58	5.54682	3.40447	6.45423	8.24603	5.86248	4.44525	6.88796	6.25281	7.28751	8.78938	4.03963	17.7767	16.3465	16.5545
PC O-16:0;0/21:1;0	PC O-	GPL	MEM	37	1	0		NA	NA	NA	NA	NA	NA	NA	NA	NA	NA	NA	0.0732586	NA	NA	NA	NA	NA	NA	NA	NA	NA	NA
PC O-16:0;0/22:1;0	PC O-	GPL	MEM	38	1	0		NA	NA	NA	NA	NA	NA	NA	NA	NA	NA	NA	NA	NA	NA	NA	NA	NA	NA	NA	NA	NA	NA
PC O-16:0;0/22:3;0	PC O-	GPL	MEM	38	3	0		NA	NA	NA	NA	NA	NA	NA	NA	NA	NA	NA	NA	NA	NA	NA	NA	NA	NA	NA	NA	NA	NA
PC O-16:0;0/22:4;0	PC O-	GPL	MEM	38	4	0		NA	NA	NA	NA	NA	NA	NA	NA	NA	0.56736	NA	NA	NA	NA	NA	NA	NA	NA	NA	NA	NA	NA
PC O-16:0;0/22:5;0	PC O-	GPL	MEM	38	5	0		0.68163	NA	NA	NA	NA	NA	0.360829	0.300656	NA	0.242225	NA	NA	NA	0.168085	NA	NA	0.264089	NA	NA	NA	NA	NA
PC O-16:0;0/22:6;0	PC O-	GPL	MEM	38	6	0		9.29178	NA	NA	NA	NA	NA	NA	NA	NA	NA	NA	NA	NA	0.556676	NA	NA	NA	0.861438	NA	2.63497	NA	NA
PC O-16:1;0/16:0;0	PC O-	GPL	MEM	32	1	0		NA	5.07616	NA	5.30999	9.06284	NA	5.11254	4.25011	5.46851	4.70781	NA	8.51181	4.40814	3.03752	3.85127	6.40701	6.44536	7.33361	3.87475	6.81265	NA	NA
PC O-16:1;0/16:1;0	PC O-	GPL	MEM	32	2	0		NA	NA	NA	NA	NA	NA	NA	NA	NA	NA	0.557598	NA	NA	NA	NA	NA	NA	NA	NA	NA	NA	NA
PC O-16:1;0/17:0;0	PC O-	GPL	MEM	33	1	0		0.117604	NA	NA	NA	NA	NA	NA	NA	NA	NA	NA	NA	NA	NA	NA	NA	NA	NA	NA	NA	NA	NA
PC O-16:1;0/18:0;0	PC O-	GPL	MEM	34	1	0		3.37088	1.04002	1.17657	1.29871	1.52406	2.0617	1.62561	2.40043	1.20029	1.15051	2.21062	2.84857	2.21109	1.34354	1.44427	1.92338	2.05226	2.06999	1.63551	1.83801	1.10518	1.13708
PC O-16:1;0/18:1;0	PC O-	GPL	MEM	34	2	0		6.93401	9.89969	6.89197	11.6288	6.9681	14.0459	5.54817	8.2617	6.998	5.29526	8.42635	9.03813	6.79999	5.01384	4.85677	5.07766	5.62533	5.40191	4.28551	7.709	4.60903	10.9241
PC O-16:1;0/18:2;0	PC O-	GPL	MEM	34	3	0		NA	NA	NA	NA	NA	NA	0.165916	0.37529	0.20112	0.141477	0.178312	0.475595	NA	NA	0.138281	0.32144	0.197547	0.110201	0.117763	NA	NA	NA
PC O-16:1;0/20:0;0	PC O-	GPL	MEM	36	1	0		NA	NA	NA	NA	NA	NA	0.0204854	0.0229652	NA	NA	0.0261676	NA	NA	0.0166987	NA	NA	0.0205634	NA	0.0123993	NA	NA	NA
PC O-16:1;0/20:1;0	PC O-	GPL	MEM	36	2	0		1.06007	0.531992	0.311401	0.515396	0.934908	1.89086	0.683276	1.4323	0.696333	0.437952	1.40442	1.5083	0.660607	0.597594	0.848994	0.604834	0.907707	0.549111	0.496771	0.919859	NA	0.408628
PC O-16:1;0/20:2;0	PC O-	GPL	MEM	36	3	0		NA	NA	NA	NA	NA	NA	0.116029	0.18237	0.147223	0.258612	0.341997	0.217265	0.165546	0.0835632	0.136333	0.123813	0.158562	0.126434	0.107295	NA	NA	NA
PC O-16:1;0/20:3;0	PC O-	GPL	MEM	36	4	0		NA	NA	NA	NA	NA	NA	0.353162	0.917239	1.07881	0.547714	0.519717	2.10703	0.777809	0.414489	0.462794	0.410265	0.624393	0.409044	0.42859	NA	NA	NA
PC O-16:1;0/20:4;0	PC O-	GPL	MEM	36	5	0		NA	6.51064	8.77849	9.71435	7.37676	13.9781	3.95487	3.58846	2.65236	2.18468	3.77532	6.32868	3.21616	2.67446	3.61968	3.69778	3.56143	NA	NA	NA	16.335	13.3973
PC O-16:1;0/21:1;0	PC O-	GPL	MEM	37	2	0		NA	NA	NA	NA	NA	NA	NA	0.534198	NA	0.194394	NA	0.810656	NA	NA	NA	NA	NA	NA	NA	NA	NA	NA
PC O-16:1;0/22:1;0	PC O-	GPL	MEM	38	2	0		42.9813	NA	NA	NA	NA	NA	NA	NA	NA	NA	NA	NA	NA	NA	NA	NA	NA	NA	NA	NA	NA	NA
PC O-16:1;0/22:3;0	PC O-	GPL	MEM	38	4	0		NA	NA	NA	NA	NA	NA	NA	NA	NA	0.0808413	NA	NA	NA	NA	NA	NA	NA	NA	NA	NA	NA	NA
PC O-16:1;0/22:4;0	PC O-	GPL	MEM	38	5	0		12.9323	2.431	3.84551	3.23569	NA	NA	1.65301	1.63626	1.72882	0.861756	2.00539	1.86372	2.36727	0.77275	1.04948	1.61609	1.44073	2.60058	NA	4.32812	4.71082	6.47507
PC O-16:1;0/22:5;0	PC O-	GPL	MEM	38	6	0		4.23338	NA	NA	NA	NA	NA	NA	NA	NA	NA	NA	NA	NA	NA	NA	NA	NA	NA	NA	NA	NA	NA
PC O-16:1;0/22:6;0	PC O-	GPL	MEM	38	7	0		13.8229	NA	NA	NA	NA	NA	3.25664	10.293	NA	NA	NA	8.32579	6.69206	NA	NA	6.23988	NA	7.35115	NA	NA	NA	NA
PC O-16:2;0/16:0;0	PC O-	GPL	MEM	32	2	0		NA	NA	NA	NA	NA	NA	NA	NA	NA	NA	2.36511	NA	NA	NA	NA	NA	NA	NA	NA	NA	NA	NA
PC O-16:2;0/16:1;0	PC O-	GPL	MEM	32	3	0		NA	47.768	32.7814	NA	NA	NA	23.4658	NA	NA	15.1371	29.6842	37.2735	22.7837	NA	NA	20.6531	24.0563	NA	NA	NA	NA	NA
PC O-16:2;0/18:0;0	PC O-	GPL	MEM	34	2	0		5.72363	3.65855	3.57853	4.29869	4.24896	7.53615	3.61481	5.24038	3.60366	2.89229	5.33752	6.01046	3.65391	2.49589	3.08697	2.97331	3.73984	3.64208	2.12706	4.0919	2.66738	4.19796
PC O-16:2;0/18:1;0	PC O-	GPL	MEM	34	3	0		NA	13.6102	12.9255	12.9159	12.8216	35.0657	5.96098	8.3208	4.06605	2.8974	9.05905	10.7099	6.86242	2.66021	6.74298	6.58887	6.469	5.26486	4.38965	18.2815	13.9797	14.9429
PC O-16:2;0/18:2;0	PC O-	GPL	MEM	34	4	0		18.9888	49.1327	40.6389	NA	35.3266	NA	13.4112	17.4699	NA	5.73941	NA	24.0773	17.4201	NA	NA	14.6697	18.7285	11.7634	12.2911	NA	NA	NA
PC O-16:2;0/20:0;0	PC O-	GPL	MEM	36	2	0		NA	NA	NA	NA	NA	NA	NA	0.0530587	NA	NA	NA	NA	NA	NA	0.0518121	NA	NA	NA	NA	NA	NA	NA
PC O-16:2;0/20:1;0	PC O-	GPL	MEM	36	3	0		0.959695	1.19312	0.912028	1.18051	1.66942	6.43194	0.853279	1.21828	0.731318	0.438654	1.54976	1.60664	0.872434	0.742184	1.04287	0.969968	0.752732	0.819768	0.810527	2.21202	1.23839	1.1869
PC O-16:2;0/20:2;0	PC O-	GPL	MEM	36	4	0		NA	NA	NA	NA	NA	NA	0.847837	0.68522	0.523955	0.506564	2.21199	1.20676	0.768375	0.582282	0.552081	0.645396	1.01065	0.537174	0.320311	NA	NA	NA
PC O-16:2;0/20:3;0	PC O-	GPL	MEM	36	5	0		NA	3.88655	NA	NA	NA	NA	1.20168	1.26672	0.659655	NA	3.19048	1.33437	2.22478	NA	0.669513	1.26424	0.911821	NA	NA	NA	NA	NA
PC O-16:2;0/20:4;0	PC O-	GPL	MEM	36	6	0		39.1076	48.1026	40.036	38.3297	18.7868	45.7625	11.1345	12.68	8.46452	3.6504	11.1734	16.2475	14.413	7.11906	9.97555	11.5126	10.8357	11.6923	7.41159	39.3096	62.7341	55.0455
PC O-16:2;0/22:0;0	PC O-	GPL	MEM	38	2	0		NA	NA	NA	NA	NA	NA	NA	NA	NA	NA	NA	NA	NA	NA	NA	NA	NA	NA	NA	NA	NA	NA
PC O-16:2;0/22:1;0	PC O-	GPL	MEM	38	3	0		NA	NA	NA	NA	NA	NA	NA	NA	NA	NA	NA	NA	NA	NA	NA	NA	NA	NA	NA	NA	NA	NA
PC O-16:2;0/22:3;0	PC O-	GPL	MEM	38	5	0		NA	NA	NA	NA	NA	NA	0.392865	0.311457	0.469846	0.22012	1.23372	0.472221	NA	0.291363	0.179909	0.364789	0.3797	NA	NA	NA	NA	NA
PC O-16:2;0/22:4;0	PC O-	GPL	MEM	38	6	0		17.7215	27.3273	27.8244	26.3152	11.0844	34.689	6.9464	7.33756	5.10221	1.54151	6.97127	8.36808	7.5314	4.20853	5.74393	7.01859	5.42727	6.06943	3.09201	24.3781	39.1279	34.2365
PC O-16:2;0/22:5;0	PC O-	GPL	MEM	38	7	0		NA	NA	NA	NA	NA	NA	2.30252	NA	NA	NA	NA	NA	NA	NA	4.78314	NA	NA	NA	NA	NA	NA	NA
PC O-16:2;0/22:6;0	PC O-	GPL	MEM	38	8	0		66.2216	58.8535	46.134	NA	NA	NA	NA	NA	NA	NA	NA	NA	NA	NA	6.6921	9.66925	NA	12.0237	NA	53.324	71.0842	62.3054
PC O-16:2;0/24:4;0	PC O-	GPL	MEM	40	6	0		NA	NA	NA	NA	NA	7.02796	1.40448	0.884956	1.46134	NA	3.58716	1.5898	1.32433	NA	NA	NA	NA	NA	NA	NA	NA	NA
PC O-17:0;0/15:0;0	PC O-	GPL	MEM	32	0	0		NA	NA	2.01257	NA	2.13143	NA	1.64421	3.29256	2.29207	2.5842	1.86506	3.76008	3.18411	0.802353	1.74406	3.57113	3.56282	4.20973	1.76463	1.48719	NA	NA
PC O-17:0;0/15:1;0	PC O-	GPL	MEM	32	1	0		NA	0.192749	NA	NA	NA	NA	0.240138	0.140455	0.165023	0.24421	NA	0.260286	0.153094	0.0806112	0.130452	0.174921	0.252355	0.264388	0.108201	NA	NA	NA
PC O-17:0;0/16:1;0	PC O-	GPL	MEM	33	1	0		10.3566	NA	NA	NA	NA	NA	NA	NA	NA	NA	NA	NA	NA	NA	NA	NA	NA	NA	NA	NA	NA	NA
PC O-17:0;0/17:0;0	PC O-	GPL	MEM	34	0	0		NA	2.28484	2.0346	NA	NA	NA	0.859991	1.20327	0.63982	0.429051	NA	1.17233	1.09155	0.730316	0.898383	1.38641	NA	1.96433	NA	NA	2.35364	2.20832
PC O-17:0;0/17:1;0	PC O-	GPL	MEM	34	1	0		5.06489	6.95977	4.60685	6.34649	5.96997	10.541	6.04279	7.91833	5.67189	4.95331	6.71961	11.8526	9.0555	5.59456	6.01506	6.3202	8.17552	7.28217	5.70581	7.56227	4.6516	4.65775
PC O-17:0;0/17:2;0	PC O-	GPL	MEM	34	2	0		NA	NA	NA	NA	NA	NA	NA	NA	NA	NA	NA	NA	NA	0.0324869	NA	NA	NA	NA	NA	NA	NA	NA
PC O-17:0;0/18:1;0	PC O-	GPL	MEM	35	1	0		NA	NA	NA	NA	NA	NA	NA	NA	NA	NA	NA	NA	NA	NA	NA	NA	NA	NA	NA	NA	NA	NA
PC O-17:0;0/18:2;0	PC O-	GPL	MEM	35	2	0		NA	NA	NA	NA	NA	NA	NA	NA	NA	0.507402	NA	NA	NA	NA	NA	NA	NA	NA	NA	NA	NA	NA
PC O-17:0;0/19:1;0	PC O-	GPL	MEM	36	1	0		1.65409	0.38899	0.449906	0.321768	0.592353	0.537568	0.509516	0.714107	0.452535	0.29295	0.554459	1.26616	0.40284	0.28874	0.514127	0.40142	0.459312	0.465189	0.322778	0.392493	NA	NA
PC O-17:0;0/19:2;0	PC O-	GPL	MEM	36	2	0		NA	NA	NA	NA	NA	NA	0.0869614	0.0829409	0.0683072	0.0419548	0.092797	0.209883	0.230574	0.0612043	0.0657196	0.0534664	0.179898	0.0991444	NA	NA	NA	NA
PC O-17:0;0/19:3;0	PC O-	GPL	MEM	36	3	0		NA	NA	NA	NA	NA	NA	NA	NA	NA	NA	NA	NA	NA	NA	NA	NA	NA	NA	NA	NA	NA	NA
PC O-17:0;0/20:1;0	PC O-	GPL	MEM	37	1	0		103.512	NA	12.5241	9.48948	12.2369	19.737	NA	6.36578	7.17337	2.60885	NA	8.49835	NA	3.74423	3.19385	4.95281	NA	NA	NA	NA	NA	NA
PC O-17:0;0/20:2;0	PC O-	GPL	MEM	37	2	0		582.039	30.682	64.5779	50.5586	47.8553	89.9315	20.7044	22.8205	23.4504	7.91211	16.2964	39.1863	16.0122	16.603	17.753	17.7681	24.4332	26.3012	7.34049	57.4856	31.8251	22.2385
PC O-17:0;0/20:3;0	PC O-	GPL	MEM	37	3	0		51.9368	NA	NA	NA	NA	NA	NA	NA	NA	NA	NA	NA	NA	NA	NA	NA	NA	NA	NA	NA	NA	NA
PC O-17:0;0/21:1;0	PC O-	GPL	MEM	38	1	0		NA	NA	NA	NA	NA	NA	NA	NA	NA	NA	NA	NA	NA	NA	NA	NA	NA	NA	NA	NA	NA	NA
PC O-17:1;0/15:0;0	PC O-	GPL	MEM	32	1	0		NA	NA	NA	NA	NA	NA	0.136089	0.350543	0.281856	0.267051	NA	0.296137	0.247701	0.0806059	0.14839	0.317589	0.184022	0.222314	0.143096	NA	NA	NA
PC O-17:1;0/16:0;0	PC O-	GPL	MEM	33	1	0		7.58536	NA	NA	NA	NA	NA	NA	NA	NA	NA	NA	NA	NA	NA	NA	NA	NA	NA	NA	NA	NA	NA
PC O-17:1;0/17:0;0	PC O-	GPL	MEM	34	1	0		NA	NA	NA	0.339663	NA	NA	0.369194	0.531907	0.317431	0.281276	0.344575	0.580754	0.465361	0.343564	0.376833	0.324729	0.426599	0.503056	0.347633	NA	0.235494	NA
PC O-17:1;0/17:1;0	PC O-	GPL	MEM	34	2	0		NA	NA	0.202063	NA	NA	NA	0.173241	0.102284	0.251537	0.203668	0.20086	0.365655	0.187707	0.225818	0.0719309	0.105139	0.0930835	0.168944	0.0869977	NA	NA	NA
PC O-17:1;0/18:0;0	PC O-	GPL	MEM	35	1	0		NA	NA	NA	NA	NA	NA	NA	NA	NA	NA	NA	NA	NA	NA	NA	NA	NA	NA	NA	NA	NA	NA
PC O-17:1;0/18:1;0	PC O-	GPL	MEM	35	2	0		NA	NA	NA	NA	NA	NA	NA	NA	NA	0.504589	NA	NA	NA	NA	NA	NA	NA	NA	NA	NA	NA	NA
PC O-17:1;0/19:1;0	PC O-	GPL	MEM	36	2	0		NA	NA	NA	NA	NA	NA	0.0509368	NA	NA	0.0403641	NA	0.097879	0.0809212	NA	NA	0.0497327	0.0535561	NA	NA	NA	NA	NA
PC O-17:1;0/20:0;0	PC O-	GPL	MEM	37	1	0		NA	NA	NA	NA	NA	NA	NA	NA	0.0641525	NA	NA	NA	NA	NA	NA	NA	NA	NA	NA	NA	NA	NA
PC O-17:1;0/20:1;0	PC O-	GPL	MEM	37	2	0		47.6632	3.92243	6.02563	8.55234	19.2725	39.1592	5.10788	6.21977	4.64898	1.79939	5.99939	8.81332	3.15548	4.84294	5.72594	3.113	4.6708	4.47302	2.05479	7.90685	1.96313	3.54102
PC O-17:1;0/20:2;0	PC O-	GPL	MEM	37	3	0		NA	NA	NA	NA	NA	NA	NA	NA	NA	NA	NA	NA	NA	NA	NA	NA	NA	NA	NA	NA	NA	NA
PC O-17:2;0/17:0;0	PC O-	GPL	MEM	34	2	0		NA	NA	0.234263	NA	NA	0.400342	0.199982	0.355144	0.206444	0.0966188	0.353709	0.412672	0.282229	0.174766	0.197874	0.295653	0.246005	0.205445	0.116054	NA	NA	NA
PC O-17:2;0/17:1;0	PC O-	GPL	MEM	34	3	0		NA	NA	NA	NA	NA	NA	NA	NA	NA	0.0372008	NA	NA	0.0891668	NA	NA	NA	NA	NA	NA	NA	NA	NA
PC O-17:2;0/18:0;0	PC O-	GPL	MEM	35	2	0		NA	NA	NA	NA	NA	NA	NA	NA	NA	0.844785	NA	NA	NA	NA	NA	NA	NA	NA	NA	NA	NA	NA
PC O-17:2;0/19:0;0	PC O-	GPL	MEM	36	2	0		NA	NA	NA	0.331981	NA	NA	0.238461	0.46584	0.232814	0.134044	0.489032	0.476187	0.259079	0.192899	0.224327	0.178356	0.330847	0.176631	0.152311	NA	NA	NA
PC O-17:2;0/19:1;0	PC O-	GPL	MEM	36	3	0		NA	NA	0.541224	0.544539	1.41588	1.6048	0.933551	1.54539	0.621808	0.373292	1.82084	1.58664	0.881318	0.784349	0.94316	0.615989	1.34399	0.839966	0.715082	0.69613	NA	NA
PC O-17:2;0/20:0;0	PC O-	GPL	MEM	37	2	0		NA	NA	NA	NA	NA	NA	1.93282	2.58884	1.07434	0.636942	NA	NA	0.483026	0.720479	1.76431	0.920846	2.36091	0.788657	0.664942	NA	NA	NA
PC O-17:2;0/20:1;0	PC O-	GPL	MEM	37	3	0		4.41285	NA	NA	NA	NA	NA	NA	NA	NA	NA	NA	NA	NA	NA	NA	NA	NA	NA	NA	NA	NA	NA
PC O-17:2;0/22:6;0	PC O-	GPL	MEM	39	8	0		NA	NA	NA	NA	NA	NA	NA	NA	NA	NA	NA	NA	NA	NA	NA	NA	NA	NA	NA	NA	NA	NA
PC O-17:2;0/24:4;0	PC O-	GPL	MEM	41	6	0		NA	NA	NA	NA	NA	NA	29.7045	42.8662	18.7527	18.8477	45.8667	30.4712	29.8402	17.1617	28.0129	20.2935	28.0554	17.9978	NA	NA	NA	NA
PC O-18:0;0/14:0;0	PC O-	GPL	MEM	32	0	0		NA	NA	0.311145	NA	0.527915	NA	0.265074	0.54396	0.370459	0.31764	0.46662	1.06274	0.44215	0.264893	0.374001	0.460722	0.440014	0.339446	0.329604	0.335115	NA	NA
PC O-18:0;0/16:0;0	PC O-	GPL	MEM	34	0	0		NA	6.89221	6.45077	NA	NA	NA	2.57302	3.71351	2.26826	1.6018	NA	5.22226	3.73828	2.32403	2.99718	4.90903	NA	5.25272	NA	NA	9.68184	7.68354
PC O-18:0;0/16:1;0	PC O-	GPL	MEM	34	1	0		1.66277	1.75458	1.55377	1.87949	1.16037	2.90744	0.96805	1.25297	1.15817	0.910448	1.12483	2.15025	1.45775	0.866548	0.894146	1.21292	1.17957	1.20943	0.959228	1.88037	1.30221	1.46964
PC O-18:0;0/18:1;0	PC O-	GPL	MEM	36	1	0		48.4911	8.5814	10.1859	9.41793	12.2233	17.3221	7.60159	9.35476	6.47093	3.96121	8.26331	15.0188	6.28839	4.02734	6.52921	7.05458	5.85271	7.03445	4.51279	9.33079	NA	NA
PC O-18:0;0/18:2;0	PC O-	GPL	MEM	36	2	0		3.3619	2.51449	1.35723	1.65341	0.421312	2.35055	0.606161	0.702696	0.502416	0.449756	0.701974	1.26675	1.07816	0.33379	0.610013	0.856004	0.895961	0.705629	0.400293	1.45737	NA	1.15337
PC O-18:0;0/18:3;0	PC O-	GPL	MEM	36	3	0		NA	NA	NA	NA	NA	NA	NA	NA	0.0742134	NA	NA	NA	NA	NA	NA	NA	NA	NA	NA	NA	NA	NA
PC O-18:0;0/19:1;0	PC O-	GPL	MEM	37	1	0		NA	NA	NA	0.264355	NA	0.522293	NA	0.12074	0.130933	0.0389968	NA	0.0903154	NA	0.100494	0.0746884	0.117209	NA	NA	NA	NA	NA	NA
PC O-18:0;0/20:1;0	PC O-	GPL	MEM	38	1	0		32.9864	NA	NA	NA	NA	NA	NA	NA	NA	NA	NA	NA	NA	NA	NA	NA	NA	NA	NA	NA	NA	NA
PC O-18:0;0/20:2;0	PC O-	GPL	MEM	38	2	0		80.1837	NA	NA	NA	NA	NA	NA	NA	NA	NA	NA	NA	NA	NA	NA	NA	NA	NA	NA	NA	NA	NA
PC O-18:0;0/20:4;0	PC O-	GPL	MEM	38	4	0		NA	NA	NA	NA	NA	NA	NA	NA	NA	1.25049	NA	NA	NA	NA	NA	NA	NA	NA	NA	NA	NA	NA
PC O-18:0;0/22:6;0	PC O-	GPL	MEM	40	6	0		NA	NA	NA	NA	3.89353	15.4537	5.51236	7.92251	1.8669	3.63454	3.57466	3.20772	6.32322	2.07047	NA	6.9238	3.89181	NA	2.35888	11.9339	NA	NA
PC O-18:1;0/14:0;0	PC O-	GPL	MEM	32	1	0		NA	0.911379	NA	0.611259	0.815662	NA	0.596749	0.649495	0.597287	0.373518	NA	0.998356	0.464249	0.410275	0.660569	0.667092	NA	1.05626	0.626165	0.356838	NA	NA
PC O-18:1;0/15:0;0	PC O-	GPL	MEM	33	1	0		NA	NA	NA	NA	NA	NA	NA	NA	NA	NA	NA	NA	NA	NA	NA	NA	NA	NA	NA	NA	NA	NA
PC O-18:1;0/16:0;0	PC O-	GPL	MEM	34	1	0		29.7177	38.9755	25.4166	31.4084	27.5589	52.1202	18.64	28.3177	16.4898	12.8503	22.4222	36.0951	24.6832	14.6167	18.7398	24.4429	23.2861	21.8624	17.019	40.649	27.3259	26.6466
PC O-18:1;0/16:1;0	PC O-	GPL	MEM	34	2	0		0.822486	2.5647	1.24393	2.64842	0.771022	2.01989	0.624526	0.800066	0.8227	0.781309	0.697058	1.34384	0.918691	0.626191	0.583095	0.618139	0.675655	0.62739	0.521419	1.87744	0.781743	0.829269
PC O-18:1;0/17:1;0	PC O-	GPL	MEM	35	2	0		NA	NA	NA	NA	NA	NA	NA	NA	NA	0.00513175	NA	NA	NA	NA	NA	NA	NA	NA	NA	NA	NA	NA
PC O-18:1;0/18:0;0	PC O-	GPL	MEM	36	1	0		NA	1.02966	1.26747	1.43594	2.37487	2.55108	0.815159	0.972247	0.709112	0.384279	1.18275	1.62153	0.698907	0.50002	0.665108	0.645814	0.636583	0.698705	0.747542	1.35081	NA	NA
PC O-18:1;0/18:1;0	PC O-	GPL	MEM	36	2	0		20.4966	14.2405	7.32994	13.6385	9.88072	18.7403	6.452	8.62209	6.82427	6.6727	10.1128	11.7218	8.47412	6.24902	6.67575	4.82592	7.79667	4.94763	5.04084	13.3475	NA	7.0642
PC O-18:1;0/18:2;0	PC O-	GPL	MEM	36	3	0		1.18553	1.3605	1.09046	1.07463	NA	NA	0.547325	0.496788	0.409581	0.25195	0.652509	0.705608	0.786393	0.1616	0.354486	0.441702	0.56644	0.558683	0.397688	0.757327	NA	1.04797
PC O-18:1;0/19:1;0	PC O-	GPL	MEM	37	2	0		NA	NA	NA	NA	NA	NA	NA	NA	NA	NA	NA	0.623924	NA	NA	0.449573	NA	NA	NA	NA	NA	NA	NA
PC O-18:1;0/20:1;0	PC O-	GPL	MEM	38	2	0		NA	NA	NA	NA	NA	NA	NA	NA	NA	NA	NA	NA	NA	NA	NA	NA	NA	NA	NA	NA	NA	NA
PC O-18:1;0/20:2;0	PC O-	GPL	MEM	38	3	0		NA	NA	NA	NA	NA	NA	NA	NA	NA	NA	NA	NA	NA	NA	NA	NA	NA	NA	NA	NA	NA	NA
PC O-18:1;0/20:3;0	PC O-	GPL	MEM	38	4	0		NA	NA	NA	NA	NA	NA	NA	NA	NA	0.339761	NA	NA	NA	NA	NA	NA	NA	NA	NA	NA	NA	NA
PC O-18:1;0/20:4;0	PC O-	GPL	MEM	38	5	0		1.16631	9.48956	4.79907	10.5791	NA	NA	3.04059	2.78376	3.816	2.90391	2.38391	4.35591	4.00985	1.67493	1.8027	2.50701	2.08821	4.7002	NA	9.65556	8.48033	6.95142
PC O-18:1;0/22:5;0	PC O-	GPL	MEM	40	6	0		NA	NA	NA	NA	NA	NA	NA	NA	NA	0.567547	NA	NA	NA	NA	NA	NA	NA	NA	NA	NA	NA	NA
PC O-18:2;0/14:0;0	PC O-	GPL	MEM	32	2	0		NA	NA	NA	NA	NA	NA	NA	NA	NA	NA	1.26512	NA	NA	NA	NA	NA	NA	NA	NA	NA	NA	NA
PC O-18:2;0/16:0;0	PC O-	GPL	MEM	34	2	0		2.50176	6.05636	3.5557	5.45865	3.07368	7.55724	2.25912	3.41136	2.70587	2.32039	3.84631	5.11182	2.78893	1.87277	2.05782	2.86991	2.58604	2.69816	5.98321	6.17975	3.46146	5.02155
PC O-18:2;0/16:1;0	PC O-	GPL	MEM	34	3	0		NA	0.468769	0.651142	0.769409	NA	NA	0.257841	0.147845	0.194804	0.219786	0.36037	0.782714	0.358633	0.0740334	0.133866	0.212311	0.215931	0.0982583	0.462015	1.10951	NA	0.80544
PC O-18:2;0/18:0;0	PC O-	GPL	MEM	36	2	0		8.99435	2.76445	1.66687	2.19581	2.35539	5.09572	1.70745	2.41191	1.6803	1.03918	2.36212	2.9943	1.95593	1.31903	1.7615	1.65072	2.03968	1.6064	4.44264	4.436	NA	1.7623
PC O-18:2;0/18:1;0	PC O-	GPL	MEM	36	3	0		10.2625	14.7029	9.70772	14.6808	10.403	19.7306	8.78415	7.63755	7.31335	7.59545	14.6886	12.7555	9.68289	7.6163	7.09243	4.9353	7.0855	7.06783	10.0529	13.8286	7.32173	11.4023
PC O-18:2;0/18:2;0	PC O-	GPL	MEM	36	4	0		NA	NA	NA	NA	NA	NA	NA	NA	NA	0.256617	0.521605	1.02097	NA	0.350816	NA	0.497291	0.820426	NA	1.20683	NA	NA	NA
PC O-18:2;0/18:3;0	PC O-	GPL	MEM	36	5	0		NA	NA	NA	NA	NA	NA	NA	NA	NA	NA	NA	NA	NA	NA	NA	NA	NA	NA	NA	NA	NA	NA
PC O-18:2;0/20:3;0	PC O-	GPL	MEM	38	5	0		NA	NA	NA	NA	NA	NA	NA	NA	0.288387	0.428332	0.320715	NA	NA	NA	NA	NA	0.273859	NA	NA	NA	NA	NA
PC O-18:2;0/20:4;0	PC O-	GPL	MEM	38	6	0		8.65648	4.31993	NA	3.5589	4.51148	NA	2.75326	3.3864	3.44012	2.01121	3.05822	4.46115	2.79369	1.89357	1.62394	0.962333	2.06635	3.5075	2.17479	4.5714	NA	4.27362
PC O-18:2;0/22:4;0	PC O-	GPL	MEM	40	6	0		NA	NA	NA	NA	7.69219	NA	1.79901	1.91414	2.12476	0.886744	6.27373	5.68197	1.26588	3.03158	NA	NA	3.04289	NA	2.71861	NA	NA	NA
PE 14:0;0_18:0;0	PE	GPL	MEM	32	0	0		0.7768	NA	0.524791	NA	NA	NA	0.375121	NA	NA	NA	NA	0.38149	NA	NA	NA	0.302892	NA	0.446304	NA	NA	0.872022	NA
PE 14:0;0_18:1;0	PE	GPL	MEM	32	1	0		NA	0.909052	2.30238	1.79424	NA	NA	0.684412	0.986561	0.396404	1.57741	NA	0.946854	NA	NA	0.478644	0.9647	0.936754	0.91336	NA	NA	2.18111	1.3649
PE 14:0;0_20:1;0	PE	GPL	MEM	34	1	0		NA	NA	NA	NA	NA	NA	0.108772	0.288946	NA	0.16599	NA	0.14426	NA	0.0814387	NA	NA	NA	NA	NA	NA	NA	NA
PE 14:0;0_20:2;0	PE	GPL	MEM	34	2	0		NA	NA	NA	NA	NA	NA	NA	NA	NA	NA	NA	NA	NA	NA	NA	0.0434865	NA	NA	NA	NA	NA	NA
PE 14:0;0_22:3;0	PE	GPL	MEM	36	3	0		NA	NA	NA	NA	NA	NA	NA	NA	NA	NA	NA	NA	NA	NA	NA	NA	NA	NA	NA	NA	NA	NA
PE 14:0;0_22:4;0	PE	GPL	MEM	36	4	0		NA	NA	NA	NA	NA	NA	0.231909	0.275526	NA	0.275594	NA	NA	NA	NA	NA	NA	NA	0.281765	NA	NA	NA	NA
PE 14:0;0_22:5;0	PE	GPL	MEM	36	5	0		NA	NA	NA	NA	NA	NA	NA	NA	NA	NA	NA	NA	NA	NA	NA	NA	NA	NA	NA	NA	NA	NA
PE 15:0;0_17:1;0	PE	GPL	MEM	32	1	0		NA	NA	NA	NA	NA	NA	NA	0.165876	NA	0.382939	NA	NA	NA	NA	0.0866034	0.109547	0.119138	0.142487	NA	NA	NA	NA
PE 15:0;0_18:2;0	PE	GPL	MEM	33	2	0		NA	NA	NA	NA	NA	NA	NA	NA	NA	NA	NA	7.81236	NA	NA	NA	NA	NA	NA	NA	NA	NA	NA
PE 15:0;0_19:1;0	PE	GPL	MEM	34	1	0		NA	NA	NA	NA	NA	NA	NA	NA	NA	NA	NA	0.878644	NA	0.204216	0.252945	NA	NA	NA	NA	NA	NA	NA
PE 15:0;0_20:1;0	PE	GPL	MEM	35	1	0		NA	NA	NA	NA	NA	NA	NA	NA	NA	NA	NA	NA	NA	NA	NA	NA	NA	NA	NA	NA	NA	NA
PE 15:0;0_20:2;0	PE	GPL	MEM	35	2	0		NA	NA	NA	NA	NA	NA	NA	NA	NA	NA	NA	3.38663	NA	NA	NA	NA	NA	NA	NA	NA	NA	NA
PE 15:0;0_22:2;0	PE	GPL	MEM	37	2	0		NA	NA	NA	NA	NA	NA	NA	NA	NA	NA	NA	NA	NA	NA	NA	NA	NA	NA	NA	NA	NA	NA
PE 15:0;0_22:3;0	PE	GPL	MEM	37	3	0		NA	NA	NA	NA	NA	NA	NA	NA	NA	NA	NA	NA	NA	NA	NA	NA	NA	NA	NA	NA	NA	NA
PE 15:0;0_22:6;0	PE	GPL	MEM	37	6	0		NA	NA	NA	NA	NA	NA	NA	NA	NA	NA	NA	NA	NA	NA	NA	NA	NA	NA	NA	NA	NA	NA
PE 15:0;0_24:4;0	PE	GPL	MEM	39	4	0		0.267434	0.250677	0.27427	NA	NA	NA	0.328763	0.49615	0.146136	0.66081	0.913837	0.181658	0.261385	0.233734	0.377848	0.21977	NA	NA	0.281843	NA	0.403119	NA
PE 15:0;0_24:5;0	PE	GPL	MEM	39	5	0		NA	NA	NA	NA	NA	NA	NA	NA	NA	NA	NA	NA	NA	NA	NA	NA	NA	NA	NA	NA	NA	NA
PE 15:1;0_24:5;0	PE	GPL	MEM	39	6	0		NA	1.23433	NA	NA	NA	NA	1.36163	2.04529	NA	2.38974	NA	0.626625	1.1332	0.872967	NA	0.918575	1.42222	1.44737	0.812376	NA	NA	NA
PE 16:0;0_16:0;0	PE	GPL	MEM	32	0	0		4.4811	NA	2.37183	3.50905	NA	NA	1.74323	NA	NA	NA	NA	1.85801	NA	NA	NA	2.66578	NA	2.89259	NA	NA	5.92048	5.23931
PE 16:0;0_16:1;0	PE	GPL	MEM	32	1	0		6.02403	2.258	2.993	3.89348	NA	NA	1.20826	1.36587	0.879939	3.80858	NA	2.05104	NA	NA	0.694511	1.91148	1.4456	1.48699	NA	NA	3.76238	2.84152
PE 16:0;0_18:0;0	PE	GPL	MEM	34	0	0		23.0885	NA	13.1988	NA	NA	NA	8.28628	NA	NA	NA	4.24711	10.4713	6.897	4.85657	NA	9.57462	8.41515	12.547	5.33073	NA	19.7876	19.0555
PE 16:0;0_18:1;0	PE	GPL	MEM	34	1	0		164.152	86.3118	109.665	120.334	43.6661	112.268	58.9471	71.3769	44.4321	106.201	38.9478	73.8206	53.3682	35.5029	41.1853	65.3606	68.1311	71.3134	37.5227	85.683	148.574	119.295
PE 16:0;0_18:2;0	PE	GPL	MEM	34	2	0		7.86377	3.19719	4.58372	3.25119	0.729725	2.17227	1.28222	1.22963	0.959731	2.12698	0.796952	2.84615	1.1041	0.668225	0.846729	2.66799	1.82185	1.5467	0.934862	2.0023	5.86041	3.27436
PE 16:0;0_19:1;0	PE	GPL	MEM	35	1	0		NA	NA	NA	NA	NA	NA	0.442065	0.829978	0.734185	0.777209	0.503052	1.30509	0.824967	0.427003	0.652678	0.802064	0.633964	NA	0.480634	NA	NA	NA
PE 16:0;0_20:1;0	PE	GPL	MEM	36	1	0		10.8557	4.4201	5.34382	6.05554	4.33094	8.61415	4.62654	6.45553	2.70752	5.82002	4.99303	5.90103	3.86156	2.46805	3.55115	5.1376	5.69099	5.14829	3.1708	5.91274	9.14749	6.8889
PE 16:0;0_20:2;0	PE	GPL	MEM	36	2	0		9.76875	2.06256	3.18665	2.65924	0.682257	3.37434	1.33752	2.46957	1.36331	3.11081	1.48795	5.26454	1.83258	0.941937	1.18889	2.28856	2.06681	2.40619	1.12044	2.6134	4.5	3.13333
PE 16:0;0_20:3;0	PE	GPL	MEM	36	3	0		19.6826	5.82485	7.92746	6.83696	2.49506	5.12247	2.5896	2.85155	2.31549	4.08639	1.68085	4.65977	3.84065	1.53414	1.51069	3.51209	3.09677	2.85136	2.26457	6.6347	9.22143	8.04938
PE 16:0;0_20:4;0	PE	GPL	MEM	36	4	0		44.3282	35.8414	32.2009	34.8589	8.73576	20.4747	12.9432	13.1821	11.0669	29.4151	7.4249	16.2899	15.6489	13.4867	10.4794	10.6319	16.5905	16.8898	11.0592	25.4899	49.3571	34.6238
PE 16:0;0_20:5;0	PE	GPL	MEM	36	5	0		NA	NA	NA	NA	NA	NA	NA	NA	NA	1.33783	NA	NA	NA	NA	NA	NA	NA	NA	NA	NA	NA	NA
PE 16:0;0_21:3;0	PE	GPL	MEM	37	3	0		NA	NA	NA	NA	NA	NA	NA	NA	NA	NA	NA	NA	NA	NA	NA	NA	NA	NA	NA	NA	NA	NA
PE 16:0;0_22:1;0	PE	GPL	MEM	38	1	0		NA	NA	NA	NA	NA	NA	0.829245	NA	0.600043	0.78882	8.81728	1.21735	NA	NA	NA	NA	0.84674	NA	NA	NA	NA	NA
PE 16:0;0_22:2;0	PE	GPL	MEM	38	2	0		NA	NA	NA	NA	NA	NA	1.38267	1.42384	1.28901	1.37673	0.923832	2.28931	0.994117	1.08321	0.989538	1.57597	1.82023	2.90122	0.766067	NA	2.26086	NA
PE 16:0;0_22:3;0	PE	GPL	MEM	38	3	0		NA	NA	NA	NA	NA	4.08036	3.93039	3.39004	3.53466	3.61515	2.13042	NA	3.84778	2.65989	2.20693	4.17758	4.41224	NA	NA	6.25406	NA	NA
PE 16:0;0_22:4;0	PE	GPL	MEM	38	4	0		150.808	57.1652	59.7255	65.8355	18.3037	44.6424	26.7891	25.0151	16.3157	31.3728	19.179	35.2274	32.7094	23.3068	19.2859	27.3538	30.906	41.1248	21.6142	52.6963	91.4216	84.1612
PE 16:0;0_22:5;0	PE	GPL	MEM	38	5	0		85.8446	56.7221	58.922	65.1989	27.9147	52.0068	27.3343	32.1697	23.134	57.5496	19.5186	41.8864	33.6064	23.8413	22.5827	36.0619	33.5158	41.6963	19.56	52.8671	84.7599	75.4524
PE 16:0;0_22:6;0	PE	GPL	MEM	38	6	0		491.36	280.253	244.55	273.485	97.4322	257.693	117.252	140.738	62.0491	149.689	48.7504	167.496	132.475	92.3259	85.9227	146.215	130.055	200.679	74.4149	281.335	358.37	372.143
PE 16:0;0_24:3;0	PE	GPL	MEM	40	3	0		NA	NA	NA	NA	NA	NA	NA	NA	NA	0.639274	NA	NA	NA	NA	NA	NA	NA	NA	NA	NA	NA	NA
PE 16:0;0_24:4;0	PE	GPL	MEM	40	4	0		NA	NA	NA	NA	NA	NA	NA	NA	NA	NA	21.312	NA	NA	NA	NA	NA	NA	NA	NA	NA	NA	NA
PE 16:1;0_17:1;0	PE	GPL	MEM	33	2	0		NA	NA	NA	NA	NA	NA	3.9522	NA	3.24616	5.19112	3.88492	NA	4.15558	NA	NA	NA	NA	NA	NA	NA	NA	NA
PE 16:1;0_18:0;0	PE	GPL	MEM	34	1	0		11.6864	5.6661	7.27812	7.09511	1.67148	NA	3.25081	3.05799	2.20308	5.83932	1.95997	4.96022	2.91487	2.39738	1.97966	3.30202	3.26657	4.1414	2.52785	5.61694	8.35521	6.6209
PE 16:1;0_18:1;0	PE	GPL	MEM	34	2	0		19.2587	10.3251	15.3413	15.8404	4.40522	10.2646	6.48405	7.11674	5.80022	15.7078	5.29762	10.6574	5.71791	4.4511	5.04416	8.76281	7.98139	5.88611	4.53237	10.6168	13.6072	9.79204
PE 16:1;0_19:1;0	PE	GPL	MEM	35	2	0		NA	NA	NA	NA	NA	NA	5.77717	5.62076	4.26155	8.77181	NA	0.972784	6.38378	NA	5.61461	NA	3.90268	NA	5.29574	NA	NA	NA
PE 16:1;0_20:1;0	PE	GPL	MEM	36	2	0		4.06363	NA	NA	NA	NA	7.3584	3.53936	5.21228	2.29601	6.20733	5.08527	5.8241	2.99096	1.81188	3.14137	3.58727	4.11276	3.38274	3.10858	NA	NA	NA
PE 16:1;0_20:2;0	PE	GPL	MEM	36	3	0		0.939585	NA	NA	NA	NA	NA	0.692216	0.914621	0.57632	1.86739	NA	1.23811	0.889356	NA	0.513182	0.853779	0.880854	0.641279	0.639679	NA	NA	NA
PE 16:1;0_20:3;0	PE	GPL	MEM	36	4	0		6.52622	NA	4.00336	4.89383	2.42568	NA	1.94045	2.34031	2.05094	3.48746	1.56163	2.75524	2.4096	1.12532	1.29823	2.18416	NA	2.05924	1.48796	3.75022	4.87312	4.0588
PE 16:1;0_20:4;0	PE	GPL	MEM	36	5	0		NA	NA	NA	4.05111	NA	NA	NA	NA	NA	5.76175	NA	NA	NA	NA	NA	NA	NA	NA	NA	NA	NA	NA
PE 16:1;0_21:1;0	PE	GPL	MEM	37	2	0		NA	NA	NA	NA	NA	NA	NA	NA	NA	NA	NA	0.09253	NA	NA	NA	NA	NA	NA	NA	NA	NA	NA
PE 16:1;0_21:2;0	PE	GPL	MEM	37	3	0		NA	NA	NA	NA	NA	NA	NA	NA	NA	0.0963499	NA	NA	NA	NA	NA	NA	NA	NA	NA	NA	NA	NA
PE 16:1;0_21:3;0	PE	GPL	MEM	37	4	0		NA	NA	NA	NA	NA	NA	NA	NA	NA	0.216484	NA	NA	NA	NA	NA	NA	NA	NA	NA	NA	NA	NA
PE 16:1;0_22:1;0	PE	GPL	MEM	38	2	0		NA	NA	NA	0.599611	NA	NA	0.31653	0.423852	0.173671	0.331647	0.380501	0.49872	0.309271	0.161304	0.346078	0.276806	0.47161	0.134934	0.171563	NA	NA	NA
PE 16:1;0_22:2;0	PE	GPL	MEM	38	3	0		NA	NA	NA	NA	NA	NA	0.533743	0.514142	0.534518	0.974867	NA	1.03289	0.395594	0.234903	0.265786	0.391958	0.372932	0.573746	0.327342	NA	NA	NA
PE 16:1;0_22:3;0	PE	GPL	MEM	38	4	0		NA	4.70063	6.31151	5.33828	1.65661	5.45319	2.97911	3.69169	3.13832	6.85651	2.8821	4.05768	3.31338	2.29388	2.29613	2.19458	3.57306	3.77997	1.98483	3.70097	4.72904	2.25384
PE 16:1;0_22:4;0	PE	GPL	MEM	38	5	0		12.2525	NA	9.22952	NA	NA	NA	6.62501	6.54326	5.65528	10.5761	5.86979	9.11626	NA	5.24791	5.11178	6.3058	7.46077	8.17648	4.04048	9.87164	NA	NA
PE 16:1;0_22:5;0	PE	GPL	MEM	38	6	0		NA	7.16274	10.343	NA	NA	NA	5.08006	4.29879	3.48486	9.50888	3.66881	6.6386	4.15599	3.27443	3.59474	4.84782	4.67802	5.06662	3.84832	NA	9.12877	8.05652
PE 16:1;0_22:6;0	PE	GPL	MEM	38	7	0		NA	3.34638	NA	NA	NA	NA	NA	NA	NA	2.97534	NA	NA	NA	NA	NA	1.96032	NA	NA	NA	NA	NA	NA
PE 16:1;0_24:2;0	PE	GPL	MEM	40	3	0		NA	NA	NA	NA	NA	NA	NA	NA	NA	0.051523	NA	NA	NA	NA	NA	NA	NA	NA	NA	NA	NA	NA
PE 16:1;0_24:3;0	PE	GPL	MEM	40	4	0		NA	NA	NA	NA	NA	NA	0.490655	0.279998	0.415858	1.02354	0.367282	0.806767	NA	NA	0.198073	0.327882	NA	NA	NA	NA	NA	NA
PE 16:1;0_24:4;0	PE	GPL	MEM	40	5	0		NA	5.7988	NA	8.38685	NA	NA	3.92344	3.75834	3.50259	8.70447	3.74569	6.85844	4.31943	3.53261	2.9123	NA	NA	5.61178	3.37567	NA	NA	NA
PE 16:2;0_18:0;0	PE	GPL	MEM	34	2	0		NA	NA	NA	NA	NA	NA	NA	NA	NA	NA	NA	NA	NA	NA	NA	NA	NA	NA	NA	NA	NA	NA
PE 17:0;0_17:1;0	PE	GPL	MEM	34	1	0		1.14141	NA	NA	NA	NA	NA	0.33838	NA	0.247751	0.647229	NA	0.473408	0.461488	0.301943	0.265433	NA	0.443259	0.610031	NA	NA	NA	NA
PE 17:0;0_18:0;0	PE	GPL	MEM	35	0	0		NA	NA	NA	NA	NA	NA	NA	NA	NA	NA	NA	NA	NA	NA	NA	NA	NA	NA	NA	NA	NA	NA
PE 17:0;0_18:1;0	PE	GPL	MEM	35	1	0		6.47583	4.7327	6.11084	5.11328	2.58064	5.94132	1.54283	2.76343	1.83311	4.29804	1.799	2.30319	2.83999	1.44689	1.82925	2.12533	2.59644	3.17199	1.41723	NA	5.11283	3.97428
PE 17:0;0_18:2;0	PE	GPL	MEM	35	2	0		NA	NA	NA	NA	NA	NA	NA	NA	NA	NA	NA	0.99844	NA	NA	NA	NA	NA	NA	NA	NA	NA	NA
PE 17:0;0_19:1;0	PE	GPL	MEM	36	1	0		NA	NA	NA	NA	NA	NA	NA	NA	NA	NA	NA	0.354258	0.117683	NA	NA	NA	0.154684	NA	NA	NA	NA	NA
PE 17:0;0_20:1;0	PE	GPL	MEM	37	1	0		NA	NA	NA	NA	NA	NA	NA	NA	NA	NA	NA	NA	NA	NA	NA	NA	NA	NA	NA	NA	NA	NA
PE 17:0;0_20:2;0	PE	GPL	MEM	37	2	0		NA	NA	NA	NA	NA	NA	NA	NA	NA	0.626578	NA	0.433971	0.276609	NA	0.339958	NA	0.466043	NA	NA	NA	NA	NA
PE 17:0;0_20:3;0	PE	GPL	MEM	37	3	0		NA	NA	NA	NA	NA	NA	NA	NA	NA	0.63006	1.55803	NA	NA	NA	1.24182	NA	NA	NA	NA	NA	NA	NA
PE 17:0;0_20:4;0	PE	GPL	MEM	37	4	0		5.79652	3.17871	4.62576	3.09853	NA	NA	NA	2.6906	NA	4.16178	NA	2.18262	2.88131	0.592632	NA	1.8272	2.27765	2.95183	NA	NA	5.18857	5.1649
PE 17:0;0_21:1;0	PE	GPL	MEM	38	1	0		NA	NA	NA	NA	NA	NA	NA	NA	0.170021	0.175004	1.5387	0.373264	NA	NA	0.206665	0.15131	NA	NA	NA	NA	NA	NA
PE 17:0;0_22:4;0	PE	GPL	MEM	39	4	0		3.85925	2.76241	3.49422	NA	NA	NA	2.55955	2.23548	0.872447	3.34681	3.10167	1.51893	2.98246	1.93501	2.27679	1.96123	NA	NA	2.94411	NA	6.3369	3.5746
PE 17:0;0_22:5;0	PE	GPL	MEM	39	5	0		NA	NA	NA	NA	NA	NA	NA	NA	NA	NA	NA	NA	NA	1.55953	NA	NA	NA	NA	NA	NA	NA	NA
PE 17:0;0_22:6;0	PE	GPL	MEM	39	6	0		21.1272	14.0826	15.55	11.7316	6.1882	14.5238	6.12213	6.69277	NA	7.77713	3.5343	3.13395	8.25668	4.95689	NA	6.63851	5.2858	10.4982	3.42834	12.7798	17.8334	18.8301
PE 17:0;0_24:4;0	PE	GPL	MEM	41	4	0		NA	NA	NA	NA	NA	NA	NA	NA	NA	NA	NA	NA	NA	NA	NA	NA	NA	NA	NA	NA	NA	NA
PE 17:1;0_17:1;0	PE	GPL	MEM	34	2	0		0.394903	0.364142	0.661154	0.72888	0.197782	0.457994	0.338016	0.33585	0.301908	0.924294	0.308991	0.652719	0.364388	0.239714	0.253612	0.329312	0.35	0.320658	0.256991	0.41043	0.528821	0.250698
PE 17:1;0_18:0;0	PE	GPL	MEM	35	1	0		NA	NA	NA	NA	NA	NA	NA	NA	NA	NA	NA	NA	NA	NA	NA	NA	NA	NA	NA	NA	NA	NA
PE 17:1;0_18:1;0	PE	GPL	MEM	35	2	0		NA	NA	NA	NA	NA	NA	NA	NA	NA	NA	NA	NA	NA	NA	NA	NA	NA	NA	NA	NA	NA	NA
PE 17:1;0_19:1;0	PE	GPL	MEM	36	2	0		2.04056	0.663613	1.65958	NA	NA	NA	1.48714	1.72788	0.880177	2.3296	NA	1.99078	NA	NA	1.10586	1.23258	1.23603	1.17203	0.944246	1.24818	NA	NA
PE 17:1;0_19:2;0	PE	GPL	MEM	36	3	0		NA	NA	NA	NA	NA	NA	0.0958812	NA	0.0712199	0.272581	0.23504	0.220125	NA	0.0662941	0.15684	NA	NA	0.112495	0.096739	NA	NA	NA
PE 17:1;0_19:3;0	PE	GPL	MEM	36	4	0		NA	NA	NA	NA	NA	NA	NA	NA	NA	NA	NA	NA	NA	NA	NA	NA	NA	NA	NA	NA	NA	NA
PE 17:1;0_20:1;0	PE	GPL	MEM	37	2	0		NA	NA	NA	NA	NA	NA	NA	NA	NA	NA	NA	NA	NA	NA	NA	NA	NA	NA	NA	NA	NA	NA
PE 17:1;0_20:2;0	PE	GPL	MEM	37	3	0		NA	NA	NA	NA	NA	NA	NA	NA	NA	NA	NA	NA	NA	NA	NA	NA	NA	NA	NA	NA	NA	NA
PE 17:1;0_20:3;0	PE	GPL	MEM	37	4	0		NA	NA	NA	NA	NA	NA	NA	NA	NA	NA	NA	NA	NA	0.671943	NA	NA	NA	NA	NA	NA	NA	NA
PE 17:1;0_20:5;0	PE	GPL	MEM	37	6	0		NA	NA	NA	NA	NA	NA	NA	NA	NA	NA	NA	NA	NA	NA	NA	NA	NA	NA	NA	NA	NA	NA
PE 17:1;0_21:1;0	PE	GPL	MEM	38	2	0		NA	NA	NA	NA	NA	NA	NA	NA	NA	1.1106	NA	1.2013	NA	NA	NA	NA	0.909221	NA	NA	NA	NA	NA
PE 17:1;0_21:2;0	PE	GPL	MEM	38	3	0		NA	NA	NA	NA	NA	NA	0.303499	0.357129	0.310839	0.740052	0.435456	0.745328	0.32804	0.269559	0.296627	0.189057	0.309344	0.306903	0.210895	NA	NA	NA
PE 17:1;0_21:3;0	PE	GPL	MEM	38	4	0		NA	NA	NA	NA	NA	NA	NA	NA	NA	NA	NA	NA	NA	NA	NA	NA	NA	NA	0.606214	NA	NA	NA
PE 17:1;0_22:1;0	PE	GPL	MEM	39	2	0		NA	NA	NA	NA	NA	NA	NA	NA	NA	NA	NA	NA	NA	NA	NA	NA	NA	NA	NA	NA	NA	NA
PE 17:1;0_22:2;0	PE	GPL	MEM	39	3	0		NA	NA	NA	NA	NA	NA	NA	NA	NA	NA	NA	NA	NA	NA	NA	NA	NA	NA	NA	NA	NA	NA
PE 17:1;0_22:3;0	PE	GPL	MEM	39	4	0		2.64236	NA	NA	NA	NA	NA	NA	NA	1.1697	NA	NA	1.81755	NA	NA	NA	NA	NA	NA	NA	NA	NA	NA
PE 17:1;0_22:4;0	PE	GPL	MEM	39	5	0		NA	NA	NA	NA	NA	NA	NA	NA	NA	NA	NA	NA	NA	NA	NA	NA	NA	NA	NA	NA	NA	NA
PE 17:1;0_22:5;0	PE	GPL	MEM	39	6	0		NA	NA	NA	NA	NA	NA	NA	NA	NA	NA	NA	6.00359	NA	NA	NA	NA	NA	NA	NA	NA	NA	NA
PE 17:1;0_23:1;0	PE	GPL	MEM	40	2	0		NA	NA	NA	NA	NA	NA	NA	NA	NA	NA	NA	0.111853	NA	NA	NA	NA	NA	NA	NA	NA	NA	NA
PE 17:1;0_23:3;0	PE	GPL	MEM	40	4	0		NA	NA	NA	NA	NA	NA	NA	NA	NA	0.791063	NA	NA	NA	NA	NA	NA	NA	NA	NA	NA	NA	NA
PE 17:1;0_24:4;0	PE	GPL	MEM	41	5	0		NA	NA	NA	NA	NA	NA	NA	NA	NA	NA	NA	NA	NA	NA	NA	NA	NA	NA	NA	NA	NA	NA
PE 17:1;0_24:5;0	PE	GPL	MEM	41	6	0		5.01637	NA	3.07601	3.81609	NA	NA	2.29377	NA	NA	3.50634	2.12068	3.79041	2.54591	2.25411	1.85255	2.98947	NA	3.31619	NA	NA	5.98684	4.03521
PE 17:1;0_24:6;0	PE	GPL	MEM	41	7	0		NA	NA	NA	NA	NA	NA	NA	NA	NA	0.592448	NA	NA	NA	NA	NA	NA	NA	NA	NA	NA	NA	NA
PE 17:2;0_24:5;0	PE	GPL	MEM	41	7	0		NA	NA	NA	NA	NA	NA	NA	NA	NA	NA	NA	NA	NA	NA	NA	NA	NA	NA	NA	NA	NA	NA
PE 18:0;0_18:1;0	PE	GPL	MEM	36	1	0		215.094	101.717	144.59	154.427	62.3248	152.551	81.1579	83.1582	51.7728	116.92	71.1298	104.258	82.0814	56.119	57.1967	63.7259	91.7212	94.4679	57.7038	112.494	177.505	137.315
PE 18:0;0_18:2;0	PE	GPL	MEM	36	2	0		32.2402	15.1814	19.7874	14.6239	3.78548	10.4512	6.45105	4.56027	3.73747	6.70512	4.16362	12.4016	8.47908	3.83997	4.02523	7.54076	7.76948	9.15735	5.66021	8.53093	19.8074	13.9941
PE 18:0;0_18:3;0	PE	GPL	MEM	36	3	0		NA	NA	NA	NA	NA	NA	0.55879	NA	0.437389	0.432075	NA	0.620931	NA	0.35972	NA	0.682052	NA	0.760411	NA	NA	NA	NA
PE 18:0;0_19:1;0	PE	GPL	MEM	37	1	0		NA	NA	NA	NA	NA	NA	NA	NA	NA	NA	NA	NA	NA	NA	NA	NA	NA	NA	NA	NA	NA	NA
PE 18:0;0_19:3;0	PE	GPL	MEM	37	3	0		NA	NA	NA	NA	NA	NA	NA	NA	NA	NA	NA	NA	NA	NA	NA	NA	NA	NA	NA	NA	NA	NA
PE 18:0;0_20:1;0	PE	GPL	MEM	38	1	0		13.6891	NA	8.76089	9.65044	NA	NA	7.16719	10.7186	3.38245	7.25387	NA	10.1566	5.28762	NA	6.35459	6.84951	9.04219	8.83902	NA	8.41239	11.8731	9.20052
PE 18:0;0_20:2;0	PE	GPL	MEM	38	2	0		7.52787	2.4883	4.62514	4.39387	2.61635	5.05147	2.47512	4.09144	1.69639	4.74039	2.89055	4.08365	2.16527	1.64082	2.28985	2.31151	2.92583	2.40254	1.55959	5.2358	5.34712	3.99937
PE 18:0;0_20:3;0	PE	GPL	MEM	38	3	0		100.429	27.6697	52.2116	38.2162	13.318	27.5952	14.7343	14.0939	11.3834	22.9314	7.79294	26.4044	23.5165	8.1219	8.55635	11.4495	12.3357	19.483	14.023	35.7121	44.2134	46.0538
PE 18:0;0_20:4;0	PE	GPL	MEM	38	4	0		883.456	462.06	582.159	514.38	102.974	269.281	170.361	135.131	109.216	249.669	87.1916	210.309	241.99	137.575	109.935	156.864	167.391	244.757	152.377	402.748	877.79	630.319
PE 18:0;0_20:5;0	PE	GPL	MEM	38	5	0		NA	NA	2.30655	NA	NA	NA	1.01235	NA	0.628094	NA	0.847046	NA	1.57407	NA	NA	NA	0.983785	1.37153	0.716583	1.88141	NA	1.3855
PE 18:0;0_21:3;0	PE	GPL	MEM	39	3	0		NA	NA	NA	NA	NA	NA	NA	NA	NA	NA	NA	NA	NA	NA	NA	NA	NA	NA	NA	NA	NA	NA
PE 18:0;0_22:1;0	PE	GPL	MEM	40	1	0		NA	NA	NA	NA	NA	NA	NA	NA	NA	NA	NA	NA	NA	NA	NA	NA	NA	NA	NA	NA	NA	NA
PE 18:0;0_22:2;0	PE	GPL	MEM	40	2	0		NA	NA	NA	NA	NA	0.552543	NA	0.433771	NA	0.630586	0.673467	0.624596	NA	0.281955	0.423402	0.32412	0.809585	NA	NA	NA	NA	NA
PE 18:0;0_22:3;0	PE	GPL	MEM	40	3	0		NA	NA	NA	NA	NA	3.36098	2.63108	2.42571	NA	1.69325	2.58427	NA	NA	NA	2.13311	NA	NA	NA	NA	NA	NA	NA
PE 18:0;0_22:4;0	PE	GPL	MEM	40	4	0		478.4	186.652	217.797	229.664	49.8734	149.64	97.2904	67.0976	45.3435	78.0271	37.5324	102.302	120.226	73.49	54.5813	68.2904	87.6637	139.703	71.6061	189.574	393.709	348.859
PE 18:0;0_22:5;0	PE	GPL	MEM	40	5	0		115.3	70.7296	60.6564	65.6043	28.1126	69.6732	27.866	24.3101	21.1074	56.3056	17.88	75.9213	37.9623	45.3391	23.2172	37.868	32.4705	62.1107	21.6615	94.35	149.808	144.002
PE 18:0;0_22:6;0	PE	GPL	MEM	40	6	0		2986.1	1450.19	1334.46	1429.13	471.854	1491.79	689.582	883.569	387.684	782.749	361.697	1205.91	832.678	575.962	538.622	750.408	772.984	1226.39	392.726	1651.12	2048.85	1976.57
PE 18:0;0_24:3;0	PE	GPL	MEM	42	3	0		NA	NA	NA	NA	NA	NA	NA	NA	NA	NA	NA	NA	NA	NA	NA	NA	NA	NA	NA	NA	NA	NA
PE 18:0;0_24:4;0	PE	GPL	MEM	42	4	0		17.0951	NA	NA	NA	NA	11.7664	NA	NA	NA	NA	6.6787	NA	NA	NA	NA	NA	NA	NA	NA	NA	13.0673	NA
PE 18:1;0_18:1;0	PE	GPL	MEM	36	2	0		207.139	122.171	162.825	170.336	84.0387	197.412	83.7358	109.078	60.5794	145.927	92.4776	125.749	76.804	66.7621	74.1055	94.7925	111.602	91.6601	65.5916	139.541	150.016	127.412
PE 18:1;0_18:2;0	PE	GPL	MEM	36	3	0		20.4473	16.4863	18.1605	14.1407	5.99558	15.0413	7.60092	8.08066	5.75136	12.8747	8.80049	12.0008	10.7569	4.01756	5.03491	9.89739	11.3759	8.11565	7.28487	10.4202	18.0807	11.8219
PE 18:1;0_18:3;0	PE	GPL	MEM	36	4	0		NA	NA	NA	NA	NA	NA	NA	NA	NA	4.41946	NA	3.84637	NA	NA	NA	4.1312	NA	NA	NA	NA	NA	NA
PE 18:1;0_19:1;0	PE	GPL	MEM	37	2	0		NA	NA	NA	NA	NA	4.11775	NA	NA	NA	2.37032	2.74314	2.01618	1.98009	NA	1.42206	NA	2.38504	NA	NA	NA	NA	NA
PE 18:1;0_19:2;0	PE	GPL	MEM	37	3	0		NA	NA	NA	NA	NA	NA	NA	NA	NA	2.67048	NA	NA	NA	NA	NA	NA	NA	NA	NA	NA	NA	NA
PE 18:1;0_20:0;0	PE	GPL	MEM	38	1	0		NA	NA	NA	NA	NA	NA	NA	NA	NA	NA	NA	NA	NA	NA	NA	NA	NA	NA	NA	NA	NA	NA
PE 18:1;0_20:1;0	PE	GPL	MEM	38	2	0		15.8227	7.7116	10.9742	10.1115	8.2839	30.8168	8.40231	17.9873	4.86909	11.5434	17.7937	12.9119	6.14038	6.56057	10.7154	9.15655	13.6663	6.93358	6.00074	11.2163	12.3864	7.70595
PE 18:1;0_20:2;0	PE	GPL	MEM	38	3	0		9.61715	2.96711	6.00486	5.08634	2.66837	6.31326	2.63591	4.04701	2.04016	6.14274	3.54889	5.20777	2.92948	1.58331	2.25501	2.84521	3.59981	2.86607	2.27184	4.94047	5.1672	4.03931
PE 18:1;0_20:3;0	PE	GPL	MEM	38	4	0		67.717	24.2821	36.5624	34.3621	15.3332	32.0664	13.4781	17.1879	13.8603	32.4978	12.3073	23.4866	19.072	9.89607	10.5897	16.6013	16.8966	15.0817	11.1653	31.4734	38.3308	30.8807
PE 18:1;0_20:4;0	PE	GPL	MEM	38	5	0		118.849	73.2748	69.1757	99.6272	31.0327	76.8535	24.3853	27.1036	29.2217	74.3467	19.5962	42.0595	43.2915	25.5079	23.2908	37.3018	35.5845	36.2518	16.0713	74.0902	119.277	99.3764
PE 18:1;0_20:5;0	PE	GPL	MEM	38	6	0		NA	NA	NA	NA	NA	NA	NA	NA	NA	12.4562	NA	NA	9.70309	NA	NA	NA	NA	NA	NA	NA	NA	NA
PE 18:1;0_21:3;0	PE	GPL	MEM	39	4	0		NA	NA	NA	NA	NA	NA	NA	NA	NA	0.879596	NA	NA	NA	NA	NA	0.334192	NA	NA	NA	NA	NA	NA
PE 18:1;0_22:1;0	PE	GPL	MEM	40	2	0		NA	NA	NA	NA	NA	3.9677	NA	1.71384	NA	1.56835	2.348	2.52675	NA	0.913051	1.87992	1.21858	2.22018	NA	NA	NA	NA	NA
PE 18:1;0_22:2;0	PE	GPL	MEM	40	3	0		NA	NA	2.56186	NA	3.22472	2.48189	1.93864	2.02056	2.02872	1.53157	2.05906	2.54184	1.57123	2.27229	1.65458	4.13683	2.54808	6.39494	3.25279	NA	NA	NA
PE 18:1;0_22:3;0	PE	GPL	MEM	40	4	0		NA	15.763	30.812	23.9423	13.4844	16.9807	13.577	11.4247	12.1181	12.8081	6.96559	19.1661	13.2783	10.2028	8.10022	12.1498	16.3414	24.1198	8.82644	18.2221	24.3725	NA
PE 18:1;0_22:4;0	PE	GPL	MEM	40	5	0		42.7996	23.6339	27.1244	29.027	14.6264	40.1589	14.7725	14.2919	9.62754	18.9683	19.8453	26.5217	14.1881	16.6654	12.6947	17.2339	18.8465	23.5275	10.2228	28.2537	49.4594	34.7279
PE 18:1;0_22:5;0	PE	GPL	MEM	40	6	0		167.386	102	120.721	115.808	72.3376	145.182	81.4378	NA	NA	99.6476	NA	NA	78.9492	55.3422	NA	76.2437	NA	NA	53.0657	NA	132.462	122.204
PE 18:1;0_22:6;0	PE	GPL	MEM	40	7	0		185.053	107.417	101.402	NA	NA	NA	NA	NA	NA	NA	NA	NA	NA	NA	NA	NA	NA	NA	NA	NA	146.24	125.808
PE 18:1;0_23:1;0	PE	GPL	MEM	41	2	0		NA	NA	NA	NA	NA	NA	NA	NA	NA	NA	NA	NA	NA	NA	NA	NA	NA	NA	NA	NA	NA	NA
PE 18:1;0_24:1;0	PE	GPL	MEM	42	2	0		NA	NA	NA	NA	NA	NA	NA	NA	NA	NA	NA	NA	NA	NA	NA	NA	NA	NA	NA	NA	NA	NA
PE 18:1;0_24:3;0	PE	GPL	MEM	42	4	0		NA	NA	NA	NA	NA	NA	NA	NA	NA	NA	2.65797	NA	NA	NA	NA	NA	NA	NA	NA	NA	NA	NA
PE 18:1;0_24:4;0	PE	GPL	MEM	42	5	0		NA	NA	NA	NA	NA	NA	NA	NA	NA	NA	NA	NA	NA	NA	NA	NA	NA	NA	NA	NA	NA	NA
PE 18:2;0_18:2;0	PE	GPL	MEM	36	4	0		11.1864	5.84401	5.28297	3.9883	1.90228	4.86626	1.483	1.67273	1.01376	1.26285	1.01325	1.69128	1.85107	0.50577	1.32075	1.87165	2.02869	2.73832	0.955016	3.64056	9.03388	6.81582
PE 18:2;0_20:1;0	PE	GPL	MEM	38	3	0		NA	NA	0.922685	0.748021	0.792612	NA	0.850151	1.40677	0.465247	1.13002	1.39076	1.77343	0.703186	0.406161	0.77466	0.873049	1.09713	1.01453	0.778278	0.628806	1.50123	0.589718
PE 18:2;0_20:2;0	PE	GPL	MEM	38	4	0		NA	NA	NA	NA	NA	NA	0.380645	0.759513	0.290246	NA	0.758501	0.861719	NA	NA	NA	0.777774	NA	0.4592	NA	NA	NA	NA
PE 18:2;0_20:3;0	PE	GPL	MEM	38	5	0		NA	NA	0.812773	NA	NA	NA	0.310824	0.465157	0.487729	0.720538	0.179483	0.720785	0.590523	NA	0.189896	0.507338	0.473824	NA	0.175363	NA	NA	NA
PE 18:2;0_20:4;0	PE	GPL	MEM	38	6	0		10.4576	8.477	8.73556	8.16743	NA	8.09269	4.75342	4.66794	3.33153	6.77354	3.19469	6.08928	4.19934	1.74928	2.72129	4.89122	4.87265	6.21019	2.38183	7.19585	14.2101	9.87414
PE 18:2;0_22:1;0	PE	GPL	MEM	40	3	0		NA	NA	NA	NA	NA	NA	0.145519	0.195182	NA	0.0490479	0.145761	0.277251	0.147299	NA	NA	0.418841	NA	NA	NA	NA	NA	NA
PE 18:2;0_22:2;0	PE	GPL	MEM	40	4	0		NA	NA	NA	NA	NA	NA	0.425675	0.434435	0.336376	0.351065	0.226203	0.849763	NA	NA	0.201396	NA	0.316862	NA	0.267466	NA	NA	NA
PE 18:2;0_22:3;0	PE	GPL	MEM	40	5	0		NA	NA	NA	NA	NA	NA	NA	NA	0.362673	NA	NA	1.33828	NA	NA	NA	NA	0.662536	NA	NA	NA	NA	NA
PE 18:2;0_22:4;0	PE	GPL	MEM	40	6	0		8.38771	NA	NA	NA	NA	NA	NA	NA	NA	NA	NA	NA	NA	NA	NA	NA	NA	NA	NA	NA	NA	NA
PE 18:2;0_23:0;0	PE	GPL	MEM	41	2	0		NA	NA	NA	NA	NA	NA	NA	NA	NA	NA	NA	NA	NA	NA	NA	NA	NA	NA	NA	NA	NA	NA
PE 19:0;0_20:4;0	PE	GPL	MEM	39	4	0		NA	NA	NA	NA	NA	NA	0.0423567	NA	0.0174309	0.151825	NA	0.0599338	0.109655	NA	NA	NA	NA	NA	NA	NA	NA	NA
PE 19:0;0_22:6;0	PE	GPL	MEM	41	6	0		0.53242	NA	NA	NA	NA	NA	NA	NA	NA	NA	NA	NA	0.210506	NA	NA	NA	NA	NA	NA	NA	NA	NA
PE 19:1;0_20:4;0	PE	GPL	MEM	39	5	0		NA	NA	NA	NA	NA	NA	NA	NA	NA	NA	NA	NA	NA	NA	NA	NA	NA	NA	NA	NA	NA	NA
PE 19:1;0_22:5;0	PE	GPL	MEM	41	6	0		NA	NA	NA	NA	NA	NA	NA	NA	NA	NA	NA	NA	NA	NA	NA	NA	NA	NA	NA	NA	NA	NA
PE 19:1;0_22:6;0	PE	GPL	MEM	41	7	0		NA	NA	NA	NA	NA	NA	NA	NA	NA	2.14353	NA	NA	NA	NA	NA	NA	NA	NA	NA	NA	NA	NA
PE 20:0;0_20:4;0	PE	GPL	MEM	40	4	0		NA	NA	NA	NA	NA	NA	0.567718	0.730396	NA	0.792404	NA	0.721866	NA	0.463146	0.35848	NA	NA	NA	NA	NA	NA	NA
PE 20:1;0_20:1;0	PE	GPL	MEM	40	2	0		NA	NA	NA	NA	NA	0.281434	NA	0.230593	NA	0.135219	0.25918	0.231758	NA	0.0572922	0.13866	0.10803	0.24867	NA	NA	NA	NA	NA
PE 20:1;0_20:2;0	PE	GPL	MEM	40	3	0		NA	NA	NA	NA	NA	NA	0.0789603	0.292329	NA	0.121025	0.257907	0.144163	0.0591707	NA	0.134078	0.198612	NA	NA	0.247654	NA	NA	NA
PE 20:1;0_20:3;0	PE	GPL	MEM	40	4	0		NA	NA	NA	NA	NA	NA	0.444159	0.917932	0.374109	1.08388	0.557711	1.24282	0.769403	0.405804	0.547462	0.558314	0.79201	NA	NA	NA	NA	NA
PE 20:1;0_20:4;0	PE	GPL	MEM	40	5	0		8.15334	1.25306	2.7244	2.4087	1.52272	2.50985	1.51764	0.681285	1.26527	NA	1.09518	2.25303	1.58643	1.22954	1.16204	NA	1.39105	NA	1.01091	2.00161	2.91663	2.17522
PE 20:1;0_22:3;0	PE	GPL	MEM	42	4	0		NA	NA	NA	NA	NA	NA	NA	NA	NA	NA	0.329342	NA	NA	NA	NA	NA	NA	NA	NA	NA	NA	NA
PE 20:1;0_22:4;0	PE	GPL	MEM	42	5	0		NA	NA	NA	NA	NA	NA	NA	NA	NA	NA	NA	NA	NA	NA	NA	NA	NA	NA	NA	NA	NA	NA
PE 20:2;0_20:2;0	PE	GPL	MEM	40	4	0		NA	NA	NA	NA	NA	NA	NA	NA	NA	0.139375	NA	NA	NA	NA	NA	NA	NA	NA	NA	NA	NA	NA
PE 20:2;0_20:4;0	PE	GPL	MEM	40	6	0		NA	NA	NA	NA	NA	NA	NA	NA	NA	3.43743	NA	NA	NA	NA	NA	NA	NA	NA	NA	NA	NA	NA
PE 20:2;0_22:3;0	PE	GPL	MEM	42	5	0		NA	NA	NA	NA	NA	NA	NA	NA	NA	NA	NA	NA	NA	NA	NA	NA	NA	NA	NA	NA	NA	NA
PE 20:3;0_20:4;0	PE	GPL	MEM	40	7	0		3.57316	NA	NA	NA	NA	NA	NA	NA	NA	NA	NA	NA	NA	NA	NA	NA	NA	NA	NA	NA	NA	NA
PE 20:3;0_22:4;0	PE	GPL	MEM	42	7	0		NA	NA	NA	NA	NA	NA	NA	NA	NA	NA	NA	NA	NA	NA	NA	NA	NA	NA	NA	NA	NA	NA
PE 20:3;0_22:5;0	PE	GPL	MEM	42	8	0		NA	NA	NA	NA	NA	NA	NA	NA	NA	NA	NA	NA	NA	NA	NA	NA	NA	NA	NA	NA	NA	NA
PE 20:4;0_20:4;0	PE	GPL	MEM	40	8	0		7.96916	6.78015	5.10378	4.44471	NA	NA	NA	NA	NA	NA	NA	NA	NA	NA	NA	NA	NA	NA	NA	NA	NA	5.12306
PE 20:4;0_22:3;0	PE	GPL	MEM	42	7	0		12.4912	NA	NA	NA	NA	NA	NA	NA	NA	NA	NA	NA	NA	NA	NA	NA	NA	NA	NA	NA	NA	NA
PE 20:4;0_22:4;0	PE	GPL	MEM	42	8	0		6.14197	NA	NA	NA	NA	NA	NA	NA	NA	NA	NA	NA	NA	NA	NA	NA	NA	NA	NA	NA	NA	NA
PE 22:5;0_22:5;0	PE	GPL	MEM	44	10	0		12.268	NA	NA	NA	NA	NA	NA	NA	NA	NA	NA	NA	NA	NA	NA	NA	NA	NA	NA	5.09788	NA	NA
PE 22:6;0_24:1;0	PE	GPL	MEM	46	7	0		NA	NA	NA	NA	NA	NA	NA	NA	NA	NA	NA	3.69783	NA	NA	NA	NA	NA	NA	NA	NA	NA	NA
PE O-16:0;0/16:1;0	PE O-	GPL	MEM	32	1	0		0.419211	0.244401	0.223095	NA	NA	0.162704	0.21511	0.352717	0.23768	0.634864	0.127638	0.222098	0.114526	0.115403	0.129045	0.441888	0.320447	0.177101	0.144384	0.290816	NA	0.310994
PE O-16:0;0/18:1;0	PE O-	GPL	MEM	34	1	0		12.5269	9.83682	10.1978	11.5943	6.45543	17.2967	8.29448	11.0701	6.13585	12.3293	7.29698	10.6873	6.79607	4.86804	7.40992	10.6758	9.70984	8.46092	6.1919	14.1287	11.0081	11.898
PE O-16:0;0/18:2;0	PE O-	GPL	MEM	34	2	0		0.902539	0.506489	0.648499	0.658717	0.355509	0.709066	0.598091	0.77377	0.171022	0.773825	0.401247	0.678388	0.480772	0.137159	0.377625	0.862019	0.818027	0.590419	0.436699	0.360228	0.792759	0.385647
PE O-16:0;0/18:3;0	PE O-	GPL	MEM	34	3	0		NA	NA	NA	NA	NA	NA	NA	NA	NA	NA	NA	NA	NA	NA	NA	NA	NA	NA	NA	NA	NA	NA
PE O-16:0;0/19:1;0	PE O-	GPL	MEM	35	1	0		NA	NA	NA	NA	NA	NA	NA	NA	NA	NA	NA	NA	NA	NA	NA	NA	NA	NA	NA	NA	NA	NA
PE O-16:0;0/19:2;0	PE O-	GPL	MEM	35	2	0		NA	NA	NA	NA	NA	NA	NA	NA	NA	NA	NA	0.0498583	NA	NA	NA	0.0269703	NA	NA	NA	NA	NA	NA
PE O-16:0;0/20:1;0	PE O-	GPL	MEM	36	1	0		3.47853	2.34918	3.05584	3.07673	2.74806	7.90529	3.63501	5.93069	2.04086	3.16785	4.9648	5.22418	1.8975	1.63763	4.22954	4.24151	4.51144	2.97823	2.55613	4.62223	2.13375	2.78636
PE O-16:0;0/20:2;0	PE O-	GPL	MEM	36	2	0		1.89656	1.49895	2.17928	2.15589	1.75241	3.43189	1.45784	2.86115	1.46488	3.17954	1.80211	2.37421	1.42299	0.903877	1.28393	2.1873	2.15653	1.54282	1.25893	2.86328	1.39468	1.56735
PE O-16:0;0/20:3;0	PE O-	GPL	MEM	36	3	0		3.72479	1.70302	1.81384	2.54731	1.40157	2.67237	1.50599	2.24698	1.31891	3.00543	1.24728	1.90667	1.66255	0.949543	1.24419	2.38347	1.75009	1.56936	1.12125	3.82809	2.95369	2.74741
PE O-16:0;0/20:4;0	PE O-	GPL	MEM	36	4	0		8.57549	5.45155	4.39448	8.87268	4.14085	5.23273	3.27328	4.16211	3.5578	11.7507	2.28537	3.38366	5.20618	2.45552	2.8812	6.0336	4.43975	3.96465	2.39376	9.84953	10.2968	9.52063
PE O-16:0;0/20:5;0	PE O-	GPL	MEM	36	5	0		NA	NA	NA	NA	NA	NA	NA	0.319767	NA	0.416564	NA	0.236878	NA	NA	NA	NA	NA	NA	NA	NA	NA	NA
PE O-16:0;0/21:2;0	PE O-	GPL	MEM	37	2	0		NA	NA	NA	NA	NA	NA	NA	0.0644219	0.0623437	NA	0.0836842	NA	0.0644347	NA	NA	NA	NA	NA	NA	NA	NA	NA
PE O-16:0;0/21:3;0	PE O-	GPL	MEM	37	3	0		NA	NA	NA	NA	NA	NA	NA	0.0666122	0.0586171	0.31917	NA	NA	NA	NA	NA	NA	NA	NA	NA	NA	NA	NA
PE O-16:0;0/22:1;0	PE O-	GPL	MEM	38	1	0		NA	NA	NA	NA	NA	NA	0.517126	0.63406	0.389152	0.518299	0.742698	0.648252	NA	NA	0.469453	0.735346	0.570989	0.57093	0.426839	NA	NA	NA
PE O-16:0;0/22:2;0	PE O-	GPL	MEM	38	2	0		0.628228	0.44996	0.528037	0.542087	0.399048	1.75296	0.80646	1.08242	0.600947	1.25215	1.02923	0.97778	0.543684	0.473263	0.598111	1.04518	1.12006	0.530473	0.431903	0.514242	0.689985	0.486705
PE O-16:0;0/22:3;0	PE O-	GPL	MEM	38	3	0		NA	NA	2.11527	2.87465	1.54755	2.75931	1.52703	2.3666	1.65043	3.10283	2.27877	1.96433	1.41543	1.21464	1.4871	1.46958	1.7159	1.44612	1.00758	3.24296	2.03397	2.05466
PE O-16:0;0/22:4;0	PE O-	GPL	MEM	38	4	0		29.213	19.4426	19.4429	22.0684	9.68753	23.5249	11.6192	13.2515	10.1089	15.6853	10.5054	14.7044	12.8764	9.16906	10.083	13.2735	12.6228	14.734	8.03413	20.6239	29.4477	24.9148
PE O-16:0;0/22:5;0	PE O-	GPL	MEM	38	5	0		11.8263	6.89565	7.6125	10.6432	3.30389	5.95645	3.09719	3.53866	2.25361	5.63898	2.75073	4.59811	4.32181	2.49291	2.14575	4.77004	3.30219	4.18882	2.57315	7.61826	8.71718	7.6707
PE O-16:0;0/22:6;0	PE O-	GPL	MEM	38	6	0		11.3049	6.68761	7.54241	6.7695	NA	6.04489	3.22155	3.21735	2.3245	6.18628	1.81269	4.73937	4.51732	2.28117	2.53847	5.79847	3.44425	4.73902	1.44987	7.2265	11.4719	7.46658
PE O-16:0;0/24:2;0	PE O-	GPL	MEM	40	2	0		NA	NA	NA	NA	NA	NA	0.0967193	0.0793537	0.0379781	0.157969	NA	0.0563957	NA	NA	0.0450604	NA	NA	NA	NA	NA	NA	NA
PE O-16:0;0/24:3;0	PE O-	GPL	MEM	40	3	0		NA	NA	NA	0.248237	NA	NA	0.103352	0.231438	0.166233	0.341837	0.250838	0.140633	0.117194	0.143119	0.0760534	0.0980881	0.135072	NA	0.0799151	NA	NA	NA
PE O-16:0;0/24:4;0	PE O-	GPL	MEM	40	4	0		0.880687	1.13381	1.08026	1.55543	0.488604	0.779799	0.993793	1.2298	0.809897	1.43424	1.73244	0.851496	0.684999	0.584191	0.752778	0.621324	0.903	0.848595	0.405174	0.890759	1.41369	0.696489
PE O-16:0;0/24:5;0	PE O-	GPL	MEM	40	5	0		NA	NA	NA	NA	NA	NA	0.213345	0.306356	0.211227	0.367059	NA	NA	NA	NA	NA	0.2721	NA	NA	0.221163	NA	NA	NA
PE O-16:1;0/16:0;0	PE O-	GPL	MEM	32	1	0		5.88549	2.67531	3.45827	3.50705	NA	3.30497	2.29837	3.06449	1.49019	4.09526	1.44226	2.7569	1.55594	1.20538	1.50032	3.5344	2.55708	2.8178	1.46813	3.49402	7.0983	4.81705
PE O-16:1;0/16:1;0	PE O-	GPL	MEM	32	2	0		5.43976	4.82049	5.38465	6.06035	2.13266	5.10291	2.54954	3.31507	2.54375	5.43598	2.19812	3.36338	2.09389	2.01397	1.93645	3.26188	3.18221	2.50027	2.28759	4.85924	3.55849	4.82647
PE O-16:1;0/17:1;0	PE O-	GPL	MEM	33	2	0		NA	NA	1.10703	1.72191	NA	NA	0.956102	0.75641	0.822562	1.98832	0.920374	1.00988	0.660282	0.559152	0.788848	0.493314	0.906031	0.726453	0.60501	NA	NA	NA
PE O-16:1;0/18:0;0	PE O-	GPL	MEM	34	1	0		NA	NA	NA	NA	NA	NA	NA	NA	NA	NA	NA	NA	NA	NA	NA	NA	NA	NA	NA	NA	NA	NA
PE O-16:1;0/18:1;0	PE O-	GPL	MEM	34	2	0		245.433	223.175	246.588	300.439	175.405	376.359	202.289	266.854	147.44	285.21	227.543	267.441	164.14	145.284	163.137	189.97	249.272	168.625	155.33	235.555	161.692	219.245
PE O-16:1;0/18:2;0	PE O-	GPL	MEM	34	3	0		7.35231	4.44987	4.5599	3.57217	1.15233	6.74287	2.5599	2.93184	1.6499	2.52018	2.46475	4.50678	2.06827	1.32022	1.88749	3.78945	3.48513	2.89851	2.03955	2.92826	4.01182	3.99412
PE O-16:1;0/19:1;0	PE O-	GPL	MEM	35	2	0		0.74735	0.719988	1.02266	1.47707	1.45081	2.34192	1.45078	2.28866	1.06027	2.21518	2.02232	2.145	1.21695	0.875796	1.26144	0.972996	1.56535	1.07468	1.25167	1.04493	0.779935	0.938196
PE O-16:1;0/19:2;0	PE O-	GPL	MEM	35	3	0		NA	NA	NA	NA	NA	NA	0.188236	0.281448	0.183047	0.332862	0.299217	0.312099	0.0940859	0.128369	0.222411	0.0591335	0.205967	0.165157	0.127426	0.153083	NA	NA
PE O-16:1;0/20:1;0	PE O-	GPL	MEM	36	2	0		61.3453	41.754	51.5477	54.2554	50.3189	119.773	51.9138	86.9164	30.2711	59.1889	76.3306	82.6395	35.6433	33.4548	51.1536	57.4035	67.7873	49.3161	44.7911	55.3614	46.2416	51.1343
PE O-16:1;0/20:2;0	PE O-	GPL	MEM	36	3	0		22.13	14.7281	22.1937	22.4584	16.9228	34.271	15.5306	24.5876	12.6408	31.7857	19.7543	24.8238	13.1584	10.9613	13.7548	17.8707	21.6469	13.6539	12.2963	23.4272	16.2013	21.4749
PE O-16:1;0/20:3;0	PE O-	GPL	MEM	36	4	0		22.7583	13.7637	22.1016	25.9063	14.7347	29.4578	16.7293	25.9557	14.75	21.3912	13.9922	24.4577	17.8195	10.9305	12.1837	24.2371	17.4447	11.4172	12.2573	29.6471	18.5266	29.6282
PE O-16:1;0/20:4;0	PE O-	GPL	MEM	36	5	0		99.0067	53.3054	60.9864	66.4047	21.3274	49.4724	28.3485	32.1417	24.3021	46.082	17.4669	33.9705	26.9392	17.4989	18.2718	30.8309	28.2284	36.5801	20.847	49.5799	84.9543	76.9583
PE O-16:1;0/21:1;0	PE O-	GPL	MEM	37	2	0		NA	NA	0.475906	1.20702	0.582838	1.98621	1.07981	1.78292	0.852856	1.58521	1.434	1.79934	0.72175	0.693505	1.00817	1.04484	1.28257	0.960687	0.752927	0.602199	0.755376	0.491316
PE O-16:1;0/21:2;0	PE O-	GPL	MEM	37	3	0		NA	0.34292	0.317605	0.95097	0.619618	0.856539	0.61707	0.835973	0.616476	1.48038	0.9384	0.879509	0.69234	0.529003	0.592879	0.267385	0.847975	0.638043	0.478797	0.75908	0.303185	0.265838
PE O-16:1;0/21:3;0	PE O-	GPL	MEM	37	4	0		NA	0.0870731	0.134244	0.163168	0.182412	0.165659	0.284213	0.403174	0.448119	1.09056	0.356104	0.209859	0.173475	0.174002	0.220327	0.118988	0.272227	NA	0.171783	NA	NA	0.0867351
PE O-16:1;0/22:1;0	PE O-	GPL	MEM	38	2	0		2.76391	2.19813	2.49403	2.84731	2.35373	5.12935	2.69172	4.72565	1.53927	2.71193	3.82847	4.23545	1.21769	1.54093	2.06813	3.73426	3.79118	2.2643	1.60087	2.20582	2.93499	2.7923
PE O-16:1;0/22:2;0	PE O-	GPL	MEM	38	3	0		7.44191	5.23974	5.47989	6.65256	4.81554	10.8994	5.70227	9.1708	4.51532	8.32191	7.96806	8.18405	3.84894	3.97636	4.46655	6.57318	7.92331	4.42299	3.71391	6.39559	7.30383	6.72792
PE O-16:1;0/22:3;0	PE O-	GPL	MEM	38	4	0		23.25	18.1607	22.1782	28.8309	16.2074	28.3301	16.2481	23.3509	16.5737	26.6886	22.1335	20.2686	15.1303	12.9114	12.5634	13.9525	17.2624	12.2494	10.0404	27.2684	18.4377	22.744
PE O-16:1;0/22:4;0	PE O-	GPL	MEM	38	5	0		409.246	286.644	284.522	320.456	126.278	308.094	176.926	202.406	123.226	188.391	170.41	228.479	159.897	133.234	121.409	165.212	195.164	221.782	118.862	264.544	361.765	390.579
PE O-16:1;0/22:5;0	PE O-	GPL	MEM	38	6	0		34.4056	27.8214	29.1654	33.6596	8.67893	18.1217	13.8745	14.576	9.51437	22.6892	8.04595	17.9148	14.585	8.46096	7.59933	14.6093	13.5787	15.4563	7.9694	26.2192	34.0021	32.3772
PE O-16:1;0/22:6;0	PE O-	GPL	MEM	38	7	0		392.529	197.792	211.131	228.594	67.1975	241.082	90.5927	126.334	64.1549	156.921	48.4189	126.281	115.152	64.6985	74.858	145.055	103.814	168.976	52.8496	212.073	321.81	303.077
PE O-16:1;0/23:1;0	PE O-	GPL	MEM	39	2	0		NA	NA	NA	NA	NA	NA	NA	0.324425	NA	0.193943	0.0982638	NA	NA	NA	NA	NA	NA	NA	NA	NA	NA	NA
PE O-16:1;0/23:2;0	PE O-	GPL	MEM	39	3	0		NA	NA	NA	NA	NA	NA	0.0904782	0.0757652	NA	0.108928	0.0921859	0.088731	NA	NA	NA	0.0631651	NA	NA	NA	NA	NA	NA
PE O-16:1;0/23:3;0	PE O-	GPL	MEM	39	4	0		NA	NA	NA	0.0796634	NA	NA	NA	0.0537657	0.125173	0.459586	0.144455	0.0455363	NA	0.0216967	0.0435051	NA	NA	NA	NA	NA	NA	NA
PE O-16:1;0/24:1;0	PE O-	GPL	MEM	40	2	0		NA	NA	NA	NA	NA	NA	0.168015	0.38189	0.162892	0.241803	0.289703	0.380592	NA	NA	0.152881	0.219918	0.251266	NA	0.069731	NA	NA	NA
PE O-16:1;0/24:2;0	PE O-	GPL	MEM	40	3	0		0.546386	0.311211	NA	NA	0.353851	0.575678	0.455676	0.907561	0.403056	0.986558	0.632184	0.941881	0.289448	0.340481	0.359963	0.451272	0.595049	0.320012	0.363514	0.373413	0.610454	NA
PE O-16:1;0/24:3;0	PE O-	GPL	MEM	40	4	0		3.10021	2.01852	2.27836	3.69635	1.96832	2.23913	1.95585	2.3946	1.96227	3.38899	3.30738	1.77723	1.43557	1.47394	1.3289	1.11426	2.2948	1.343	1.06671	2.40932	2.26162	2.59018
PE O-16:1;0/24:4;0	PE O-	GPL	MEM	40	5	0		33.841	20.9046	16.1496	30.2706	14.2139	26.1423	17.1244	22.907	14.1456	21.0314	30.0746	17.5965	13.4183	13.0441	11.21	13.1028	18.5514	17.1537	9.3619	18.8237	20.9502	17.3841
PE O-16:1;0/24:5;0	PE O-	GPL	MEM	40	6	0		8.34778	1.57379	2.30724	4.9611	NA	3.78938	2.11796	3.39657	1.46021	3.47879	2.96739	2.46273	1.65495	1.2553	1.2967	1.38261	2.3033	1.86216	1.21701	3.36469	2.35802	1.96354
PE O-16:1;0/24:6;0	PE O-	GPL	MEM	40	7	0		NA	NA	NA	NA	NA	NA	NA	NA	NA	NA	NA	NA	NA	NA	NA	NA	NA	6.70908	NA	NA	NA	NA
PE O-16:2;0/16:0;0	PE O-	GPL	MEM	32	2	0		0.825084	0.406922	0.341521	0.237435	NA	0.342914	0.170389	0.202649	0.175407	0.22803	0.344092	0.567221	0.425924	0.168399	0.402774	0.357594	0.103781	0.228517	0.296543	0.96733	1.16363	0.467231
PE O-16:2;0/18:0;0	PE O-	GPL	MEM	34	2	0		0.634455	NA	0.439422	0.511261	0.318184	0.362832	0.171011	0.243954	0.121029	0.355067	0.486923	0.597217	0.7548	0.270781	0.798858	0.452662	0.483387	0.425208	0.463135	0.440779	0.926414	0.683942
PE O-16:2;0/18:1;0	PE O-	GPL	MEM	34	3	0		2.45476	1.15865	1.24288	1.32771	0.372647	2.72259	0.876236	0.93175	0.579041	0.94672	0.685112	1.2865	0.762257	0.476514	0.502743	0.825352	0.971219	0.673224	0.543248	1.12127	1.53272	1.76753
PE O-16:2;0/20:1;0	PE O-	GPL	MEM	36	3	0		NA	NA	NA	NA	NA	NA	0.222038	0.33196	NA	NA	NA	0.448133	NA	NA	NA	NA	NA	NA	NA	NA	NA	NA
PE O-16:2;0/20:2;0	PE O-	GPL	MEM	36	4	0		NA	NA	NA	NA	NA	NA	NA	NA	NA	0.112947	NA	NA	NA	NA	NA	NA	NA	NA	NA	NA	NA	NA
PE O-16:2;0/20:3;0	PE O-	GPL	MEM	36	5	0		NA	NA	NA	NA	NA	NA	NA	NA	NA	NA	NA	NA	NA	NA	NA	NA	NA	NA	NA	NA	NA	NA
PE O-16:2;0/22:4;0	PE O-	GPL	MEM	38	6	0		NA	NA	NA	NA	NA	NA	1.15013	NA	0.386764	NA	0.412567	0.724551	0.43335	0.414338	0.344228	0.420999	0.707352	0.654724	0.266413	NA	1.67056	NA
PE O-17:0;0/17:1;0	PE O-	GPL	MEM	34	1	0		NA	NA	NA	0.196754	NA	NA	0.116673	0.154579	0.0803102	0.412149	0.0545219	0.203538	0.150124	0.136683	0.116722	0.086245	0.131819	0.172523	0.106398	0.132018	NA	NA
PE O-17:0;0/18:1;0	PE O-	GPL	MEM	35	1	0		NA	NA	2.74049	NA	NA	NA	NA	NA	NA	NA	NA	NA	NA	NA	NA	NA	NA	NA	NA	NA	NA	NA
PE O-17:0;0/18:2;0	PE O-	GPL	MEM	35	2	0		3.15818	2.45827	2.88465	2.26635	0.614487	2.9299	1.45617	1.30597	0.953445	2.44867	0.988611	2.13035	1.48759	0.658424	0.970671	1.59986	1.59007	1.80935	1.01785	1.44154	2.40698	2.24299
PE O-17:0;0/18:3;0	PE O-	GPL	MEM	35	3	0		NA	NA	NA	NA	NA	NA	NA	NA	NA	NA	NA	NA	NA	NA	NA	NA	NA	NA	NA	NA	NA	NA
PE O-17:0;0/19:1;0	PE O-	GPL	MEM	36	1	0		NA	NA	NA	NA	NA	NA	0.110067	0.0538396	0.0280045	0.0732316	0.0236902	0.0491519	0.0389086	0.0162283	0.0348759	0.0321888	0.0497144	NA	0.0240926	NA	NA	NA
PE O-17:0;0/20:2;0	PE O-	GPL	MEM	37	2	0		NA	0.553385	1.22934	1.10738	0.41627	1.83365	0.598395	0.804211	0.558779	1.2797	0.579319	0.916442	0.725156	0.471805	0.486672	0.798227	0.852367	0.754282	0.394151	0.719968	1.09537	1.28939
PE O-17:0;0/20:3;0	PE O-	GPL	MEM	37	3	0		6.76917	2.73322	3.15439	3.68311	1.83316	4.78733	2.10647	2.68441	1.82135	3.79915	1.27521	2.96815	2.61913	1.47114	1.31286	1.81326	2.23086	2.12505	1.63323	3.54608	4.3088	4.00597
PE O-17:0;0/20:4;0	PE O-	GPL	MEM	37	4	0		NA	2.58302	3.08774	2.63932	1.59714	3.75377	1.86444	2.63763	2.10506	4.54469	1.39435	2.47487	2.16124	1.24189	1.52812	1.68602	2.21936	NA	1.30171	NA	NA	2.88021
PE O-17:0;0/20:5;0	PE O-	GPL	MEM	37	5	0		NA	NA	NA	NA	NA	NA	NA	NA	NA	0.230333	NA	NA	NA	NA	NA	NA	NA	NA	NA	NA	NA	NA
PE O-17:0;0/21:3;0	PE O-	GPL	MEM	38	3	0		NA	NA	NA	NA	NA	NA	NA	NA	NA	NA	NA	NA	NA	NA	NA	NA	NA	NA	NA	NA	NA	NA
PE O-17:0;0/22:2;0	PE O-	GPL	MEM	39	2	0		NA	NA	NA	NA	NA	NA	NA	0.255233	NA	0.181532	0.100912	NA	NA	NA	NA	NA	NA	NA	NA	NA	NA	NA
PE O-17:0;0/22:3;0	PE O-	GPL	MEM	39	3	0		NA	NA	NA	NA	NA	0.698478	0.590606	0.746146	0.46967	1.01413	0.662552	NA	0.582662	0.48765	0.413051	0.504418	0.7202	NA	NA	NA	NA	NA
PE O-17:0;0/22:4;0	PE O-	GPL	MEM	39	4	0		NA	NA	NA	3.91133	1.95204	3.83042	1.7227	3.3618	2.13662	5.62867	3.36657	3.35777	3.01218	1.75094	2.67328	1.60566	2.91367	2.8831	2.30245	NA	NA	NA
PE O-17:0;0/22:5;0	PE O-	GPL	MEM	39	5	0		7.08381	3.89589	4.12698	4.84525	1.05127	3.00041	2.13265	1.78249	1.63101	3.70367	0.917804	3.26809	2.53866	2.00766	1.46387	2.28202	1.86268	2.71236	1.4688	4.54909	5.05542	6.42936
PE O-17:0;0/22:6;0	PE O-	GPL	MEM	39	6	0		8.26249	5.20381	6.38757	5.4941	3.19509	5.8293	2.10681	3.09927	1.06236	6.35624	NA	3.66419	3.38033	NA	NA	2.2278	NA	4.57814	NA	4.47895	7.31341	7.1501
PE O-17:1;0/15:0;0	PE O-	GPL	MEM	32	1	0		NA	NA	NA	NA	NA	NA	NA	NA	NA	NA	NA	NA	NA	NA	NA	NA	NA	NA	NA	NA	NA	NA
PE O-17:1;0/16:1;0	PE O-	GPL	MEM	33	2	0		NA	NA	1.04913	0.549272	NA	NA	0.482062	0.430745	0.418704	1.41968	0.270917	0.523941	0.324109	0.249249	0.355794	0.571846	0.460918	0.487894	0.287828	NA	NA	NA
PE O-17:1;0/17:0;0	PE O-	GPL	MEM	34	1	0		NA	NA	NA	NA	NA	NA	NA	NA	NA	0.0399158	NA	NA	NA	NA	NA	NA	NA	NA	NA	NA	NA	NA
PE O-17:1;0/17:1;0	PE O-	GPL	MEM	34	2	0		NA	NA	NA	NA	NA	NA	0.0737072	NA	0.139121	0.324098	0.148484	NA	0.254736	NA	NA	NA	NA	NA	NA	NA	NA	NA
PE O-17:1;0/18:0;0	PE O-	GPL	MEM	35	1	0		NA	NA	0.0933701	NA	NA	NA	NA	NA	NA	NA	NA	NA	NA	NA	NA	NA	NA	NA	NA	NA	NA	NA
PE O-17:1;0/18:1;0	PE O-	GPL	MEM	35	2	0		13.298	15.4705	16.9489	20.9917	12.8568	27.762	15.7968	18.6277	11.9393	36.2333	16.7294	19.3417	16.8526	9.3077	12.9397	11.7126	15.6743	14.5451	11.3898	16.3853	10.1801	14.1248
PE O-17:1;0/18:2;0	PE O-	GPL	MEM	35	3	0		2.82793	1.69412	1.59887	1.73173	0.364156	2.46978	0.909807	0.953185	0.582802	1.26903	0.558307	0.991956	0.8029	0.301457	0.580445	1.20456	1.10785	1.18848	0.628535	1.11217	1.3018	1.44495
PE O-17:1;0/19:1;0	PE O-	GPL	MEM	36	2	0		NA	NA	NA	NA	NA	NA	0.084928	0.074493	0.0645968	0.186821	NA	0.230479	0.0939381	NA	0.0827219	NA	0.0993295	NA	0.102274	NA	NA	NA
PE O-17:1;0/20:1;0	PE O-	GPL	MEM	37	2	0		NA	2.11265	2.54963	3.30888	3.9689	6.40854	3.09121	4.24332	2.26354	5.69861	4.15365	4.72676	2.54665	1.71878	2.88432	2.78696	3.16848	3.2266	2.83086	2.35614	1.89477	2.85322
PE O-17:1;0/20:2;0	PE O-	GPL	MEM	37	3	0		0.739063	0.997213	0.495729	0.887829	1.1513	3.17078	1.133	1.54919	0.905995	3.30185	1.51526	1.6034	1.25624	0.771327	1.06254	0.927496	1.31332	1.03205	0.97412	1.04142	0.982714	0.790231
PE O-17:1;0/20:3;0	PE O-	GPL	MEM	37	4	0		NA	0.481287	0.734612	0.692494	0.912374	1.53821	0.574852	0.971354	0.796242	0.991163	0.616582	0.805589	0.715557	0.211612	0.372619	0.6523	0.572309	NA	0.355005	NA	NA	0.627912
PE O-17:1;0/20:4;0	PE O-	GPL	MEM	37	5	0		16.7013	15.2727	13.2622	13.5782	5.71224	12.0806	8.47167	7.13221	6.30781	13.8807	5.66745	7.6951	8.57869	4.30099	5.1205	6.61984	7.69237	10.1906	5.63093	8.75904	16.4289	16.0902
PE O-17:1;0/21:1;0	PE O-	GPL	MEM	38	2	0		NA	NA	NA	NA	NA	NA	0.0639103	0.178068	0.0607724	0.0730355	0.0872602	0.119321	NA	0.0360102	NA	0.0579265	NA	NA	NA	NA	NA	NA
PE O-17:1;0/21:2;0	PE O-	GPL	MEM	38	3	0		NA	NA	NA	NA	NA	NA	NA	NA	0.0749456	0.112132	NA	NA	NA	NA	NA	NA	NA	NA	NA	NA	NA	NA
PE O-17:1;0/21:3;0	PE O-	GPL	MEM	38	4	0		NA	NA	NA	NA	NA	NA	NA	NA	0.0625618	0.359245	NA	NA	NA	NA	NA	NA	NA	NA	NA	NA	NA	NA
PE O-17:1;0/22:1;0	PE O-	GPL	MEM	39	2	0		NA	NA	NA	NA	NA	NA	NA	0.335552	NA	0.207306	0.263356	NA	NA	NA	NA	NA	NA	NA	NA	NA	NA	NA
PE O-17:1;0/22:2;0	PE O-	GPL	MEM	39	3	0		NA	NA	NA	0.492644	0.531519	0.422598	0.539057	0.506612	0.46776	0.889059	0.528628	0.747041	0.418883	0.192022	0.306654	0.324573	0.406924	0.411534	0.310391	NA	NA	NA
PE O-17:1;0/22:3;0	PE O-	GPL	MEM	39	4	0		NA	NA	NA	0.438583	0.235074	0.772192	0.276407	0.794849	0.56508	2.18178	0.911202	0.513193	0.425259	0.229661	0.527205	0.165773	0.440665	0.294336	0.325536	NA	NA	NA
PE O-17:1;0/22:4;0	PE O-	GPL	MEM	39	5	0		25.3012	17.5928	17.5654	19.4045	12.0239	24.0427	14.2016	12.7195	9.85087	15.4779	13.0725	15.4571	14.0486	8.05818	9.86315	10.5846	13.3356	16.3519	8.50116	12.517	18.637	19.9484
PE O-17:1;0/22:5;0	PE O-	GPL	MEM	39	6	0		NA	0.205872	0.582318	NA	NA	NA	0.264442	0.125317	0.157239	1.08744	NA	0.363072	0.369369	NA	NA	0.1333	NA	0.37598	NA	NA	0.416082	0.383497
PE O-17:1;0/22:6;0	PE O-	GPL	MEM	39	7	0		NA	29.675	NA	24.4975	NA	32.2046	14.6841	17.3478	9.25215	21.6401	6.78358	17.3409	19.8117	10.7179	10.2389	16.39	13.9862	24.006	8.31875	23.1763	33.0706	36.785
PE O-17:1;0/23:1;0	PE O-	GPL	MEM	40	2	0		NA	NA	NA	NA	NA	NA	NA	0.0428458	NA	NA	NA	NA	NA	NA	NA	NA	NA	NA	NA	NA	NA	NA
PE O-17:2;0/16:0;0	PE O-	GPL	MEM	33	2	0		NA	NA	0.38185	0.409551	NA	NA	0.404617	0.42736	0.350271	0.713315	0.392374	0.719976	0.285763	0.210753	0.236942	0.400647	0.314476	0.365945	0.379194	NA	NA	NA
PE O-17:2;0/17:0;0	PE O-	GPL	MEM	34	2	0		NA	NA	NA	NA	NA	NA	NA	NA	NA	NA	NA	NA	NA	NA	0.0633084	NA	NA	NA	NA	NA	NA	NA
PE O-17:2;0/17:1;0	PE O-	GPL	MEM	34	3	0		NA	NA	NA	NA	NA	NA	NA	0.0993579	0.0457962	NA	NA	0.137728	0.0865398	NA	NA	NA	NA	0.0801823	NA	NA	NA	NA
PE O-17:2;0/18:0;0	PE O-	GPL	MEM	35	2	0		0.98103	0.580596	0.784082	0.191384	0.642924	0.430721	0.443197	0.570065	0.281807	0.510177	0.588414	0.642669	0.537615	0.270578	0.371532	0.333033	0.470219	0.60795	0.460717	NA	0.474275	0.39778
PE O-17:2;0/18:1;0	PE O-	GPL	MEM	35	3	0		5.33434	3.97185	4.00415	5.80737	2.96051	7.99666	3.78311	3.6365	2.85177	5.09499	3.76889	4.01997	3.24342	2.09946	2.74252	2.51526	3.60156	3.39069	2.31299	3.5307	2.98585	3.79142
PE O-17:2;0/20:1;0	PE O-	GPL	MEM	37	3	0		NA	0.365942	0.295973	0.249141	NA	0.791417	0.496264	0.880612	0.341037	0.593917	0.811093	0.891538	0.376544	0.391732	0.56279	0.367063	0.742205	0.555214	0.492274	0.220967	NA	NA
PE O-17:2;0/20:2;0	PE O-	GPL	MEM	37	4	0		NA	NA	NA	NA	NA	NA	0.0484596	0.0815046	0.0380851	0.0660164	0.0491195	0.120291	0.035638	0.021948	0.0313422	0.0384957	0.0447198	NA	0.0220456	NA	NA	NA
PE O-17:2;0/20:3;0	PE O-	GPL	MEM	37	5	0		1.70315	NA	1.22669	NA	NA	1.0094	0.273928	0.644556	0.186538	0.26096	0.178178	0.531412	0.541647	NA	0.255936	0.717069	0.276365	0.694802	0.235961	0.726825	1.16787	1.4623
PE O-17:2;0/22:1;0	PE O-	GPL	MEM	39	3	0		NA	NA	NA	NA	NA	NA	NA	0.0686871	NA	NA	NA	NA	NA	NA	NA	NA	NA	NA	NA	NA	NA	NA
PE O-17:2;0/22:2;0	PE O-	GPL	MEM	39	4	0		NA	NA	NA	NA	NA	NA	0.018298	0.0549551	NA	NA	0.0463296	NA	NA	NA	NA	NA	NA	NA	0.0327842	NA	NA	NA
PE O-17:2;0/22:3;0	PE O-	GPL	MEM	39	5	0		NA	NA	NA	NA	NA	NA	NA	0.281507	0.154948	0.166653	0.203161	0.260059	0.161252	0.116505	0.133465	NA	0.15254	NA	NA	NA	NA	NA
PE O-17:2;0/22:4;0	PE O-	GPL	MEM	39	6	0		0.742922	NA	0.310272	0.246019	NA	0.600391	0.377065	0.410291	0.207143	0.429016	NA	0.588183	0.488097	NA	NA	0.216635	NA	0.514838	NA	0.268414	0.375144	NA
PE O-17:2;0/23:3;0	PE O-	GPL	MEM	40	5	0		NA	NA	NA	NA	NA	NA	NA	NA	NA	NA	NA	NA	0.129714	NA	NA	NA	NA	NA	NA	NA	NA	NA
PE O-17:2;0/24:4;0	PE O-	GPL	MEM	41	6	0		NA	NA	NA	NA	NA	NA	NA	NA	NA	NA	2.061	NA	NA	NA	NA	NA	NA	NA	NA	NA	NA	NA
PE O-18:0;0/16:1;0	PE O-	GPL	MEM	34	1	0		0.642269	0.569814	0.275056	0.641007	0.117994	0.300728	0.265151	0.256549	0.22839	0.644896	0.113945	0.403965	0.237338	0.154797	0.15741	0.347467	0.271548	0.345756	0.195199	0.308777	0.299377	0.436498
PE O-18:0;0/17:1;0	PE O-	GPL	MEM	35	1	0		NA	NA	NA	NA	NA	NA	NA	NA	NA	NA	NA	NA	NA	NA	NA	NA	NA	NA	NA	NA	NA	NA
PE O-18:0;0/18:1;0	PE O-	GPL	MEM	36	1	0		5.00116	3.52867	3.62504	3.84716	2.52628	5.90074	4.12423	4.36462	2.45768	4.80008	3.73071	4.69473	2.87761	1.7138	3.13671	3.5609	4.19035	3.10582	2.33387	5.13167	3.89157	3.53273
PE O-18:0;0/18:2;0	PE O-	GPL	MEM	36	2	0		0.898553	0.386368	0.579053	0.395779	NA	0.515624	0.427789	0.353754	0.228147	0.432551	0.170194	0.620852	0.487709	0.200391	0.247226	0.577797	0.41838	0.607754	0.237242	0.268743	0.415256	0.549855
PE O-18:0;0/20:1;0	PE O-	GPL	MEM	38	1	0		NA	NA	NA	NA	NA	NA	1.91306	1.94162	1.12569	3.20887	2.18633	1.91445	NA	NA	1.51717	2.11368	1.54085	2.24014	1.28616	NA	NA	NA
PE O-18:0;0/20:2;0	PE O-	GPL	MEM	38	2	0		0.542503	0.24335	0.329467	0.451031	0.244884	1.30683	0.52522	0.92445	0.534936	1.41426	0.701448	0.754404	0.3377	0.240314	0.571129	0.641649	0.662221	0.561958	0.390528	0.554956	0.543488	0.293422
PE O-18:0;0/20:3;0	PE O-	GPL	MEM	38	3	0		3.13505	0.974521	2.22748	1.81896	0.42175	1.79206	0.982809	1.02866	0.663171	1.34193	0.518836	1.17054	1.07255	0.395892	0.578369	0.98406	0.630503	0.899706	0.639151	1.65645	1.58015	1.77827
PE O-18:0;0/20:4;0	PE O-	GPL	MEM	38	4	0		16.0026	6.83892	9.03969	10.341	3.14952	5.5553	4.27697	3.7648	3.45031	7.79366	2.44869	4.84709	6.02778	2.72434	2.72206	4.76408	4.10722	5.34789	2.79332	8.02028	15.125	11.5191
PE O-18:0;0/20:5;0	PE O-	GPL	MEM	38	5	0		2.89821	1.97743	1.74804	2.45577	NA	NA	0.665594	0.624442	0.819111	1.69609	0.42442	0.681952	0.766126	NA	0.372171	0.612735	0.459191	0.604145	0.328839	NA	4.54287	1.79155
PE O-18:0;0/21:3;0	PE O-	GPL	MEM	39	3	0		NA	NA	NA	NA	NA	NA	NA	NA	NA	0.0983851	NA	NA	NA	NA	NA	NA	NA	NA	NA	NA	NA	NA
PE O-18:0;0/22:2;0	PE O-	GPL	MEM	40	2	0		NA	NA	NA	NA	NA	0.548781	0.322409	0.340201	0.214173	0.521117	0.425348	0.405484	NA	NA	0.206479	0.35256	0.333169	NA	0.200129	NA	NA	NA
PE O-18:0;0/22:3;0	PE O-	GPL	MEM	40	3	0		NA	NA	NA	1.0633	NA	NA	0.873431	0.923044	0.579177	1.69255	1.06732	0.863996	0.869292	0.467034	0.625322	0.731349	0.718109	0.851735	0.583981	1.21064	NA	NA
PE O-18:0;0/22:4;0	PE O-	GPL	MEM	40	4	0		36.7155	17.757	18.5617	18.1961	6.37569	16.0464	10.3764	6.99376	6.07504	10.7067	6.40358	10.4398	11.7677	6.4939	6.50852	8.69047	8.83083	12.7261	6.52977	18.6176	28.8871	26.5318
PE O-18:0;0/22:5;0	PE O-	GPL	MEM	40	5	0		8.71171	6.12322	6.14473	6.36527	1.29567	5.22218	3.25584	2.38778	1.88763	4.08159	1.73145	4.31109	3.77272	2.18009	1.7375	3.07798	2.6334	3.48693	1.76575	7.12397	8.52166	8.37737
PE O-18:0;0/22:6;0	PE O-	GPL	MEM	40	6	0		17.0632	10.5687	11.4571	9.07045	3.50907	10.4015	4.73	4.4225	2.86241	5.78007	1.84078	5.4113	5.86709	3.2042	3.19892	5.25243	3.5644	6.39752	2.32907	10.7472	13.2149	10.7575
PE O-18:0;0/24:2;0	PE O-	GPL	MEM	42	2	0		NA	NA	NA	NA	NA	NA	0.850357	NA	NA	NA	NA	NA	NA	NA	0.460557	NA	NA	NA	NA	NA	NA	NA
PE O-18:0;0/24:3;0	PE O-	GPL	MEM	42	3	0		NA	NA	NA	NA	NA	NA	0.0678374	NA	NA	0.208236	0.0789921	NA	NA	NA	NA	NA	NA	NA	NA	NA	NA	NA
PE O-18:0;0/24:4;0	PE O-	GPL	MEM	42	4	0		NA	NA	NA	0.432992	NA	0.31807	0.450349	0.500311	0.381404	0.707285	0.638917	0.361752	0.340406	0.276882	0.316279	0.426188	0.442392	NA	NA	0.311797	0.611331	NA
PE O-18:0;0/24:5;0	PE O-	GPL	MEM	42	5	0		NA	NA	NA	NA	NA	NA	NA	NA	NA	0.162534	NA	NA	NA	NA	NA	0.13731	NA	NA	NA	NA	NA	NA
PE O-18:1;0/14:0;0	PE O-	GPL	MEM	32	1	0		0.503117	0.546409	0.735554	0.306804	NA	0.46919	0.434189	0.518213	0.223837	0.850209	0.309073	0.459409	0.210837	0.235476	0.298725	0.563942	0.370834	0.469716	0.281991	0.567256	0.615219	0.365323
PE O-18:1;0/14:1;0	PE O-	GPL	MEM	32	2	0		NA	NA	NA	NA	NA	NA	NA	NA	NA	NA	NA	NA	NA	NA	NA	NA	NA	NA	NA	NA	NA	NA
PE O-18:1;0/15:1;0	PE O-	GPL	MEM	33	2	0		NA	NA	NA	NA	NA	NA	NA	NA	NA	0.0594758	NA	NA	NA	NA	NA	NA	NA	NA	NA	NA	NA	NA
PE O-18:1;0/16:0;0	PE O-	GPL	MEM	34	1	0		27.6893	12.0499	14.3832	14.0093	5.52364	16.0266	9.40518	11.2717	6.80676	16.2746	5.46929	15.039	7.36668	5.05637	7.146	13.4882	10.0285	13.4512	6.02854	18.517	25.3557	20.6491
PE O-18:1;0/16:1;0	PE O-	GPL	MEM	34	2	0		19.5897	11.0445	12.3752	14.4751	4.51088	14.2832	6.4428	6.9084	4.95775	15.2032	5.33016	9.05475	6.05704	4.8091	4.8304	7.76509	7.02929	6.97393	5.57638	13.1645	12.246	11.2163
PE O-18:1;0/16:2;0	PE O-	GPL	MEM	34	3	0		NA	NA	NA	NA	NA	NA	0.0598814	0.0655459	0.0454165	0.301241	NA	0.111235	NA	0.0512749	0.063202	NA	0.0982956	NA	NA	NA	NA	NA
PE O-18:1;0/17:0;0	PE O-	GPL	MEM	35	1	0		NA	NA	0.0210889	NA	NA	NA	NA	NA	NA	NA	NA	NA	NA	NA	NA	NA	NA	NA	NA	NA	NA	NA
PE O-18:1;0/17:1;0	PE O-	GPL	MEM	35	2	0		0.339277	0.629518	0.922751	1.18357	0.64259	1.41231	0.917122	0.992776	0.70505	2.43191	1.08094	1.36671	1.17032	0.585317	0.728583	0.523433	0.790117	0.893885	0.733396	0.759803	0.481636	0.420044
PE O-18:1;0/18:0;0	PE O-	GPL	MEM	36	1	0		NA	NA	NA	NA	NA	NA	NA	NA	NA	NA	NA	NA	NA	NA	NA	NA	NA	NA	NA	NA	NA	NA
PE O-18:1;0/18:1;0	PE O-	GPL	MEM	36	2	0		161.154	104.677	121.945	150.42	90.6375	221.446	115.731	132.169	73.1436	212.192	126.431	150.713	104.828	66.5174	96.3461	105.515	126.518	107.317	82.6775	133.844	114.167	113.531
PE O-18:1;0/18:2;0	PE O-	GPL	MEM	36	3	0		25.4343	10.1255	11.914	10.1751	3.86789	13.1894	4.68321	5.3334	2.73315	5.25574	3.47416	7.2066	4.67554	1.89302	3.34093	7.20456	6.43223	6.00024	3.25642	7.88291	14.2398	11.9232
PE O-18:1;0/18:3;0	PE O-	GPL	MEM	36	4	0		NA	NA	NA	NA	NA	NA	0.0955303	0.11626	NA	NA	NA	0.235507	0.12846	NA	NA	0.117366	NA	0.121964	NA	NA	NA	NA
PE O-18:1;0/19:1;0	PE O-	GPL	MEM	37	2	0		NA	0.224739	1.06064	1.26526	1.16802	1.84273	1.26066	1.41489	0.828736	2.17719	1.23007	1.61828	0.705844	0.580844	0.990515	0.990257	0.974935	1.05162	0.845485	0.692636	0.363304	0.691606
PE O-18:1;0/19:2;0	PE O-	GPL	MEM	37	3	0		NA	NA	NA	NA	NA	NA	0.109524	0.146491	0.0711486	0.386468	0.328281	0.281749	0.0782735	0.0708536	0.243387	0.0618613	0.106491	0.117383	0.0788476	NA	NA	NA
PE O-18:1;0/19:3;0	PE O-	GPL	MEM	37	4	0		NA	NA	NA	NA	NA	NA	NA	NA	NA	NA	NA	NA	NA	NA	NA	NA	NA	NA	NA	NA	NA	NA
PE O-18:1;0/20:1;0	PE O-	GPL	MEM	38	2	0		33.9252	18.7669	24.5381	29.4352	28.4768	65.9947	29.7921	40.957	15.4702	43.5409	41.3948	41.946	17.9099	14.7259	28.9783	29.3705	32.5023	26.1569	22.5435	30.589	31.1267	28.5655
PE O-18:1;0/20:2;0	PE O-	GPL	MEM	38	3	0		11.7477	6.59475	10.1721	9.1807	7.78365	17.3684	8.23043	11.7732	5.61467	19.3003	10.1166	12.1247	6.94924	4.29012	7.29013	8.4901	9.63973	6.80582	6.06186	11.9377	9.8246	10.1898
PE O-18:1;0/20:3;0	PE O-	GPL	MEM	38	4	0		28.9206	12.4276	19.6337	19.2696	9.84743	20.0007	11.0503	14.3098	8.3522	18.3692	8.69572	16.4196	12.9623	5.207	7.66626	13.628	9.44519	9.25226	7.84369	22.9295	21.9187	21.0495
PE O-18:1;0/20:4;0	PE O-	GPL	MEM	38	5	0		494.699	246.996	282.716	266.682	62.7942	177.753	107.711	98.3038	72.8131	179.413	63.3515	139.531	140.93	64.458	63.0647	109.023	107.487	172.253	75.1719	206.868	487.377	348.993
PE O-18:1;0/20:5;0	PE O-	GPL	MEM	38	6	0		NA	2.19739	6.65344	7.7891	NA	2.47231	2.32214	2.70181	1.54107	3.98613	1.32772	2.86457	2.05762	0.90901	1.19914	2.21617	2.20375	1.75576	1.4448	2.13377	3.73299	6.90926
PE O-18:1;0/21:1;0	PE O-	GPL	MEM	39	2	0		NA	NA	NA	NA	NA	NA	NA	1.44947	NA	2.00629	1.35523	NA	NA	NA	NA	NA	NA	NA	NA	NA	NA	NA
PE O-18:1;0/21:2;0	PE O-	GPL	MEM	39	3	0		NA	NA	NA	NA	NA	0.456324	0.347981	0.396501	0.386069	0.909122	0.534919	0.576433	0.3075	0.254979	0.364575	0.214496	0.348596	0.317028	0.19619	NA	NA	NA
PE O-18:1;0/21:3;0	PE O-	GPL	MEM	39	4	0		NA	NA	NA	0.120128	0.172668	0.181936	0.119587	0.202545	0.2366	1.36966	0.302803	0.192672	0.0683787	0.0724266	0.215881	0.0775624	0.179636	0.0574045	0.108687	NA	NA	NA
PE O-18:1;0/22:1;0	PE O-	GPL	MEM	40	2	0		NA	NA	NA	NA	2.32695	6.89603	3.00372	4.35502	1.92655	2.7006	4.74887	3.84905	NA	NA	2.46384	3.33207	3.64539	NA	1.70997	NA	NA	NA
PE O-18:1;0/22:2;0	PE O-	GPL	MEM	40	3	0		5.97507	3.00767	4.58404	4.63256	3.62615	10.4777	3.92122	5.98172	2.75344	7.37591	6.10269	6.58862	3.22118	2.38438	3.67454	5.43879	5.66628	3.48842	2.81617	4.47414	5.40558	4.90881
PE O-18:1;0/22:3;0	PE O-	GPL	MEM	40	4	0		21.6054	10.2717	14.793	18.2019	10.8669	19.7156	11.3892	12.7523	8.54024	21.8937	15.67	12.9472	10.7565	7.17059	8.79049	8.61853	11.2518	8.93129	6.18169	16.9686	19.0966	16.3886
PE O-18:1;0/22:4;0	PE O-	GPL	MEM	40	5	0		603.475	277.753	336.537	336.339	113.245	309.895	182.814	159.235	96.7999	184.746	143.233	220.768	190.824	124.636	117.823	161.659	173.401	247.576	122.217	307.493	538.031	476.032
PE O-18:1;0/22:5;0	PE O-	GPL	MEM	40	6	0		77.0406	38.0533	48.7926	47.605	11.0512	32.7391	19.1355	16.9707	10.7362	27.9279	11.1531	28.5167	23.0129	13.0707	11.2726	21.1155	18.8451	26.242	12.2224	40.3131	61.853	52.7894
PE O-18:1;0/22:6;0	PE O-	GPL	MEM	40	7	0		1663.03	785.156	788.735	740.913	226.048	835.307	386.445	433.218	180.861	456.578	173.091	526.189	449.406	278.737	262.445	451.08	353.912	649.049	214.39	845.963	1281.25	1172.16
PE O-18:1;0/23:1;0	PE O-	GPL	MEM	41	2	0		NA	NA	NA	NA	2.56815	NA	NA	3.35988	1.64969	NA	2.8837	1.97467	NA	NA	2.02737	NA	3.46814	NA	NA	NA	NA	NA
PE O-18:1;0/24:1;0	PE O-	GPL	MEM	42	2	0		NA	NA	NA	NA	3.80553	NA	4.07333	3.78004	3.05721	3.73244	4.89831	4.43371	2.91554	2.82367	2.40888	3.83726	5.53344	3.41141	2.86631	NA	NA	NA
PE O-18:1;0/24:2;0	PE O-	GPL	MEM	42	3	0		NA	NA	NA	NA	NA	NA	0.537101	NA	NA	1.51207	0.422397	0.474103	NA	NA	NA	NA	NA	NA	NA	NA	NA	NA
PE O-18:1;0/24:3;0	PE O-	GPL	MEM	42	4	0		NA	NA	1.05269	1.66955	0.658661	1.87185	1.29662	1.13697	1.19692	2.92045	2.28161	1.21832	0.894984	0.683164	0.883234	0.944973	1.19068	NA	NA	1.77003	1.65488	NA
PE O-18:1;0/24:4;0	PE O-	GPL	MEM	42	5	0		12.2836	7.03273	7.34454	11.9415	5.5289	12.5758	7.2283	8.66651	5.71754	12.6919	12.7146	8.51321	6.22365	4.56127	4.4996	5.11582	7.18504	6.21976	3.63232	7.07202	9.94419	8.47593
PE O-18:1;0/24:5;0	PE O-	GPL	MEM	42	6	0		3.09286	1.00006	0.940027	2.84783	0.628355	1.32603	1.26387	1.97499	0.716334	2.74052	1.93649	1.52866	1.52221	0.675768	0.883749	1.28681	1.20634	1.59413	0.869555	3.33756	1.54543	1.52747
PE O-18:1;0/24:6;0	PE O-	GPL	MEM	42	7	0		NA	NA	NA	NA	NA	NA	0.737754	0.848926	NA	0.887149	0.329013	NA	NA	NA	NA	0.874718	NA	0.92705	NA	NA	NA	NA
PE O-18:2;0/14:0;0	PE O-	GPL	MEM	32	2	0		6.3357	4.5819	6.65299	4.27949	2.40556	8.45734	2.45715	3.9263	1.7932	4.65296	3.53659	3.98353	1.90519	1.65825	2.42368	2.95245	3.00636	3.12348	2.58857	4.21118	3.9875	4.82807
PE O-18:2;0/15:0;0	PE O-	GPL	MEM	33	2	0		NA	NA	1.50346	1.3414	NA	NA	0.694773	0.720231	0.573365	1.32455	0.645871	0.787095	0.497175	0.344057	0.733897	0.550748	0.612134	0.773767	0.550711	NA	NA	NA
PE O-18:2;0/16:0;0	PE O-	GPL	MEM	34	2	0		135.326	86.8672	96.611	113.9	54.0961	166.574	67.3205	91.7414	55.4865	133.178	80.5305	113.61	58.0058	45.3768	60.9886	81.5853	79.8636	68.5358	59.0576	85.1664	103.502	88.8284
PE O-18:2;0/16:1;0	PE O-	GPL	MEM	34	3	0		30.1925	20.0609	26.9205	31.7356	11.1828	35.0394	12.9936	14.7697	9.50562	26.0329	12.2911	19.1927	12.6741	10.7811	11.0811	15.1473	15.287	13.1737	12.201	21.0696	22.4944	19.3562
PE O-18:2;0/17:0;0	PE O-	GPL	MEM	35	2	0		0.380001	0.552565	0.381683	NA	0.17344	0.416939	0.468095	0.591763	0.368938	0.802279	0.492106	0.509183	0.599871	0.444576	0.460877	0.412556	0.412796	0.553809	0.452109	1.18072	0.275894	0.240023
PE O-18:2;0/17:1;0	PE O-	GPL	MEM	35	3	0		1.71412	2.06404	2.6333	4.10874	2.56156	6.08433	3.23869	2.78758	2.93828	7.54035	3.54372	4.32811	3.71711	2.18046	2.73645	1.45529	2.79826	2.70212	2.41802	2.19	1.36572	1.73258
PE O-18:2;0/18:1;0	PE O-	GPL	MEM	36	3	0		764.737	584.385	692.522	837.132	478.52	1384.85	549.962	709.667	375.853	936.096	732.701	794.731	527.117	408.947	534.598	452.723	697.466	532.505	461.207	686.149	561.992	537.723
PE O-18:2;0/18:2;0	PE O-	GPL	MEM	36	4	0		32.5979	17.6752	16.2198	15.7364	5.83126	24.2662	8.91629	9.51403	5.87759	12.0034	9.58917	14.8395	8.97149	5.26583	7.64429	12.0552	12.0011	10.5183	6.51635	12.4217	22.0919	15.7737
PE O-18:2;0/18:3;0	PE O-	GPL	MEM	36	5	0		NA	NA	NA	NA	NA	NA	0.360269	0.236022	NA	0.421366	0.299961	0.413483	0.263416	NA	NA	0.299895	0.216657	NA	NA	NA	NA	NA
PE O-18:2;0/19:1;0	PE O-	GPL	MEM	37	3	0		2.49854	2.14396	2.31892	2.86387	3.96679	9.30947	3.7352	5.50498	2.45334	6.1528	5.91852	5.62021	2.83735	2.73031	4.28587	2.34904	4.57304	3.06597	3.18584	2.39016	2.04782	1.97907
PE O-18:2;0/19:2;0	PE O-	GPL	MEM	37	4	0		NA	NA	0.117501	NA	NA	0.342287	0.128489	0.252372	0.138288	0.306949	0.290932	0.286746	0.145099	0.0929778	0.131064	0.100783	0.195082	NA	0.109387	NA	NA	NA
PE O-18:2;0/19:3;0	PE O-	GPL	MEM	37	5	0		NA	NA	NA	NA	NA	NA	NA	NA	NA	0.256141	NA	NA	NA	NA	NA	NA	NA	NA	NA	NA	NA	NA
PE O-18:2;0/20:0;0	PE O-	GPL	MEM	38	2	0		NA	NA	NA	NA	NA	NA	NA	NA	NA	NA	NA	NA	NA	NA	NA	NA	NA	NA	NA	NA	NA	NA
PE O-18:2;0/20:1;0	PE O-	GPL	MEM	38	3	0		87.9896	50.6597	84.9175	82.7929	76.8971	238.961	77.0622	132.295	40.024	92.357	132.3	127.398	52.0828	49.2433	90.2194	76.5709	102.7	71.6759	73.6083	90.2221	85.7228	69.6322
PE O-18:2;0/20:2;0	PE O-	GPL	MEM	38	4	0		27.7109	15.7886	28.4748	24.1858	20.1412	55.6575	19.4993	33.4299	14.304	40.5708	27.3713	32.3432	16.9301	13.3216	20.256	21.8413	24.3023	15.7302	16.1781	29.7358	27.0363	24.0907
PE O-18:2;0/20:3;0	PE O-	GPL	MEM	38	5	0		84.7469	36.0825	66.025	63.3836	33.6565	90.2418	36.3172	56.1577	28.9038	55.7046	34.38	55.0503	38.3001	20.0497	27.2366	45.8889	36.9643	29.5501	28.1899	68.9617	66.465	71.3894
PE O-18:2;0/20:4;0	PE O-	GPL	MEM	38	6	0		419.205	273.648	303.985	399.528	163.931	414.06	180.199	201.198	136.245	292.102	156.381	248.251	184.15	97.9269	132.42	194.921	199.225	206.813	119.655	281.857	385.811	365.1
PE O-18:2;0/20:5;0	PE O-	GPL	MEM	38	7	0		NA	NA	NA	NA	NA	NA	2.70593	3.00809	NA	4.05184	NA	NA	2.93136	NA	NA	NA	NA	2.31413	1.53505	NA	NA	NA
PE O-18:2;0/21:0;0	PE O-	GPL	MEM	39	2	0		NA	NA	NA	NA	NA	NA	NA	0.144156	NA	NA	NA	NA	NA	NA	NA	NA	NA	NA	NA	NA	NA	NA
PE O-18:2;0/21:1;0	PE O-	GPL	MEM	39	3	0		NA	NA	3.9962	4.00796	4.16193	8.16916	3.77714	5.89614	2.57239	4.52822	5.00908	5.87656	2.44841	1.97778	4.00365	2.54285	4.03781	3.53346	2.9405	NA	NA	NA
PE O-18:2;0/21:2;0	PE O-	GPL	MEM	39	4	0		NA	NA	NA	0.144265	0.1303	0.576633	0.168151	0.632469	0.398134	1.15964	0.763389	0.489871	0.220513	0.167187	0.409114	0.119829	0.237078	0.144087	0.232257	NA	NA	NA
PE O-18:2;0/21:3;0	PE O-	GPL	MEM	39	5	0		NA	0.901842	1.33749	0.897507	2.32867	3.54496	1.93506	2.20227	1.68297	5.58379	2.04508	1.72397	0.95847	1.07309	1.6908	1.0642	1.879	1.02881	1.18457	1.67978	1.46019	1.13114
PE O-18:2;0/22:1;0	PE O-	GPL	MEM	40	3	0		10.7764	6.41825	8.44828	8.06827	9.63527	26.7618	8.96264	18.9866	5.20946	9.0327	17.3945	17.6784	5.13088	5.30074	9.60209	11.3544	13.9907	7.51399	7.05748	7.72572	10.8065	9.33579
PE O-18:2;0/22:2;0	PE O-	GPL	MEM	40	4	0		18.3401	9.89584	12.4707	13.624	9.59853	31.3261	11.179	17.0751	7.04438	15.7933	19.0005	17.5012	8.93587	7.6486	10.9016	12.4024	16.5358	9.17543	8.10908	15.7045	15.4086	11.7927
PE O-18:2;0/22:3;0	PE O-	GPL	MEM	40	5	0		69.3198	41.8861	62.1176	65.3514	36.7945	99.9859	43.436	59.8145	32.5372	66.9607	64.8532	55.9708	37.6201	30.1522	37.4893	31.4689	48.9371	38.275	26.2462	63.7078	69.5508	57.1902
PE O-18:2;0/22:4;0	PE O-	GPL	MEM	40	6	0		403.069	273.314	308.346	330.536	190.597	577.774	218.406	277.942	134.974	218.878	285.78	307.108	184.722	173.07	187.362	214.17	269.245	254.785	143.751	304.888	358.712	353.868
PE O-18:2;0/22:5;0	PE O-	GPL	MEM	40	7	0		165.515	121.361	159.027	155.052	44.3139	163.32	60.3448	71.8108	46.259	101.916	54.4708	89.9039	75.5564	43.6942	44.2027	71.6581	69.6159	72.8741	39.4395	115.876	119.978	92.9066
PE O-18:2;0/22:6;0	PE O-	GPL	MEM	40	8	0		254.881	124.716	142.443	145.753	46.6855	159.888	56.808	69.2475	38.9086	94.4102	33.8929	80.5783	74.3827	42.9493	43.9357	73.9829	63.4985	90.6789	33.8234	131.877	213.524	172.572
PE O-18:2;0/23:0;0	PE O-	GPL	MEM	41	2	0		NA	NA	NA	NA	NA	NA	NA	NA	NA	NA	NA	0.403745	NA	NA	NA	NA	NA	NA	NA	NA	NA	NA
PE O-18:2;0/23:1;0	PE O-	GPL	MEM	41	3	0		NA	NA	NA	NA	NA	NA	NA	2.17023	NA	NA	2.16545	NA	NA	NA	NA	NA	NA	NA	NA	NA	NA	NA
PE O-18:2;0/24:1;0	PE O-	GPL	MEM	42	3	0		NA	NA	NA	NA	NA	NA	1.29343	NA	NA	1.89592	1.25461	1.78837	NA	NA	NA	NA	NA	NA	NA	NA	NA	NA
PE O-18:2;0/24:2;0	PE O-	GPL	MEM	42	4	0		NA	NA	1.52695	1.74162	1.7725	2.07885	1.18577	2.05051	0.928627	3.04641	2.03751	1.56295	0.80542	0.811871	1.18644	1.44007	1.58778	NA	NA	1.72939	1.63592	NA
PE O-18:2;0/24:3;0	PE O-	GPL	MEM	42	5	0		5.44316	3.44923	3.83285	5.84767	2.75896	7.85737	3.61181	5.20905	2.9606	6.09517	6.34502	4.87033	3.53084	2.55177	2.80045	2.41545	3.94899	2.37068	1.95973	4.22015	5.2015	3.74766
PE O-18:2;0/24:4;0	PE O-	GPL	MEM	42	6	0		31.484	17.155	16.7129	25.5701	15.0048	42.8304	19.5202	25.8763	13.693	22.2104	39.1837	20.2059	13.7736	13.0157	13.4681	13.1452	20.5037	19.4338	10.2385	16.6997	24.1634	16.9339
PE O-18:2;0/24:5;0	PE O-	GPL	MEM	42	7	0		22.5669	8.84681	10.4236	13.4647	4.0256	18.2825	6.97234	10.982	4.4867	10.1751	7.46349	9.36987	7.67759	4.84642	5.22402	6.4144	7.57447	9.84371	4.02513	12.3524	13.8852	13.1037
PE O-18:2;0/24:6;0	PE O-	GPL	MEM	42	8	0		NA	NA	NA	NA	NA	NA	NA	2.36459	NA	NA	NA	NA	NA	NA	NA	NA	NA	NA	NA	NA	NA	NA
PG 14:0;0_18:0;0	PG	GPL	MEM	32	0	0		NA	NA	0.46694	NA	NA	NA	NA	0.316171	NA	0.247844	NA	0.245296	0.216864	0.188598	0.213776	NA	NA	0.383427	0.234657	NA	NA	NA
PG 14:0;0_18:1;0	PG	GPL	MEM	32	1	0		NA	NA	NA	NA	NA	NA	NA	NA	NA	0.46396	NA	NA	NA	NA	NA	NA	NA	NA	NA	NA	NA	NA
PG 14:0;0_20:1;0	PG	GPL	MEM	34	1	0		NA	NA	NA	NA	NA	NA	NA	NA	NA	NA	0.0818765	NA	NA	NA	NA	NA	NA	NA	NA	NA	NA	NA
PG 14:0;0_22:4;0	PG	GPL	MEM	36	4	0		NA	NA	NA	NA	NA	NA	NA	NA	0.0112894	NA	NA	0.0236951	NA	NA	NA	NA	NA	0.0254214	0.0148949	NA	NA	NA
PG 15:0;0_17:0;0	PG	GPL	MEM	32	0	0		NA	NA	NA	NA	NA	NA	NA	NA	NA	NA	NA	0.158235	NA	NA	NA	NA	NA	NA	NA	NA	NA	NA
PG 16:0;0_16:0;0	PG	GPL	MEM	32	0	0		2.74844	1.52881	1.09395	1.79188	1.13776	1.90188	1.40122	1.12977	0.675805	1.54007	NA	1.12091	0.667184	0.610332	0.675109	1.42266	1.56959	1.70101	0.525787	2.19421	2.49803	2.52793
PG 16:0;0_16:1;0	PG	GPL	MEM	32	1	0		NA	NA	NA	NA	NA	NA	NA	NA	NA	0.771623	NA	NA	NA	NA	NA	NA	NA	NA	NA	NA	NA	NA
PG 16:0;0_18:0;0	PG	GPL	MEM	34	0	0		3.35546	NA	NA	1.67181	NA	2.28889	1.2162	1.24433	0.930579	1.73116	0.749771	1.61168	0.915652	0.803354	0.929037	1.21766	1.35457	1.84542	0.9068	2.17105	2.32303	3.25188
PG 16:0;0_18:1;0	PG	GPL	MEM	34	1	0		14.8366	9.544	7.84947	10.1659	9.18902	12.8136	6.66447	5.4077	4.32619	13.0323	3.78602	5.68995	6.58543	4.04331	4.01869	8.00031	5.91315	6.20695	3.96212	11.2087	13.5045	11.5717
PG 16:0;0_18:2;0	PG	GPL	MEM	34	2	0		0.230504	0.442037	0.216964	0.468401	NA	0.215282	0.0976441	NA	0.121357	0.432511	0.0746525	0.410311	0.168578	0.0552264	0.0794329	0.202626	0.0948626	0.0772497	0.142879	0.239444	0.198094	0.241436
PG 16:0;0_18:3;0	PG	GPL	MEM	34	3	0		NA	NA	NA	NA	NA	NA	NA	NA	NA	NA	NA	NA	NA	NA	NA	NA	NA	NA	NA	NA	NA	NA
PG 16:0;0_20:1;0	PG	GPL	MEM	36	1	0		NA	NA	NA	NA	NA	NA	NA	NA	NA	NA	NA	NA	NA	NA	NA	NA	NA	NA	NA	NA	NA	NA
PG 16:0;0_20:2;0	PG	GPL	MEM	36	2	0		0.572633	0.412954	0.353345	0.482959	0.267379	0.523946	0.193492	0.259376	0.232825	0.665676	0.194329	0.349962	0.34314	0.122353	0.182664	0.28975	0.28158	0.301162	0.190699	NA	0.627931	0.30509
PG 16:0;0_20:3;0	PG	GPL	MEM	36	3	0		3.88058	0.438247	0.763076	0.660215	0.388336	0.449588	0.25567	0.225758	0.308637	0.600872	0.106442	0.49505	0.353205	0.16502	0.195137	0.371375	0.339699	0.466518	0.190165	0.520541	0.544517	0.67464
PG 16:0;0_20:4;0	PG	GPL	MEM	36	4	0		3.05582	0.860041	1.76083	1.31016	0.763049	1.68363	0.299614	NA	0.330991	0.565778	NA	0.523484	0.55027	NA	0.234229	0.598478	0.539226	0.882689	0.233028	1.85433	1.57952	1.97482
PG 16:0;0_20:5;0	PG	GPL	MEM	36	5	0		NA	NA	NA	NA	NA	NA	NA	NA	NA	NA	NA	NA	NA	NA	NA	NA	NA	NA	NA	NA	NA	NA
PG 16:0;0_22:3;0	PG	GPL	MEM	38	3	0		NA	NA	NA	NA	NA	NA	NA	NA	NA	NA	NA	NA	NA	NA	NA	NA	NA	NA	NA	NA	NA	NA
PG 16:0;0_22:4;0	PG	GPL	MEM	38	4	0		NA	0.406038	0.833862	0.707546	NA	0.368761	0.39472	0.343303	0.386826	0.432718	0.278052	0.533244	0.394961	0.222323	0.320398	0.370563	0.43786	0.738739	0.355031	0.812003	0.979651	0.725389
PG 16:0;0_22:5;0	PG	GPL	MEM	38	5	0		NA	NA	1.10283	NA	NA	NA	NA	0.781514	0.771053	NA	NA	0.82968	0.999609	0.470404	NA	0.669654	0.872459	0.973385	NA	NA	1.87572	NA
PG 16:1;0_18:0;0	PG	GPL	MEM	34	1	0		NA	0.628243	0.419491	0.615141	NA	NA	NA	0.251329	0.262395	0.495266	NA	0.378713	NA	0.212179	0.255304	0.35377	0.363645	NA	NA	0.627136	0.796605	NA
PG 16:1;0_18:1;0	PG	GPL	MEM	34	2	0		2.19861	3.89595	2.63992	5.9033	2.00559	2.45862	1.27405	NA	1.38928	5.85108	0.930177	2.35384	1.78691	0.79636	0.882758	1.5691	1.01871	0.874738	1.59534	3.48156	1.91609	2.34729
PG 16:1;0_18:2;0	PG	GPL	MEM	34	3	0		NA	0.990705	NA	NA	NA	NA	NA	NA	NA	0.0736196	NA	NA	NA	NA	NA	NA	NA	NA	NA	NA	NA	NA
PG 16:1;0_19:1;0	PG	GPL	MEM	35	2	0		NA	NA	NA	NA	NA	NA	NA	NA	NA	0.118921	NA	NA	NA	NA	NA	NA	NA	NA	NA	NA	NA	NA
PG 16:1;0_20:1;0	PG	GPL	MEM	36	2	0		0.436784	0.401181	NA	0.605866	NA	0.887546	0.300111	0.5458	0.260204	0.829797	0.515758	0.588036	0.336099	0.219132	0.335106	NA	0.527357	NA	0.367102	NA	NA	NA
PG 16:1;0_20:2;0	PG	GPL	MEM	36	3	0		NA	NA	NA	NA	NA	NA	NA	0.194257	NA	0.372676	NA	0.274818	0.177319	0.0838749	NA	NA	NA	NA	0.124415	NA	NA	NA
PG 16:1;0_20:3;0	PG	GPL	MEM	36	4	0		0.696626	1.05198	NA	2.25155	0.43758	NA	0.388318	NA	0.473191	0.957561	NA	0.678775	1.05093	NA	0.324799	0.638172	0.635422	0.674794	0.378091	NA	1.46422	NA
PG 16:1;0_20:4;0	PG	GPL	MEM	36	5	0		NA	NA	NA	NA	NA	NA	NA	NA	NA	NA	NA	NA	NA	NA	NA	NA	NA	NA	NA	NA	NA	NA
PG 16:1;0_22:1;0	PG	GPL	MEM	38	2	0		NA	NA	NA	NA	NA	NA	NA	NA	NA	0.0421025	NA	NA	NA	NA	NA	NA	NA	NA	NA	NA	NA	NA
PG 16:1;0_22:2;0	PG	GPL	MEM	38	3	0		NA	NA	NA	NA	NA	NA	NA	NA	NA	0.0368119	NA	NA	NA	NA	NA	NA	NA	NA	NA	NA	NA	NA
PG 16:1;0_22:3;0	PG	GPL	MEM	38	4	0		NA	NA	NA	NA	NA	NA	NA	NA	NA	0.302734	NA	0.165417	NA	NA	NA	NA	NA	NA	NA	NA	NA	NA
PG 16:1;0_22:4;0	PG	GPL	MEM	38	5	0		1.18756	NA	NA	NA	NA	NA	NA	NA	NA	2.52131	NA	0.883604	NA	NA	NA	0.65258	NA	NA	NA	NA	NA	NA
PG 16:1;0_22:5;0	PG	GPL	MEM	38	6	0		1.14438	1.1424	1.15632	1.24544	0.60008	0.841314	NA	NA	NA	1.3283	NA	0.699779	0.606123	NA	NA	0.497198	NA	0.895885	NA	NA	1.13107	1.91708
PG 16:1;0_22:6;0	PG	GPL	MEM	38	7	0		NA	NA	NA	NA	NA	NA	NA	NA	NA	NA	NA	NA	NA	NA	NA	NA	NA	NA	NA	NA	NA	NA
PG 16:2;0_18:1;0	PG	GPL	MEM	34	3	0		NA	NA	NA	NA	NA	NA	NA	NA	NA	1.02169	NA	NA	NA	NA	NA	NA	NA	NA	NA	NA	NA	NA
PG 17:0;0_17:1;0	PG	GPL	MEM	34	1	0		NA	NA	NA	NA	NA	NA	NA	NA	NA	NA	NA	0.116714	0.178975	NA	NA	NA	NA	NA	NA	NA	NA	NA
PG 17:0;0_18:2;0	PG	GPL	MEM	35	2	0		NA	NA	NA	NA	NA	NA	NA	NA	NA	0.0572278	NA	NA	NA	NA	NA	NA	NA	NA	NA	NA	NA	NA
PG 17:0;0_19:0;0	PG	GPL	MEM	36	0	0		NA	NA	NA	NA	NA	NA	NA	NA	NA	NA	NA	NA	NA	NA	NA	NA	NA	NA	NA	NA	NA	NA
PG 17:1;0_17:1;0	PG	GPL	MEM	34	2	0		NA	NA	NA	NA	NA	NA	0.00284344	NA	0.00507039	0.0212476	0.00332961	0.0270633	0.00547892	0.00491005	0.00406409	NA	0.00497052	0.00329976	NA	NA	NA	NA
PG 17:1;0_18:1;0	PG	GPL	MEM	35	2	0		NA	NA	NA	NA	1.49963	NA	NA	NA	NA	1.48519	NA	NA	NA	NA	NA	NA	NA	NA	NA	NA	NA	NA
PG 18:0;0_18:0;0	PG	GPL	MEM	36	0	0		2.04696	NA	NA	NA	NA	NA	NA	NA	NA	NA	NA	NA	NA	NA	NA	NA	NA	NA	NA	NA	NA	2.05005
PG 18:0;0_18:1;0	PG	GPL	MEM	36	1	0		NA	NA	NA	NA	NA	NA	NA	NA	NA	NA	NA	NA	NA	NA	NA	NA	NA	NA	NA	NA	NA	NA
PG 18:0;0_18:2;0	PG	GPL	MEM	36	2	0		0.559347	0.643129	0.426341	NA	0.571686	0.593811	NA	NA	NA	NA	0.384029	0.734185	NA	NA	NA	NA	NA	NA	NA	0.398034	NA	0.289977
PG 18:0;0_20:2;0	PG	GPL	MEM	38	2	0		NA	NA	NA	NA	NA	NA	NA	NA	NA	0.120072	NA	NA	NA	NA	NA	NA	NA	NA	NA	NA	NA	NA
PG 18:0;0_20:3;0	PG	GPL	MEM	38	3	0		NA	NA	NA	NA	NA	NA	NA	NA	NA	0.298558	NA	NA	NA	NA	NA	NA	NA	NA	NA	NA	NA	NA
PG 18:0;0_20:4;0	PG	GPL	MEM	38	4	0		1.5709	1.59138	1.64577	1.48023	0.946254	1.92	0.583612	0.598584	0.624476	1.01344	0.440054	0.740274	0.754736	0.40898	0.539477	0.53924	0.760782	1.06414	0.486914	1.72853	3.02167	2.89164
PG 18:1;0_18:1;0	PG	GPL	MEM	36	2	0		4.87993	13.0035	8.2847	19.2236	7.7012	11.4487	3.39476	3.92074	3.74725	25.9455	3.9648	9.24364	6.25957	2.47739	4.05466	3.4463	3.41794	3.7116	4.63025	11.3287	6.73707	5.80731
PG 18:1;0_18:2;0	PG	GPL	MEM	36	3	0		2.65663	7.57663	4.53564	9.78099	2.52098	4.99863	2.29469	1.87578	1.95655	5.66186	1.56208	3.76004	3.52179	0.698155	1.94535	3.37038	2.67467	1.8325	1.63116	3.17079	5.48477	3.79722
PG 18:1;0_18:3;0	PG	GPL	MEM	36	4	0		NA	NA	NA	NA	NA	NA	0.101678	NA	NA	0.403557	NA	0.217027	NA	NA	NA	NA	NA	NA	NA	NA	NA	NA
PG 18:1;0_20:1;0	PG	GPL	MEM	38	2	0		NA	NA	NA	NA	NA	NA	NA	NA	NA	0.889255	NA	NA	NA	NA	NA	NA	NA	NA	NA	NA	NA	NA
PG 18:1;0_20:2;0	PG	GPL	MEM	38	3	0		NA	NA	NA	NA	NA	NA	NA	NA	NA	1.20021	NA	NA	NA	NA	NA	NA	NA	NA	NA	NA	NA	NA
PG 18:1;0_20:3;0	PG	GPL	MEM	38	4	0		4.88444	2.77333	2.6088	5.39086	3.06688	5.2199	1.44344	1.38776	1.4416	3.39383	1.15286	2.16439	1.80998	0.66868	1.3008	1.23888	1.40019	1.72192	1.0112	4.19347	3.51258	3.84636
PG 18:1;0_20:4;0	PG	GPL	MEM	38	5	0		3.33722	3.03959	1.25449	4.22003	2.24523	3.77102	1.12981	0.462389	0.789524	2.61548	0.784596	0.670217	0.88921	0.313937	1.10975	0.448579	0.633036	0.691407	1.06635	2.706	2.11926	3.30762
PG 18:1;0_22:5;0	PG	GPL	MEM	40	6	0		NA	1.59839	NA	NA	NA	NA	NA	NA	0.98198	3.38982	NA	NA	NA	NA	NA	NA	NA	NA	NA	NA	NA	NA
PG 18:2;0_18:2;0	PG	GPL	MEM	36	4	0		0.148186	0.97913	0.806052	1.25678	0.226758	0.702289	0.136186	NA	0.145719	0.25983	NA	0.327968	0.459037	NA	0.131151	0.809765	0.292571	0.219453	0.109534	0.459128	1.00915	0.700966
PG 18:2;0_20:1;0	PG	GPL	MEM	38	3	0		NA	NA	NA	NA	NA	NA	NA	NA	NA	0.0789496	NA	NA	NA	NA	NA	NA	NA	NA	NA	NA	NA	NA
PG 18:2;0_20:2;0	PG	GPL	MEM	38	4	0		NA	NA	NA	NA	NA	NA	NA	0.0352949	NA	0.153488	NA	0.102394	0.0784297	NA	0.036581	0.099301	0.0690603	NA	0.0206887	NA	NA	NA
PG 18:2;0_20:3;0	PG	GPL	MEM	38	5	0		0.152834	0.915308	0.209568	1.56725	0.529141	0.837217	0.266364	0.12079	0.123528	0.406143	0.156716	0.229751	0.248265	0.017887	0.28937	0.225707	0.125326	0.128252	0.185803	0.625296	0.628424	0.900518
PG 18:2;0_20:4;0	PG	GPL	MEM	38	6	0		1.22476	0.788873	NA	1.21551	0.545179	0.511846	NA	NA	NA	0.559153	NA	0.40697	0.30787	NA	NA	0.387209	NA	0.246784	NA	NA	0.798656	NA
PG 18:2;0_22:4;0	PG	GPL	MEM	40	6	0		NA	NA	NA	NA	NA	NA	NA	NA	0.0285668	0.0561576	NA	0.449648	0.218326	NA	0.197584	0.269268	NA	NA	NA	NA	NA	NA
PG 18:2;0_22:5;0	PG	GPL	MEM	40	7	0		NA	NA	NA	NA	2.04853	NA	NA	NA	NA	NA	NA	NA	NA	NA	NA	NA	NA	NA	NA	NA	NA	NA
PG 18:2;0_22:6;0	PG	GPL	MEM	40	8	0		NA	NA	NA	NA	NA	NA	NA	NA	NA	NA	NA	NA	NA	NA	NA	NA	NA	NA	NA	NA	NA	NA
PG 19:1;0_19:1;0	PG	GPL	MEM	38	2	0		NA	NA	NA	NA	NA	NA	NA	NA	NA	0.215305	NA	NA	NA	NA	NA	NA	NA	NA	NA	NA	NA	NA
PG 20:2;0_20:4;0	PG	GPL	MEM	40	6	0		NA	NA	NA	NA	NA	NA	NA	NA	NA	0.0874306	NA	NA	NA	NA	NA	NA	NA	NA	NA	NA	NA	NA
PG 20:3;0_20:3;0	PG	GPL	MEM	40	6	0		1.96934	0.0438078	1.01935	2.17121	0.91747	2.2897	NA	NA	0.0511807	0.125587	NA	0.744586	0.490637	NA	0.356391	0.576013	NA	1.21887	NA	1.82947	1.81045	1.88652
PG 20:3;0_20:4;0	PG	GPL	MEM	40	7	0		5.3263	NA	NA	NA	NA	3.77794	NA	NA	NA	NA	NA	1.67818	NA	NA	NA	NA	NA	NA	NA	NA	NA	3.34424
PG 20:3;0_22:5;0	PG	GPL	MEM	42	8	0		NA	NA	NA	NA	NA	NA	NA	NA	NA	NA	NA	NA	NA	NA	NA	NA	NA	NA	NA	NA	NA	NA
PG 20:3;0_22:6;0	PG	GPL	MEM	42	9	0		NA	NA	NA	NA	NA	NA	NA	NA	NA	NA	NA	NA	NA	NA	NA	NA	NA	NA	NA	NA	NA	NA
PG 20:4;0_20:4;0	PG	GPL	MEM	40	8	0		2.49132	3.28691	1.50003	2.97261	NA	NA	NA	NA	NA	1.7879	NA	0.903221	1.15059	NA	NA	1.25118	NA	NA	NA	NA	2.33865	2.03553
PG 20:4;0_22:4;0	PG	GPL	MEM	42	8	0		NA	NA	NA	NA	NA	NA	NA	NA	NA	NA	NA	NA	NA	NA	NA	NA	NA	NA	NA	NA	NA	NA
PG 20:4;0_22:5;0	PG	GPL	MEM	42	9	0		NA	NA	NA	NA	NA	NA	NA	NA	NA	NA	NA	NA	NA	NA	NA	NA	NA	NA	NA	NA	NA	NA
PG 20:4;0_22:6;0	PG	GPL	MEM	42	10	0		2.58914	NA	NA	NA	NA	NA	NA	NA	NA	1.47436	NA	NA	NA	NA	NA	NA	NA	NA	NA	NA	NA	NA
PG 22:4;0_22:4;0	PG	GPL	MEM	44	8	0		2.60127	NA	NA	NA	NA	NA	NA	NA	NA	NA	NA	NA	NA	NA	NA	NA	NA	NA	NA	NA	NA	NA
PG 22:5;0_22:5;0	PG	GPL	MEM	44	10	0		NA	NA	NA	NA	NA	NA	NA	NA	NA	NA	NA	NA	NA	NA	NA	NA	NA	NA	NA	NA	NA	NA
PG 22:5;0_22:6;0	PG	GPL	MEM	44	11	0		NA	NA	NA	NA	NA	NA	NA	NA	NA	1.53225	NA	NA	NA	NA	NA	NA	NA	NA	NA	NA	NA	NA
PG 22:6;0_22:6;0	PG	GPL	MEM	44	12	0		12.398	6.65417	4.74739	7.48274	3.18431	7.95069	1.974	2.1938	0.955156	4.97921	0.798234	1.83416	2.27921	0.61931	1.45864	1.50198	1.19636	3.17732	NA	4.84417	7.79664	6.95669
PG 23:4;0_23:4;0	PG	GPL	MEM	46	8	0		NA	NA	NA	NA	NA	NA	NA	NA	NA	NA	NA	NA	NA	NA	NA	NA	NA	NA	NA	NA	NA	NA
PI 14:0;0_18:1;0	PI	GPL	MEM	32	1	0		0.511193	NA	0.475775	0.341135	NA	NA	NA	NA	NA	0.482614	0.423909	NA	0.197837	NA	NA	0.277925	NA	0.282443	NA	NA	0.280409	0.240319
PI 16:0;0_16:1;0	PI	GPL	MEM	32	1	0		3.31981	2.76763	2.61205	2.71499	1.82627	4.4607	NA	NA	NA	1.95171	1.48414	NA	1.57301	NA	NA	1.74506	NA	1.30884	NA	3.18463	2.28768	2.75794
PI 16:0;0_18:0;0	PI	GPL	MEM	34	0	0		12.0551	7.21625	6.91189	8.72112	5.76957	12.6106	6.00271	8.17182	2.66818	8.75839	5.34153	13.3652	5.7998	4.65501	5.34689	6.47812	5.77975	11.6486	4.33556	10.9614	11.5725	10.2025
PI 16:0;0_18:1;0	PI	GPL	MEM	34	1	0		8.04536	6.99443	5.55952	9.52251	14.2575	21.2955	3.69557	8.52958	4.81279	13.0953	17.7624	NA	21.5502	6.38312	9.94961	12.6219	7.69646	5.65778	7.98771	15.0252	24.3792	7.17524
PI 16:0;0_18:2;0	PI	GPL	MEM	34	2	0		3.27057	2.37023	2.82426	1.85691	0.786002	2.02276	NA	NA	0.544415	1.15165	1.06687	NA	0.853695	NA	0.745533	1.57534	NA	NA	NA	1.9389	1.61667	1.66498
PI 16:0;0_20:1;0	PI	GPL	MEM	36	1	0		1.83894	1.42822	1.21632	NA	1.38693	3.07625	NA	1.66379	0.735675	1.83251	1.85519	3.77983	1.30365	1.24711	1.41242	1.05901	1.4181	1.41019	1.43645	2.44614	1.64651	1.41319
PI 16:0;0_20:2;0	PI	GPL	MEM	36	2	0		NA	NA	NA	NA	NA	NA	NA	1.22737	0.616073	1.95718	1.21687	2.66683	NA	NA	0.902923	1.10575	NA	0.806726	NA	2.1932	2.08195	NA
PI 16:0;0_20:3;0	PI	GPL	MEM	36	3	0		9.21259	5.93159	7.05924	9.29068	6.19576	8.0455	2.73801	5.42958	3.41246	6.87416	2.54657	8.71796	3.60396	4.24099	2.57986	3.29003	7.20198	2.93447	2.55445	9.99585	7.5173	8.0775
PI 16:0;0_20:4;0	PI	GPL	MEM	36	4	0		60.7003	47.6493	45.5462	47.226	14.2611	37.3109	15.7202	23.9817	14.7899	43.2266	13.5199	51.7536	25.5033	14.0837	17.4069	24.5486	30.2728	17.8198	14.6934	55.9841	50.4745	60.6683
PI 16:0;0_22:4;0	PI	GPL	MEM	38	4	0		5.55059	4.66452	5.60788	6.06354	3.1654	6.72635	3.08604	4.1267	1.473	5.53236	2.96243	10.3297	3.79726	1.45269	2.83876	3.91681	4.54872	5.30812	2.79934	7.28814	10.1386	7.00838
PI 16:0;0_22:5;0	PI	GPL	MEM	38	5	0		NA	NA	NA	NA	NA	NA	NA	NA	NA	NA	NA	NA	NA	NA	NA	NA	NA	NA	NA	NA	NA	NA
PI 16:0;0_22:6;0	PI	GPL	MEM	38	6	0		NA	12.2774	9.66861	NA	NA	13.2097	NA	7.48594	NA	NA	NA	12.7445	NA	NA	5.0667	7.4553	NA	7.7272	NA	NA	13.0001	14.4992
PI 16:1;0_18:0;0	PI	GPL	MEM	34	1	0		22.7111	15.8438	12.9963	21.1618	NA	28.4457	6.29633	12.9151	5.39826	18.5255	13.0063	NA	NA	7.75294	9.77868	15.6385	11.6725	10.5741	9.43475	28.6742	NA	17.0084
PI 16:1;0_18:1;0	PI	GPL	MEM	34	2	0		4.82664	3.75372	4.0493	3.29454	1.18051	2.83322	NA	NA	0.749841	1.99506	1.43235	NA	0.983348	NA	0.951792	1.87559	NA	NA	NA	3.25198	2.21644	2.25692
PI 16:1;0_20:4;0	PI	GPL	MEM	36	5	0		NA	NA	NA	NA	NA	NA	NA	NA	NA	NA	NA	NA	NA	NA	NA	NA	NA	NA	NA	NA	NA	NA
PI 17:0;0_17:0;0	PI	GPL	MEM	34	0	0		0.271049	0.387036	0.458608	0.443221	0.590353	0.319159	0.836567	0.669013	0.446382	0.473756	0.822885	2.09926	0.44753	0.670252	0.86189	0.550202	0.540242	0.574895	0.715886	0.254339	0.194697	0.1745
PI 17:0;0_17:1;0	PI	GPL	MEM	34	1	0		NA	NA	NA	NA	NA	NA	0.0647858	NA	NA	NA	NA	NA	NA	NA	NA	NA	NA	NA	NA	NA	NA	NA
PI 17:0;0_18:1;0	PI	GPL	MEM	35	1	0		NA	NA	NA	NA	NA	2.37568	NA	NA	NA	2.24597	0.306623	NA	NA	NA	NA	NA	NA	NA	NA	NA	NA	NA
PI 17:0;0_20:4;0	PI	GPL	MEM	37	4	0		4.71614	4.34329	4.21739	4.25839	1.57177	3.25788	2.03641	NA	1.63691	3.86795	1.42003	NA	2.71138	NA	NA	1.79597	NA	2.3301	NA	3.7756	3.95469	4.71853
PI 17:1;0_18:0;0	PI	GPL	MEM	35	1	0		NA	NA	NA	NA	NA	NA	NA	NA	NA	NA	1.09586	NA	NA	NA	NA	NA	NA	NA	NA	NA	NA	NA
PI 18:0;0_18:1;0	PI	GPL	MEM	36	1	0		25.6797	19.5839	19.2752	26.8024	11.4591	35.4019	14.9395	15.4779	7.38845	26.9191	19.9638	27.7705	17.188	12.8008	17.7599	11.7914	14.7052	16.5045	14.6706	25.0325	22.9442	21.926
PI 18:0;0_18:2;0	PI	GPL	MEM	36	2	0		10.8925	7.0508	6.4497	6.28363	2.67986	6.84431	2.85177	2.69704	1.70434	3.78096	3.67472	6.61408	3.82378	2.71524	2.90463	3.4996	4.51373	3.3888	5.5849	4.95007	6.45578	6.57637
PI 18:0;0_18:3;0	PI	GPL	MEM	36	3	0		NA	NA	NA	NA	NA	NA	NA	NA	NA	NA	NA	NA	NA	NA	NA	NA	NA	NA	NA	NA	NA	NA
PI 18:0;0_20:2;0	PI	GPL	MEM	38	2	0		NA	NA	1.58637	NA	NA	2.09646	NA	NA	NA	4.33381	1.88881	NA	NA	NA	NA	NA	NA	NA	NA	2.328	NA	NA
PI 18:0;0_20:3;0	PI	GPL	MEM	38	3	0		14.1627	9.76627	13.806	17.6764	8.19224	15.8245	6.00612	5.73791	7.83472	22.2773	8.81757	21.2495	10.7582	4.90848	6.85829	5.09972	7.65216	4.14058	6.85315	21.8817	3.77219	8.91871
PI 18:0;0_20:4;0	PI	GPL	MEM	38	4	0		661.801	384.304	408.128	434.46	130.791	326.288	207.493	206.791	132.756	367.177	132.347	385.554	240.211	134.689	157.331	216.313	204.426	279.369	153.734	421.185	617.14	499.35
PI 18:0;0_22:3;0	PI	GPL	MEM	40	3	0		NA	NA	NA	NA	NA	NA	NA	NA	NA	NA	NA	NA	NA	NA	NA	NA	NA	NA	NA	NA	NA	NA
PI 18:0;0_22:4;0	PI	GPL	MEM	40	4	0		34.974	24.4817	22.7733	26.4836	13.5345	28.9037	22.3242	37.9818	14.1307	26.0261	17.2182	89.5825	20.8703	26.7149	18.2395	14.4018	50.6392	19.4174	17.2749	26.1111	30.1089	25.8254
PI 18:0;0_22:5;0	PI	GPL	MEM	40	5	0		NA	4.82497	NA	NA	NA	NA	NA	5.11671	NA	6.5252	NA	NA	NA	NA	3.29474	2.93622	NA	3.73335	NA	6.34294	6.92959	NA
PI 18:0;0_22:6;0	PI	GPL	MEM	40	6	0		55.9429	38.9125	28.2766	32.8473	13.793	43.3624	21.9116	28.7865	10.7772	25.6736	12.5661	46.2982	18.0861	16.5855	18.414	22.8894	20.2897	31.7285	11.4205	44.2375	44.6588	42.0339
PI 18:1;0_18:1;0	PI	GPL	MEM	36	2	0		12.4386	9.76877	8.25867	9.4814	3.97669	11.656	3.80607	4.93547	2.75079	7.00445	6.01596	12.7254	5.44447	3.98579	4.76612	4.62617	5.95376	3.82539	2.92031	8.27766	5.60955	6.64367
PI 18:1;0_18:2;0	PI	GPL	MEM	36	3	0		5.22935	3.87674	3.28507	3.5276	NA	4.25343	1.69668	2.49085	1.09561	1.989	2.28411	8.65723	1.48506	NA	1.55898	2.16463	4.04447	1.46006	1.59238	2.94939	2.53941	2.03191
PI 18:1;0_20:1;0	PI	GPL	MEM	38	2	0		NA	NA	0.360796	NA	NA	0.894715	NA	NA	NA	NA	1.20456	NA	NA	NA	NA	NA	NA	NA	NA	NA	NA	NA
PI 18:1;0_20:2;0	PI	GPL	MEM	38	3	0		NA	NA	NA	NA	NA	NA	NA	0.297799	NA	0.934546	0.600742	NA	NA	NA	NA	NA	NA	NA	NA	0.604561	NA	NA
PI 18:1;0_20:3;0	PI	GPL	MEM	38	4	0		12.8564	8.56136	9.85954	10.9221	3.84839	NA	3.63835	4.23661	4.0134	12.2801	3.91399	16.7477	4.11848	2.69266	3.17095	4.6228	4.48568	NA	NA	13.0549	7.04913	5.9995
PI 18:1;0_20:4;0	PI	GPL	MEM	38	5	0		62.3934	55.2401	53.5683	49.888	17.2662	32.5637	15.9752	19.5783	15.4438	38.773	13.5365	51.3051	18.1692	13.084	14.6768	20.1515	25.7343	14.739	13.8502	52.8751	43.1918	46.9771
PI 18:1;0_22:3;0	PI	GPL	MEM	40	4	0		NA	NA	NA	NA	NA	NA	NA	NA	NA	NA	2.32785	NA	NA	NA	NA	NA	NA	NA	NA	NA	NA	NA
PI 18:1;0_22:4;0	PI	GPL	MEM	40	5	0		9.77514	2.77153	6.93672	8.97664	NA	8.50773	NA	3.54716	3.44866	2.05924	5.25636	24.6513	NA	6.87898	2.17172	1.64045	12.6815	1.56963	3.974	2.88896	1.67082	8.2532
PI 18:2;0_18:2;0	PI	GPL	MEM	36	4	0		NA	NA	NA	NA	NA	NA	NA	NA	NA	NA	NA	1.06103	NA	NA	NA	NA	NA	NA	NA	NA	NA	NA
PI 18:2;0_20:4;0	PI	GPL	MEM	38	6	0		NA	NA	NA	NA	NA	NA	NA	NA	NA	NA	NA	NA	NA	NA	NA	NA	NA	NA	NA	NA	NA	NA
PI 20:1;0_20:4;0	PI	GPL	MEM	40	5	0		NA	NA	NA	NA	NA	NA	NA	NA	NA	NA	0.691638	NA	NA	NA	NA	NA	NA	NA	NA	NA	NA	NA
PI 20:3;0_20:4;0	PI	GPL	MEM	40	7	0		NA	NA	5.49869	NA	NA	NA	NA	NA	NA	NA	NA	NA	NA	NA	NA	NA	NA	NA	NA	NA	NA	NA
PI 20:4;0_20:4;0	PI	GPL	MEM	40	8	0		NA	NA	NA	NA	NA	NA	NA	NA	NA	NA	NA	NA	NA	NA	NA	NA	NA	NA	NA	NA	NA	NA
PS 16:0;0_18:0;0	PS	GPL	MEM	34	0	0		45.9661	NA	25.3988	28.9761	16.3873	20.8922	18.3886	19.0395	NA	17.2171	NA	63.5311	19.0501	13.9826	17.1531	21.0739	16.5842	32.1879	12.3791	38.7529	31.2478	32.3367
PS 16:0;0_18:1;0	PS	GPL	MEM	34	1	0		58.0951	32.8898	34.0285	36.693	16.5017	24.4332	14.11	19.6193	14.0463	32.458	7.11698	35.3823	10.4728	8.25935	11.9344	18.2196	17.6801	21.0541	12.0838	50.9875	59.5735	47.1107
PS 16:0;0_20:1;0	PS	GPL	MEM	36	1	0		NA	NA	NA	NA	NA	NA	NA	3.98625	1.36522	NA	1.1959	11.0096	NA	NA	NA	2.11257	NA	2.08784	NA	NA	NA	NA
PS 16:0;0_20:2;0	PS	GPL	MEM	36	2	0		NA	NA	NA	NA	NA	NA	NA	NA	NA	NA	NA	9.29199	NA	NA	NA	NA	NA	NA	NA	NA	NA	NA
PS 16:0;0_22:4;0	PS	GPL	MEM	38	4	0		41.54	24.2653	NA	NA	NA	27.9361	NA	19.7509	NA	NA	14.8915	47.7601	17.506	NA	NA	18.4059	NA	NA	NA	NA	38.1853	41.237
PS 16:1;0_18:0;0	PS	GPL	MEM	34	1	0		16.7968	7.90844	12.1247	17.0341	7.02941	10.8231	5.10648	6.9243	4.60148	11.0205	3.73219	12.6453	5.13684	4.66911	4.2121	6.6787	6.56067	5.72919	3.9548	16.2761	12.5342	13.512
PS 16:1;0_22:4;0	PS	GPL	MEM	38	5	0		3.18867	1.96416	NA	2.42479	NA	NA	NA	NA	1.18178	NA	0.768145	4.72756	NA	NA	0.919631	1.32062	NA	1.75825	0.721402	4.10327	NA	2.28392
PS 16:1;0_24:4;0	PS	GPL	MEM	40	5	0		NA	NA	NA	NA	NA	NA	NA	NA	NA	NA	NA	NA	NA	NA	NA	NA	NA	NA	NA	NA	NA	NA
PS 17:0;0_17:1;0	PS	GPL	MEM	34	1	0		NA	NA	NA	NA	NA	NA	0.735945	NA	NA	NA	NA	NA	NA	NA	NA	NA	NA	NA	NA	NA	NA	NA
PS 17:0;0_18:1;0	PS	GPL	MEM	35	1	0		NA	8.02063	13.034	9.57937	12.1733	13.3428	NA	NA	3.1601	9.4041	11.0171	33.0799	NA	NA	7.20445	NA	12.2945	NA	NA	NA	NA	8.45728
PS 17:0;0_20:1;0	PS	GPL	MEM	37	1	0		NA	NA	NA	NA	NA	NA	NA	NA	NA	NA	0.493258	NA	NA	NA	NA	0.366415	NA	NA	NA	NA	NA	NA
PS 17:0;0_20:2;0	PS	GPL	MEM	37	2	0		NA	NA	NA	NA	NA	NA	NA	NA	NA	NA	0.29663	NA	NA	NA	NA	NA	NA	NA	NA	NA	NA	NA
PS 17:0;0_22:4;0	PS	GPL	MEM	39	4	0		NA	NA	NA	NA	NA	NA	NA	NA	NA	7.65009	NA	39.9807	NA	NA	NA	NA	NA	NA	NA	NA	NA	NA
PS 17:1;0_18:0;0	PS	GPL	MEM	35	1	0		NA	NA	NA	2.72962	NA	NA	NA	NA	1.18484	NA	NA	NA	NA	NA	NA	NA	NA	NA	NA	NA	NA	NA
PS 18:0;0_18:1;0	PS	GPL	MEM	36	1	0		1940.02	1101.38	1471.28	2102.81	1430.12	2184.3	1351.48	1773.5	872.507	1952.65	1413.66	3734.81	1241.12	931.759	1107.7	1171.67	1868.87	1594.22	957.899	2132.82	1315.05	1734.58
PS 18:0;0_18:2;0	PS	GPL	MEM	36	2	0		32.4116	14.5975	18.4654	18.8894	9.14499	18.0229	9.5156	12.6936	6.56423	13.8932	9.21532	29.4429	10.2075	5.64955	8.59992	10.1899	14.2853	13.0441	8.47335	19.4438	18.5313	20.1339
PS 18:0;0_19:1;0	PS	GPL	MEM	37	1	0		NA	NA	3.59941	7.07258	6.40672	7.21513	4.44645	6.95434	3.27558	8.35513	4.94209	12.5291	4.28084	3.27874	3.58552	2.84796	NA	3.94089	2.94308	NA	NA	NA
PS 18:0;0_20:1;0	PS	GPL	MEM	38	1	0		89.6784	56.2506	68.6474	90.2261	106.926	175.354	79.9816	125.251	43.7274	87.9509	116.427	259.197	60.4564	48.9897	81.1744	80.7885	119.177	82.7012	68.243	112.074	81.1247	77.4792
PS 18:0;0_20:2;0	PS	GPL	MEM	38	2	0		50.7495	24.8512	46.5058	49.5876	42.8867	56.3345	27.7929	43.1323	22.8886	68.9295	32.3883	86.7649	26.5379	20.3689	26.2497	26.2506	38.867	28.206	21.5136	67.9573	39.69	44.3656
PS 18:0;0_20:3;0	PS	GPL	MEM	38	3	0		124.212	35.5583	74.0154	86.7142	43.1051	59.9622	58.4502	85.233	40.5677	88.5698	34.4652	188.531	63.2018	40.5327	30.0493	46.7804	116.06	65.2069	41.5882	98.4209	77.2061	84.3695
PS 18:0;0_20:4;0	PS	GPL	MEM	38	4	0		116.594	49.0114	92.7945	132.724	66.3787	63.054	39.5893	36.1235	20.2156	97.0815	24.4541	129.216	35.5784	39.1324	31.694	28.6599	80.4395	67.8045	27.5691	123.825	92.6526	107.049
PS 18:0;0_22:1;0	PS	GPL	MEM	40	1	0		NA	NA	NA	NA	NA	NA	NA	NA	NA	NA	2.26127	NA	NA	NA	NA	NA	NA	NA	NA	NA	NA	NA
PS 18:0;0_22:2;0	PS	GPL	MEM	40	2	0		NA	NA	5.53765	7.05943	6.05926	8.94077	5.73913	NA	3.79199	7.23054	7.39547	15.3771	NA	3.04744	5.56946	5.14394	8.54953	6.14658	3.65899	8.19624	6.53137	NA
PS 18:0;0_22:3;0	PS	GPL	MEM	40	3	0		NA	20.4379	35.2078	42.9808	36.6151	39.436	20.512	27.0911	16.583	38.25	31.9797	47.3559	NA	21.7915	22.685	13.7003	28.0465	26.2586	13.8112	47.0271	29.9093	29.9912
PS 18:0;0_22:4;0	PS	GPL	MEM	40	4	0		418.407	159.541	229.907	253.728	108.377	137.887	95.5482	88.7852	56.187	88.4285	70.2602	256.11	108.179	72.3338	67.8172	84.7083	120.401	165.337	68.2034	238.822	339.977	328.467
PS 18:0;0_22:5;0	PS	GPL	MEM	40	5	0		99.9939	47.441	46.9045	58.3128	37.2621	30.9205	11.246	5.77049	17.8541	40.7879	5.32032	84.0054	18.458	25.391	10.2788	16.1526	17.6872	45.1173	6.58889	104.704	163.117	154.999
PS 18:0;0_22:6;0	PS	GPL	MEM	40	6	0		3904.24	1436.04	1907.88	2149.68	836.111	1347.42	830.311	904.504	421.283	992.472	320.402	2139.21	1015.27	459.801	535.273	906.809	906.477	1657.84	494.96	2383.59	2894.14	2839.84
PS 18:0;0_24:4;0	PS	GPL	MEM	42	4	0		55.8465	30.9895	28.8398	62.2101	41.1253	56.4646	37.811	48.4204	28.5336	44.6699	57.7241	83.2616	31.1406	24.2921	26.4718	24.2499	43.0354	44.03	15.8972	49.96	43.9332	34.1403
PS 18:0;0_24:5;0	PS	GPL	MEM	42	5	0		NA	NA	NA	NA	NA	NA	NA	NA	NA	NA	NA	NA	NA	NA	NA	NA	NA	NA	NA	NA	NA	NA
PS 18:1;0_18:1;0	PS	GPL	MEM	36	2	0		427.291	243.091	327.971	360.388	218.703	428.913	148.727	237.184	107.122	225.532	164.751	468.285	152.41	122.371	152.352	180.867	264.72	192.199	129.375	439.479	262.558	330.991
PS 18:1;0_18:2;0	PS	GPL	MEM	36	3	0		13.1261	6.97811	10.8266	NA	NA	8.33938	NA	NA	NA	6.03325	NA	NA	NA	NA	NA	5.54471	NA	6.21268	NA	NA	8.08534	11.0526
PS 18:1;0_19:0;0	PS	GPL	MEM	37	1	0		NA	5.29492	4.40419	8.18669	6.411	7.53317	3.55944	5.35552	3.54408	7.85168	4.12647	11.4099	3.63812	2.39112	3.31941	2.37993	NA	3.73202	2.0203	13.8912	NA	10.4888
PS 18:1;0_19:1;0	PS	GPL	MEM	37	2	0		NA	5.70342	9.28336	12.5664	9.55731	13.8621	NA	8.38864	4.7187	10.9648	7.56298	19.2488	5.79945	NA	6.32893	4.56383	NA	7.53635	5.22171	NA	NA	NA
PS 18:1;0_20:0;0	PS	GPL	MEM	38	1	0		14.6578	5.2597	8.82499	13.0244	10.733	11.1557	6.81544	6.76635	5.79786	11.3348	6.61413	22.3714	7.663	4.30222	4.51447	6.92385	9.2949	8.13906	3.99114	11.8264	7.65405	9.52834
PS 18:1;0_20:1;0	PS	GPL	MEM	38	2	0		56.1796	30.9265	41.7887	53.9056	36.5283	68.8569	26.0331	43.2856	19.0319	50.6126	33.283	92.2747	22.1842	17.0455	25.7027	28.2361	43.6836	32.2392	20.6445	57.7444	40.8388	38.193
PS 18:1;0_20:2;0	PS	GPL	MEM	38	3	0		22.6168	10.2549	15.5654	15.2316	13.1265	17.0105	17.6657	30.2021	11.2908	21.8969	13.3252	63.2897	14.1338	13.0591	9.47402	15.2335	42.8735	16.8362	10.7327	21.6208	15.8372	18.1662
PS 18:1;0_20:3;0	PS	GPL	MEM	38	4	0		21.7607	8.23166	16.9991	20.4447	13.591	13.0076	7.15908	6.99601	4.79921	20.8638	5.53959	30.222	6.61772	7.25084	6.34879	5.9744	16.6518	11.3288	5.93377	25.8745	11.1413	17.3522
PS 18:1;0_20:4;0	PS	GPL	MEM	38	5	0		30.6453	19.2386	23.9854	23.835	17.1941	30.1181	8.95494	12.5872	6.02746	18.3039	7.01515	24.9297	11.3163	8.32276	8.07616	10.4032	19.34	13.6037	6.95514	34.1363	26.0241	33.0512
PS 18:1;0_22:0;0	PS	GPL	MEM	40	1	0		NA	NA	NA	NA	NA	NA	NA	NA	3.68823	NA	2.70936	NA	NA	NA	NA	NA	NA	NA	NA	NA	NA	NA
PS 18:1;0_22:1;0	PS	GPL	MEM	40	2	0		17.2809	11.095	5.84951	9.79176	5.48398	8.27885	4.19002	10.4585	3.94616	12.1152	4.63646	16.7795	8.4781	2.10344	3.5829	5.28462	6.98847	7.17667	2.46072	8.68013	9.04506	15.1334
PS 18:1;0_22:2;0	PS	GPL	MEM	40	3	0		32.7711	1.4798	1.89506	2.27155	NA	2.87266	1.35339	2.57322	1.69151	5.93037	1.98286	4.60111	NA	NA	NA	1.10088	2.84933	1.09131	NA	4.60798	NA	NA
PS 18:1;0_22:3;0	PS	GPL	MEM	40	4	0		NA	NA	7.79691	13.2966	5.93237	NA	4.57509	6.53429	3.57161	7.87344	6.55162	12.7491	4.26264	NA	4.33847	3.80557	7.26321	5.85659	NA	12.4094	NA	NA
PS 18:1;0_22:4;0	PS	GPL	MEM	40	5	0		18.7553	11.0848	11.9887	13.7422	11.1486	11.9282	3.69111	2.28149	5.78053	9.80968	3.28233	32.39	5.55985	7.51086	4.26351	5.72008	7.06039	10.3648	2.3567	22.9167	20.0441	24.6613
PS 18:1;0_22:6;0	PS	GPL	MEM	40	7	0		52.7044	23.0864	NA	NA	NA	NA	16.0013	24.2717	9.80411	19.2217	NA	42.6835	NA	12.8849	9.8193	NA	34.751	25.8651	9.31857	32.007	NA	43.4806
PS 18:1;0_23:0;0	PS	GPL	MEM	41	1	0		NA	NA	NA	NA	NA	NA	NA	NA	NA	NA	NA	48.4046	NA	NA	NA	NA	NA	10.2484	NA	NA	NA	NA
PS 18:1;0_24:1;0	PS	GPL	MEM	42	2	0		NA	NA	NA	NA	NA	7.43937	NA	8.48305	NA	NA	4.62121	NA	NA	NA	NA	NA	NA	6.73647	NA	NA	NA	NA
PS 18:1;0_24:4;0	PS	GPL	MEM	42	5	0		NA	NA	NA	NA	NA	NA	NA	NA	NA	NA	NA	NA	NA	NA	NA	NA	NA	NA	NA	NA	NA	NA
PS 18:1;0_24:5;0	PS	GPL	MEM	42	6	0		NA	NA	NA	NA	NA	NA	NA	NA	NA	NA	NA	NA	NA	NA	NA	NA	NA	NA	NA	NA	NA	NA
PS 18:2;0_22:4;0	PS	GPL	MEM	40	6	0		5.10541	NA	3.75786	3.32927	NA	5.30165	4.51237	2.37127	2.09901	NA	3.09323	NA	NA	NA	1.94192	4.14076	NA	NA	2.36737	5.49244	5.03236	NA
PS 19:0;0_22:6;0	PS	GPL	MEM	41	6	0		13.2817	NA	NA	NA	NA	NA	NA	NA	NA	NA	NA	NA	NA	NA	NA	NA	NA	6.73042	NA	10.458	NA	NA
PS 20:0;0_22:6;0	PS	GPL	MEM	42	6	0		NA	11.648	20.1546	NA	NA	NA	NA	NA	NA	NA	NA	NA	NA	NA	NA	NA	NA	NA	NA	NA	NA	NA
PS 20:1;0_20:1;0	PS	GPL	MEM	40	2	0		2.3434	NA	0.869889	0.890565	1.32469	3.7028	0.550589	4.10644	0.670186	1.96904	2.0433	2.97637	1.16984	0.913638	1.42049	0.648612	1.73527	1.9126	0.830258	1.40105	1.01411	NA
PS 20:1;0_20:2;0	PS	GPL	MEM	40	3	0		NA	NA	NA	NA	NA	1.47027	NA	0.890987	NA	NA	0.767618	NA	NA	NA	NA	NA	NA	NA	NA	NA	NA	NA
PS 20:1;0_20:3;0	PS	GPL	MEM	40	4	0		NA	NA	NA	NA	NA	NA	NA	NA	NA	NA	NA	NA	NA	NA	NA	NA	NA	NA	NA	NA	NA	NA
PS 20:1;0_20:4;0	PS	GPL	MEM	40	5	0		NA	NA	NA	NA	NA	NA	NA	NA	NA	NA	NA	NA	NA	NA	NA	NA	0.684699	NA	NA	NA	NA	NA
PS 20:3;0_20:3;0	PS	GPL	MEM	40	6	0		NA	NA	NA	NA	NA	NA	NA	NA	NA	NA	NA	NA	NA	NA	NA	NA	NA	NA	NA	NA	NA	NA
PS 20:3;0_20:4;0	PS	GPL	MEM	40	7	0		NA	NA	NA	NA	NA	NA	NA	NA	NA	NA	NA	NA	NA	NA	NA	NA	NA	NA	NA	NA	NA	NA
PS 20:3;0_22:6;0	PS	GPL	MEM	42	9	0		116.823	NA	NA	NA	NA	NA	NA	NA	NA	NA	NA	NA	NA	NA	NA	25.6648	NA	NA	NA	NA	NA	NA
PS 22:4;0_22:6;0	PS	GPL	MEM	44	10	0		NA	NA	NA	9.62431	NA	9.95643	NA	NA	NA	NA	NA	NA	NA	NA	NA	NA	NA	NA	NA	NA	NA	NA
PS 22:6;0_22:6;0	PS	GPL	MEM	44	12	0		NA	NA	NA	NA	NA	NA	NA	NA	NA	NA	NA	NA	NA	NA	NA	NA	NA	NA	NA	11.1212	NA	NA
SM 32:1;2	SM	SL	MEM	32	1	2		NA	NA	NA	NA	NA	NA	NA	NA	NA	4.31142	NA	NA	NA	NA	NA	NA	NA	NA	NA	NA	NA	NA
SM 34:0;2	SM	SL	MEM	34	0	2		NA	NA	NA	NA	NA	NA	NA	NA	NA	NA	NA	NA	NA	NA	NA	NA	NA	NA	NA	NA	NA	NA
SM 34:1;2	SM	SL	MEM	34	1	2		61.1033	52.4145	38.8416	50.1453	31.7883	40.4903	45.6845	50.0205	50.2452	118.633	38.8751	67.8302	45.9458	27.9539	29.8412	40.0662	51.1638	43.3206	31.8949	40.6827	51.5186	38.9919
SM 34:2;2	SM	SL	MEM	34	2	2		NA	NA	NA	NA	NA	NA	NA	NA	NA	NA	NA	NA	NA	NA	NA	NA	NA	NA	NA	NA	NA	NA
SM 36:0;2	SM	SL	MEM	36	0	2		7.18771	NA	3.31159	NA	NA	5.67474	5.87085	4.85014	6.66157	14.4079	2.46586	4.65103	4.02309	NA	2.209	4.67576	3.89667	11.0199	3.40673	NA	7.93488	3.7787
SM 36:0;4	SM	SL	MEM	36	0	4		NA	NA	NA	NA	NA	NA	7.57746	NA	NA	9.34147	NA	NA	NA	NA	6.24733	7.59711	NA	NA	NA	NA	NA	NA
SM 36:1;2	SM	SL	MEM	36	1	2		673.344	427.606	433.216	462.474	330.913	398.248	468.367	461.772	427.143	1004.89	405.406	630.239	573.923	339.305	334.271	477.067	528.668	513.577	348.428	447.649	605.307	438.624
SM 36:1;3	SM	SL	MEM	36	1	3		NA	NA	NA	NA	NA	NA	NA	NA	NA	NA	NA	NA	NA	NA	NA	NA	NA	NA	NA	NA	NA	NA
SM 36:2;2	SM	SL	MEM	36	2	2		64.2119	52.1712	33.9715	60.4956	25.3425	29.4028	30.7471	28.5919	44.2782	90.4625	28.7911	51.3005	47.0661	27.5847	17.2034	28.8223	36.6244	30.1511	22.1428	34.1915	52.9462	35.6567
SM 38:0;2	SM	SL	MEM	38	0	2		NA	NA	NA	NA	NA	NA	2.43584	NA	NA	NA	NA	NA	NA	1.76144	NA	NA	NA	4.61642	NA	NA	NA	NA
SM 38:1;2	SM	SL	MEM	38	1	2		203.245	135.856	116.656	96.3356	53.2781	72.8853	109.77	74.5346	56.3031	114.753	68.908	125.007	151.317	91.6788	66.8922	76.2715	89.2992	131.045	77.5196	122.328	160.828	130.888
SM 38:2;2	SM	SL	MEM	38	2	2		NA	4.43317	4.60061	NA	NA	NA	2.7674	NA	2.4397	7.15956	NA	4.80626	4.54964	3.00585	NA	2.23953	2.95871	NA	NA	NA	5.30656	4.84094
SM 40:0;3	SM	SL	MEM	40	0	3		NA	NA	NA	NA	NA	NA	NA	NA	NA	NA	NA	NA	NA	NA	NA	2.04396	NA	NA	NA	NA	NA	NA
SM 40:1;2	SM	SL	MEM	40	1	2		18.2314	12.3117	12.8339	14.3237	13.3856	16.1675	18.9541	17.2162	14.7577	34.1368	18.9943	19.533	17.4097	10.8846	11.5994	13.3537	15.1903	18.9032	11.8865	16.7839	13.8433	12.158
SM 40:2;2	SM	SL	MEM	40	2	2		NA	NA	4.66405	4.63285	5.46244	5.25715	5.46141	8.2977	5.84026	13.7078	8.20928	9.4491	4.88656	4.29356	6.21411	6.15585	7.96138	6.98537	4.91243	4.99298	NA	NA
SM 42:1;2	SM	SL	MEM	42	1	2		26.4345	22.4237	20.715	28.9586	26.3547	41.7858	45.2311	46.4849	34.2023	86.9097	58.6381	39.7371	36.9881	22.6892	37.1431	28.7212	33.8258	32.3144	29.5854	31.6242	17.2214	19.6601
SM 42:1;3	SM	SL	MEM	42	1	3		NA	NA	NA	NA	NA	NA	NA	NA	NA	NA	NA	NA	NA	NA	NA	NA	NA	NA	NA	NA	NA	NA
SM 42:2;2	SM	SL	MEM	42	2	2		199.019	174.388	192.942	220.668	238.453	401.774	281.501	380.164	211.391	537.183	443.337	388.161	253.604	206.489	288.643	245.392	339.605	297.998	225.285	221.1	146.616	144.886
SM 44:2;2	SM	SL	MEM	44	2	2		25.7774	22.2935	30.6052	26.3669	23.7005	32.975	36.4846	43.1996	23.2394	52.4884	40.9182	40.0695	28.7295	25.9614	31.2023	30.1552	35.5788	32.3841	31.8151	35.5769	18.486	17.6174
TAG 42:0;0	TAG	GL	STO	42	0	0		NA	NA	NA	NA	NA	NA	NA	NA	NA	NA	NA	NA	NA	NA	NA	NA	NA	NA	NA	NA	NA	NA
TAG 42:1;0	TAG	GL	STO	42	1	0		NA	NA	NA	NA	NA	NA	NA	NA	NA	NA	NA	NA	NA	NA	NA	NA	NA	NA	NA	NA	NA	NA
TAG 43:0;0	TAG	GL	STO	43	0	0		NA	NA	NA	NA	NA	NA	NA	NA	NA	NA	NA	NA	NA	NA	NA	NA	NA	NA	NA	NA	NA	NA
TAG 43:1;0	TAG	GL	STO	43	1	0		NA	NA	NA	NA	NA	NA	NA	NA	NA	NA	NA	NA	NA	NA	NA	NA	NA	NA	NA	NA	NA	NA
TAG 44:0;0	TAG	GL	STO	44	0	0		NA	NA	NA	NA	NA	NA	NA	NA	NA	NA	NA	NA	NA	NA	NA	NA	NA	NA	NA	NA	NA	NA
TAG 44:1;0	TAG	GL	STO	44	1	0		NA	NA	NA	NA	NA	NA	NA	NA	NA	NA	NA	NA	NA	NA	NA	NA	NA	NA	NA	NA	NA	NA
TAG 45:0;0	TAG	GL	STO	45	0	0		NA	NA	NA	NA	NA	NA	NA	NA	NA	NA	NA	NA	NA	NA	NA	NA	NA	NA	NA	NA	NA	NA
TAG 45:1;0	TAG	GL	STO	45	1	0		NA	NA	NA	NA	NA	NA	NA	NA	NA	NA	NA	NA	NA	NA	NA	NA	NA	NA	NA	NA	NA	NA
TAG 45:2;0	TAG	GL	STO	45	2	0		NA	NA	NA	NA	NA	NA	NA	NA	NA	NA	NA	NA	NA	NA	NA	NA	NA	NA	NA	NA	NA	NA
TAG 46:0;0	TAG	GL	STO	46	0	0		NA	NA	NA	NA	NA	NA	NA	NA	NA	NA	NA	NA	NA	NA	NA	NA	NA	NA	NA	NA	NA	NA
TAG 46:1;0	TAG	GL	STO	46	1	0		NA	NA	NA	NA	NA	NA	NA	NA	NA	NA	NA	NA	NA	NA	NA	NA	NA	NA	NA	NA	NA	NA
TAG 46:2;0	TAG	GL	STO	46	2	0		NA	NA	NA	NA	NA	NA	NA	NA	NA	NA	NA	NA	NA	NA	NA	NA	NA	NA	NA	NA	NA	NA
TAG 46:3;0	TAG	GL	STO	46	3	0		NA	NA	NA	NA	NA	NA	NA	NA	NA	NA	NA	NA	NA	NA	NA	NA	NA	NA	NA	NA	NA	NA
TAG 47:0;0	TAG	GL	STO	47	0	0		NA	NA	NA	NA	NA	NA	NA	NA	NA	NA	NA	NA	NA	NA	NA	NA	NA	NA	NA	NA	NA	NA
TAG 47:1;0	TAG	GL	STO	47	1	0		NA	NA	NA	NA	NA	NA	NA	NA	NA	NA	NA	NA	NA	NA	NA	NA	NA	NA	NA	NA	NA	NA
TAG 47:2;0	TAG	GL	STO	47	2	0		NA	NA	NA	NA	NA	NA	NA	NA	NA	NA	NA	NA	NA	NA	NA	NA	NA	NA	NA	NA	NA	NA
TAG 48:0;0	TAG	GL	STO	48	0	0		NA	NA	NA	NA	NA	NA	NA	NA	NA	NA	NA	NA	NA	NA	NA	NA	NA	NA	NA	NA	NA	NA
TAG 48:1;0	TAG	GL	STO	48	1	0		NA	NA	NA	NA	NA	NA	NA	NA	NA	1.62587	NA	NA	NA	NA	NA	NA	NA	NA	NA	NA	NA	NA
TAG 48:2;0	TAG	GL	STO	48	2	0		NA	NA	NA	NA	NA	NA	NA	NA	NA	NA	NA	NA	NA	NA	NA	NA	NA	NA	NA	NA	NA	NA
TAG 48:3;0	TAG	GL	STO	48	3	0		NA	NA	NA	NA	NA	NA	NA	NA	NA	NA	NA	NA	NA	NA	NA	NA	NA	NA	NA	NA	NA	NA
TAG 49:0;0	TAG	GL	STO	49	0	0		NA	NA	NA	NA	NA	NA	NA	NA	NA	NA	NA	NA	NA	NA	NA	NA	NA	NA	NA	NA	NA	NA
TAG 49:1;0	TAG	GL	STO	49	1	0		NA	NA	NA	NA	NA	NA	NA	NA	NA	NA	NA	NA	NA	NA	NA	NA	NA	NA	NA	NA	NA	NA
TAG 49:2;0	TAG	GL	STO	49	2	0		NA	NA	NA	NA	NA	NA	NA	NA	NA	NA	NA	NA	NA	NA	NA	NA	NA	NA	NA	NA	NA	NA
TAG 49:3;0	TAG	GL	STO	49	3	0		NA	NA	NA	NA	NA	NA	NA	NA	NA	NA	NA	NA	NA	NA	NA	NA	NA	NA	NA	NA	NA	NA
TAG 50:0;0	TAG	GL	STO	50	0	0		NA	NA	NA	NA	NA	NA	NA	NA	NA	1.89481	1.82717	NA	NA	NA	NA	NA	NA	NA	NA	NA	NA	NA
TAG 50:1;0	TAG	GL	STO	50	1	0		NA	NA	NA	NA	NA	NA	NA	NA	NA	4.73669	NA	1.07283	NA	NA	NA	2.17913	NA	2.7485	NA	NA	NA	NA
TAG 50:2;0	TAG	GL	STO	50	2	0		NA	NA	NA	NA	NA	NA	NA	NA	NA	2.50548	NA	NA	NA	NA	NA	2.61439	NA	2.0545	NA	NA	NA	NA
TAG 50:3;0	TAG	GL	STO	50	3	0		NA	NA	NA	NA	NA	NA	NA	NA	NA	NA	NA	NA	NA	NA	NA	NA	NA	NA	NA	NA	NA	NA
TAG 51:1;0	TAG	GL	STO	51	1	0		NA	NA	NA	NA	NA	NA	NA	NA	NA	NA	NA	NA	NA	NA	NA	NA	NA	NA	NA	NA	NA	NA
TAG 51:2;0	TAG	GL	STO	51	2	0		NA	NA	NA	NA	NA	NA	NA	NA	NA	NA	NA	NA	NA	NA	NA	NA	NA	NA	NA	NA	NA	NA
TAG 52:0;0	TAG	GL	STO	52	0	0		NA	NA	NA	NA	NA	NA	NA	NA	NA	NA	NA	NA	NA	NA	NA	NA	NA	NA	NA	NA	NA	NA
TAG 52:1;0	TAG	GL	STO	52	1	0		NA	NA	2.45514	NA	NA	NA	NA	NA	NA	3.61282	1.35933	NA	2.07442	NA	NA	NA	NA	NA	1.37972	NA	NA	NA
TAG 52:2;0	TAG	GL	STO	52	2	0		5.86336	3.75338	3.4571	4.53621	NA	2.94106	NA	NA	NA	5.67328	1.50472	2.5588	1.46668	NA	1.61845	4.08422	1.80154	4.99511	1.08723	2.53921	4.17398	3.36498
TAG 52:3;0	TAG	GL	STO	52	3	0		5.90563	1.79683	2.14164	3.23223	NA	1.97302	NA	NA	NA	2.14402	NA	1.28311	NA	NA	1.09448	3.6456	NA	4.1756	NA	NA	2.84111	3.05964
TAG 52:4;0	TAG	GL	STO	52	4	0		2.60537	NA	NA	NA	NA	NA	NA	NA	NA	NA	NA	NA	NA	NA	NA	1.3889	NA	NA	NA	NA	NA	NA
TAG 52:5;0	TAG	GL	STO	52	5	0		NA	NA	NA	NA	NA	NA	NA	NA	NA	NA	NA	NA	NA	NA	NA	NA	NA	NA	NA	NA	NA	NA
TAG 54:0;0	TAG	GL	STO	54	0	0		NA	NA	NA	NA	NA	NA	NA	NA	NA	NA	NA	NA	NA	NA	NA	NA	NA	NA	NA	NA	NA	NA
TAG 54:2;0	TAG	GL	STO	54	2	0		NA	NA	NA	NA	NA	NA	NA	NA	NA	1.49748	NA	NA	NA	NA	NA	NA	NA	1.19849	NA	NA	NA	NA
TAG 54:3;0	TAG	GL	STO	54	3	0		2.43677	NA	NA	2.31123	NA	NA	NA	NA	NA	NA	NA	NA	NA	NA	NA	NA	NA	2.0666	NA	NA	NA	NA
TAG 54:4;0	TAG	GL	STO	54	4	0		3.07277	NA	NA	2.24114	NA	NA	NA	NA	NA	NA	NA	NA	NA	NA	NA	1.443	NA	1.5034	NA	NA	NA	NA
TAG 54:5;0	TAG	GL	STO	54	5	0		5.7265	2.71097	1.50101	2.6604	NA	1.68832	NA	NA	NA	1.50686	NA	NA	NA	NA	NA	2.09807	NA	NA	NA	NA	2.37474	2.94476
TAG 54:6;0	TAG	GL	STO	54	6	0		1.50963	NA	NA	NA	NA	NA	NA	NA	NA	NA	NA	NA	NA	NA	NA	NA	NA	NA	NA	NA	NA	NA
TAG 56:5;0	TAG	GL	STO	56	5	0		NA	NA	NA	NA	NA	NA	NA	NA	NA	NA	NA	NA	NA	NA	NA	NA	NA	NA	NA	NA	NA	NA
TAG 56:6;0	TAG	GL	STO	56	6	0		2.4454	NA	NA	NA	NA	NA	NA	NA	NA	NA	NA	NA	NA	NA	NA	NA	NA	NA	NA	NA	NA	NA
TAG 56:7;0	TAG	GL	STO	56	7	0		NA	3.33421	NA	NA	NA	NA	NA	NA	NA	1.83581	NA	NA	NA	NA	NA	NA	NA	NA	NA	NA	NA	NA
TAG 56:8;0	TAG	GL	STO	56	8	0		NA	NA	NA	NA	NA	NA	NA	NA	NA	NA	NA	NA	NA	NA	NA	NA	NA	NA	NA	NA	NA	NA
TAG 58:8;0	TAG	GL	STO	58	8	0		2.37683	NA	NA	NA	NA	NA	NA	NA	NA	NA	NA	NA	NA	NA	NA	NA	NA	NA	NA	NA	NA	NA
TAG 60:10;0	TAG	GL	STO	60	10	0		2.44142	NA	NA	NA	NA	NA	NA	NA	NA	NA	NA	NA	NA	NA	NA	NA	NA	NA	NA	NA	NA	NA

## Sheet: Fig 1c, Gangliosides, Human
Gangliosides, Human frontal and occipital lobes
		Control frontal			noPGRN frontal						PGRN frontal
GD1	GD1 34:1;2	0.29555	0.118874	0.212981	0.306595	0.261551	0.378505	0.218278	0.281793	0.274664	0.772183	0.204163	1.05971	0.859686	1.23509	0.612595	0.573158		0.434723	0.242827	0.766903
GD1	GD1 36:1;2	22.6031	20.1015	19.2853	27.2039	21.4306	28.6661	25.0921	27.251	25.2411	33.3623	20.5805	37.0544	27.0477	35.3073	31.1831	36.5667	24.6051	30.4088	25.7316	35.332	22.2219
GD1	GD1 36:2;2	0.60338	0.645858	0.676834	0.77222	0.63983	0.885391	0.80669	0.852952	0.784895	1.26408	0.560247	0.919934	0.884195	1.17417	1.14546	1.33699	0.758456	1.16549	0.734915	1.23088	0.508758
GD1	GD1 38:1;2	35.1482	34.0137	40.7293	32.3328	35.5303	32.5309	36.3448	35.091	34.8095	21.9258	38.6048	29.0905	32.6935	19.7558	23.5544	26.7592	34.0969	28.6663	34.6466	23.985	38.8716
GD1	GD1 38:2;2	0.530024	0.49411	0.652441	0.487504	0.655477	0.596069	0.619716	0.641376	0.636484	0.604109	0.635068	0.524656	0.603353	0.582077	0.636217	0.763202	0.582756	0.735484	0.575158	0.503264	0.53782
GD1	GD1 38:2;3	0.69999	0.589783	0.727345	0.59259	0.854913	0.909857	0.794403	0.886855	0.735692	1.01918	0.679445	1.09256	0.977322	1.12051	1.05169	0.937444	1.03891	0.70548	0.752171	0.908441	0.734742
GD1	GD1 40:1;2	1.98667	2.05786	2.25975	1.7622	2.46414	1.94178	2.39849	1.85358	2.24682	1.60674	2.21373	2.02791	1.7829	1.38512	1.58637	1.78311	2.81457	2.12345	2.51597	1.58689	2.43893
GD1	GD1 40:2;3	0.913912	0.894955	1.22554	0.61546	1.27605	0.925029	1.0052	0.950077	0.875804	0.790068	1.13799	0.896921	1.1656	0.599801	0.808486	0.616953	1.20156	0.663965	0.848846	0.659408	1.11286
GD2	GD2 36:1;2	1.72215	1.78681	1.63236	1.69305	1.44182	2.15563	2.06363	2.72168	2.3688	4.30529	1.65523	2.91878	1.20127	4.54624	2.84305	1.20536	1.68036	1.37024	2.37313	3.01055	1.79141
GD2	GD2 38:1;2	1.74334	1.91233	1.94452	1.61912	1.55764	1.88001	1.84209	2.18075	1.8439	1.78615	1.97878	1.23968	1.68689	1.76338	1.54514	1.55897	1.85256	0.961577	2.15031	1.85951	2.02591
GD3	GD3 36:1;2	2.41329	2.23825	2.90732	2.83254	2.48976	2.75575	2.99234	3.64652	3.4424	4.7557	3.03389	4.08962	4.08142	4.0803	1.52065	5.44719	4.06637	2.36274	3.33321	6.30686	2.77232
GD3	GD3 38:1;2	0.916821	0.796662	1.17488	0.519971	0.564478	0.648402	0.875676	0.890904	0.80411	0.732896	0.93292	0.624896	0.701049	0.661183	0.609123	0.729729	0.94517	0.398764	0.967619	1.04186	0.82807
GM1	GM1 36:1;2	0.73905	0.774017	0.762375	2.12094	1.64552	1.75408	0.972746	1.17896	1.11569	1.83119	1.6128	1.59234	1.90229	1.77625	1.84875	3.18412	1.50795	2.15759	1.02131	1.57489	1.0528
GM1	GM1 38:1;2	0.597915	0.716382	0.809828	1.17092	1.45192	1.11571	0.805535	0.904894	0.907742	0.824022	1.49083	0.817166	1.38989	0.562913	0.686646	1.63	1.19959	1.23346	0.899069	0.636959	0.92647
		Control frontal			noPGRN frontal						PGRN frontal
Fold change	GD1 34:1;2	1.4132	0.568407	1.01839	1.46601	1.25063	1.80986	1.04372	1.34742	1.31334	3.69227	0.976225	5.0671	4.11068	5.90571	2.92918	2.74061		2.07867	1.1611	3.66703
	GD1 36:1;2	1.09388	0.972813	0.933311	1.31653	1.03713	1.38729	1.21433	1.31881	1.22154	1.61457	0.995993	1.79325	1.30897	1.70869	1.50911	1.76964	1.19076	1.47163	1.24528	1.70989	1.07543
	GD1 36:2;2	0.939809	1.00597	1.05422	1.20279	0.996582	1.37906	1.25648	1.32854	1.22253	1.9689	0.872626	1.43287	1.3772	1.82886	1.78415	2.08247	1.18135	1.81534	1.14469	1.91719	0.792429
	GD1 38:1;2	0.959536	0.928564	1.1119	0.882676	0.969966	0.888086	0.992204	0.957974	0.950291	0.598568	1.0539	0.794164	0.892525	0.539328	0.64303	0.73052	0.930837	0.782583	0.945843	0.654785	1.06118
	GD1 38:2;2	0.948405	0.884142	1.16745	0.87232	1.17289	1.06658	1.1089	1.14765	1.1389	1.08097	1.13637	0.938798	1.07962	1.04155	1.13842	1.36564	1.04276	1.31605	1.02917	0.900521	0.962354
	GD1 38:2;3	1.04107	0.877167	1.08176	0.881341	1.27149	1.3532	1.18149	1.31899	1.09417	1.51579	1.01052	1.62493	1.45354	1.6665	1.56415	1.39423	1.54513	1.04924	1.11868	1.3511	1.09276
	GD1 40:1;2	0.945392	0.979267	1.07534	0.838572	1.17261	0.92403	1.14137	0.882058	1.06919	0.764596	1.05344	0.965015	0.848426	0.659136	0.754904	0.848526	1.33936	1.01048	1.19727	0.755148	1.16061
	GD1 40:2;3	0.903549	0.884807	1.21164	0.608482	1.26158	0.914541	0.993804	0.939304	0.865873	0.78111	1.12508	0.886751	1.15238	0.593	0.799318	0.609958	1.18793	0.656436	0.839221	0.651931	1.10024
	GD2 36:1;2	1.00489	1.04262	0.952496	0.987906	0.841313	1.25783	1.20414	1.58812	1.38221	2.51216	0.965836	1.70313	0.700948	2.65276	1.65894	0.703335	0.9805	0.799546	1.38474	1.75668	1.0453
	GD2 38:1;2	0.933902	1.02443	1.04167	0.867359	0.834423	1.00711	0.9868	1.16822	0.987769	0.956835	1.06003	0.66409	0.903662	0.944633	0.827724	0.835132	0.992411	0.515113	1.15192	0.996131	1.08527
	GD3 36:1;2	0.9578	0.888327	1.15387	1.12419	0.988148	1.09371	1.18761	1.44725	1.36624	1.88746	1.20411	1.62311	1.61985	1.61941	0.603523	2.16191	1.61388	0.937734	1.3229	2.5031	1.10029
	GD3 38:1;2	0.952256	0.827453	1.22029	0.540068	0.586295	0.673462	0.90952	0.925337	0.835188	0.761222	0.968976	0.649047	0.728144	0.686737	0.632665	0.757932	0.9817	0.414176	1.00502	1.08213	0.860074
	GM1 36:1;2	0.974382	1.02048	1.00513	2.7963	2.16949	2.31262	1.28249	1.55437	1.47095	2.41428	2.12636	2.09938	2.50802	2.34186	2.43743	4.19803	1.98813	2.84462	1.34652	2.07637	1.38804
	GM1 38:1;2	0.844463	1.01178	1.14376	1.65374	2.05061	1.57577	1.13769	1.27802	1.28205	1.1638	2.10557	1.15412	1.963	0.795028	0.969782	2.30213	1.69424	1.74208	1.2698	0.899606	1.3085
		Control occipital			noPGRN occipital						PGRN occipital
GD1	GD1 36:1;2	23.0508	21.9004	18.0114	21.4942	19.0935	19.9535	19.9147	24.9121	18.1723	24.8832	15.4277	20.315	13.63	22.1492	14.6059	17.8628	22.3832	22.3177	24.6039	19.445	18.2172
GD1	GD1 36:2;2	0.526834	0.744027	0.639497	0.519768	0.491407	0.587299	0.554286	0.662266	0.49163	0.79931	0.454936	0.632523		0.513644	0.403938	0.399967	0.662159	0.607285	0.684508	0.228845	0.273959
GD1	GD1 38:1;2	36.2082	39.9877	42.2363	47.2344	32.8455	38.6009	42.0644	37.8555	32.3682	28.0659	32.5995	39.894	27.5827	30.5033	31.8914	41.5045	28.7482	39.1559	34.1452	32.9039	41.9465
GD1	GD1 38:2;2	0.466075	0.555719	0.513018	0.621789	0.495391	0.455539	0.478616	0.525764	0.395412	0.487313	0.578268	0.552516		0.369812	0.389844	0.507244	0.475566	0.478053	0.497627		0.396374
GD1	GD1 38:2;3	0.72811	0.648448	0.615572	1.71541	0.721431	1.31728	0.999458	0.786531	0.565416	1.24213	0.905591	0.880405	0.941544	1.80161	1.02161	0.897022	0.886366	1.99728	0.755518	1.40266	1.65313
GD1	GD1 40:1;2	1.99812	2.75384	2.57802	2.94163	1.82447	2.06837	2.27622	1.9971	1.59189	1.99455	1.66904	2.63924	1.25267	1.23202	1.68738	2.61451	2.08275	2.07234	2.4981	1.69183	2.01935
GD1	GD1 40:2;3	0.929758	1.05329	1.42328	3.59989	1.08154	2.33355	1.71633	1.15011	0.847099	1.36842	1.33645	1.50156	1.62102	2.32937	1.69524	1.84637	1.19967	3.4431	1.0108	1.99846	3.09837
GD2	GD2 36:1;2	1.85908	1.79604	1.82582	0.168393	1.37258	1.66275	2.04488	2.56858	1.99151	3.27649	1.7241		1.02056	1.53215	1.16978	1.62248	3.4789		2.78859	2.10452	1.80975
GD2	GD2 38:1;2	1.74013	2.20617	2.2445	1.6475	1.72542	2.1082	2.35326	2.47729	2.00403	1.69906	1.59717	1.89402	0.939138	1.51698	1.64332	2.26372	2.08996	1.14752	2.32439	1.99759	2.14647
GD3	GD3 36:1;2	2.00774	2.11531	2.73358	1.98103	1.45549	2.24908	2.23957	2.46373	2.24613	3.12747	2.69634	2.33018	1.33667	3.17516	1.30875	1.86822	3.13283	2.03892	3.04709	2.47173	2.10131
GD3	GD3 38:1;2	0.865214	0.805547	1.4673	0.586278	0.545079	0.772212	1.05402	0.820923	0.814837	0.591398	0.898602	0.882003	0.265471	0.767326	0.411672	0.829571	0.695987	0.601914	0.95892	0.815508	0.835753
GM1	GM1 36:1;2	0.977759	0.741351	0.678612	2.42244	1.42054	1.89563	0.95275	1.08053	0.582238	1.19389		1.48182	1.09594	1.5001	1.48589	1.74702	1.85408	2.06703	1.16067	1.09041	1.21806
GM1	GM1 38:1;2	0.771462	0.661906	0.864964	2.63891	1.11496	1.6171	0.999909	0.903293	0.392542	0.718813	1.44293		0.426149	0.886887	1.11518	1.79933	1.22373		0.783081	0.60809	1.14223
Fold change		Control occipital			noPGRN occipital						PGRN occipital
	GD1 36:1;2	1.09831	1.0435	0.858195	1.02414	0.909755	0.95073	0.948882	1.187	0.865863	1.18562	0.735087	0.967957	0.649434	1.05535	0.695932	0.851116	1.0665	1.06338	1.17231	0.926503	0.868
	GD1 36:2;2	0.827333	1.16841	1.00426	0.816236	0.771698	0.922287	0.870444	1.04001	0.772049	1.25523	0.714426	0.993307		0.80662	0.634339	0.628102	1.03985	0.953673	1.07494	0.359376	0.430221
	GD1 38:1;2	0.917189	1.01293	1.06989	1.19649	0.832008	0.977797	1.06553	0.958915	0.819918	0.710935	0.825775	1.01055	0.698696	0.772678	0.807841	1.05135	0.72822	0.991857	0.864932	0.833486	1.06254
	GD1 38:2;2	0.911007	1.08623	1.00276	1.21537	0.968308	0.890414	0.935521	1.02768	0.772886	0.95252	1.1303	1.07997		0.722849	0.762004	0.991478	0.929559	0.93442	0.972679		0.774768
	GD1 38:2;3	1.09648	0.976515	0.927006	2.58328	1.08642	1.98373	1.50511	1.18446	0.851474	1.87056	1.36375	1.32582	1.4179	2.7131	1.53847	1.35085	1.3348	3.00775	1.13775	2.1123	2.48949
	GD1 40:1;2	0.817787	1.12709	1.05513	1.20394	0.746717	0.84654	0.931606	0.817367	0.651524	0.816326	0.6831	1.08018	0.512689	0.504237	0.690609	1.07006	0.852424	0.848162	1.02242	0.692429	0.826476
	GD1 40:2;3	0.81885	0.927649	1.2535	3.17047	0.95253	2.05519	1.5116	1.01292	0.746052	1.20519	1.17703	1.32245	1.42765	2.05151	1.49302	1.62612	1.05657	3.03238	0.890224	1.76007	2.72878
	GD2 36:1;2	1.01757	0.983064	0.999366	0.0921702	0.751281	0.910106	1.11927	1.40591	1.09006	1.79339	0.943689		0.558604	0.838622	0.64028	0.888067	1.90418		1.52634	1.15191	0.99057
	GD2 38:1;2	0.84325	1.06909	1.08766	0.79836	0.836121	1.02161	1.14037	1.20047	0.971132	0.823347	0.773973	0.917821	0.455097	0.735112	0.796338	1.09697	1.01277	0.556078	1.12638	0.968012	1.04016
	GD3 36:1;2	0.878452	0.925515	1.19603	0.866764	0.636822	0.984046	0.979886	1.07796	0.982753	1.36837	1.17974	1.01953	0.584836	1.38924	0.572622	0.817406	1.37071	0.892092	1.3332	1.08146	0.919389
	GD3 38:1;2	0.827149	0.770107	1.40274	0.560485	0.521099	0.738239	1.00765	0.784807	0.778988	0.56538	0.859069	0.843199	0.253791	0.733568	0.393561	0.793075	0.665368	0.575433	0.916733	0.77963	0.798984
	GM1 36:1;2	1.22336	0.92757	0.849071	3.03092	1.77736	2.37179	1.19207	1.35194	0.728489	1.49378		1.85403	1.37122	1.8769	1.85912	2.18585	2.3198	2.58624	1.45221	1.36431	1.52402
	GM1 38:1;2	1.00699	0.863982	1.12903	3.44455	1.45535	2.11079	1.30518	1.17906	0.512383	0.938263	1.88345		0.55625	1.15765	1.45564	2.34866	1.59733		1.02215	0.793737	1.49094

## Sheet: Fig 1b, SF1b, Ganglioside Mouse
Mouse	Gangliosides	IS: GD3-d5
Groups decoding
Grn +/+	Grn +/R493X	Grn R493X/R493X
42	32	31
43	33	34
47	37	35
49	40	36
54		44
Kidneys
	GD1				GT1
sample #	34:1	36:1	38:1	total	34:1	36:1	38:1	total
42	0.0449003	0.0136241	0.0130985	0.0716228	0.00276255	0.00330062	0.00441986	0.010483
43	0.0388292	0.0153563	0.0179766	0.0721621	0.00189261	0.00331212	0.00628224	0.011487
47	0.033744	0.0115001	0.0119577	0.0572018	0.00110261	0.00228145	0.0047912	0.00817527
49	0.0527612	0.0164481	0.0143553	0.0835646	0.00116103	0.00240232	0.00504503	0.00860837
54	0.0327574	0.00964726	0.00614464	0.0485493	0.0005748	0.00186729	0.00278038	0.00522247
32	0.0515406	0.0182985	0.0147932	0.0846322	0.00327796	0.00418982	0.00549988	0.0129677
33	0.0925149	0.0280981	0.0226445	0.143257	0.00337511	0.00365605	0.00604806	0.0130792
37	0.0513244	0.0190923	0.0224142	0.0928309	0.00257623	0.00552449	0.00835832	0.016459
40	0.0473064	0.0198957	0.0230331	0.0902352	0.00117009	0.00432529	0.00812468	0.0136201
31	0.0677893	0.0137456	0.00647325	0.0880081	0.00208496	0.00364609	0.00447994	0.010211
34	0.0729525	0.0154106	0.0156115	0.103975		0.00178562	0.00382144	0.00560706
35	0.0834893	0.0202484	0.0157344	0.119472	0.00280266	0.00449831	0.005922	0.013223
36	0.0873145	0.023006	0.0224288	0.132749	0.00204077	0.00311453	0.00475453	0.00990982
44	0.0602376	0.02133	0.0135809	0.0951485	0.00168708	0.00579318	0.00756136	0.0150416
	GD1				GT1
sample #	34:1	36:1	38:1	total	34:1	36:1	38:1	total
42	1.10596	1.0232	1.03085	1.07509	1.84327	1.25367	0.947707	1.1919
43	0.956423	1.15329	1.41475	1.08319	1.26282	1.25804	1.34704	1.30605
47	0.831166	0.863685	0.941066	0.858627	0.735703	0.866563	1.02733	0.929513
49	1.29959	1.23529	1.12976	1.25434	0.774679	0.91247	1.08176	0.978755
54	0.806863	0.724531	0.483581	0.728748	0.383527	0.709254	0.596169	0.593785
32	1.26952	1.37426	1.16422	1.27037	2.18717	1.59142	1.17929	1.4744
33	2.27878	2.11023	1.78211	2.15036	2.25199	1.38867	1.29683	1.48708
37	1.2642	1.43388	1.76399	1.39344	1.71896	2.09836	1.79219	1.87136
40	1.16523	1.49422	1.8127	1.35447	0.780726	1.64287	1.74209	1.54857
31	1.66975	1.03232	0.509443	1.32104	1.39116	1.38489	0.960589	1.16097
34	1.79693	1.15737	1.22862	1.56071		0.678231	0.819393	0.637512
35	2.05647	1.5207	1.23829	1.79333	1.87004	1.70859	1.2698	1.50343
36	2.15069	1.7278	1.76514	1.99263	1.36167	1.18299	1.01947	1.12673
44	1.48374	1.60193	1.06882	1.42822	1.12568	2.20042	1.62131	1.7102
Mouse	Gangliosides
Groups decoding
Grn +/+	Grn +/R493X	Grn R493X/R493X
128.raw	109.raw	131.raw
136.raw	115.raw	110.raw
112.raw	134.raw	123.raw
114.raw	135.raw	124.raw
125.raw
127.raw
Brains
	GM2		GM1		GD3		GD1
sample #	36:1	38:1	36:1	38:1	36:1	38:1	36:1	38:1
128.raw	6702000	939800	169100000	17270000	5286000	646800	380700000	60920000
136.raw	3526000	332100	119400000	10960000	2635000	316900	183200000	25270000
112.raw	5000000	627000	241500000	25210000	7553000	1264000	414800000	77430000
114.raw	18560000	3033000	371700000	44050000	9004000	1334000	542400000	102800000
125.raw	12910000	1745000	314400000	37390000	6308000	899300	392000000	78520000
127.raw	11110000	1490000	250900000	26400000	7185000	1007000	590400000	97880000
109.raw	6783000	1029000	410400000	48040000	12160000	2313000	650800000	132900000
115.raw	7392000	1025000	267100000	29560000	9536000	1631000	601700000	125000000
134.raw	5127000	654100	283700000	27020000	9180000	1101000	548200000	95000000
135.raw	8902000	1067000	270800000	27530000	9607000	1495000	632000000	126800000
131.raw	5586000	623100	307000000	31440000	15270000	2093000	463500000	86140000
110.raw	13160000	1820000	650000000	82520000	20080000	4587000	559400000	115000000
123.raw	11600000	1620000	318400000	40160000	12780000	2517000	480700000	103200000
124.raw	5191000	631500	192700000	20510000	7065000	1207000	337300000	57870000

## Sheet: SF1a, GlcCer-GalCer Mouse
Mouse	GlcCer and GalCer	IS: GlcSph-d5
Groups decoding
Grn +/+	Grn +/R493X	Grn R493X/R493X
1	6	10
2	7	11
3	8	12
4	9	13
5
Brains
Sample #
	GlcCer d18:1/16:0	GlcCer d18:1/18:0	GlcCer d18:1/16:1	total GlcCer	GalCer d18:1/16:0	GalCer d18:1/18:0	total GalCer	total HexCer
1	0.0179237	0.00184309	0.000490637	0.0202574	0.00133626	0.000545486	0.00188175	0.0221391
2	0.00813842	0.000633749	0.000205813	0.00897798	0.000374718	0.000557372	0.00093209	0.00991007
3	0.0168573	0.0024492	0.000448095	0.0197546	0.00139036	0.00150553	0.00289589	0.0226505
4	0.017662	0.00207842	0.000264085	0.0200045	0.00138514	0.00136345	0.00274858	0.022753
5	0.0116805	0.000442097	0.000211053	0.0123337	0.000216202	0.000982429	0.00119863	0.0135323
6	0.0135399	0.0024586	0.000394382	0.0163929	0.00138718	0.000253876	0.00164105	0.0180339
7	0.0122431	0.000719375	0.000397422	0.0133599	0.0010978	0.00183674	0.00293454	0.0162944
8	0.00822678		0.000265481	0.00849226	0.000539814	0.00108716	0.00162698	0.0101192
9	0.0271099	0.00382722		0.0309372	0.000486783	0.000214056	0.000700839	0.031638
10	0.0422931	0.00308374	0.000177371	0.0455542		0.000657645	0.000657645	0.0462118
11	0.0068574	0.00032521		0.00718261	0.000445121	0.000380282	0.000825403	0.00800801
12	0.0111934	0.000678707	0.000258215	0.0121303	0.000305303	0.000473706	0.000779009	0.0129093
13	0.00976261	0.000440156	0.000355358	0.0105581	0.000875522	0.0015365	0.00241203	0.0129701
Fold change
sample #	GlcCer d18:1/16:0	GlcCer d18:1/18:0	GlcCer d18:1/16:1		GalCerd18:1/16:0	GalCer d18:1/18:0	GlcCer	GalCer
1	1.24019	1.23755	1.51461		1.42075	0.550522	1.24541	0.974299
2	0.56312	0.425531	0.63535		0.398408	0.562518	0.551961	0.482601
3	1.1664	1.64452	1.38328		1.47826	1.51943	1.2145	1.49938
4	1.22208	1.39556	0.815237		1.47271	1.37603	1.22986	1.42311
5	0.808208	0.296846	0.651526		0.229871	0.991498	0.758266	0.620606
6	0.936864	1.65083	1.21747		1.47488	0.256219	1.00782	0.849675
7	0.847134	0.483025	1.22685		1.1672	1.8537	0.821357	1.51939
8	0.569234		0.819544		0.573943	1.0972	0.522099	0.842386
9	1.87581	2.56979			0.517558	0.216032	1.902	0.362868
10	2.92638	2.07058	0.547549			0.663716	2.80064	0.340504
11	0.474483	0.218363			0.473263	0.383792	0.441582	0.427362
12	0.774503	0.455719	0.797115		0.324605	0.478079	0.745765	0.403341
13	0.675502	0.295544	1.097		0.930874	1.55069	0.649107	1.24885

## Sheet: Fig 2b, Gangliosides HeLa
HeLa cells	Gangliosides	IS: d3-GD3
Lipid species	Class	FA	FA Group Key	Counts	Calc Mass	Formula	BaseRt	MainIon	MainArea[c]	HeLa_GG_control_1	HeLa_GG_control_2	HeLa_GG_control_3	HeLa_GG_control_4	HeLa_GG_control_5	HeLa_GG_control_6	HeLa_GG_knockout_1	HeLa_GG_knockout_2	HeLa_GG_knockout_3	HeLa_GG_knockout_4	HeLa_GG_knockout_5	HeLa_GG_knockout_6	HeLa_GG_addback_1	HeLa_GG_addback_2	HeLa_GG_addback_3	HeLa_GG_addback_4	HeLa_GG_addback_5	HeLa_GG_addback_6
GD1a(d34:1)	GD1a	d34:1	d34:1	1	1808.94	C82 H144 O39 N4	3.448	-2H	0	576000	581000	1250000	1050000	1500000	552000	659000	1160000	1330000	739000	593000	1120000	2310000	987000	650000	945000	899000	699000
GD3(d34:1)	GD3	d34:1	d34:1	1	1443.81	C68 H121 O29 N3	2.425	-2H	0	283000	596000	740000	868000	685000	604000	385000	381000	857000	463000	538000	583000	982000	318000	344000	543000	744000	594000
GD3(d34:1+O)	GD3	d34:1+O	d34:1+O	1	1459.8	C68 H121 O30 N3	3.598	-2H	0	5220	9250	15100	5910	14200	6360	8050	9810	6160	3230	5080	19200	22900	11300	3370	15800	116	13300
GM2(d34:1)	GM2	d34:1	d34:1	1	1355.79	C65 H117 O26 N3	1.777	#NAME?	0	2560000	2000000	3670000	3110000	3280000	3040000	3880000	5690000	3730000	3990000	2980000	6850000	7240000	5100000	3070000	2220000	2410000	2140000
GM2(d38:0+pO+2O)	GM2	d38:0+pO+2O	d38:0+pO+2O	2	1461.86	C69 H127 O29 N3	2.399	-2H	0	831000	2140000	2230000	839000	1810000	1010000	1420000	1090000	770000	374000	438000	1760000	3630000	2530000	1000000	1260000	1040000	1310000
										IS d3-GD3
										2329697	3372646	2061977	2876900	1715399	2012270	2211745	4783568	3058209	3784061	2743021	3280836	1688829	1927770	2033985	3682221	3608557	3255722
Normalized
Lipid species	HeLa_GG_control_1	HeLa_GG_control_2	HeLa_GG_control_3	HeLa_GG_control_4	HeLa_GG_control_5	HeLa_GG_control_6	HeLa_GG_knockout_1	HeLa_GG_knockout_2	HeLa_GG_knockout_3	HeLa_GG_knockout_4	HeLa_GG_knockout_5	HeLa_GG_knockout_6	HeLa_GG_addback_1	HeLa_GG_addback_2	HeLa_GG_addback_3	HeLa_GG_addback_4	HeLa_GG_addback_5	HeLa_GG_addback_6
GD1a(d34:1)	0.247242	0.172268	0.408736	0.364976	0.546842	0.274317	0.297955	0.686866	0.645012	0.383344	0.345692	0.341376	0.482903	0.260831	0.31957	0.256639	0.24913	0.214699
GD3(d34:1)	0.121475	0.176716	0.241972	0.301714	0.249725	0.300159	0.174071	0.2256	0.415621	0.240174	0.31363	0.177699	0.205286	0.0840367	0.169126	0.147465	0.206177	0.182448
GM2(d34:1)	1.09886	0.593006	1.20005	1.08102	1.19576	1.51073	1.75427	3.3692	1.80894	2.06975	1.73721	2.08788	1.51351	1.34776	1.50935	0.602897	0.667857	0.657304
Fold change	HeLa_GG_control_1	HeLa_GG_control_2	HeLa_GG_control_3	HeLa_GG_control_4	HeLa_GG_control_5	HeLa_GG_control_6	HeLa_GG_knockout_1	HeLa_GG_knockout_2	HeLa_GG_knockout_3	HeLa_GG_knockout_4	HeLa_GG_knockout_5	HeLa_GG_knockout_6	HeLa_GG_addback_1	HeLa_GG_addback_2	HeLa_GG_addback_3	HeLa_GG_addback_4	HeLa_GG_addback_5	HeLa_GG_addback_6
GD1a(d34:1)	0.736432	0.513115	1.21745	1.08711	1.62881	0.817075	0.887482	2.04589	1.92122	1.14182	1.02967	1.01682	1.43837	0.776906	0.951864	0.764419	0.742054	0.639498
GD3(d34:1)	0.52369	0.761838	1.04316	1.30071	1.07659	1.29401	0.750434	0.972582	1.79178	1.03541	1.35209	0.766075	0.885007	0.36229	0.729118	0.635736	0.888846	0.78655
GM2(d34:1)	0.98708	0.532686	1.07798	0.971063	1.07413	1.35706	1.57583	3.02649	1.62494	1.85922	1.5605	1.8755	1.35956	1.21066	1.35582	0.541571	0.599923	0.590444

## Sheet: Fig 2c, SF2b,c Lipidomics HeLa
HeLa cells	Global lipid analysis	IS: Avanti Splash-mix
Lipid species	Lipid class	1: Grn+/+	2: Grn+/+	3: Grn+/+	4: Grn+/+	5: Grn+/+	6: Grn+/+	7: Grn+/+	8: Grn-/-	9: Grn-/-	10: Grn-/-	11: Grn-/-	12: Grn-/-	13: Grn-/-	14: Grn-/-	15: Grn-/- + addback	16: Grn-/- + addback	17: Grn-/- + addback	18: Grn-/- + addback	19: Grn-/- + addback	20: Grn-/- + addback
PC(16:0/18:1)	PC	2534.17	2659.37	2259.06	1865.57	2556.31	2543.22	3261.29	2787.13	2868.57	2604.02	2332.37	2117.7	2599.3	2398.42	4081.17	4131.34	3491.69	3383.03	3411.64	3754.67
PC(16:0/16:0)	PC	1016.74	1154.06	944.123	855.427	1156.86	1100.26	1453.41	1055.86	1186.89	1101.85	1072.43	931.034	1205.58	1041.04	1003.5	1008.54	873.151	795.947	847.009	886.302
PC(18:1/18:1)	PC	748.239	806.065	666.316	540.62	786.621	735.049	984.686	759.524	750.085	696.683	612.68	569.209	646.931	640.258	1351.99	1383.88	1135.14	1048.02	1114.37	1227.97
PC(16:0/16:1)	PC	710.886	833.624	699.017	607.494	829.661	803.587	1043.84	733.52	749.351	694.346	654.755	590.981	736.289	626.923	1519.05	1565.82	1182.18	1203.06	1177.79	1348.18
PC(16:1/18:1)	PC	514.891	560.057	451.511	386.924	543.054	507.873	690.72	558.124	562.885	511.093	470.701	447.974	499.931	488.204	766.89	979.414	792.868	526.745	756.847	801.218
PC(16:0/18:1)	PC	461.717	463.678	374.709	388.075	568.16	536.367	685.322	497.74	529.116	467.033	483.957	440.456	557.145	472.276	204.744	215.484	147.604	167.568	170.227	148.805
PC(16:0/20:4)	PC	439.158	525.803	430.211	363.78	552.183	504.793	639.214	505.593	599.775	465.774	471.854	421.816	544.288	470.794	205.943	219.084	178.951	160.802	174.209	179.991
PC(18:0/20:4)	PC	270.702	291.628	222.305	211.235	297.693	248.739	338.5	404.893	396.057	356.075	333.141	333.005	441.859	343.558	66.3576	65.4797	57.1938	53.2647	53.0874	57.4606
PC(18:1/18:2)	PC	236.425	242.271	177.604	154.463	248.458	206.769	281.596	259.341	236.57	227.852	209.606	189.058	201.001	197.986	208.685	247.39	202.239	190.025	193.691	213.625
PC(16:0/14:0)	PC	236.132	283.999	222.605	201.006	280.575	265.295	347.272	260.039	271.991	219.4	234.582	208.637	243.215	225.026	608.749	616.838	503.912	509.469	469.581	524.155
PC(18:1/20:4)	PC	228.954	275.747	213.905	179.525	266.88	249.124	325.005	241.714	265.934	245.296	252.641	226.493	285.216	236.694	129.46	140.351	109.669	105.09	104.909	119.683
PC(18:0/18:1)	PC	212.548	214.556	163.804	138.607	222.047	191.694	247.184	293.897	252.537	261.301	208.261	198.142	235.715	210.209	252.032	272.587	210.819	215.938	208.339	228.277
PC(16:0e/16:1)	PC	193.945	220.784	178.204	147.942	215.363	200.03	273.049	191.975	190.137	175.52	164.15	144.276	175.094	161.963	218.451	227.755	183.547	181.1	178.048	211.793
PC(16:0e/16:0)	PC	187.939	187.62	147.754	130.68	193.354	165.569	221.498	198.084	172.004	171.599	144.111	134.893	155.829	145.813	262.483	275.695	206.682	204.709	211.61	224.781
PC(15:0/20:4)	PC	186.474	199.609	194.555	140.27	202.157	185.091	239.536	226.007	234.734	214.544	189.664	173.394	219.43	197.43	143.081	148.565	126.154	114.778	122.586	125.161
PC(16:0/20:4)	PC	170.214	189.644	179.254	155.741	197.43	218.898	261.353	211.522	234	202.855	215.178	201.432	230.572	225.211	291.439	263.424	238.703	222.272	208.481	291.216
PC(16:0e/20:4)	PC	162.597	171.894	137.883	117.011	167.432	151.669	213.109	200.178	188.485	175.412	163.42	148.16	178.929	162.481	108.711	119.326	93.1218	85.3531	93.3331	97.4216
PC(17:1/16:0)	PC	155.273	137.126	107.838	94.7746	136.896	119.903	164.099	147.367	164.461	151.781	109.664	105.963	113.465	135.682	245.007	254.425	199.941	191.897	199.095	174.829
PC(15:0/16:0)	PC	136.289	132.019	106.488	87.7931	128.158	112.491	151.639	148.118	139.519	130.471	114.044	113.576	141.022	123.088	122.315	129.421	100.951	97.6183	96.2484	104.731
PC(16:0/16:1)	PC	119.165	138.527	116.088	97.4598	150.216	140.965	187.333	133.859	140.62	119.033	132.911	117.021	123.643	130.385	234.556	226.61	195.344	178.221	179.47	231.441
PC(18:0p/20:4)	PC	112.617	121.54	98.5374	80.8116	126.332	111.336	149.592	134.383	124.029	121.335	109.279	101.154	119.593	104.549	79.9957	88.1898	66.1413	62.7516	67.9769	74.3108
PC(16:0p/20:4)	PC	97.9244	120.917	95.7474	82.8831	113.322	114.435	154.81	139.985	134.931	139.535	133.314	120.311	153.172	123.218	71.2235	93.4256	88.1271	72.6991	80.1501	63.2549
PC(18:0/16:0)	PC	94.6871	94.3704	69.0917	60.4809	93.8728	83.1503	104.676	126.826	110.008	112.793	89.9519	89.7358	107.336	89.3991	49.3955	57.0534	38.7931	41.3449	40.8572	42.4419
PC(18:1/20:4)	PC	86.1911	92.2218	68.2217	62.8592	93.2696	79.8967	107.038	94.1377	96.3897	88.1734	75.6772	71.8795	107.786	81.5834	36.9224	41.1661	32.8179	27.4817	31.3575	30.4536
PC(18:0p/18:1)	PC	72.3776	70.8907	55.3964	47.6047	72.8582	61.4338	83.804	71.3624	63.5379	63.7518	52.1421	49.794	55.8431	53.0246	103.16	104.813	78.2603	78.0112	80.847	89.6625
PC(14:0p/22:3)	PC	72.1726	75.2192	60.0465	50.763	69.9236	62.82	86.7729	72.0431	67.7408	61.9534	56.5802	53.8352	60.2788	56.8769	115.976	124.971	82.7035	81.7829	100.913	92.4098
PC(16:0p/18:1)	PC	69.8581	72.7436	55.7714	48.3591	76.3959	62.9547	85.2435	71.2228	67.1535	66.3774	55.658	53.5533	62.5717	55.4878	108.66	109.787	82.3204	84.6333	82.2691	91.2443
PC(18:0p/16:1)	PC	65.9763	64.7872	53.1163	47.9755	62.2612	59.1813	83.0618	61.1354	59.4819	55.785	45.7637	49.0735	59.0145	51.0243	82.7714	78.4055	65.4672	62.1757	60.0131	73.4783
PC(18:0p/16:0)	PC	65.8445	72.51	55.3214	48.666	67.8206	61.0103	81.24	71.5544	62.4735	55.1916	50.9125	48.6819	53.9788	50.3205	100.984	102.31	78.245	77.8384	78.3441	87.781
PC(16:0/20:5)	PC	61.7283	68.9756	59.5215	50.6479	67.3967	72.6771	90.619	74.5911	72.4942	63.1223	63.4966	57.0775	71.636	64.5259	96.084	96.3052	95.4813	86.4903	78.0881	91.3109
PC(16:0p/16:1)	PC	56.7478	61.7978	46.3061	41.2497	60.9896	51.827	70.3765	53.4389	53.5172	49.7785	44.9567	42.6202	48.9216	44.3569	72.2515	71.9099	56.535	57.2667	54.5948	61.0238
PC(18:0p/18:2)	PC	54.0379	22.421	0.686867	36.8256	56.9954	44.4534	1.88053	60.926	1.03584	58.6624	49.0105	45.7216	51.4074	33.1334	53.2505	50.5905	0.235792	40.2652	44.4125	45.3058
PC(17:0/18:1)	PC	52.4558	52.2222	39.676	32.3886	53.3109	45.2234	56.769	63.666	59.5737	54.4722	59.6541	45.9565	69.9646	47.1165	73.0396	88.8115	59.783	56.3886	56.216	62.6722
PC(16:0/22:6)	PC	52.1336	53.9349	43.0361	36.0328	58.2507	49.8825	71.9284	65.7603	64.3638	57.8891	50.6244	48.9169	53.0574	53.9321	66.9572	70.3391	57.1785	51.2637	53.642	55.9288
PE(16:0p/20:4)	PE	1046.27	1022.81	812.06	625.437	996.753	765.323	1210.11	990.809	796.261	797.176	774.444	646.997	764.687	657.042	975.9	874.073	746.3	677.758	669.789	737.75
PE(18:0/20:4)	PE	563.888	535.199	488.29	317.294	543.724	363.887	605.623	600.983	506.928	497.922	441.67	374.595	445.922	401.149	399.693	363.231	300.491	256.214	285.256	279.519
PE(18:1p/20:4)	PE	345.022	285.968	217.566	153.511	321.324	194.408	323.113	304.065	224.887	239.654	216.853	189.192	207.458	185.974	283.293	216.098	202.176	175.861	184.457	197.229
PE(18:1/18:1)	PE	241.59	239.42	173.744	128.452	230.85	156.665	291.325	197.93	170.39	159.602	144.464	124.29	143.096	88.5087	299.279	268.463	209.767	191.608	200.043	223.147
PE(17:0/20:4)	PE	221.303	232.574	214.027	164.52	241.203	200.912	298.604	204.381	188.265	168.993	192.246	141.514	181.548	163.508	408.021	295.585	293.228	262.883	262.654	282.271
PE(18:0p/20:4)	PE	161.99	149.497	111.663	89.6096	171.523	102.933	169.518	196.352	140.426	154.176	134.666	114.24	130.99	115.189	179.721	166.134	128.203	115.645	118.04	122.71
PE(18:1/18:1)	PE	154.372	156.134	122.92	94.9815	159.18	113.889	178.503	143.586	114.306	113.065	113.818	97.1849	104.992	94.7931	140.187	127.851	118.788	90.8519	95.0412	98.503
PE(18:1/20:4)	PE	154.372	156.134	122.92	94.9815	156.348	113.889	178.503	143.586	114.306	113.107	113.818	97.1849	104.992	94.7931	140.187	127.851	101.562	90.8519	95.0412	98.503
PE(16:0p/18:1)	PE	131.426	112.509	85.2344	66.7645	126.309	77.9259	131.304	110.59	76.8517	85.8946	75.1626	63.38	69.5883	62.1292	122.239	111.569	83.6805	77.9108	76.675	85.8601
PE(18:0/18:1)	PE	129.743	124.574	85.8367	70.3654	119.894	80.1325	143.871	147.392	111.572	111.521	108.27	93.9025	99.4616	93.7395	142.388	121.17	100.139	89.3333	89.6472	98.2799
PE(16:0p/22:6)	PE	117.783	115.556	89.1121	69.2143	115.691	76.6097	133.749	105.949	82.9554	83.1817	79.2339	67.1022	69.5447	74.4723	205.997	189.216	142.947	133.01	141.47	154.764
PE(18:0/16:1)	PE	91.7813	85.874	68.067	53.3053	86.403	62.9446	102.643	101.401	77.7237	75.21	78.6971	66.4931	70.9382	65.8923	140.809	117.17	97.0372	89.9276	89.6141	95.4538
PE(18:0/20:5)	PE	89.6551	77.8168	65.7705	52.5084	74.9003	62.7124	103.269	85.9011	73.7998	71.5371	62.725	55.394	64.9287	56.4845	78.0145	81.2068	60.2879	49.8497	59.5001	56.1121
PE(18:1/18:1)	PE	89.6551	78.9439	63.1728	52.5084	79.1474	62.7124	103.269	85.9011	73.4827	71.5371	62.725	55.394	66.0609	56.4845	78.0145	81.2068	60.2879	55.759	54.5031	56.4468
PE(18:0/20:4)	PE	88.592	105.119	67.3517	59.238	90.6501	67.5126	86.3795	91.7949	49.9001	79.008	25.8864	59.387	76.251	35.0723	99.8873	94.6479	79.4472	72.3976	69.0968	81.4723
PE(16:0p/22:4)	PE	88.0162	84.1623	63.7375	47.6088	90.3405	58.0283	95.6487	102.794	79.9828	85.8946	79.0102	70.2154	80.6492	69.5049	98.3079	79.4067	70.0317	62.2296	59.2353	62.6939
PE(16:0/20:4)	PE	76.0562	84.6633	65.1305	46.2216	86.9781	54.3507	87.2325	92.259	76.6535	70.6606	75.4311	63.4138	73.0285	62.4303	80.8384	60.125	44.9969	40.9032	42.623	57.3392
PE(18:1/18:2)	PE	62.9003	51.1821	46.1184	32.7329	59.1947	44.3245	68.4099	65.2031	54.6563	57.2631	56.8194	42.0277	50.5146	44.1415	56.3811	51.6843	43.8291	37.7339	42.0273	41.5728
PE(16:1/18:1)	PE	55.0599	52.9772	40.3583	30.9029	54.4166	37.6352	63.4056	62.3259	58.1045	58.8491	39.6125	47.3404	34.559	32.107	70.3567	65.6055	50.471	45.426	45.9653	52.7655
PE(18:1p/18:2)	PE	53.8196	50.2636	41.7136	32.5853	48.2671	37.8984	60.4486	46.5936	40.4274	41.3738	39.8496	32.8574	38.7874	35.6594	52.8872	47.444	40.1433	35.6211	37.9569	42.8371
PE(18:0/18:0)	PE	53.5096	50.5141	40.7348	31.139	47.0284	33.3924	54.9667	58.7989	38.6914	44.3246	36.9908	29.883	32.6385	32.0919	56.6204	48.004	42.4424	35.5551	36.203	38.7839
PS(18:0/18:1)	PS	322.076	286.845	217.227	168.269	320.66	200.68	331.87	67.0595	239.077	278.845	239.268	212.372	223.963	214.799	443.151	381.592	306.293	293.321	299.089	319.27
PS(16:0/18:1)	PS	63.8305	86.4167	43.4454	36.9241	89.7653	62.9833	105.941	65.2031	68.4491	72.0797	38.3911	57.6274	64.4933	58.065	141.575	123.57	101.854	65.5639	94.3463	105.196
PS(18:1/18:1)	PS	90.6739	83.5779	65.9964	53.0987	96.1803	63.7189	102.018	84.8801	54.6959	63.9827	63.2619	54.0066	59.0063	49.3346	142.628	128.251	105.285	96.4641	98.3836	108.431
PS(11:0/18:0)	PS	117.163	112.091	85.3096	65.5248	127.238	74.9452	122.944	133.469	97.6599	93.9499	77.2207	68.1174	82.783	73.3433	41.9938	47.844	40.8002	29.1109	35.6736	32.7153
PS(18:0/18:1)	PS	120.397	110.881	88.0203	65.6429	122.725	84.4294	129.711	107.342	84.4616	91.0283	87.1081	72.0427	89.9248	72.5531	42.7357	39.5833	33.2021	20.7091	21.6391	31.7783
PS(18:0/20:4)	PS	119.732	109.294	84.632	65.879	122.371	85.0875	124.935	99.4522	81.6475	84.726	81.9631	71.6705	87.0506	68.6018	42.7357	39.5833	33.2021	20.7091	21.6391	31.7783
PS(19:1/18:0)	PS	65.7353	60.1577	51.3891	40.9973	63.7515	46.7246	83.4794	70.308	59.0953	56.5118	59.5485	46.2914	52.1694	51.8182	88.1612	77.3265	68.718	63.5831	63.5042	70.5399
PS(18:0/22:6)	PS	13.1249	13.6346	8.13566	10.1947	17.055	18.535	12.7721	45.2013	36.3569	17.9344	16.2942	13.0381	18.7253	13.7316	27.2333	32.2387	43.4277	17.8403	21.1626	21.9875
PS(18:0/20:4)	PS	26.52	25.0066	9.22368	7.18412	12.4362	8.33068	11.6917	11.6855	8.52146	21.1147	22.9604	8.39201	22.479	20.0424	32.9288	14.1772	23.929	23.6208	23.2275	21.333
PS(18:0/22:4)	PS	13.8514	12.7329	8.6552	6.97456	13.7634	11.8728	13.1588	25.775	9.48855	18.8985	19.6855	17.4946	16.5261	17.0093	21.1501	4.7724	7.1674	0.700207	16.2285	16.4172
PS(18:0/22:6)	PS	25.4038	24.1967	21.0978	16.5819	27.341	21.357	33.2041	29.6407	24.7836	24.2199	26.4456	20.239	25.6362	21.4837	16.1629	15.5573	14.3786	13.4066	11.5228	13.4052
PS(18:0/20:3)	PS	16.8812	16.4901	10.7861	9.17347	18.046	17.3272	16.8437	19.8394	21.6207	15.5721	13.7485	13.17	14.8844	13.3027	14.1192	15.9653	9.60154	12.3667	9.27579	12.8548
PS(18:1/20:2)	PS	18.4316	18.1809	14.532	12.9072	17.7761	12.6896	22.6896	21.9649	17.0469	16.0479	16.1376	13.9822	15.1718	13.9386	20.1546	17.0654	13.9261	13.0038	13.2403	14.3013
PS(18:0/22:5)	PS	13.2534	12.0566	9.76581	10.053	13.5201	8.51262	13.4431	32.17	25.3424	20.5095	18.0614	8.60519	22.1089	16.4863	18.9628	16.6534	15.3274	13.6278	15.1795	13.6171
PG(18:0/18:0)	PG	1487.37	1716.51	1224.35	1450.79	2027.61	1697	1953.63	1656.85	2007.53	1403.97	1815.41	1768.03	1824.23	1728.5	1880.12	1906.2	1942.05	1344	1534.32	2035.86
PG(16:0/18:1)	PG	126.343	268.466	186.917	205.897	303.557	270.779	373.525	261.264	311.601	241.018	270.224	256.265	269.84	265.371	626.892	555.92	446.157	400.96	423.82	452.978
PG(18:0/18:1)	PG	118.323	147.645	115.332	102.054	140.142	117.143	166.084	179.109	183.279	141.533	163.963	151.743	171.492	153.509	242.458	238.962	194.229	184.061	185.466	196.07
PG(18:1/18:1)	PG	57.5922	60.5899	53.5398	44.1479	64.3598	54.6125	83.5542	64.1391	60.9597	43.488	57.9481	49.5084	52.2121	47.7816	123.457	138.456	109.704	94.2618	109.044	47.8623
PG(18:1/22:5)	PG	9.49343	2.39353	12.9189	7.07889	6.25475	13.7369	26.7305	4.18815	1.59536	3.65238	2.69487	12.6954	1.71666	15.3831	17.7429	0.319575	24.0492	19.1363	4.82885	1.44552
PG(16:1/18:1)	PG	7.8072	9.63616	8.88498	1.93147	11.2218	1.19706	15.711	5.57488	0.602927	2.78786	0.74298	4.00599	5.20377	4.46159	17.7819	15.9343	9.65968	12.7675	8.83936	8.92752
PG(16:0/22:6)	PG	6.988	7.23308	9.62608	3.81918	12.438	6.7682	16.2855	4.22544	11.2369	2.55427	6.136	4.00825	12.3059	4.33051	11.8221	10.6682	7.62656	12.9831	3.69039	10.7455
PG(16:1/18:1)	PG	6.16881	7.82729	3.77735	4.40908	4.78347	5.48917	6.1509	5.88952	7.35785	3.05421	5.01689	5.91608	5.58169	6.4698	15.0833	11.2571	9.81969	9.44539	11.5063	10.8522
PG(18:1/20:4)	PG	5.52954	5.98501	4.21462	5.9124	10.5351	8.03708	10.0166	7.01055	6.4081	5.23079	4.66751	9.35788	10.0383	8.59673	4.82353	10.7389	2.90143	5.14116	3.28686	4.50185
PG(22:6/22:6)	PG	4.97448	1.13639	0.387589	1.16973	1.43909	10.7423	1.33482	2.36559	3.01464	2.45384	0.620151	0.303395	0.233472	0.518128	1.41643	5.8471	0.653234	0.998342	4.25173	0.678451
DG(16:0/18:1)	DG	132.563	143.221	97.8477	81.4422	133.425	104.096	170.238	143.375	121.017	139.221	97.8779	92.4212	114.989	76.4597	258.579	249.826	200.481	184.892	187.256	197.5
DG(18:1/18:1)	DG	60.5199	65.5828	44.5686	38.2903	60.5953	48.7519	80.4215	62.6559	55.9106	62.7996	46.0237	42.1227	52.7299	36.2529	110.006	109.171	87.9678	81.7741	77.6828	86.3929
DG(18:0/18:0)	DG	54.4167	48.0521	40.415	33.2151	63.5744	55.3439	69.9689	54.8333	56.1133	57.7048	47.4037	36.4482	49.1934	38.6805	51.3148	59.3293	43.3414	53.4947	45.4485	47.6483
DG(18:0/18:1)	DG	49.3384	39.8564	26.0718	19.5597	38.5469	25.4807	50.0714	49.127	38.1644	45.5542	32.465	29.6445	41.718	26.3684	37.4037	44.6825	36.8674	35.1699	33.7552	37.8992
DG(18:0/20:4)	DG	48.9501	48.9703	20.215	23.8686	32.2409	19.6855	51.0285	45.1402	43.785	41.7811	37.9333	39.021	62.2594	29.421	44.2991	43.9227	41.0846	31.0595	27.2462	34.3197
DG(16:0/16:0)	DG	45.223	47.865	35.0812	28.8559	48.4974	39.371	62.69	49.9962	40.1547	47.5793	35.0525	30.059	41.0404	26.819	66.6491	68.7286	53.9667	52.7473	50.9272	53.0985
DG(18:0/16:0)	DG	43.7476	38.4451	31.3161	27.0846	50.8262	37.8678	53.8998	55.1168	43.9324	52.3969	38.7958	29.0442	45.1698	28.3162	35.0384	35.7954	28.9766	35.6631	30.7951	32.593
DG(16:0/16:1)	DG	26.8046	32.6468	22.8595	19.321	29.9725	23.561	39.9715	33.6142	27.0892	28.8631	15.439	20.6111	24.6285	17.3706	89.9413	88.8525	66.157	66.1098	65.4008	71.1037
DG(18:1/20:4)	DG	26.4629	28.566	19.214	16.6452	26.0407	19.5949	33.574	29.2873	26.4442	28.6712	22.0458	18.753	28.7791	17.7776	20.2854	19.8942	16.0961	13.3356	14.5978	15.7389
DG(16:0/20:4)	DG	23.652	23.72	16.166	14.9242	21.625	15.8625	29.2167	28.6071	25.9651	28.8204	20.9245	19.1532	28.2497	15.6989	19.5778	18.8165	16.2131	13.8572	13.8619	13.915
DG(16:1/18:1)	DG	17.6419	15.7793	11.8989	10.1391	15.9994	15.9874	18.7188	23.0708	15.697	19.1895	14.3712	14.8937	16.5305	12.7234	42.3347	38.1099	31.5465	28.8175	28.1784	29.0495
DG(16:0/22:6)	DG	17.0673	21.1864	12.6967	11.5097	17.3756	15.0059	24.5798	17.8123	17.455	18.3389	13.8606	12.9856	16.4394	10.652	15.6811	14.5249	10.9169	11.7886	11.6279	11.6054
DG(16:0/18:2)	DG	15.6696	16.774	13.5006	9.54619	15.198	12.3365	22.5044	23.1086	21.3397	27.4988	19.3203	17.6667	20.5096	16.5711	26.9202	24.7176	24.5453	19.1469	19.5761	21.5308
DG(18:1/18:2)	DG	11.444	12.2868	7.16415	7.80378	10.4253	9.30125	14.5555	16.0419	16.7197	18.4178	13.4897	13.0899	16.4331	12.5868	12.6523	13.9507	10.398	9.46284	9.82892	9.82286
DG(18:0/18:2)	DG	9.08031	9.39277	5.94796	5.17195	7.39937	6.45256	11.4776	12.3517	10.0377	12.1421	7.86611	7.54835	10.6836	6.77962	9.10237	9.87113	8.54144	7.74395	7.58184	8.09608
TG(16:0/18:1/18:1)	TG	71.4133	60.3151	49.7149	45.3691	61.4875	54.2804	72.4249	111.624	97.3482	88.7534	80.3506	84.1182	89.7361	76.7651	62.3895	66.8863	64.433	42.2724	47.845	45.7644
TG(16:0/16:0/18:1)	TG	62.0519	54.425	41.2938	39.2363	54.7564	47.3066	62.4886	87.8069	73.5	71.0736	62.4747	65.5935	71.7942	59.6225	54.708	56.5148	61.6108	36.1693	41.2416	39.0639
TG(16:0/16:1/18:1)	TG	31.2221	27.2547	21.6948	19.6181	27.8317	25.259	31.8636	42.6597	39.588	37.1579	33.8059	37.1116	39.4987	36.3069	37.5483	37.954	33.5407	27.3891	27.2339	29.3035
TG(18:0/16:0/18:1)	TG	29.993	24.9325	18.3679	18.3297	26.0745	21.2185	28.7673	48.2066	38.4909	39.7415	34.3248	36.5515	41.5567	33.6829	14.9334	15.1929	14.9316	11.2346	10.8545	11.9113
TG(16:0/16:0/22:5)	TG	26.9336	21.4069	17.7391	17.78	12.554	20.9645	26.9996	36.3408	30.8834	31.9401	29.4731	26.9884	31.6095	27.9615	25.8828	25.0402	22.2519	17.4668	19.7319	20.2355
TG(18:1/18:1/18:1)	TG	25.7621	21.3436	23.7529	20.666	29.5888	18.8843	34.2561	33.5674	29.9771	27.5835	39.5915	28.15	27.7572	24.9503	20.0891	21.3573	25.7905	18.4553	15.4749	19.8067
[truncated: 79 more rows]

## Sheet: Fig 2c, SF2b,c Lipidomics RAW
Lipidomics, HeLa RAW
[truncated: 1,707 more rows]

[truncated: 11 more sheets: SF2c Lipidomics HeLa RAW, Fig 2d, HeLa GM2 puncta number, Fig 2d, HeLa GM2 colocalization, Fig 3c, Levels of enzymes HeLa, SF3d, mTOR autophagy MiT HeLa, SF3e, mTOR autophagy MiT Mouse, Fig 3h, Levels of LAPTMB HeLa, Fig 3i, Levels of LAPTM4B Mouse, Fig 4c, SF4a PG-BMP , SF4d, HeLa GM2 puncta, SF4f, BMP-PGRN interaction HeLa]
